# Supplementary material for: Prediction of deleterious mutations in coding regions of mammals with transfer learning
Source: Evol Appl. 2018 May 9;12(1):18–28. doi: 10.1111/eva.12607 (PMC6304693; doi:10.1111/eva.12607)
Supplement: Supplementary file 2 [file EVA-12-18-s002.xlsx]

## Sheet: Лист1
Damaging mutations
Protein	Position	AA1	AA2	Protein_uniprot	gene_name	Nucleotides	link to OMIA entry	Disease
F6R4K5	210	H	R	F6R4K5_BOVIN	TUBD1	rs383232842[T>C]	http://omia.angis.org.au/OMIA001939/9913/	Abortion due to haplotype BH2
Q2KIK0	317	W	R	SGT1_BOVIN	SUGT1	949T>C	http://omia.angis.org.au/OMIA001960/9913/	Abortion due to haplotype FH4
Q59A32	290	N	T	PUR2_BOVIN	GART	g.1277227A.C	http://omia.angis.org.au/OMIA001826/9913/	Abortion due to haplotype HH4
Q5E9B3	195	Y	C	PGTB2_BOVIN	RABGGTB	na	http://omia.angis.org.au/OMIA002037/9913/	Abortion (embryonic lethality), RABGGTB-related
P02666	82	P	H	CASB_BOVIN	CSN2	c.245A>C	http://omia.angis.org.au/OMIA002033/9913/	A2 milk
A6QP89	295	L	R	A6QP89_BOVIN	MYBPC1	c.885T>G	http://omia.angis.org.au/OMIA001978/9913/	Arthrogryposis, distal, type 1B
Q9TTK4	2015	H	R	LYST_BOVIN	LYST	A_to_G	http://omia.angis.org.au/OMIA000185/9913/	Chediak-Higashi syndrome
Q6YC49	180	V	F	S35A3_BOVIN	SLC35A3	c.559G>T	http://omia.angis.org.au/OMIA001340/9913/	Complex vertebral malformation
Q0VCY0	559	R	C	AT2A1_BOVIN	ATP2A1	C1676T	http://omia.angis.org.au/OMIA001450/9913/	Congenital muscular dystonia 1
F1N5R0	270	L	P	F1N5R0_BOVIN	LOC528050	T809C	http://omia.angis.org.au/OMIA001451/9913/	Congenital muscular dystonia 2
Q0P5J6	92	N	K	K1C27_BOVIN	KRT27	c.276C>G	http://omia.angis.org.au/OMIA000246/9913/	Curly hair, karakul-type
A4IF69	311	V	A	NHLC2_BOVIN	NHLRC2	na	http://omia.angis.org.au/OMIA002103/9913/	Developmental duplications
Q6TGR1	210	R	I	Q6TGR1_BOVIN	MITF	c.629G>T	http://omia.angis.org.au/OMIA001680/9913/	Dominant white with bilateral deafness
P01246	200	T	M	SOMA_BOVIN	GH1	C_to_T	http://omia.angis.org.au/OMIA001473/9913/	Dwarfism, growth-hormone deficiency
Q5XQN5	478	E	K	K2C5_BOVIN	KRT5	4051G>A	http://omia.angis.org.au/OMIA002081/9913/	Epidermolysis bullosa, simplex, KRT5-related
B9X245	2153	L	H	B9X245_BOVIN	F8	T>A	http://omia.angis.org.au/OMIA000437/9913/	Haemophilia A
G5E556	1873	H	R	G5E556_BOVIN	ABCA12	A5804G	http://omia.angis.org.au/OMIA000547/9913/	Ichthyosis congenita
Q29451	321	F	L	MA2B1_BOVIN	MAN2B1	T961>C	http://omia.angis.org.au/OMIA000625/9913/	Mannosidosis, alpha in Bos taurus
Q29451	221	R	H	MA2B1_BOVIN	MAN2B1	G662>A	http://omia.angis.org.au/OMIA000625/9913/	Mannosidosis, alpha in Bos taurus
A6QM01	452	E	K	A6QM01_BOVIN	NAGLU	c.1354G>A	http://omia.angis.org.au/OMIA001342/9913/	Mucopolysaccharidosis IIIB
O18836	64	L	P	GDF8_BOVIN	MSTN	c.191T>C	http://omia.angis.org.au/OMIA000683/9913/	Muscular hypertrophy (double muscling)
Q4PKH3	750	Y	Q	CLCN7_BOVIN	CLCN7	TAC>CAA	http://omia.angis.org.au/OMIA001887/9913/	Osteopetrosis with gingival hamartomas
A7MBC5	79	V	L	G3MWG4_BOVIN	IARS	c.235G>C	http://omia.angis.org.au/OMIA001817/9913/	Perinatal weak calf syndrome
E1BE78	568	S	N	E1BE78_BOVIN	PNPLA8	c.G1703A	http://omia.angis.org.au/OMIA000827/9913/	Progressive degenerative myeloencephalopathy (Weaver syndrome)
Q0VCY0	211	G	V	AT2A1_BOVIN	ATP2A1	c.632G>T	http://omia.angis.org.au/OMIA001464/9913/	Pseudomyotonia, congenital
A2VDN5	560	R	Q	SPAST_BOVIN	SPAST	na	http://omia.angis.org.au/OMIA001247/9913/	Spinal dysmyelination
Q2KIJ5	175	A	T	KDSR_BOVIN	KDSR	G-to-A	http://omia.angis.org.au/OMIA000939/9913/	Spinal muscular atrophy
A6N9I4	234	L	P	GRP2_BOVIN	RASGRP2	701T>C	http://omia.angis.org.au/OMIA001003/9913/	Thrombopathia
F1MR49	66	K	E	F1MR49_BOVIN	T	c.196A>G	omia.angis.org.au/OMIA001951/9913/	Vertebral and spinal dysplasia
