# Supplementary material for: Prediction of deleterious mutations in coding regions of mammals with transfer learning
Source: Evol Appl. 2018 May 9;12(1):18–28. doi: 10.1111/eva.12607 (PMC6304693; doi:10.1111/eva.12607)
Supplement: Supplementary file 3 [file EVA-12-18-s003.xlsx]

## Sheet: Dog
acc	pos	aa1	aa2	nt1	nt2	Bscore	Gscore	dScore	Score1	Nobs	NormASA	dVol	dProp	B-fact	IdPmax	IdQmin	PDB_id1	PDB_id0	Transv1	Transv0	PfamHit1	PfamHit0	mtype
E2R4M1	38	Q	P	A	C	-1	76	+2.498	-1.300	180					1.405	68.47	0	1	1	0	1	0	1
P63091	201	R	C	C	T	-3	180	+1.382	-1.299	351	0.252	-65	1.66	0.52	30.911	73.35	1	0	0	1	1	0	1
P63091	201	R	H	G	A	0	29	+3.031	-1.299	351	0.252	-20	1.03	0.52	0.948	73.35	1	0	0	1	1	0	1
P63091	201	R	S	C	A	-1	110	+1.999	-1.299	351	0.252	-84	0.93	0.52	3.793	73.35	1	0	1	0	1	0	1
P63091	201	R	L	G	T	-2	102	+2.029	-1.299	351	0.252	-6	1.75	0.52	4.063	73.35	1	0	1	0	1	0	1
P63091	227	Q	H	G	T	0	24	+2.913	-1.426	351	0.204	9	0.47	0.52	1.763	79.95	1	0	1	0	1	0	1
P63091	227	Q	R	A	G	1	43	+1.024	-1.426	351	0.204	29	0.56	0.52	25.235	79.95	1	0	0	1	1	0	1
P63091	203	L	P	T	C	-3	98	+2.898	-1.076	351	0.657	-55	1.07	0.72	1.166	63.96	1	0	0	1	1	0	1
A0A068LEV2	424	R	W	A	T	-3	101	+3.678	-1.415	132					0.564	85.03	0	1	1	0	0	1	1
F1PVX5	658	S	P	T	C	-1	74	+2.294	-1.416	180					2.240	78.84	0	1	0	1	1	0	1
F6UZV8	115	C	Y	G	A	-2	194	+2.646	-1.293	78	0.914	85	0.25	-0.72			1	0	0	1	1	0	1
P32308	4	T	R	C	G	-1	71	+2.104	-1.415	86	0.165	57	0.98	-0.90	2.908	91.95	1	0	1	0	1	0	1
A0A140T8D8	4	T	R	C	G	-1	71	+2.104	-1.415	144	0.165	57	0.98	-0.90	2.827	89.39	1	0	1	0	1	0	1
E2R0H4	452	N	K	C	A	0	94	+1.178	-1.783	245	0.719	54	1.73	-0.15	16.530	59.66	1	0	1	0	1	0	1
Q5JZQ7	164	L	P	T	C	-3	98	+2.988	-0.972	118							0	1	0	1	1	0	1
Q4LAL9	199	M	I	G	A	1	10	+1.463	-1.719	139	0.038	4	0.07	-0.99	8.926	79.02	1	0	0	1	1	0	1
Q32KH9	99	R	H	G	A	0	29	+3.433	-0.825	233							0	1	0	1	1	0	1
Q9GJU7	248	I	V	A	G	1	29	+0.686	-1.418	228					23.365	86.79	0	1	0	1	0	1	1
Q9GJU7	433	R	H	G	A	0	29	-0.536	-2.942	217					31.423	88.76	0	1	0	1	0	1	1
Q9TUP7	54	E	K	G	A	1	56	+1.858	-1.005	126							0	1	0	1	0	1	1
O19179	28	G	R	G	C	-2	125	+0.529	-1.794	74					31.643	91.97	0	1	1	0	0	1	1
O19179	380	A	D	C	A	-2	126	+1.896	-1.483	123					8.325	91.97	0	1	1	0	1	0	1
O19179	381	T	S	A	T	1	58	-0.253	-2.124	123					19.216	91.97	0	1	1	0	1	0	1
O19179	871	M	I	G	A	1	10	+1.253	-1.943	125					9.806	86.93	0	1	0	1	0	1	1
O77560	82	R	G	C	G	-2	125	+1.063	-2.204	77					4.099	93.88	0	1	1	0	1	0	1
O18835	166	R	H	G	A	0	29	+1.699	-1.785	238	0.333	-20	1.03	0.17	14.847	54.99	1	0	0	1	1	0	1
Q9TU04	37	C	S	T	A	-1	112	+2.285	-1.010	142		-19	0.73	0.22			1	0	1	0	0	1	1
F1PQU4	52	R	P	G	C	-2	103	+1.891	-2.034	229					2.234	82.36	0	1	1	0	1	0	1
E2RIW9	52	R	P	G	C	-2	103	+1.990	-1.906	221					2.233	82.35	0	1	1	0	1	0	1
F1PAU6	384	K	N	A	T	0	94	+2.059	-1.166	121							0	1	1	0	1	0	1
F6PNY8	323	G	R	G	A	-2	125	+2.996	-0.922	306					4.415	93.28	0	1	0	1	1	0	1
Q8WNN6	40	E	K	G	A	1	56	+0.529	-2.027	471	0.636	30	1.3	1.22	21.874	78.95	1	0	0	1	1	0	1
Q8WNN6	18	T	S	A	T	1	58	+1.264	-1.743	396	0.317	-27	0.05	-0.67	14.903	86.84	1	0	1	0	1	0	1
F6XLD3	300	A	V	C	T	-2	64	+1.990	-1.223	226					1.993	65.05	0	1	0	1	1	0	1
J9P158	133	T	I	C	T	-2	89	+2.664	-0.899	268					5.594	80.49	0	1	0	1	1	0	1
F1PVD7	133	T	I	C	T	-2	89	+2.679	-0.926	272					5.661	81.85	0	1	0	1	1	0	1
F1PIP7	1906	G	S	G	A	0	56	+1.834	-1.008	35							0	1	0	1	1	0	1
F1PAK1	256	R	L	G	T	-2	102	+1.458	-1.582	93	0.427	-6	1.75	-0.52			1	0	1	0	1	0	1
O97492	327	A	T	G	A	-1	58	+0.955	-1.312	337	0.058	28	0.22	-0.87	20.858	84.82	1	0	0	1	1	0	1
F1Q4A4	136	G	E	G	A	-2	98	+2.833	-0.840	188					1.045	67.26	0	1	0	1	1	0	1
J9P7K6	188	C	F	G	T	-2	205	+2.586	-1.351	92					0.851	37.27	0	1	1	0	1	0	1
J9PAI7	188	C	F	G	T	-2	205	+2.966	-1.010	212							0	1	1	0	1	0	1
Q28295	1646	N	S	A	G	1	46	+0.451	-1.985	405	0.056	-25	0.34	-0.80	19.733	89.73	1	0	0	1	1	0	1
G1K2B9	1646	N	S	A	G	1	46	+0.346	-1.854	185	0.056	-25	0.34	-0.80	19.741	89.76	1	0	0	1	1	0	1
E2QYG9	519	G	S	G	A	0	56	+1.179	-1.168	259					16.484	88.63	0	1	0	1	0	1	1
E2RIM8	323	E	K	G	A	1	56	+1.997	-0.919	271	0.610	30	1.3	1.03			1	0	0	1	1	0	1
E2RML2	661	G	R	G	A	-2	125	+2.849	-0.861	59							0	1	0	1	0	1	1
F1P873	595	V	E	T	A	-2	121	+2.222	-1.417	400	0.025	-2	1.48	1.27	3.597	89.36	1	0	1	0	1	0	1
F1P8Q6	121	M	I	G	C	1	10	+1.919	-1.354	237					0.801	30.81	0	1	1	0	1	0	1
F1PK99	327	T	I	C	T	-2	89	+2.144	-1.649	215					3.462	92.93	0	1	0	1	1	0	1
F1Q1H6	36	C	S	G	C	-1	112	+2.238	-1.127	141		-19	0.73	-0.52	2.050	83.51	1	0	1	0	1	0	1
G1K2D7	244	G	E	G	A	-2	98	+0.770	-1.729	147	0.126	78	0.75	0.73	23.169	92.81	1	0	0	1	1	0	1
O19133	121	M	I	G	C	1	10	+1.738	-1.405	146					0.801	30.81	0	1	1	0	1	0	1
P19540	244	G	E	G	A	-2	98	+2.156	-1.132	149	0.034	78	0.75	-0.36	7.544	82.30	1	0	0	1	1	0	1
P52784	184	R	W	C	T	-3	101	+3.422	-1.582	46	0.081	54	1.67	-0.71			1	0	0	1	1	0	1
P54804	158	Y	S	A	C	-2	144	+2.496	-0.990	195		-104	0.48	-1.35			1	0	1	0	1	0	1
Q34101	98	V	M	G	A	1	21	+2.247	-1.465	176	0.233	23	0.11	-0.61			1	0	0	1	1	0	1
Q9TRY9	60	R	H	G	A	0	29	+3.267	-0.922	344	0.009	-20	1.03	-1.20			1	0	0	1	1	0	1
C7C419	326	L	P	T	C	-3	98	+2.632	-1.208	93							0	1	0	1	0	1	1
E2RDP2	430	A	T	G	A	-1	58	+0.846	-1.559	119					14.817	88.37	0	1	0	1	0	1	1
E2RHY7	326	L	P	T	C	-3	98	+2.923	-1.051	208					1.062	62.20	0	1	0	1	1	0	1
E2RPW6	617	V	F	G	T	-1	50	+2.700	-1.046	296					3.429	62.63	0	1	1	0	1	0	1
E2RPW6	618	C	L	G	T	-1	198	+1.951	-1.128	296					5.775	84.36	0	1	1	0	1	0	1
F1PGW9	1337	R	W	C	T	-3	101	+3.813	-1.320	131					0.415	71.65	0	1	0	1	0	1	1
F1PHY1	208	G	A	G	C	0	60		-2.511	0				0.00			1	0	1	0	0	1	1
F1PNV5	330	F	I	T	A	0	21	+2.189	-1.162	203					1.321	59.59	0	1	1	0	1	0	1
F1PQ57	277	W	R	T	C	-3	101	+2.592	-1.301	22							0	1	0	1	1	0	1
F1Q0G0	3187	E	K	G	A	1	56	+0.697	-1.183	274					1.235	4.46	0	1	0	1	0	1	1
J9NU87	102	G	S	G	A	0	56	+1.456	-1.034	213	0.011	29	0.02	-0.90	9.137	47.34	1	0	0	1	1	0	1
O46392	208	G	A	G	C	0	60		-2.511	0				0.00			1	0	1	0	0	1	1
Q5JZQ8	277	W	R	T	C	-3	101	+2.978	-1.036	114							0	1	0	1	1	0	1
Q7YQK5	3258	E	K	G	A	1	56	+1.395	-1.295	290					1.748	17.81	0	1	0	1	0	1	1
Q8MJF3	3194	E	K	G	A	1	56	+0.860	-1.440	150					2.060	22.79	0	1	0	1	0	1	1
Q00LT9	2	C	Y	G	A	-2	194	+2.646	-1.293	37							0	1	0	1	1	0	1
Q8MJD7	262	D	N	G	A	1	23	+2.164	-1.015	124					1.935	47.57	0	1	0	1	1	0	1
J9NRR5	262	D	N	G	A	1	23	+2.449	-0.896	334					1.749	51.05	0	1	0	1	1	0	1
F1Q3J5	262	D	N	G	A	1	23	+2.164	-1.015	124					1.935	47.57	0	1	0	1	1	0	1
Q29536	283	V	A	T	C	-2	64	+1.362	-1.462	175	0.008	-52	0.44	-0.76	4.318	91.99	1	0	0	1	1	0	1
Q29536	332	G	S	G	A	0	56	+2.077	-0.861	174		29	0.02	0.10			1	0	0	1	1	0	1
B1NLQ8	255	H	R	A	G	0	29	+2.812	-0.834	365					2.818	71.16	0	1	0	1	1	0	1
F1PQD7	48	R	P	G	C	-2	103	+1.795	-1.790	48					1.953	73.63	0	1	1	0	0	1	1
F1PQD5	48	R	P	G	C	-2	103	+1.795	-1.790	249					1.060	42.91	0	1	1	0	0	1	1
Q5TJG0	48	R	P	G	C	-2	103	+1.795	-1.790	137					1.446	53.32	0	1	1	0	0	1	1
Q5TJG1	48	R	P	G	C	-2	103	+1.985	-1.776	305					2.345	86.63	0	1	1	0	0	1	1
J9P716	145	R	H	G	A	0	29	+2.330	-1.582	7	0.449	-20	1.03	0.95			1	0	0	1	0	1	1
J9P716	392	D	N	G	A	1	23	+1.641	-1.264	7	0.049	3	0.14	-0.58			1	0	0	1	0	1	1
P23294	37	H	P	A	C	-2	77	+2.487	-1.210	126							0	1	1	0	1	0	1
E2RBV1	37	H	P	A	C	-2	77	+2.182	-1.433	38							0	1	1	0	1	0	1
F1PJE7	1453	R	Q	G	A	1	43	+0.913	-1.691	253					17.449	85.28	0	1	0	1	0	1	1
O18835	289	P	L	C	T	-3	98	+2.944	-0.682	293		55	1.07	1.25			1	0	0	1	1	0	1
G1K299	289	P	L	C	T	-3	98	+2.944	-0.682	293		55	1.07	1.25			1	0	0	1	1	0	1
A5H7G8	25	R	T	G	C	-1	71	+2.120	-1.287	136					2.583	64.14	0	1	1	0	1	0	1
A5H7G8	161	G	D	G	A	-1	94	+2.544	-0.829	167					4.172	85.17	0	1	0	1	1	0	1
A5H7G8	489	G	V	G	T	-3	109	+2.434	-1.288	146					3.283	83.45	0	1	1	0	0	1	1
F1PBN7	221	R	C	C	T	-3	180	+3.720	-1.184	157							0	1	0	1	1	0	1
E5D8I2	221	R	C	C	T	-3	180	+3.098	-1.859	281					0.235	12.90	0	1	0	1	0	1	1
F1PR75	135	V	M	G	A	1	21	+2.679	-1.202	146	0.208	23	0.11	-0.64	2.829	56.76	1	0	0	1	1	0	1
J9NRK1	29	V	M	G	A	1	21	+2.606	-1.201	102	0.208	23	0.11	-0.64			1	0	0	1	1	0	1
Q9MZT1	268	T	M	C	T	-1	81	+2.839	-1.573	151					2.914	91.91	0	1	0	1	1	0	1
F1Q1K0	206	N	K	C	A	0	94	+1.504	-1.410	67							0	1	1	0	1	0	1
F1Q1K0	435	Q	P	A	C	-1	76	+1.637	-1.699	70	0.006	-32	0.12	-1.37			1	0	1	0	1	0	1
E2RHJ2	324	N	K	T	G	0	94	+2.132	-0.975	159	0.062	54	1.73	-1.25			1	0	1	0	1	0	1
F1PCQ4	51	M	R	T	G	-1	91	+1.733	-1.710	52							0	1	1	0	0	1	1
Q711A6	15	A	T	G	A	-1	58		-2.456	0							0	1	0	1	1	0	0
Q6YKA4	189	E	D	A	C	2	45		-2.818	0							0	1	1	0	0	1	0
E2RSQ2	110	T	A	A	G	-1	58	+0.979	-1.193	298					26.840	92.66	0	1	0	1	1	0	0
E2RSQ2	136	S	N	G	A	1	46	+0.220	-2.230	297					29.668	93.67	0	1	0	1	1	0	0
E2RSQ2	127	V	I	G	A	3	29	-0.046	-1.974	300					25.572	94.18	0	1	0	1	1	0	0
Q1HGE8	152	I	S	T	G	-2	142	-0.862	-2.487	266					20.696	94.11	0	1	1	0	0	1	0
Q1HGE8	126	S	G	A	G	0	56	+0.010	-1.859	271					47.980	94.11	0	1	0	1	0	1	0
Q7YQC6	95	V	I	G	A	3	29	+0.140	-1.825	102	0.267	27	0.04	-0.15	25.458	93.76	1	0	0	1	1	0	0
Q7YQC6	451	R	K	G	A	2	26	-0.122	-1.840	102					25.978	93.76	0	1	0	1	1	0	0
Q29467	95	F	Y	T	A	3	22	-0.013	-1.676	225					29.814	93.93	0	1	1	0	1	0	0
Q6WIT9	34	K	R	A	G	2	26	+0.154	-2.027	261	0.462	5	1.14	0.10	31.563	91.74	1	0	0	1	0	1	0
Q6WIT9	91	G	R	G	C	-2	125	-0.686	-2.716	271					32.195	93.58	0	1	1	0	1	0	0
Q8MJ36	181	N	S	A	G	1	46	-0.843	-2.612	118					20.534	93.37	0	1	0	1	0	1	0
Q2TFN9	104	K	T	A	C	0	78	-0.328	-2.296	89					23.010	93.57	0	1	1	0	1	0	0
Q2TFN9	207	S	A	T	G	1	99	-0.361	-1.866	117					27.104	93.57	0	1	1	0	1	0	0
Q712G9	105	A	T	G	A	-1	58	+0.586	-1.337	27					21.285	86.55	0	1	0	1	0	1	0
P35521	104	V	I	G	A	3	29	+0.523	-2.314	275	0.658	27	0.04	0.00	25.073	92.77	1	0	0	1	1	0	0
P35521	22	E	D	A	C	2	45	-0.225	-2.128	234	0.701	-27	0.29	0.00	38.153	96.17	1	0	1	0	0	1	0
P33712	26	T	I	C	T	-2	89	-0.393	-2.346	132					25.378	93.46	0	1	0	1	0	1	0
P33712	33	F	L	T	G	0	22	+0.490	-1.400	133					35.097	93.46	0	1	1	0	0	1	0
Q6JAN1	125	K	R	A	G	2	26	+0.397	-2.261	380					31.349	91.12	0	1	0	1	1	0	0
O77762	109	I	V	A	G	1	29	-1.092	-2.396	13					22.844	84.85	0	1	0	1	1	0	0
Q28293	7	E	D	A	C	2	45	-0.654	-1.867	96					37.526	94.59	0	1	1	0	0	1	0
Q28293	198	G	S	G	A	0	56	-0.095	-2.364	61	0.736	29	0.02	1.18	20.802	94.59	1	0	0	1	1	0	0
Q28293	355	E	D	A	C	2	45	+0.017	-2.203	100					37.526	94.59	0	1	1	0	1	0	0
Q8MJ44	32	N	S	A	G	1	46	+0.147	-2.005	648	0.662	-25	0.34	0.00	20.610	93.71	1	0	0	1	0	1	0
Q8MJ44	108	F	Y	T	A	3	22	-0.246	-2.009	656	0.266	3	0.37	-0.53	29.835	94.00	1	0	1	0	1	0	0
Q9TSZ3	143	H	R	A	G	0	29	-0.733	-3.021	96					31.284	93.44	0	1	0	1	0	1	0
Q9TSZ3	874	A	T	G	A	-1	58	-0.102	-2.464	78					22.722	92.40	0	1	0	1	0	1	0
Q9TSZ3	881	N	S	A	G	1	46	+0.207	-1.746	70					20.321	93.44	0	1	0	1	0	1	0
P15881	183	A	T	G	A	-1	58	+0.381	-1.583	118					22.178	90.19	0	1	0	1	0	1	0
P15881	443	V	L	G	T	1	32	+0.143	-1.746	116					34.276	91.28	0	1	1	0	0	1	0
Q5PU49	125	I	V	A	G	1	29	-0.134	-2.129	133					25.203	93.61	0	1	0	1	0	1	0
Q5PU49	167	G	R	G	A	-2	125	+0.579	-1.421	134					31.848	92.57	0	1	0	1	1	0	0
P05124	170	A	S	G	T	1	99	+0.448	-2.073	302	0.272	1	0.27	-0.76	18.933	91.86	1	0	1	0	1	0	0
P05124	255	N	T	A	C	0	65	-0.369	-2.316	303	0.487	2	0.39	-0.01	22.913	93.18	1	0	1	0	1	0	0
P05124	309	P	S	C	T	-1	74	-0.085	-2.400	301					20.491	93.18	0	1	0	1	1	0	0
Q52MQ7	47	Q	N	C	A	0	46	+1.665	-1.743	39					1.695	63.64	0	1	1	0	1	0	0
A2IBY8	132	T	I	C	T	-2	89	+0.208	-1.959	44					25.088	93.54	0	1	0	1	1	0	0
A2IBY8	35	T	A	A	G	-1	58	-0.587	-2.376	37					27.314	94.30	0	1	0	1	1	0	0
P86229	132	G	S	G	A	0	56	+0.438	-1.826	123					20.537	93.38	0	1	0	1	0	1	0
P86229	119	A	T	G	A	-1	58	+0.413	-1.985	132					22.964	93.38	0	1	0	1	1	0	0
P05123	83	Q	V	C	G	-2	96	-1.243	-3.655	40					24.732	93.96	0	1	1	0	1	0	0
P05123	124	N	H	A	C	-1	68	+0.764	-2.054	37	0.494	39	0.44	0.34	32.058	90.81	1	0	1	0	0	1	0
Q38JA7	909	Q	R	A	G	1	43	+0.580	-2.232	176					32.237	93.70	0	1	0	1	1	0	0
Q38JA7	970	R	Q	G	A	1	43	+0.445	-1.805	178					19.853	92.80	0	1	0	1	1	0	0
Q6QNF4	542	Q	L	A	T	-2	113	+1.155	-1.618	68					14.387	72.94	0	1	1	0	1	0	0
P60529	130	A	T	G	A	-1	58	+1.219	-1.245	561	0.466	28	0.22	-1.14	22.847	93.62	1	0	0	1	0	1	0
Q6URC2	78	T	A	A	G	-1	58		-2.800	0							0	1	0	1	1	0	0
Q8MJ44	69	F	Y	T	A	3	22	-0.406	-2.042	657	0.095	3	0.37	0.00	29.835	94.00	1	0	1	0	1	0	0
Q38JA7	828	R	Q	G	A	1	43	-0.182	-2.368	180					20.156	94.22	0	1	0	1	1	0	0
P05123	336	I	V	A	G	1	29	+0.031	-1.540	38		-27	0.04	-0.81	25.298	93.96	1	0	0	1	1	0	0
P05123	275	E	Q	A	G	2	29	+0.396	-1.594	39	0.642	6	0.4	0.97	19.933	93.18	1	0	0	1	1	0	0
P05123	182	Q	K	G	C	1	53	+0.078	-2.248	39	0.773	24	1.7	2.33	26.035	93.96	1	0	1	0	1	0	0
P05123	83	Q	T	C	A	0	42	-1.242	-3.655	40					22.719	93.96	0	1	1	0	1	0	0
P05123	100	Y	F	A	T	3	22	+0.668	-1.728	40	0.077	-3	0.37	-0.92	34.094	93.18	1	0	1	0	0	1	0
P86229	25	M	I	G	A	1	10	+0.584	-1.797	127					13.776	73.53	0	1	0	1	1	0	0
A2IBY8	35	T	A	A	G	-1	58	-0.587	-2.376	37					27.314	94.30	0	1	0	1	1	0	0
A2IBY8	87	F	I	T	A	0	21	+0.087	-2.180	37	0.728	-23	0.1	0.26	22.300	92.40	1	0	1	0	1	0	0
A2IBY8	58	A	T	G	A	-1	58	+0.125	-1.888	38	0.505	28	0.22	-0.68	20.664	94.30	1	0	0	1	1	0	0
O02812	346	V	I	G	A	3	29	-0.166	-2.375	256					25.494	93.89	0	1	0	1	0	1	0
O02812	7	T	K	C	A	0	78	+0.166	-2.289	240	0.604	52	2.12	-0.09	25.629	92.50	1	0	1	0	0	1	0
Q1HG70	42	A	E	C	A	-1	107	-0.458	-2.001	137					27.924	94.00	0	1	1	0	0	1	0
Q1HG70	310	T	M	A	G	-1	81	-0.561	-2.442	103					15.225	94.00	0	1	0	1	1	0	0
Q1HG70	340	Q	P	A	C	-1	76	+0.089	-2.379	135					45.887	94.00	0	1	1	0	1	0	0
Q75ZY9	920	V	I	G	A	3	29	+0.234	-2.100	158					25.542	94.07	0	1	0	1	0	1	0
O77616	14	L	P	T	C	-3	98	+2.316	-1.614	73					1.535	89.91	0	1	0	1	0	1	0
O77616	42	N	D	A	G	1	23	-1.797	-3.103	80					37.419	94.32	0	1	0	1	0	1	0
F1PT61	943	M	L	A	C	2	15	-0.660	-2.369	45					34.516	91.92	0	1	1	0	1	0	0
F1PT61	1253	S	A	T	G	1	99	-0.339	-1.948	44					25.919	89.48	0	1	1	0	1	0	0
F1PT61	1651	V	M	G	A	1	21	+0.417	-2.132	45					13.864	89.53	0	1	0	1	1	0	0
F1PT61	38	K	R	A	G	2	26	+0.310	-1.609	44					31.623	91.92	0	1	0	1	1	0	0
Q076A6	50	G	A	G	C	0	60	-0.169	-1.804	190	0.069	28	0.29	0.00	27.652	95.46	1	0	1	0	1	0	0
Q076A6	141	T	A	A	G	-1	58	-0.138	-1.892	188					27.652	95.46	0	1	0	1	1	0	0
Q076A6	392	S	N	G	A	1	46	+0.037	-1.960	190					30.235	95.46	0	1	0	1	1	0	0
O19000	49	I	V	A	G	1	29										0	1	0	1	1	0	0
Q50KA9	19	S	G	A	G	0	56	-1.062	-2.650	625					47.631	93.42	0	1	0	1	1	0	0
P23685	222	I	S	T	G	-2	142	+0.229	-2.064	195					20.519	93.51	0	1	1	0	1	0	0
P23685	406	I	V	A	G	1	29	-0.137	-1.666	195		-27	0.04	0.24	25.258	93.81	1	0	0	1	1	0	0
P23685	336	E	D	A	C	2	45	-0.070	-1.577	195					37.341	94.12	0	1	1	0	1	0	0
Q9XST5	8	A	T	G	A	-1	58										0	1	0	1	1	0	0
Q9XST5	10	G	D	G	A	-1	94										0	1	0	1	1	0	0
Q9TUI5	26	N	S	A	G	1	46										0	1	0	1	1	0	0
Q9TUI5	47	Q	R	A	G	1	43										0	1	0	1	1	0	0
Q9TUI5	62	A	P	G	C	-1	27										0	1	1	0	1	0	0
Q076A3	141	T	A	A	G	-1	58	-0.406	-2.221	21					27.145	93.71	0	1	0	1	1	0	0
Q076A3	292	L	M	T	A	2	15	+0.257	-1.833	21					15.179	93.81	0	1	1	0	1	0	0
Q076A3	573	G	A	G	C	0	60	+1.526	-1.008	21	0.655	28	0.29	0.00			1	0	1	0	1	0	0
P49824	52	V	L	G	C	1	32	-0.285	-1.848	67					35.262	93.90	0	1	1	0	1	0	0
P49824	65	N	H	A	C	-1	68	+0.545	-1.737	68					33.025	93.39	0	1	1	0	1	0	0
P49824	125	V	I	G	A	3	29	+0.344	-1.488	68	0.025	27	0.04	0.00	25.329	93.28	1	0	0	1	1	0	0
P49824	366	Q	L	A	T	-2	113	+0.032	-1.953	69	0.624	23	1.19	0.00	32.952	87.75	1	0	1	0	1	0	0
Q076A5	141	T	A	A	G	-1	58	-0.137	-2.184	202					27.263	94.12	0	1	0	1	1	0	0
Q076A5	177	I	V	A	G	1	29	+0.998	-1.829	203		-27	0.04	0.00	4.954	91.95	1	0	0	1	1	0	0
Q076A5	365	M	L	A	C	2	15	-0.527	-2.012	203					35.266	93.91	0	1	1	0	1	0	0
Q076A4	53	T	V	A	G	-2	69	+0.191	-2.085	364	0.468	24	0.66	0.00	25.146	94.58	1	0	0	1	1	0	0
Q076A4	24	K	R	A	G	2	26	+0.713	-1.423	364	0.629	5	1.14	0.00	32.293	93.86	1	0	0	1	0	1	0
Q258K2	193	H	Y	C	T	2	83	+0.382	-1.747	125					27.673	87.19	0	1	0	1	1	0	0
Q258K2	547	V	M	G	A	1	21	+0.899	-1.546	129					14.998	92.60	0	1	0	1	1	0	0
Q258K2	983	M	L	A	C	2	15	-0.977	-2.538	129					35.040	93.31	0	1	1	0	1	0	0
Q0X0E5	68	Q	E	C	G	2	29	-0.004	-1.761	72	0.707	-6	0.4	0.85	27.732	93.36	1	0	1	0	1	0	0
Q0X0E5	271	I	V	A	G	1	29	-0.286	-1.825	62		-27	0.04	-0.57	25.402	94.35	1	0	0	1	1	0	0
O02813	55	T	S	A	T	1	58	-0.414	-2.451	175					20.726	94.24	0	1	1	0	0	1	0
O02813	371	F	L	C	A	0	22	+0.277	-2.070	109					34.996	93.19	0	1	1	0	0	1	0

## Sheet: Mouse
acc	pos	aa1	aa2	nt1	nt2	Bscore	Gscore	dScore	Score1	Nobs	NormASA	dVol	dProp	B-fact	IdPmax	IdQmin	PDB_id1	PDB_id0	Transv1	Transv0	PfamHit1	PfamHit0	mtype
Q9Z0E8	352	L	R	T	G	-2	102	+2.391	-1.721	216					2.787	86.71	1	0	1	0	1	0	1
Q9JIY5	276	S	C	A	T	-1	112	+3.045	-1.363	154	0.312	19	0.73	-1.13	1.460	68.12	0	1	1	0	1	0	1
Q00493	244	S	P	T	C	-1	74	+2.193	-1.239	94		23	0.25	-0.74			0	1	0	1	1	0	1
A1L3T3	31	D	N	G	A	1	23	+2.495	-0.820	193					1.575	40.84	1	0	0	1	0	1	1
P41047	273	F	L	T	C	0	22	+1.928	-1.096	206					4.760	69.53	1	0	0	1	1	0	1
P52792	224	M	R	G	T	-1	91	+1.944	-1.541	121		10	1.75	-0.46			0	1	1	0	1	0	1
P52792	220	C	Y	G	A	-2	194	+2.532	-1.471	121	0.010	85	0.25	-1.06	1.490	83.01	0	1	0	1	0	1	1
P52792	182	V	M	G	A	1	21	+2.606	-1.201	119		23	0.11	-0.41			0	1	0	1	1	0	1
P97458	83	S	P	T	C	-1	74	+2.066	-1.783	168					2.268	78.03	1	0	0	1	1	0	1
P52792	366	I	F	A	T	0	21	+1.742	-1.679	107	0.098	23	0.1	-0.84	5.098	93.12	0	1	1	0	1	0	1
P97414	311	T	I	C	T	-2	89	+2.597	-0.965	310					0.964	32.04	1	0	0	1	1	0	1
P97414	340	A	E	C	A	-1	107	+2.472	-1.015	308					2.038	50.60	1	0	1	0	1	0	1
P22561	394	R	W	C	T	-3	101	+1.238	-1.237	251	0.321	54	1.67	0.00	23.334	46.99	0	1	0	1	1	0	1
Q91ZD4	464	S	N	G	A	1	46	+1.745	-1.377	73					2.420	62.76	1	0	0	1	1	0	1
O55196	55	S	I	G	T	-2	142	+1.525	-1.864	3							1	0	1	0	0	1	1
O55196	57	E	G	A	G	-2	98	+1.268	-1.693	3							1	0	0	1	0	1	1
P16092	691	W	R	A	T	-3	101	+1.985	-1.776	5	0.103	-54	1.67	-1.13			0	1	1	0	1	0	1
P47750	556	P	L	C	T	-3	98	+2.037	-1.236	156					5.514	84.42	1	0	0	1	1	0	1
Q4VGL6	199	M	R	T	G	-1	91	+1.944	-1.541	222							1	0	1	0	0	1	1
P01326	96	C	Y	G	A	-2	194	+2.682	-1.351	93					1.262	68.18	1	0	0	1	1	0	1
O35486	9	S	F	T	C	-2	155	+1.970	-1.866	104		101	0.85	-0.27	2.948	91.01	0	1	0	1	1	0	1
P97479	1800	F	I	T	A	0	21	+2.175	-1.035	306							1	0	1	0	1	0	1
P16331	263	F	S	T	C	-2	155	+2.523	-1.074	211		-101	0.85	-1.07	1.512	61.59	0	1	0	1	1	0	1
P70245	107	G	R	G	A	-2	125	+2.625	-1.165	107					3.334	76.09	1	0	0	1	1	0	1
P48299	137	R	W	C	T	-3	101	+4.229	-1.002	186							1	0	0	1	0	1	1
P48299	96	R	H	G	A	0	29	+3.216	-0.953	193							1	0	0	1	1	0	1
P52792	206	T	M	C	T	-1	81	+3.108	-1.149	120		47	0.77	-1.30			0	1	0	1	1	0	1
P52792	419	F	L	C	A	0	22	+1.444	-1.241	99		-23	0.03	-0.74			0	1	1	0	1	0	1
P27664	685	V	M	G	A	1	21	+2.746	-1.247	125					1.397	77.30	1	0	0	1	1	0	1
P56402	204	F	V	T	G	-1	50	+1.698	-1.441	110	0.018	-50	0.14	-0.23	6.385	69.00	0	1	1	0	1	0	1
P35917	1053	I	F	A	T	0	21	+2.532	-1.056	214					1.639	29.93	1	0	1	0	1	0	1
P23242	60	G	S	G	A	0	56	+1.975	-0.921	123							1	0	0	1	1	0	1
P35951	699	C	Y	G	A	-2	194	+2.873	-1.066	197	0.210	85	0.25	-0.00	4.030	59.16	0	1	0	1	1	0	1
P63239	222	N	D	A	G	1	23	+2.049	-1.067	250	0.338	-3	0.14	0.68	3.585	87.38	0	1	0	1	1	0	1
Q62520	370	C	S	A	T	-1	112	+1.709	-1.412	83	0.257	-19	0.73	0.00			0	1	1	0	1	0	1
P04104	194	S	P	T	C	-1	74	+1.839	-1.795	129					1.355	48.04	1	0	0	1	1	0	1
Q9QY14	93	F	L	C	T	0	22	+1.517	-1.449	287					1.711	26.39	1	0	0	1	1	0	1
Q9QY14	98	F	S	C	T	-2	155	+0.908	-1.305	287	0.183	-101	0.85	-0.53	6.033	27.43	0	1	0	1	1	0	1
Q61575	320	R	C	C	T	-3	180	+3.583	-1.281	179							1	0	0	1	1	0	1
P28236	47	D	A	A	C	-2	126	+2.135	-0.985	108							1	0	1	0	1	0	1
P35991	28	R	C	C	T	-3	180	+3.627	-1.331	126	0.077	-65	1.66	-0.99	0.888	85.58	0	1	0	1	1	0	1
P14404	763	I	N	A	T	-3	149	+2.547	-1.416	676					1.154	83.40	1	0	1	0	1	0	1
P07744	154	N	S	A	G	1	46	+1.551	-1.162	126							1	0	0	1	1	0	1
P16460	389	T	I	C	T	-2	89	+1.103	-1.960	181	0.511	51	0.7	-0.34	12.522	82.77	0	1	0	1	1	0	1
P35419	479	R	C	C	T	-3	180	+1.380	-1.192	189					24.905	51.53	1	0	0	1	1	0	1
P43404	163	W	C	G	T	-2	215	+3.441	-1.198	113	0.010	-119	0.01	-0.94			0	1	1	0	1	0	1
Q9JHI9	32	H	R	A	G	0	29	+1.248	-1.236	255					10.563	42.28	1	0	0	1	1	0	1
Q811T9	31	Q	L	A	T	-2	113	+1.272	-2.020	22					3.009	72.89	1	0	1	0	0	1	1
Q811T9	100	L	P	T	C	-3	98	+0.262	-1.783	27					28.163	56.92	1	0	0	1	0	1	1
Q99PF4	737	E	V	T	A	-3	121	+2.392	-1.180	286					1.905	55.96	1	0	1	0	1	0	1
A2AQ99	674	V	G	C	T	-3	109	+2.299	-1.205	157					1.690	82.86	1	0	0	1	0	1	1
Q8BTF7	288	Y	C	A	G	-2	194	+1.989	-1.350	356					14.059	41.05	1	0	0	1	1	0	1
P50149	200	D	N	G	A	1	23	+1.819	-1.139	66	0.024	3	0.14	-1.10			0	1	0	1	1	0	1
P43027	408	W	R	T	A	-3	101	+3.196	-0.901	171	0.497	-54	1.67	-0.00			0	1	1	0	1	0	1
Q9R0G6	583	T	M	A	G	-1	81	+3.108	-1.149	120		47	0.77	-0.73			0	1	0	1	1	0	1
Q9WUL6	855	G	N	G	A	-2	80	+2.122	-1.008	11							1	0	0	1	0	1	1
P04344	11	S	R	A	C	-1	110	+1.799	-1.902	116	0.528	84	0.93	0.64	2.711	93.71	0	1	1	0	1	0	1
P23492	87	M	K	T	A	-1	95	+1.092	-2.672	193	0.268	5	2.89	-1.18	4.410	87.54	0	1	1	0	1	0	1
P23492	228	A	T	G	A	-1	58	+2.381	-0.867	192		28	0.22	-0.77	1.459	49.48	0	1	0	1	1	0	1
P23492	16	W	R	T	C	-3	101	+2.252	-1.912	185	0.349	-54	1.67	0.41	2.408	56.75	0	1	0	1	0	1	1
Q64446	712	G	D	G	A	-1	94	+2.477	-0.809	233							1	0	0	1	0	1	1
Q64446	1356	M	V	A	G	-2	21	+1.328	-1.523	258					3.109	75.44	1	0	0	1	0	1	1
P16646	16	L	P	T	C	-3	98	+2.890	-1.127	63					1.177	72.05	1	0	0	1	1	0	1
Q04592	470	C	R	T	C	-3	180	+3.057	-1.010	326	0.019	65	1.66	-0.36			0	1	0	1	0	1	1
A1Y9I9	48	R	L	G	T	-2	102	+1.696	-1.398	99							1	0	1	0	0	1	1
P70669	80	F	S	T	C	-2	155	+1.995	-1.351	48							1	0	0	1	1	0	1
P27664	670	D	G	A	G	-1	94	+1.965	-0.985	123							1	0	0	1	1	0	1
Q9CZD3	201	C	R	T	C	-3	180	+2.774	-1.359	234	0.400	65	1.66	1.02	1.124	47.33	0	1	0	1	0	1	1
O09161	33	R	Q	G	A	1	43	+2.533	-0.894	343	0.402	-29	0.56	0.15			0	1	0	1	1	0	1
P15409	185	C	R	T	C	-3	180	+2.481	-1.412	114	0.010	65	1.66	-0.78			0	1	0	1	1	0	1
P97819	373	G	R	A	T	-2	125	+3.146	-0.938	380					1.727	86.74	1	0	1	0	1	0	1
P63277	64	Y	H	T	C	2	83	+1.220	-1.275	185					10.958	30.95	1	0	0	1	1	0	1
P15409	307	I	A	T	A	-1	94	+1.311	-1.497	110	0.143	-79	0.48	-0.45	5.971	85.92	0	1	1	0	0	1	1
P15409	102	Y	H	T	C	2	83	+2.234	-1.282	114	0.249	-40	0.38	-0.76			0	1	0	1	1	0	1
P97431	39	P	K	C	T	-1	103	+2.199	-1.035	109							1	0	0	1	1	0	1
P55014	299	I	F	A	T	0	21	+1.917	-1.436	111							1	0	1	0	1	0	1
P56563	15	G	V	G	T	-3	109	+2.724	-0.835	169					5.368	78.61	1	0	1	0	1	0	1
P51180	51	A	P	G	C	-1	27	+2.391	-1.321	151	0.126	24	0.52	-1.04	1.584	92.78	0	1	1	0	1	0	1
P11725	129	R	H	G	A	0	29	+1.275	-1.705	385	0.654	-20	1.03	0.99	14.601	81.64	0	1	0	1	1	0	1
P48678	52	L	R	T	G	-2	102	+0.930	-1.292	76					27.420	79.70	1	0	1	0	1	0	1
E9Q876	1996	G	D	G	A	-1	94	+2.382	-1.156	418					0.795	27.21	1	0	0	1	1	0	1
P52792	210	M	R	G	T	-1	91	+1.944	-1.541	121	0.038	10	1.75	-1.09			0	1	1	0	1	0	1
E9Q7N9	3630	S	P	T	C	-1	74	+2.316	-1.277	173					2.436	83.82	1	0	0	1	1	0	1
P11725	80	K	N	T	A	0	94	+2.460	-1.173	367	0.355	-54	1.73	0.37	2.751	71.75	0	1	1	0	1	0	1
P16460	265	R	C	C	T	-3	180	+1.855	-1.249	199	0.299	-65	1.66	-0.99	34.018	81.80	0	1	0	1	1	0	1
P06876	308	E	G	A	G	-2	98	+1.839	-1.255	185							1	0	0	1	1	0	1
Q6VVW5	931	A	T	G	A	-1	58	+1.986	-1.131	141					3.919	78.51	1	0	0	1	1	0	1
Q99PF4	2360	V	E	T	A	-2	121	+2.040	-1.703	598					1.154	28.65	1	0	1	0	1	0	1
Q99PF4	70	S	P	T	C	-1	74	+1.701	-2.087	157	0.424	23	0.25	1.09	1.584	92.75	0	1	0	1	1	0	1
Q8VHE6	3350	S	P	T	C	-1	74	+2.365	-1.324	203					1.963	87.02	1	0	0	1	1	0	1
Q3U5C7	161	C	F	G	T	-2	205	+2.551	-1.293	193							1	0	1	0	1	0	1
P16092	147	N	K	C	A	0	94	+1.134	-1.701	180							1	0	1	0	0	1	1
O35235	278	G	R	G	A	-2	125	+3.026	-0.763	113	0.161	113	0.91	-0.71			0	1	0	1	1	0	1
P60882	1214	N	I	A	T	-3	149	+2.349	-1.501	58					1.808	81.61	1	0	1	0	1	0	1
Q45VK7	234	V	E	T	A	-2	121	+2.158	-1.726	263					1.750	72.20	1	0	1	0	1	0	1
B2RY50	993	M	K	T	A	-1	95	+2.329	-1.476	294					4.641	85.63	1	0	1	0	1	0	1
Q505D7	122	L	P	T	C	-3	98	+2.998	-1.193	217					1.378	84.36	1	0	0	1	1	0	1
Q04592	174	D	G	A	G	-1	94	+2.194	-0.848	308		-51	0.46	-0.34			0	1	0	1	1	0	1
Q8VHE6	2657	N	K	T	G	0	94	+2.146	-1.031	203					2.856	52.69	1	0	1	0	1	0	1
Q8VHE6	919	H	N	C	A	1	68	-0.617	-2.936	178					28.417	92.86	1	0	1	0	0	1	1
Q8R4P5	449	Y	H	T	C	2	83	+2.142	-1.758	26					2.645	86.39	1	0	0	1	0	1	1
Q8R4P5	554	W	L	G	T	-2	61	+1.579	-1.461	18							1	0	1	0	1	0	1
P11344	420	H	R	A	G	0	29	+2.211	-1.251	175					2.224	77.49	1	0	0	1	0	1	1
Q9D5Y1	1	M	K	T	A	-1	95	+1.979	-1.699	136					1.150	43.65	1	0	1	0	0	1	1
Q8C0M8	522	I	T	T	C	-2	89	+2.320	-1.143	418					2.849	61.77	1	0	0	1	0	1	1
E9Q7N9	3457	I	F	A	T	0	21	+2.347	-1.126	174							1	0	1	0	1	0	1
P70338	318	C	Y	G	A	-2	194	+1.776	-1.990	5							1	0	0	1	1	0	1
P09242	395	I	N	T	A	-3	149	+2.670	-1.368	274	0.015	-53	1.09	-0.32	1.476	69.66	0	1	1	0	1	0	1
P09242	406	D	G	T	A	-1	94	+1.933	-1.144	273	0.378	-51	0.46	0.92	3.222	53.24	0	1	1	0	1	0	1
P70669	733	C	R	T	C	-3	180	+2.481	-1.412	37							1	0	0	1	1	0	1
Q9QY96	859	I	N	T	A	-3	149	+2.765	-1.297	233					0.606	36.79	1	0	1	0	1	0	1
Q9QY96	99	D	Y	G	T	-3	160	+3.367	-0.895	227							1	0	1	0	1	0	1
Q9QY96	99	D	G	A	G	-1	94	+2.113	-0.895	227							1	0	0	1	1	0	1
P60879	67	I	T	T	C	-2	89	+1.586	-1.582	118					4.265	85.44	1	0	0	1	0	1	1
P24622	54	R	H	G	A	0	29	+1.222	-1.340	226					26.372	74.49	1	0	0	1	1	0	1
P62696	187	V	E	T	A	-2	121	+2.381	-1.316	74		-2	1.48	0.00	1.719	88.78	0	1	1	0	1	0	1
P22315	98	M	K	T	A	-1	95	+1.829	-1.774	283	0.338	5	2.89	1.25	4.297	83.57	0	1	1	0	1	0	1
Q8R4P5	412	M	K	T	A	-1	95	+1.383	-2.090	26					2.125	86.39	1	0	1	0	0	1	1
B2RY50	993	M	K	T	A	-1	95	+2.329	-1.476	294					4.641	85.63	1	0	1	0	1	0	1
Q8BR76	374	N	Y	T	A	-2	143	+2.001	-2.339	253					1.723	93.15	1	0	1	0	1	0	1
E9Q7N9	1878	T	A	A	G	-1	58	+1.710	-0.998	178							1	0	0	1	1	0	1
Q91ZX7	4232	C	R	T	C	-3	180	+2.642	-1.293	77							1	0	0	1	1	0	1
Q3UYV8	237	G	D	G	A	-1	94	+2.903	-0.679	280					2.591	52.90	1	0	0	1	1	0	1
Q3USS3	674	Y	C	A	G	-2	194	+3.861	-1.105	236					0.276	25.50	1	0	0	1	1	0	1
P03925	25	P	L	G	A	-3	98	+2.325	-1.035	43							1	0	0	1	1	0	1
P97479	947	F	I	T	A	0	21	+2.175	-1.035	299							1	0	1	0	0	1	1
P51180	168	L	F	C	T	0	22	+2.061	-1.479	159		23	0.03	-0.98	10.336	79.47	0	1	0	1	1	0	1
P36552	380	R	L	G	T	-2	102	+2.310	-1.017	304	0.188	-6	1.75	-0.30	4.228	37.02	0	1	1	0	1	0	1
P28236	205	R	G	C	G	-2	125	+1.991	-1.184	104							1	0	1	0	1	0	1
O89026	270	I	T	T	C	-2	89	+1.721	-1.436	526							1	0	0	1	1	0	1
B7ZNG0	186	V	E	T	A	-2	121	+0.972	-1.444	127					3.879	13.72	1	0	1	0	1	0	1
Q8VDD5	1841	E	L	A	T	-3	138	+1.915	-1.521	138					3.672	89.39	1	0	1	0	1	0	1
P43027	484	Y	N	T	A	-2	143	+2.791	-0.998	166	0.475	-79	0.82	-0.02	0.666	15.15	0	1	1	0	1	0	1
B2RSU5	855	I	K	T	A	-3	102	+1.844	-1.812	177					3.884	84.22	1	0	1	0	0	1	1
E9Q7N9	2214	L	R	T	G	-2	102	+2.662	-1.123	180					2.189	68.11	1	0	1	0	1	0	1
P16646	76	S	R	C	A	-1	110	+2.565	-1.290	223					0.952	52.17	1	0	1	0	1	0	1
P05532	60	D	N	G	A	1	23	+0.779	-1.427	336	0.207	3	0.14	0.09	25.978	82.02	0	1	0	1	0	1	1
P52332	645	S	P	T	C	-1	74	+2.126	-1.553	164					1.175	80.31	1	0	0	1	1	0	1
Q3USS3	678	L	Q	T	A	-2	113	+2.556	-1.639	238					2.241	75.70	1	0	1	0	1	0	1
B2RSU5	380	N	D	A	G	1	23	+0.843	-1.475	179					31.868	85.45	1	0	0	1	0	1	1
P97479	212	R	H	G	A	0	29	+2.985	-1.101	268							1	0	0	1	1	0	1
Q61292	185	C	Y	G	A	-2	194	+2.907	-1.111	189							1	0	0	1	1	0	1
Q9R0H5	440	E	K	C	T	1	56	+1.749	-1.075	160							1	0	0	1	1	0	1
Q62052	814	M	K	T	A	-1	95	+1.023	-2.562	111					2.375	89.44	1	0	1	0	0	1	1
Q8R5F7	821	G	S	G	A	0	56	+2.357	-0.759	289					5.441	64.59	1	0	0	1	1	0	1
Q04887	87	T	M	C	T	-1	81	+3.120	-1.374	102					0.980	65.48	1	0	0	1	1	0	1
Q8VI56	1158	R	W	C	T	-3	101	+4.211	-1.046	257					0.210	31.60	1	0	0	1	1	0	1
P26231	436	L	P	T	C	-3	98	+2.450	-1.424	81	0.620	-55	1.07	0.29	2.272	78.04	0	1	0	1	1	0	1
Q91WV7	383	E	K	A	G	1	56	+0.951	-1.502	144					19.375	80.73	1	0	0	1	1	0	1
E9PZQ0	4242	E	G	A	G	-2	98	+1.870	-1.328	375					0.614	14.30	1	0	0	1	0	1	1
P08228	83	G	D	A	G	-1	94	+2.224	-1.127	150		51	0.46	-0.60	6.406	70.78	0	1	0	1	1	0	1
Q811T9	453	D	G	A	G	-1	94	+1.841	-1.318	33					2.291	64.20	1	0	0	1	0	1	1
P33173	593	R	W	G	A	-3	101	+3.956	-1.184	483							1	0	0	1	0	1	1
P33173	181	L	F	C	T	0	22	+2.395	-1.039	475	0.263	23	0.03	-0.26			0	1	0	1	1	0	1
Q6VVW5	885	L	R	T	G	-2	102	+2.692	-1.215	146					1.429	65.90	1	0	1	0	1	0	1
Q8K424	573	G	S	G	A	0	56	+2.077	-0.861	87							1	0	0	1	1	0	1
P04342	76	V	D	T	A	-3	152	+2.556	-1.456	472	0.042	-29	1.19	-0.76	3.294	90.80	0	1	1	0	1	0	1
Q761V0	278	M	I	G	A	1	10	+1.966	-1.275	197					1.629	42.68	1	0	0	1	1	0	1
Q61614	129	Y	F	A	T	3	22	+1.396	-1.282	139							1	0	1	0	1	0	1
P09242	116	A	T	G	A	-1	58	+2.194	-0.982	290		28	0.22	-0.91	0.582	16.60	0	1	0	1	1	0	1
P16092	252	P	R	C	G	-2	103	+2.078	-1.458	182							1	0	1	0	0	1	1
P24270	439	N	S	A	G	1	46	+1.936	-1.113	357	0.144	-25	0.34	-0.34	3.909	74.76	0	1	0	1	1	0	1
P24270	11	Q	H	G	T	0	24	+3.087	-1.052	255	0.138	9	0.47	-0.02			0	1	1	0	0	1	1
Q91ZD4	464	S	N	G	A	1	46	+1.745	-1.377	73					2.420	62.76	1	0	0	1	1	0	1
Q91ZD4	255	D	E	C	G	2	45	+1.329	-1.862	72					3.037	82.34	1	0	1	0	1	0	1
Q9EQ08	31	D	N	G	A	1	23	+2.398	-1.005	341					1.567	40.64	1	0	0	1	1	0	1
P04925	101	P	L	C	T	-3	98	+2.204	-1.115	124	0.932	55	1.07	-0.28			0	1	0	1	0	1	1
P97445	1358	T	K	C	A	0	78	+2.085	-1.149	317							1	0	1	0	1	0	1
P35917	1053	I	F	A	T	0	21	+2.532	-1.056	214					1.639	29.93	1	0	1	0	1	0	1
Q91XK0	103	C	S	G	C	-1	112	+2.188	-1.073	280							1	0	1	0	0	1	1
P97445	649	P	L	C	T	-3	98	+1.964	-1.349	356					2.664	56.84	1	0	0	1	1	0	1
O88428	79	G	R	G	C	-2	125	+3.196	-0.676	387	0.437	113	0.91	0.25			0	1	1	0	1	0	1
Q9Z0E8	352	L	R	T	G	-2	102	+2.391	-1.721	216					2.787	86.71	1	0	1	0	1	0	1
P70180	168	H	N	C	A	1	68	+1.390	-2.339	145	0.141	-39	0.44	-1.13	1.457	29.85	0	1	1	0	1	0	1
P35991	28	R	C	C	T	-3	180	+3.627	-1.331	126	0.077	-65	1.66	-0.99	0.888	85.58	0	1	0	1	1	0	1
P32082	60	D	G	A	G	-1	94	+2.262	-0.810	216							1	0	0	1	1	0	1
P35492	322	R	Q	G	A	1	43	+1.787	-1.398	89							1	0	0	1	1	0	1
P01108	39	E	D	G	C	2	45	+1.306	-1.616	30					0.259	16.86	1	0	1	0	1	0	1
P01108	40	L	P	T	C	-3	98	+2.439	-1.347	30							1	0	0	1	1	0	1
Q01279	767	V	G	T	G	-3	109	+2.400	-1.039	272	0.150	-80	0.73	-0.82			0	1	1	0	1	0	1
Q64018	80	A	S	G	T	1	99	+1.762	-1.172	385					2.171	86.21	1	0	1	0	1	0	1
P97479	502	R	P	G	C	-2	103	+1.692	-1.942	281					2.553	94.13	1	0	1	0	1	0	1
P97479	241	R	P	G	C	-2	103	+2.634	-1.101	269							1	0	1	0	1	0	1
P24610	42	G	R	G	C	-2	125	+2.640	-1.063	51	0.437	113	0.91	-0.92	3.249	82.05	0	1	1	0	1	0	1
P54843	291	R	Q	G	A	1	43	+2.082	-1.184	177							1	0	0	1	1	0	1
P08121	33	C	S	T	A	-1	112		-4.015	0							1	0	1	0	1	0	1
P35505	201	E	G	A	G	-2	98	+2.548	-0.902	504		-78	0.75	-1.06	2.870	78.52	0	1	0	1	1	0	1
P58355	435	S	P	T	C	-1	74	+2.442	-1.068	164							1	0	0	1	0	1	1
P58355	153	D	N	G	A	1	23	+2.155	-0.924	188							1	0	0	1	1	0	1
Q91WV7	140	D	G	A	G	-1	94	+2.065	-0.924	140							1	0	0	1	1	0	1
O35604	1005	D	G	A	G	-1	94	+1.853	-1.057	176							1	0	0	1	0	1	1
P53657	90	I	N	T	A	-3	149	+2.587	-1.313	154		-53	1.09	-0.51			0	1	1	0	1	0	1
P23440	620	H	E	T	A	0	40	+1.335	-1.841	91					5.454	91.47	1	0	1	0	1	0	1
P23440	605	N	S	A	G	1	46	+0.604	-1.716	91					18.832	87.03	1	0	0	1	1	0	1
Q3TMP8	276	G	S	A	G	0	56	+0.328	-2.303	100					17.417	93.29	0	1	0	1	0	1	0
Q9EQQ3	407	R	S	G	T	-1	110	+1.444	-1.837	99					4.844	90.82	1	0	1	0	0	1	0
Q9JHU3	329	L	I	A	G	2	5	+0.837	-1.259	93					16.402	78.90	1	0	0	1	0	1	0
A7TZG1	140	V	I	A	C	3	29	-0.496	-1.815	102					18.639	68.64	1	0	1	0	0	1	0
Q0KK55	812	G	D	C	T	-1	94	+1.827	-1.570	80					7.108	87.37	1	0	0	1	0	1	0
Q80XL6	555	T	M	A	G	-1	81	+1.256	-1.654	145	0.094	47	0.77	3.75	13.598	83.95	1	0	0	1	1	0	0
Q9CPW9	130	W	R	C	T	-3	101	-0.915	-3.678	243					32.247	93.73	0	1	0	1	1	0	0
G3X8Z1	882	L	S	C	T	-2	145	-1.516	-3.637	159					20.613	93.73	1	0	0	1	0	1	0
Q8K1Z8	226	S	G	A	G	0	56	-0.544	-2.052	165					45.371	88.99	1	0	0	1	0	1	0
O08786	436	H	P	A	G	-2	77	-0.470	-3.966	21					2.222	89.91	1	0	0	1	0	1	0
Q8BZN2	469	V	I	C	T	3	29	+0.482	-1.782	5							1	0	0	1	0	1	0
E9Q507	258	P	L	G	T	-3	98	+1.288	-2.074	279					4.678	89.07	1	0	1	0	0	1	0
Q8BLG0	248	N	S	C	T	1	46	-0.844	-2.642	294					20.337	92.48	1	0	0	1	1	0	0
Q3V1D8	522	C	R	A	G	-3	180	+0.921	-2.950	132					3.771	79.67	1	0	0	1	0	1	0
O70469	245	A	T	A	G	-1	58	+1.213	-2.213	269					6.280	76.46	1	0	0	1	1	0	0
Q8C2E7	551	I	V	A	G	1	29	-0.003	-1.715	253					25.320	94.82	1	0	0	1	1	0	0
E9Q459	66	P	A	C	T	-1	27	+0.762	-2.094	7					9.530	87.23	1	0	0	1	0	1	0
Q91V27	254	R	H	A	G	0	29	-0.499	-2.225	123					29.883	90.34	1	0	0	1	0	1	0
Q8K009	476	Y	H	A	G	2	83	+2.137	-2.391	371					2.832	88.41	1	0	0	1	1	0	0
Q9CWI3	51	V	D	A	T	-3	152	-1.715	-3.621	125					35.906	90.51	1	0	1	0	0	1	0
P52194	2	R	H	A	G	0	29	+0.081	-2.019	117					32.854	92.80	1	0	0	1	0	1	0
Q99KR6	57	G	A	A	G	0	60	+1.560	-1.063	177					6.596	60.37	1	0	0	1	0	1	0
P25918	205	A	D	A	G	-2	126	+0.787	-1.728	50					32.927	87.75	1	0	0	1	0	1	0
E9PXD2	188	N	S	C	T	1	46	-0.228	-2.064	73					20.567	93.52	1	0	0	1	0	1	0
Q5VCS6	832	A	V	C	G	-2	64	+0.933	-2.322	232					7.621	91.06	1	0	1	0	0	1	0
Q64127	575	V	G	A	G	-3	109	-1.111	-2.464	193					47.396	92.96	1	0	0	1	0	1	0
Q7TRB9	239	G	D	A	G	-1	94	+2.142	-1.008	9							1	0	0	1	1	0	0
O88866	697	T	I	A	T	-2	89	+0.842	-2.475	60					14.579	89.50	1	0	1	0	0	1	0
Q8R146	89	R	P	A	G	-2	103	+0.180	-2.832	257					18.519	90.98	1	0	0	1	0	1	0
Q7TQF7	531	V	A	A	G	-2	64	+0.279	-1.805	205					26.222	90.52	1	0	0	1	0	1	0
Q91Z96	805	T	A	C	G	-1	58		-2.800	0							1	0	1	0	0	1	0
P51678	218	I	V	G	T	1	29	-0.088	-1.582	123					20.473	76.04	1	0	1	0	1	0	0
P98084	297	L	P	C	T	-3	98	-0.502	-2.441	171					46.373	93.73	1	0	0	1	0	1	0
Q6NZK5	594	R	C	C	T	-3	180	+0.154	-2.479	206					35.379	86.60	1	0	0	1	0	1	0
Q8K2J4	768	N	S	A	G	1	46	-1.712	-3.167	32					17.401	79.12	1	0	0	1	1	0	0
Q6A4L0	535	L	S	G	T	-2	145	-0.269	-2.399	100					19.478	88.57	1	0	1	0	0	1	0
Q8K1M4	349	G	S	A	G	0	56	+0.488	-1.650	119					20.292	92.27	1	0	0	1	0	1	0
Q9JIA9	305	K	R	C	T	2	26	+0.470	-1.928	35					26.473	76.95	1	0	0	1	1	0	0
Q66X01	894	V	L	A	T	1	32	-0.939	-2.115	37					26.630	77.79	1	0	1	0	0	1	0
P51682	62	K	R	C	G	2	26	+0.213	-1.402	344					28.476	82.77	1	0	1	0	1	0	0
Q8BIQ8	142	W	R	C	T	-3	101	+0.413	-1.552	153					31.574	91.77	1	0	0	1	0	1	0
Q91WT4	273	F	Y	A	G	3	22	-0.094	-1.442	198					29.854	94.06	1	0	0	1	0	1	0
Q0V8T7	562	A	V	A	G	-2	64	+0.456	-2.205	192					23.498	88.28	1	0	0	1	0	1	0
Q5ND52	203	P	Q	C	T	-1	76	-0.939	-2.714	285					20.062	93.78	1	0	0	1	0	1	0
Q5U465	468	M	V	C	T	-2	21	-1.029	-2.794	182					23.208	86.20	1	0	0	1	0	1	0
O35298	152	P	R	C	T	-2	103	+1.708	-2.343	291					4.156	91.46	1	0	0	1	0	1	0
Q9EPF7	263	N	S	A	G	1	46	-0.683	-2.259	329					20.392	92.72	1	0	0	1	1	0	0
Q8C0I4	382	L	P	A	G	-3	98	-0.553	-2.226	151					46.534	94.06	1	0	0	1	0	1	0
G3UVW3	345	A	V	A	G	-2	64	-1.922	-2.869	364					24.213	89.93	1	0	0	1	1	0	0
Q0VGB7	407	T	A	C	T	-1	58	+0.598	-1.720	155					22.506	82.25	1	0	0	1	0	1	0
Q9QY48	93	T	A	A	G	-1	58	-0.322	-2.236	297					20.620	71.19	1	0	0	1	1	0	0
Q9JIY5	449	T	I	G	T	-2	89	+2.188	-1.149	144							1	0	1	0	1	0	0
Q8R4B8	786	D	N	A	G	1	23	+2.201	-1.252	194					1.112	31.66	1	0	0	1	0	1	0
Q8VGG9	188	S	F	A	G	-2	155	+2.726	-1.324	137					1.845	80.78	1	0	0	1	1	0	0
Q7TR04	298	G	R	C	T	-2	125	-0.590	-2.340	225					31.749	92.28	1	0	0	1	1	0	0
P23578	423	E	D	C	T	2	45	+0.204	-1.859	26					31.574	79.59	1	0	0	1	0	1	0
Q8BMT9	89	T	I	A	T	-2	89	-0.182	-2.422	215					19.861	88.18	1	0	1	0	0	1	0
Q14AK5	197	I	L	C	T	2	5	-1.295	-2.438	385					35.235	93.83	1	0	0	1	1	0	0
Q00342	760	S	L	C	T	-2	145	+0.547	-2.061	281					31.431	83.70	1	0	0	1	1	0	0
Q9R160	454	R	H	A	G	0	29	-0.027	-3.115	118					21.540	72.54	1	0	0	1	1	0	0
Q9CPZ8	23	I	M	A	G	1	10	-1.136	-2.846	76					15.128	93.40	1	0	0	1	1	0	0
Q9CR33	56	L	V	C	G	3	32	-0.760	-3.189	149					10.730	76.33	1	0	1	0	1	0	0
Q9Z0H8	1003	N	D	C	G	1	23	-1.841	-3.370	186					37.247	93.89	1	0	1	0	0	1	0
F8VQB6	350	P	S	C	T	-1	74	-0.561	-2.313	227					20.435	92.92	1	0	0	1	1	0	0
O35491	188	Q	R	C	T	1	43	-1.746	-3.660	164	0.586	29	0.56	1.19	31.922	92.79	1	0	0	1	1	0	0
Q9Z0H0	516	K	R	G	T	2	26	+0.149	-2.778	228					30.683	89.18	0	1	1	0	1	0	0
Q2TB54	150	I	V	C	T	1	29	-0.763	-3.320	160					21.740	80.75	1	0	0	1	1	0	0
Q8JZY2	98	M	T	A	G	-1	81	-1.791	-4.759	269					21.791	93.56	1	0	0	1	0	1	0
Q8C3Q9	179	V	A	G	T	-2	64	-0.570	-2.563	200					26.223	90.97	1	0	1	0	0	1	0
Q6NZP1	957	H	R	C	T	0	29	-0.942	-4.690	195					5.064	86.44	1	0	0	1	0	1	0
D3YWE6	1101	V	M	C	T	1	21	+1.352	-3.068	3					1.819	91.67	1	0	0	1	0	1	0
Q497Z0	454	F	S	C	T	-2	155	-1.962	-4.053	33					16.257	82.54	1	0	0	1	0	1	0
P15530	60	M	V	A	G	-2	21	-0.652	-2.827	172	0.548	-23	0.11	-0.32	21.137	79.82	1	0	0	1	1	0	0
E9Q6Q4	230	D	N	C	T	1	23	+0.974	-1.485	345					28.437	92.29	0	1	0	1	0	1	0
Q7M712	256	F	L	C	T	0	22	+0.114	-2.310	255					27.966	74.47	1	0	0	1	1	0	0
Q9WV72	229	E	Q	A	C	2	29	+0.919	-1.526	419					13.855	85.52	1	0	1	0	1	0	0
Q5M6W3	100	R	Q	C	G	1	43	-0.115	-1.797	176					15.291	71.48	1	0	1	0	1	0	0
Q80VM8	137	P	L	G	T	-3	98	-0.074	-2.527	127					22.793	66.74	1	0	1	0	1	0	0
Q9D939	72	R	W	A	G	-3	101	+3.068	-2.068	154					0.619	93.24	1	0	0	1	1	0	0
Q3UG61	344	A	D	A	G	-2	126	+1.531	-1.804	12					3.524	65.43	1	0	0	1	0	1	0
Q8R2Q6	186	M	T	C	T	-1	81	-2.941	-4.434	194					20.954	85.21	1	0	0	1	1	0	0
J3QNE4	459	M	I	C	T	1	10	-0.019	-2.733	3							1	0	0	1	1	0	0
Q3UVV9	608	Y	C	A	T	-2	194	-2.486	-3.898	18					43.657	90.33	1	0	1	0	1	0	0
Q6P1D7	644	V	A	A	C	-2	64	-0.782	-2.482	329					23.414	80.83	1	0	1	0	0	1	0
D3Z393	102	R	G	A	C	-2	125	+2.327	-1.281	262					2.724	76.50	1	0	1	0	1	0	0
Q8CIZ8	103	M	T	C	T	-1	81	-0.066	-2.502	148					20.465	83.22	1	0	0	1	1	0	0
P11033	15	R	G	C	T	-2	125	+1.062	-1.264	153					26.100	63.89	1	0	0	1	0	1	0
Q05AC5	363	K	E	A	G	1	56	+0.299	-2.777	11					2.972	73.81	1	0	0	1	0	1	0
P01831	108	Q	R	A	G	1	43	-0.597	-2.392	100					28.458	82.72	1	0	0	1	1	0	0
G5E8H5	261	V	I	A	G	3	29	+0.422	-1.358	193					13.290	48.95	1	0	0	1	0	1	0
Q8C0M9	4	A	T	C	T	-1	58	+0.544	-2.588	4					3.798	91.10	1	0	0	1	0	1	0
O08736	15	I	L	C	T	2	5	+0.267	-1.851	82					21.599	64.92	1	0	0	1	1	0	0
Q922C1	73	S	I	C	T	-2	142	+1.405	-2.569	177					4.916	73.32	1	0	0	1	0	1	0
P70343	7	P	A	A	G	-1	27	-0.317	-3.123	150					15.066	60.05	1	0	0	1	1	0	0
Q922L6	382	D	E	A	G	2	45	+0.495	-1.451	112					26.037	91.20	1	0	0	1	1	0	0
Q8C3Y4	1298	Q	K	C	T	1	53	-1.218	-2.754	280					25.510	92.07	1	0	0	1	0	1	0
Q8VI40	253	K	R	A	G	2	26	-0.463	-2.152	359					24.216	70.39	1	0	0	1	0	1	0
Q8CG19	221	M	V	C	T	-2	21	-0.451	-2.872	327					24.816	92.17	1	0	0	1	0	1	0
Q8CAF4	321	S	N	C	T	1	46	-0.278	-2.244	394					28.479	89.92	1	0	0	1	1	0	0
Q9Z0L8	248	A	P	A	C	-1	27	-1.926	-2.947	104					37.456	75.71	1	0	1	0	0	1	0
O88833	64	K	Q	G	T	1	53	+0.001	-2.437	276					19.628	91.75	1	0	1	0	1	0	0
Q3UQI9	318	S	N	C	G	1	46	+0.544	-1.807	184					17.198	79.17	1	0	1	0	0	1	0
Q5U4C3	309	G	D	A	G	-1	94		-2.511	0							1	0	0	1	0	1	0
Q80U35	622	H	Q	A	G	0	24	-2.263	-4.479	150					19.989	93.44	1	0	0	1	0	1	0
E9Q5I3	1861	F	S	C	T	-2	155		-3.220	0							1	0	0	1	0	1	0
Q32M08	312	T	M	C	T	-1	81	+2.139	-2.667	339					3.169	88.58	1	0	0	1	1	0	0
Q80WQ4	10	K	R	G	T	2	26	+0.753	-1.366	113					24.398	71.14	1	0	1	0	0	1	0
Q8K1J5	407	V	A	G	T	-2	64	-1.106	-2.501	76					24.893	85.94	1	0	1	0	1	0	0
Q66L36	107	N	D	A	G	1	23	-0.636	-1.967	27					33.154	83.57	1	0	0	1	0	1	0
P59598	1284	T	A	A	G	-1	58	-0.383	-2.010	12					25.216	87.05	1	0	0	1	0	1	0
P43247	733	A	S	A	G	1	99	+0.638	-1.197	230					18.582	84.49	1	0	0	1	1	0	0
F6XJP7	623	A	T	C	T	-1	58	+1.794	-1.526	279	0.340	28	0.22	1.47	5.421	83.42	1	0	0	1	0	1	0
O35409	749	R	M	A	G	-1	91	+2.488	-1.986	259					3.094	85.37	0	1	0	1	1	0	0
Q60674	302	I	L	A	G	2	5	-0.741	-2.271	234					35.335	94.10	1	0	0	1	0	1	0
Q3TZW7	59	P	A	C	T	-1	27	-2.215	-3.390	12					21.089	72.81	1	0	0	1	1	0	0
L7N215	255	T	K	C	T	0	78	-0.648	-2.308	72					25.594	92.37	1	0	0	1	1	0	0
P58462	248	A	T	C	G	-1	58	+1.211	-1.602	4					7.235	88.09	1	0	1	0	0	1	0
Q0P547	245	T	I	A	T	-2	89	+1.221	-1.019	143					21.972	80.92	1	0	1	0	1	0	0
P28666	541	G	R	C	T	-2	125	+1.975	-0.788	316					21.031	61.13	1	0	0	1	1	0	0
Q91WS2	290	A	V	C	T	-2	64	+1.219	-1.657	159					19.270	71.58	1	0	0	1	1	0	0
E9QAM5	1247	E	G	C	T	-2	98	+0.129	-2.463	67					31.540	89.31	1	0	0	1	0	1	0
A2AVL6	58	L	P	C	T	-3	98	-1.344	-2.413	294					46.302	93.59	1	0	0	1	1	0	0
O88537	314	A	S	C	T	1	99	+1.410	-1.337	15					7.863	85.13	1	0	0	1	0	1	0
Q80W65	534	R	H	A	G	0	29	+0.875	-1.837	107					30.710	86.74	1	0	0	1	0	1	0
Q8CIL4	136	P	A	C	T	-1	27	-0.346	-3.038	173					16.390	82.56	1	0	0	1	1	0	0
Q5SSZ5	840	S	A	C	T	1	99	-0.949	-2.321	326					26.955	93.06	1	0	0	1	0	1	0
E9QMW4	471	P	H	G	T	-2	77	+2.435	-1.730	2					1.820	75.72	1	0	1	0	0	1	0
F7CKP4	533	G	E	A	G	-2	98	+1.061	-2.115	200					7.456	81.34	1	0	0	1	0	1	0
P24457	229	E	A	G	T	-1	107	-1.776	-3.626	145					25.230	91.27	1	0	1	0	1	0	0
Q7TQZ8	245	C	F	C	G	-2	205	-3.530	-4.679	106					35.590	92.33	1	0	1	0	1	0	0
Q9CYR6	264	I	M	C	G	1	10	+0.008	-2.303	436					15.002	92.62	1	0	1	0	0	1	0
Q5SSE9	1827	A	S	A	C	1	99	-0.780	-3.124	112					18.965	86.23	1	0	1	0	0	1	0
Q9D2L6	535	A	V	C	T	-2	64	+1.128	-1.132	145					16.740	65.04	1	0	0	1	1	0	0
Q91VS8	821	P	L	A	G	-3	98	+2.370	-1.063	168					1.444	30.80	1	0	0	1	1	0	0
Q8C0S4	650	P	L	A	G	-3	98	+2.244	-1.278	305					5.085	81.28	1	0	0	1	0	1	0
Q3V0B4	1829	M	I	C	G	1	10	-0.038	-2.441	40					23.169	85.33	1	0	1	0	0	1	0
O09053	1021	S	L	A	C	-2	145	-0.061	-2.521	234					32.539	86.65	1	0	1	0	1	0	0
P30561	758	T	A	C	T	-1	58	-0.085	-1.870	141					26.268	90.68	1	0	0	1	0	1	0
Q6ZPV2	932	L	Q	A	G	-2	113	+0.596	-2.484	128					9.331	90.64	1	0	0	1	0	1	0
Q9D7X8	45	R	C	C	T	-3	180	+1.348	-1.754	334	0.291	-65	1.66	0.43	40.103	82.98	1	0	0	1	0	1	0
P37889	570	M	T	A	C	-1	81	-0.450	-3.020	193					19.979	93.04	0	1	1	0	0	1	0
Q99MW1	584	S	I	C	T	-2	142	+1.775	-2.040	85					1.936	86.94	1	0	0	1	0	1	0
Q8VC30	252	F	S	A	G	-2	155	-2.738	-3.884	161					20.242	92.04	1	0	0	1	1	0	0
Q9D807	3	V	A	A	G	-2	64	-1.103	-3.096	16					22.383	77.27	1	0	0	1	0	1	0
P60330	1907	Q	R	A	G	1	43	-0.781	-2.314	146					30.733	89.33	1	0	0	1	1	0	0
Q7TT79	580	C	F	A	G	-2	205	+1.272	-1.849	245					22.977	85.77	1	0	0	1	1	0	0
P07759	320	N	D	C	T	1	23	-0.640	-2.214	91					33.313	83.97	1	0	0	1	1	0	0
Q3UQL6	349	I	L	C	T	2	5	-0.191	-2.115	26					30.962	86.78	1	0	0	1	1	0	0
Q8VHJ5	603	R	H	C	T	0	29	+0.676	-1.830	179					29.614	86.67	1	0	0	1	0	1	0
Q8VEW2	16	I	F	A	G	0	21	+1.164	-1.594	146					28.150	74.24	1	0	0	1	0	1	0
D3Z4K0	991	H	Y	G	T	2	83	+1.317	-1.627	5							1	0	1	0	0	1	0
Q9QX97	89	K	R	A	G	2	26	+0.564	-1.836	119	0.335	5	1.14	0.00	27.470	91.47	1	0	0	1	1	0	0
J3QPI0	202	L	I	A	G	2	5	+0.647	-1.502	87					18.147	66.83	0	1	0	1	1	0	0
A2A259	114	I	V	G	T	1	29	+0.179	-1.807	193					24.585	91.32	1	0	1	0	0	1	0
Q80VC6	135	V	M	A	C	1	21	+1.031	-2.218	189					7.958	94.08	1	0	1	0	1	0	0
Q62318	542	P	L	C	G	-3	98	+1.593	-1.680	16					5.004	84.05	1	0	1	0	0	1	0
P21956	284	K	R	A	C	2	26	-1.531	-2.761	196					32.026	93.09	1	0	1	0	1	0	0
Q6PFX8	65	T	S	A	C	1	58	+0.226	-2.029	108					14.469	68.42	1	0	1	0	0	1	0
P35582	389	H	R	C	T	0	29	+1.538	-1.627	26							1	0	0	1	0	1	0
Q3KNA1	123	G	C	A	G	-3	159	+4.126	-0.854	100					1.059	52.07	1	0	0	1	1	0	0
E9Q3K0	152	M	V	A	G	-2	21	-2.766	-3.990	58					19.681	73.10	1	0	0	1	0	1	0
Q3UDE9	306	K	R	A	G	2	26	+0.114	-1.965	150					32.350	94.03	1	0	0	1	0	1	0
P97290	291	C	R	C	T	-3	180	-1.562	-3.112	166					28.807	83.73	1	0	0	1	1	0	0
P70677	84	Q	E	A	C	2	29	-0.775	-2.577	211					27.776	93.50	1	0	1	0	1	0	0
Q91WA1	265	C	F	C	T	-2	205	-2.357	-4.749	99					34.802	90.29	1	0	0	1	0	1	0
Q9QYZ9	242	T	I	C	G	-2	89	-1.654	-3.370	49					20.496	75.48	1	0	1	0	1	0	0
A1L3T7	290	M	T	A	C	-1	81	-1.338	-3.151	263					22.966	93.39	1	0	1	0	1	0	0
Q3UV64	368	Q	P	A	C	-1	76	+0.728	-1.804	202					33.308	69.30	1	0	1	0	0	1	0
Q7TR59	126	P	L	C	T	-3	98	+1.811	-0.945	619					24.106	69.68	1	0	0	1	1	0	0
Q8JZX3	50	P	S	A	C	-1	74	+1.831	-1.236	23							1	0	1	0	0	1	0
Q3UWY1	307	I	F	A	C	0	21	-1.450	-3.616	37					29.911	77.60	1	0	1	0	0	1	0
G3UXC7	1666	L	F	A	C	0	22	+0.896	-1.998	181					35.992	93.38	1	0	1	0	0	1	0
E9PV60	1559	T	S	G	T	1	58	-1.499	-2.994	212					17.301	78.67	1	0	1	0	0	1	0
Q9Z2U2	1690	C	R	A	G	-3	180	+1.154	-2.965	264					2.115	86.62	1	0	0	1	0	1	0
F2Z474	20	H	N	C	T	1	68	+0.745	-3.179	241					5.800	83.60	1	0	0	1	0	1	0
F8VQ75	1598	P	R	C	T	-2	103	+0.822	-1.939	430					26.378	91.42	1	0	0	1	0	1	0
Q9D7G4	171	R	G	C	T	-2	125	-1.136	-2.263	136					45.887	90.00	1	0	0	1	1	0	0
Q64267	244	K	E	C	T	1	56	-1.136	-2.896	297					27.849	93.75	1	0	0	1	0	1	0
E9Q0V3	155	L	F	A	G	0	22	+0.850	-2.002	123					15.104	86.52	1	0	0	1	1	0	0
Q7TPN9	22	R	Q	C	T	1	43	+2.226	-1.293	159					1.188	64.38	1	0	0	1	0	1	0
Q0P5X5	462	L	P	A	T	-3	98	-2.293	-3.515	241					35.792	72.35	1	0	1	0	0	1	0
A1A535	739	H	R	C	T	0	29	-3.017	-4.186	92					32.380	94.12	1	0	0	1	1	0	0
F8VQL6	512	A	T	A	G	-1	58	-0.797	-2.897	24					20.575	83.67	1	0	0	1	0	1	0

## Sheet: Cow
acc	pos	aa1	aa2	Bscore	Gscore	dScore	Score1	Nobs	NormASA	dVol	dProp	B-fact	IdPmax	IdQmin	PDB_id1	PDB_id0	Transv1	Transv0	PfamHit1	PfamHit0	mtype
F6R4K5	210	H	R	0	29	+1.289	-1.817	256					15.645	80.13	0	1	0	1	1	0	1
Q2KIK0	317	W	R	-3	101	+3.552	-0.705	279							0	1	0	1	1	0	1
Q59A32	290	N	T	0	65	+2.491	-0.748	360	0.113	2	0.39	0.60			1	0	1	0	1	0	1
Q5E9B3	195	Y	C	-2	194	+3.596	-1.392	339	0.094	-85	0.25	-0.90	0.643	74.62	1	0	1	0	1	0	1
P02666	82	P	H	-2	77	+3.422	-1.035	56							0	1	1	0	0	1	1
A6QP89	295	L	R	-2	102	+2.460	-1.208	510							0	1	1	0	0	1	1
Q9TTK4	2015	H	R	0	29	+2.451	-0.971	339							0	1	0	1	0	1	1
Q6YC49	180	V	F	-1	50	+2.790	-1.078	167					3.208	58.59	0	1	1	0	1	0	1
Q0VCY0	559	R	C	-3	180	+3.425	-1.398	53	0.449	-65	1.66	0.10			1	0	0	1	0	1	1
F1N5R0	270	L	P	-3	98	+2.753	-1.207	171					1.337	72.06	0	1	0	1	1	0	1
Q0P5J6	92	N	K	0	94	+1.067	-1.208	220					3.795	29.13	0	1	1	0	1	0	1
A4IF69	311	V	A	-2	64	+1.950	-1.042	236					9.330	86.64	0	1	1	0	0	1	1
Q6TGR1	210	R	I	-3	97	+2.506	-1.281	438							0	1	1	0	0	1	1
P01246	200	T	M	-1	81	+2.970	-1.245	12	0.065	47	0.77	-1.53			1	0	0	1	1	0	1
Q5XQN5	478	E	K	1	56	+0.938	-1.225	253					13.185	47.59	0	1	0	1	1	0	1
B9X245	2153	L	H	-3	99	+3.778	-1.069	284	0.007	-14	0.72	-0.47	0.281	18.34	1	0	1	0	0	1	1
G5E556	1873	H	R	0	29	+1.855	-1.600	146					4.338	87.48	0	1	0	1	1	0	1
E1BLZ5	835	D	N	1	23	+0.365	-2.259	144					15.509	85.18	0	1	0	1	0	1	1
Q29451	321	F	L	0	22	+1.968	-0.899	220	0.012	-23	0.03	-0.19			1	0	0	1	1	0	1
Q29451	221	R	H	0	29	+1.678	-1.097	216	0.141	-20	1.03	0.01	12.616	70.47	1	0	0	1	1	0	1
A6QM01	452	E	K	1	56	+1.923	-1.675	355					2.776	60.87	0	1	0	1	1	0	1
O18836	64	L	P	-3	98	+2.834	-1.120	226					1.550	84.27	0	1	0	1	1	0	1
Q4PKH3	750	Y	Q	-1	99	+2.872	-1.246	278					1.578	70.70	0	1	0	1	1	0	1
A7MBC5	79	V	L	1	32	+1.926	-0.785	324							0	1	1	0	1	0	1
E1BE78	568	S	N	1	46	+2.498	-0.936	309					2.371	61.48	0	1	0	1	1	0	1
Q0VCY0	211	G	V	-3	109	+0.879	-1.185	53		80	0.73	-1.17	21.609	80.26	1	0	1	0	1	0	1
A2VDN5	560	R	Q	1	43	+2.548	-0.984	110	0.500	-29	0.56	0.74	0.541	41.21	1	0	1	0	0	1	1
Q2KIJ5	175	A	T	-1	58	+2.410	-1.032	209					3.524	48.64	0	1	0	1	1	0	1
A6N9I4	234	L	P	-3	98	+2.513	-1.281	47					2.586	88.98	0	1	0	1	1	0	1
F1MR49	66	K	E	1	56	+1.816	-1.193	155	0.731	-30	1.3	0.01	4.702	90.11	1	0	0	1	1	0	1
Q0VCX4	60	T	S	1	58	-0.036	-2.264	45					20.584	93.60	0	1	1	0	0	1	1
Q2KJH1	173	D	E	2	45	-0.335	-1.887	81					26.365	88.75	0	1	1	0	1	0	0
Q2KJH1	174	Q	R	1	43	-0.249	-2.495	81					29.862	88.75	0	1	0	1	1	0	0
P10103	207	E	D	2	45		-2.818	0							0	1	1	0	0	1	0
P21214	296	S	T	1	58	-0.019	-2.178	120					20.671	89.61	0	1	1	0	0	1	0
P18341	210	R	H	0	29	+0.132	-2.293	127	0.333	-20	1.03	0.74	31.046	87.69	1	0	0	1	1	0	0
P25500	499	S	N	1	46	+0.230	-1.778	175					29.958	94.59	0	1	0	1	0	1	0
Q5E946	97	K	N	0	94	+0.446	-1.930	292					29.661	93.65	0	1	1	0	1	0	0
P00442	104	S	P	-1	74	+2.165	-1.587	145	0.256	23	0.25	-0.50	2.505	86.18	1	0	0	1	1	0	0
Q08DV0	62	S	P	-1	74	+0.145	-1.686	104					46.123	93.23	0	1	0	1	0	1	0
Q08DV0	142	S	A	1	99	+0.253	-1.726	112					23.539	86.23	0	1	1	0	0	1	0
Q9XT97	127	A	G	0	60	-1.667	-2.588	149					47.892	93.93	0	1	1	0	1	0	0
P08037	174	M	T	-1	81	-2.087	-4.568	130	0.898	-47	0.77	2.04	19.392	91.29	1	0	0	1	1	0	0
P08037	16	G	A	0	60	+1.614	-1.285	96					4.525	80.85	0	1	1	0	0	1	0
P17870	370	T	A	-1	58	-0.114	-2.001	48					26.818	92.58	0	1	0	1	0	1	0
P79132	34	E	D	2	45	-0.201	-1.797	108					36.775	92.70	0	1	1	0	0	1	0
P79132	155	F	V	-1	50	+0.730	-1.478	150					24.503	91.01	0	1	1	0	1	0	0
P79132	163	I	V	1	29	-0.107	-2.103	150					24.957	92.70	0	1	0	1	1	0	0
O02703	46	G	A	0	60	-0.341	-2.386	82					27.156	93.75	0	1	1	0	0	1	0
P24627	627	K	E	1	56	-0.335	-2.542	503	0.320	-30	1.3	0.15	27.608	92.94	1	0	0	1	1	0	0
Q3Y5Z3	22	E	Q	2	29	+0.781	-2.002	118					18.897	88.33	0	1	1	0	0	1	0
P04272	66	E	A	-1	107	+0.270	-1.654	158	0.620	-50	1.04	0.92	26.146	90.27	1	0	1	0	1	0	0
P04272	21	P	A	-1	27	+0.040	-2.120	108					26.830	92.63	0	1	1	0	0	1	0
P02699	49	M	V	-2	21	-0.712	-2.514	102	0.178	-23	0.11	-0.66	25.376	94.25	1	0	0	1	0	1	0
O46680	407	V	I	3	29	-0.175	-1.724	139					25.085	92.38	0	1	0	1	1	0	0
P00517	70	Y	F	3	22	+0.406	-1.636	680	0.122	-3	0.37	-0.36	36.130	93.73	1	0	1	0	1	0	0
Q2TBQ8	201	Y	F	3	22	-1.395	-2.622	213					36.304	94.19	0	1	1	0	1	0	0
Q2TBQ8	233	A	T	-1	58	-0.312	-2.554	211					23.162	94.19	0	1	0	1	1	0	0
Q0VC00	316	R	Q	1	43	+0.645	-2.566	262					19.884	92.94	0	1	0	1	1	0	0
Q0VC00	66	S	N	1	46	+0.586	-2.449	240					29.746	93.92	0	1	0	1	0	1	0
Q95JC7	80	F	L	0	22	-2.065	-4.142	95					35.183	93.69	0	1	1	0	1	0	0
Q95JC7	513	G	S	0	56	-0.168	-2.839	247					20.319	93.69	0	1	0	1	0	1	0
