# Supplementary material for: Prediction of deleterious mutations in coding regions of mammals with transfer learning
Source: Evol Appl. 2018 May 9;12(1):18–28. doi: 10.1111/eva.12607 (PMC6304693; doi:10.1111/eva.12607)
Supplement: Supplementary file 5 [file EVA-12-18-s005.zip]

Archive with 10 entries (9 files):
- Transfer learning paper/Cover_letter.doc
- Transfer learning paper/Figure1.pdf
- Transfer learning paper/Supplementary_info.pdf
- Transfer learning paper/Supplementary_info_final.docx
- Transfer learning paper/Supplementary_table_S1_gwpred.txt
- Transfer learning paper/Supplementary_table_S2_cowdamag.xlsx
- Transfer learning paper/Supplementary_table_S3.xls
- Transfer learning paper/Supplementary_table_S4_cattlegw.csv
- Transfer learning paper/TL_paper_final_190118_clean.docx
- Transfer learning paper/
