# Supplementary material for: Prediction of deleterious mutations in coding regions of mammals with transfer learning
Source: Evol Appl. 2018 May 9;12(1):18–28. doi: 10.1111/eva.12607 (PMC6304693; doi:10.1111/eva.12607)
Supplement: Supplementary file 6 [file EVA-12-18-s006.zip]

Archive with 18 entries (16 files):
- Transfer_learning-master/
- Transfer_learning-master/Data_Dog_bg.txt
- Transfer_learning-master/Data_HumDiv_bg.txt
- Transfer_learning-master/Data_HumVar_bg.txt
- Transfer_learning-master/Data_Mouse.txt
- Transfer_learning-master/Data_cattle.txt
- Transfer_learning-master/Functions.py
- Transfer_learning-master/README.md
- Transfer_learning-master/ReadMe.txt
- Transfer_learning-master/Supplementary_table_S1.txt.zip
- Transfer_learning-master/Supplementary_table_S4.zip
- Transfer_learning-master/Transfer_learning.ipynb
- Transfer_learning-master/__pycache__/
- Transfer_learning-master/__pycache__/deep_forest_utils.cpython-35.pyc
- Transfer_learning-master/__pycache__/deep_forest_utils.cpython-36.pyc
- Transfer_learning-master/deep_forest_utils.py
- Transfer_learning-master/proteins_HumDiv_bg.txt
- Transfer_learning-master/proteins_HumVar_bg.txt
