# Supplementary material for: Prediction of deleterious mutations in coding regions of mammals with transfer learning
Source: Evol Appl. 2018 May 9;12(1):18–28. doi: 10.1111/eva.12607 (PMC6304693; doi:10.1111/eva.12607)
Supplement: Supplementary file 6 [file EVA-12-18-s006.zip › Transfer_learning-master/Data_Dog_bg.txt]

Bscore	Gscore	dScore	Score1	Nobs	NormASA	dVol	dProp	B.fact	IdPmax	IdQmin	PDB_id1	PDB_id0	Transv1	Transv0	PfamHit1	PfamHit0	mtype
0.333333333333333	0.338461538461538	0.765597147950089	0.792129162462159	0.273972602739726	NA	NA	NA	NA	0.0245051837888784	0.697960963907971	0	1	1	0	1	0	1
0	0.871794871794872	0.566666666666667	0.7924655230407	0.534246575342466	0.270925110132159	0.206349206349206	0.780952380952381	0.510810810810811	0.642496596502252	0.751172173154509	1	0	0	1	1	0	1
0.5	0.0974358974358974	0.860606060606061	0.7924655230407	0.534246575342466	0.270925110132159	0.444444444444444	0.480952380952381	0.510810810810811	0.0149335008901456	0.751172173154509	1	0	0	1	1	0	1
0.333333333333333	0.512820512820513	0.676648841354724	0.7924655230407	0.534246575342466	0.270925110132159	0.105820105820106	0.433333333333333	0.510810810810811	0.0745208922400251	0.751172173154509	1	0	1	0	1	0	1
0.166666666666667	0.471794871794872	0.681996434937611	0.7924655230407	0.534246575342466	0.270925110132159	0.518518518518518	0.823809523809524	0.510810810810811	0.0801759346528432	0.751172173154509	1	0	1	0	1	0	1
0.5	0.0717948717948718	0.839572192513369	0.749747729566095	0.534246575342466	0.218061674008811	0.597883597883598	0.214285714285714	0.510810810810811	0.0320033511362446	0.823138152873187	1	0	1	0	1	0	1
0.666666666666667	0.169230769230769	0.502852049910873	0.749747729566095	0.534246575342466	0.218061674008811	0.703703703703704	0.257142857142857	0.510810810810811	0.523615038223898	0.823138152873187	1	0	0	1	1	0	1
0	0.451282051282051	0.836898395721925	0.867473932055163	0.534246575342466	0.716960352422907	0.259259259259259	0.5	0.564864864864865	0.019499424023458	0.648784211100207	1	0	0	1	1	0	1
0	0.466666666666667	0.975935828877005	0.753447695930037	0.200913242009132	NA	NA	NA	NA	0.00689077390302649	0.878530149383928	0	1	1	0	0	1	1
0.333333333333333	0.328205128205128	0.729233511586453	0.753111335351497	0.273972602739726	NA	NA	NA	NA	0.0419939260655566	0.811034783556864	0	1	0	1	1	0	1
0.166666666666667	0.943589743589744	0.791978609625668	0.794483686511941	0.118721461187215	1	1	0.10952380952381	0.175675675675676	NA	NA	1	0	0	1	1	0	1
0.333333333333333	0.312820512820513	0.695365418894831	0.753447695930037	0.13089802130898	0.17511013215859	0.851851851851852	0.457142857142857	0.127027027027027	0.0559849198868992	0.95398538872533	1	0	1	0	1	0	1
0.333333333333333	0.312820512820513	0.695365418894831	0.753447695930037	0.219178082191781	0.17511013215859	0.851851851851852	0.457142857142857	0.127027027027027	0.0542884071630537	0.926071311743539	1	0	1	0	1	0	1
0.5	0.430769230769231	0.53030303030303	0.629667003027245	0.372907153729072	0.785242290748899	0.835978835978836	0.814285714285714	0.32972972972973	0.341292281914337	0.601897284919856	1	0	1	0	1	0	1
0	0.451282051282051	0.852941176470588	0.902455432223343	0.179604261796043	NA	NA	NA	NA	NA	NA	0	1	0	1	1	0	1
0.666666666666667	0	0.581105169340463	0.651194080053818	0.211567732115677	0.0352422907488987	0.571428571428571	0.0238095238095238	0.102702702702703	0.182029531888156	0.812997492094646	1	0	0	1	1	0	1
0.5	0.0974358974358974	0.932263814616756	0.951900437268752	0.354642313546423	NA	NA	NA	NA	NA	NA	0	1	0	1	1	0	1
0.666666666666667	0.0974358974358974	0.442602495543672	0.752438614194416	0.34703196347032	NA	NA	NA	NA	0.48444863336475	0.897721077308909	0	1	0	1	0	1	1
0.5	0.0974358974358974	0.224777183600713	0.239825092499159	0.330289193302892	NA	NA	NA	NA	0.653220232485077	0.919201831861302	0	1	0	1	0	1	1
0.666666666666667	0.235897435897436	0.651515151515151	0.891355533131517	0.191780821917808	NA	NA	NA	NA	NA	NA	0	1	0	1	0	1	1
0.166666666666667	0.58974358974359	0.414616755793226	0.625967036663303	0.112633181126332	NA	NA	NA	NA	0.657828044821447	0.95420346745175	0	1	1	0	0	1	1
0.166666666666667	0.594871794871795	0.658288770053476	0.730575176589304	0.187214611872146	NA	NA	NA	NA	0.169441826369253	0.95420346745175	0	1	1	0	1	0	1
0.666666666666667	0.246153846153846	0.275222816399287	0.514968045745039	0.187214611872146	NA	NA	NA	NA	0.397549481621112	0.95420346745175	0	1	1	0	1	0	1
0.666666666666667	0	0.543672014260249	0.575849310460814	0.190258751902588	NA	NA	NA	NA	0.200460781233637	0.89924762839385	0	1	0	1	0	1	1
0.166666666666667	0.58974358974359	0.509803921568627	0.488059199461823	0.117199391171994	NA	NA	NA	NA	0.0809299403078857	0.975029985824883	0	1	1	0	1	0	1
0.5	0.0974358974358974	0.623172905525847	0.628994281870165	0.362252663622527	0.360132158590308	0.444444444444444	0.480952380952381	0.416216216216216	0.306042517541104	0.550975902300731	1	0	0	1	1	0	1
0.333333333333333	0.523076923076923	0.727629233511586	0.889673730238816	0.216133942161339	NA	0.44973544973545	0.338095238095238	0.42972972972973	NA	NA	1	0	1	0	0	1	1
0.166666666666667	0.476923076923077	0.657397504456328	0.545240497813656	0.34855403348554	NA	NA	NA	NA	0.0418682584563829	0.849416639406826	0	1	1	0	1	0	1
0.166666666666667	0.476923076923077	0.675044563279857	0.588294651866801	0.336377473363775	NA	NA	NA	NA	0.0418473138548539	0.849307600043616	0	1	1	0	1	0	1
0.5	0.430769230769231	0.687344028520499	0.837201479986546	0.184170471841705	NA	NA	NA	NA	NA	NA	0	1	1	0	1	0	1
0.166666666666667	0.58974358974359	0.854367201426025	0.919273461150353	0.465753424657534	NA	NA	NA	NA	0.0875484343910357	0.968487624032276	0	1	0	1	1	0	1
0.666666666666667	0.235897435897436	0.414616755793226	0.547595021863438	0.71689497716895	0.693832599118943	0.708994708994709	0.609523809523809	0.7	0.453220232485077	0.812234216552175	1	0	0	1	1	0	1
0.666666666666667	0.246153846153846	0.545632798573975	0.643121426168853	0.602739726027397	0.342511013215859	0.407407407407407	0.0142857142857143	0.189189189189189	0.307215415226725	0.898266274124959	1	0	1	0	1	0	1
0.166666666666667	0.276923076923077	0.675044563279857	0.818028927009754	0.343987823439878	NA	NA	NA	NA	0.0368206094879045	0.66066950169011	0	1	0	1	1	0	1
0.166666666666667	0.405128205128205	0.795187165775401	0.927009754456778	0.407914764079148	NA	NA	NA	NA	0.112242119593675	0.829026278486534	0	1	0	1	1	0	1
0.166666666666667	0.405128205128205	0.797860962566845	0.917928018836192	0.41400304414003	NA	NA	NA	NA	0.113645407896115	0.84385563188311	0	1	0	1	1	0	1
0.5	0.235897435897436	0.647237076648841	0.890346451395896	0.0532724505327245	NA	NA	NA	NA	NA	NA	0	1	0	1	1	0	1
0.166666666666667	0.471794871794872	0.580213903743315	0.697275479313824	0.141552511415525	0.463656387665198	0.518518518518518	0.823809523809524	0.22972972972973	NA	NA	1	0	1	0	1	0	1
0.333333333333333	0.246153846153846	0.490552584670232	0.788092835519677	0.512937595129376	0.0572687224669604	0.698412698412698	0.0952380952380952	0.135135135135135	0.431940517331658	0.876240322756515	1	0	0	1	1	0	1
0.166666666666667	0.451282051282051	0.825311942959002	0.946855028590649	0.286149162861492	NA	NA	NA	NA	0.0169651272384543	0.684767200959546	0	1	0	1	1	0	1
0.166666666666667	1	0.781283422459893	0.774974772956609	0.140030441400304	NA	NA	NA	NA	0.0129018745418368	0.3577581506924	0	1	1	0	1	0	1
0.166666666666667	1	0.849019607843137	0.889673730238816	0.322678843226788	NA	NA	NA	NA	NA	NA	0	1	1	0	1	0	1
0.666666666666667	0.184615384615385	0.400713012477718	0.561722166162126	0.616438356164384	0.0550660792951542	0.417989417989418	0.152380952380952	0.154054054054054	0.408377840611582	0.929778650092683	1	0	0	1	1	0	1
0.666666666666667	0.184615384615385	0.381996434937611	0.605785401950891	0.28158295281583	0.0550660792951542	0.417989417989418	0.152380952380952	0.154054054054054	0.408545397423814	0.930105768182314	1	0	0	1	1	0	1
0.5	0.235897435897436	0.53048128342246	0.836528758829465	0.394216133942161	NA	NA	NA	NA	0.340328830244005	0.91778432013957	0	1	0	1	0	1	1
0.666666666666667	0.235897435897436	0.676292335115865	0.920282542885974	0.41248097412481	0.665198237885463	0.708994708994709	0.609523809523809	0.648648648648649	NA	NA	1	0	0	1	1	0	1
0.166666666666667	0.58974358974359	0.828163992869875	0.939791456441305	0.0898021308980213	NA	NA	NA	NA	NA	NA	0	1	0	1	0	1	1
0.166666666666667	0.569230769230769	0.716399286987522	0.752774974772957	0.60882800608828	0.0209251101321586	0.53968253968254	0.695238095238095	0.713513513513514	0.0704157503403498	0.925744193653909	1	0	1	0	1	0	1
0.666666666666667	0	0.662388591800356	0.773965691220989	0.360730593607306	NA	NA	NA	NA	0.011854644465389	0.287318722058663	0	1	1	0	1	0	1
0.166666666666667	0.405128205128205	0.702495543672014	0.674739320551631	0.327245053272451	NA	NA	NA	NA	0.0675882291339407	0.964671246319922	0	1	0	1	1	0	1
0.333333333333333	0.523076923076923	0.719251336898396	0.850319542549613	0.214611872146119	NA	0.44973544973545	0.338095238095238	0.22972972972973	0.038014451775055	0.86195616617599	1	0	1	0	1	0	1
0.166666666666667	0.451282051282051	0.457575757575758	0.647830474268416	0.223744292237443	0.13215859030837	0.962962962962963	0.347619047619048	0.567567567567568	0.480343491465075	0.9633627739614	1	0	0	1	1	0	1
0.666666666666667	0	0.630124777183601	0.756811301715439	0.222222222222222	NA	NA	NA	NA	0.011854644465389	0.287318722058663	0	1	1	0	1	0	1
0.166666666666667	0.451282051282051	0.704634581105169	0.848637739656912	0.226788432267884	0.0308370044052863	0.962962962962963	0.347619047619048	0.272972972972973	0.153084092575139	0.848762403227565	1	0	0	1	1	0	1
0	0.466666666666667	0.93030303030303	0.697275479313824	0.0700152207001522	0.0825991189427313	0.835978835978836	0.785714285714286	0.178378378378378	NA	NA	1	0	0	1	1	0	1
0.166666666666667	0.687179487179487	0.76524064171123	0.89640094180962	0.296803652968037	NA	0	0.219047619047619	0.00540540540540541	NA	NA	1	0	1	0	1	0	1
0.666666666666667	0.0564102564102564	0.720855614973262	0.736629667003027	0.267884322678843	0.25	0.671957671957672	0.0428571428571429	0.205405405405405	NA	NA	1	0	0	1	1	0	1
0.5	0.0974358974358974	0.902673796791444	0.919273461150353	0.523592085235921	0.00330396475770925	0.444444444444444	0.480952380952381	0.045945945945946	NA	NA	1	0	0	1	1	0	1
0	0.451282051282051	0.789483065953654	0.823074335687857	0.141552511415525	NA	NA	NA	NA	NA	NA	0	1	0	1	0	1	1
0.333333333333333	0.246153846153846	0.471122994652406	0.705011772620249	0.181126331811263	NA	NA	NA	NA	0.305414179495235	0.914949296696107	0	1	0	1	0	1	1
0	0.451282051282051	0.841354723707665	0.875882946518668	0.316590563165906	NA	NA	NA	NA	0.0173211854644465	0.629593283175226	0	1	0	1	1	0	1
0.333333333333333	0.205128205128205	0.801604278074866	0.877564749411369	0.450532724505327	NA	NA	NA	NA	0.0668970572834852	0.634281975793261	0	1	1	0	1	0	1
0.333333333333333	0.964102564102564	0.668092691622103	0.849983181971073	0.450532724505327	NA	NA	NA	NA	0.116033092470416	0.87122451204885	0	1	1	0	1	0	1
0	0.466666666666667	1	0.785401950891356	0.199391171993912	NA	NA	NA	NA	0.00377002827521206	0.732635481408789	0	1	0	1	0	1	1
0.5	0.256410256410256	NA	0.384796501849983	0	NA	NA	NA	0.37027027027027	NA	NA	1	0	1	0	0	1	1
0.5	0.0564102564102564	0.710516934046346	0.838546922300706	0.308980213089802	NA	NA	NA	NA	0.0227458372604461	0.601134009377385	0	1	1	0	1	0	1
0	0.466666666666667	0.782352941176471	0.791792801883619	0.0334855403348554	NA	NA	NA	NA	NA	NA	0	1	0	1	1	0	1
0.666666666666667	0.235897435897436	0.444563279857397	0.831483350151362	0.417047184170472	NA	NA	NA	NA	0.0209446015289559	0	0	1	0	1	0	1	1
0.5	0.235897435897436	0.579857397504456	0.881601076353851	0.324200913242009	0.00550660792951542	0.703703703703704	0	0.127027027027027	0.186448842810766	0.46756078944499	1	0	0	1	1	0	1
0.5	0.256410256410256	NA	0.384796501849983	0	NA	NA	NA	0.37027027027027	NA	NA	1	0	1	0	0	1	1
0	0.466666666666667	0.851158645276292	0.880928355196771	0.17351598173516	NA	NA	NA	NA	NA	NA	0	1	0	1	1	0	1
0.666666666666667	0.235897435897436	0.568983957219251	0.79381096535486	0.441400304414003	NA	NA	NA	NA	0.0316891821133103	0.145567549885509	0	1	0	1	0	1	1
0.666666666666667	0.235897435897436	0.473618538324421	0.745038681466532	0.228310502283105	NA	NA	NA	NA	0.0382238977903445	0.199869152764148	0	1	0	1	0	1	1
0.166666666666667	0.943589743589744	0.791978609625668	0.794483686511941	0.0563165905631659	NA	NA	NA	NA	NA	NA	0	1	0	1	1	0	1
0.666666666666667	0.0666666666666667	0.706060606060606	0.887991927346115	0.188736681887367	NA	NA	NA	NA	0.0356058225992251	0.470068694798822	0	1	0	1	1	0	1
0.666666666666667	0.0666666666666667	0.756862745098039	0.928018836192398	0.508371385083714	NA	NA	NA	NA	0.0317101267148393	0.508014393195944	0	1	0	1	1	0	1
0.666666666666667	0.0666666666666667	0.706060606060606	0.887991927346115	0.188736681887367	NA	NA	NA	NA	0.0356058225992251	0.470068694798822	0	1	0	1	1	0	1
0.166666666666667	0.276923076923077	0.563101604278075	0.737638748738648	0.266362252663623	0.00220264317180617	0.275132275132275	0.2	0.164864864864865	0.085516808042727	0.95442154617817	1	0	0	1	1	0	1
0.5	0.235897435897436	0.690552584670232	0.939791456441305	0.264840182648402	NA	0.703703703703704	0	0.397297297297297	NA	NA	1	0	0	1	1	0	1
0.5	0.0974358974358974	0.82156862745098	0.94887319206189	0.555555555555556	NA	NA	NA	NA	0.0540999057492931	0.727292552611493	0	1	0	1	1	0	1
0.166666666666667	0.476923076923077	0.640285204991087	0.627312478977464	0.0730593607305936	NA	NA	NA	NA	0.0359828254267463	0.754225275324392	0	1	1	0	0	1	1
0.166666666666667	0.476923076923077	0.640285204991087	0.627312478977464	0.378995433789954	NA	NA	NA	NA	0.0172792962613886	0.419256351542907	0	1	1	0	0	1	1
0.166666666666667	0.476923076923077	0.640285204991087	0.627312478977464	0.208523592085236	NA	NA	NA	NA	0.0253639124515656	0.532766328644641	0	1	1	0	0	1	1
0.166666666666667	0.476923076923077	0.674153297682709	0.632021527077027	0.464231354642314	NA	NA	NA	NA	0.044193109226097	0.895976447497547	0	1	1	0	0	1	1
0.5	0.0974358974358974	0.735650623885918	0.697275479313824	0.0106544901065449	0.487885462555066	0.444444444444444	0.480952380952381	0.627027027027027	NA	NA	1	0	0	1	0	1	1
0.666666666666667	0.0666666666666667	0.61283422459893	0.804238143289607	0.0106544901065449	0.0473568281938326	0.566137566137566	0.0571428571428571	0.213513513513514	NA	NA	1	0	0	1	0	1	1
0.166666666666667	0.343589743589744	0.763636363636364	0.822401614530777	0.191780821917808	NA	NA	NA	NA	NA	NA	0	1	1	0	1	0	1
0.166666666666667	0.343589743589744	0.709269162210339	0.747393205516313	0.0578386605783866	NA	NA	NA	NA	NA	NA	0	1	1	0	1	0	1
0.666666666666667	0.169230769230769	0.483065953654189	0.660612176252943	0.385083713850837	NA	NA	NA	NA	0.360540370719447	0.881256133464181	0	1	0	1	0	1	1
0	0.451282051282051	0.845098039215686	1	0.445966514459665	NA	0.841269841269841	0.5	0.708108108108108	NA	NA	1	0	0	1	1	0	1
0	0.451282051282051	0.845098039215686	1	0.445966514459665	NA	0.841269841269841	0.5	0.708108108108108	NA	NA	1	0	0	1	1	0	1
0.333333333333333	0.312820512820513	0.698217468805704	0.796501849983182	0.207001522070015	NA	NA	NA	NA	0.0491779243899885	0.650746919637989	0	1	1	0	1	0	1
0.333333333333333	0.430769230769231	0.77379679144385	0.950554994954591	0.254185692541857	NA	NA	NA	NA	0.0824588962194994	0.880056700468869	0	1	0	1	1	0	1
0	0.507692307692308	0.754188948306595	0.796165489404642	0.222222222222222	NA	NA	NA	NA	0.0638391454602576	0.861301929996729	0	1	1	0	0	1	1
0	0.871794871794872	0.983422459893048	0.831146989572822	0.23896499238965	NA	NA	NA	NA	NA	NA	0	1	0	1	1	0	1
0	0.871794871794872	0.872549019607843	0.60410359905819	0.427701674277017	NA	NA	NA	NA	0	0.0920292225493403	0	1	0	1	0	1	1
0.666666666666667	0.0564102564102564	0.797860962566845	0.825092499159099	0.222222222222222	0.222466960352423	0.671957671957672	0.0428571428571429	0.197297297297297	0.0543302963661116	0.570275869588922	1	0	0	1	1	0	1
0.666666666666667	0.0564102564102564	0.784848484848485	0.825428859737639	0.155251141552511	0.222466960352423	0.671957671957672	0.0428571428571429	0.197297297297297	NA	NA	1	0	0	1	1	0	1
0.333333333333333	0.364102564102564	0.826381461675579	0.700302724520686	0.229832572298326	NA	NA	NA	NA	0.0561105874960729	0.953549231272489	0	1	0	1	1	0	1
0.5	0.430769230769231	0.588413547237077	0.755129498822738	0.101978691019787	NA	NA	NA	NA	NA	NA	0	1	1	0	1	0	1
0.333333333333333	0.338461538461538	0.612121212121212	0.657921291624622	0.106544901065449	0	0.380952380952381	0.0476190476190476	0	NA	NA	1	0	1	0	1	0	1
0.5	0.430769230769231	0.700356506238859	0.901446350487723	0.242009132420091	0.0616740088105727	0.835978835978836	0.814285714285714	0.0324324324324325	NA	NA	1	0	1	0	1	0	1
0.333333333333333	0.415384615384615	0.629233511586453	0.654221325260679	0.0791476407914764	NA	NA	NA	NA	NA	NA	0	1	1	0	0	1	1
0.333333333333333	0.246153846153846	NA	0.403296333669694	0	NA	NA	NA	NA	NA	NA	0	1	0	1	1	0	0
0.833333333333333	0.179487179487179	NA	0.281533804238143	0	NA	NA	NA	NA	NA	NA	0	1	1	0	0	1	0
0.333333333333333	0.246153846153846	0.494830659536542	0.82811974436596	0.453576864535769	NA	NA	NA	NA	0.557231123677872	0.961727183513248	0	1	0	1	1	0	0
0.666666666666667	0.184615384615385	0.359536541889483	0.479313824419778	0.452054794520548	NA	NA	NA	NA	0.616462456801759	0.97274015919747	0	1	0	1	1	0	0
1	0.0974358974358974	0.312121212121212	0.565422132526068	0.45662100456621	NA	NA	NA	NA	0.530673368939156	0.978301166721186	0	1	0	1	1	0	0
0.166666666666667	0.676923076923077	0.166666666666667	0.392869155734948	0.404870624048706	NA	NA	NA	NA	0.428547491883967	0.977537891178715	0	1	1	0	0	1	0
0.5	0.235897435897436	0.322103386809269	0.60410359905819	0.41248097412481	NA	NA	NA	NA	1	0.977537891178715	0	1	0	1	0	1	0
1	0.0974358974358974	0.345276292335116	0.615539858728557	0.155251141552511	0.287444933920705	0.693121693121693	0.00952380952380952	0.32972972972973	0.528285684364855	0.973721513466361	1	0	0	1	1	0	0
0.833333333333333	0.0820512820512821	0.298573975044563	0.610494450050454	0.155251141552511	NA	NA	NA	NA	0.539176877159912	0.973721513466361	0	1	0	1	1	0	0
1	0.0615384615384615	0.318003565062389	0.665657584931046	0.342465753424658	NA	NA	NA	NA	0.619520368624987	0.975575182640933	0	1	1	0	1	0	0
0.833333333333333	0.0820512820512821	0.34777183600713	0.547595021863438	0.397260273972603	0.502202643171806	0.576719576719577	0.533333333333333	0.397297297297297	0.656152476699131	0.951695562097917	1	0	0	1	0	1	0
0.166666666666667	0.58974358974359	0.198039215686274	0.315842583249243	0.41248097412481	NA	NA	NA	NA	0.669389464865431	0.971758804928579	0	1	1	0	1	0	0
0.666666666666667	0.184615384615385	0.170053475935829	0.350824083417423	0.179604261796043	NA	NA	NA	NA	0.425154466436276	0.969468978301167	0	1	0	1	0	1	0
0.5	0.348717948717949	0.261853832442068	0.457114026236125	0.135464231354642	NA	NA	NA	NA	0.477013299821971	0.971649765565369	0	1	1	0	1	0	0
0.666666666666667	0.456410256410256	0.255971479500891	0.601749075008409	0.178082191780822	NA	NA	NA	NA	0.562760498481516	0.971649765565369	0	1	1	0	1	0	0
0.333333333333333	0.246153846153846	0.424777183600713	0.779683821056172	0.0410958904109589	NA	NA	NA	NA	0.440883862184522	0.895104132591866	0	1	0	1	0	1	0
1	0.0974358974358974	0.413547237076649	0.451059535822402	0.418569254185693	0.718061674008811	0.693121693121693	0.00952380952380952	0.37027027027027	0.520222012776207	0.962926616508559	1	0	0	1	1	0	0
0.833333333333333	0.179487179487179	0.280213903743315	0.513622603430878	0.356164383561644	0.765418502202643	0.407407407407407	0.128571428571429	0.37027027027027	0.79417740077495	1	1	0	1	0	0	1	0
0.166666666666667	0.405128205128205	0.250267379679144	0.440295997309115	0.200913242009132	NA	NA	NA	NA	0.526610116242539	0.970450332570058	0	1	0	1	0	1	0
0.5	0.0615384615384615	0.407664884135472	0.75849310460814	0.202435312024353	NA	NA	NA	NA	0.730170698502461	0.970450332570058	0	1	1	0	0	1	0
0.833333333333333	0.0820512820512821	0.39108734402852	0.468886646485032	0.578386605783866	NA	NA	NA	NA	0.651670331971934	0.94493512157889	0	1	0	1	1	0	0
0.666666666666667	0.0974358974358974	0.125668449197861	0.423477968382106	0.0197869101978691	NA	NA	NA	NA	0.473536495968164	0.876567440846145	0	1	0	1	1	0	0
0.833333333333333	0.179487179487179	0.203743315508021	0.601412714429869	0.146118721461187	NA	NA	NA	NA	0.781045135616295	0.982771780612801	0	1	1	0	0	1	0
0.5	0.235897435897436	0.303386809269162	0.434241506895392	0.0928462709284627	0.803964757709251	0.703703703703704	0	0.689189189189189	0.430767619646036	0.982771780612801	1	0	0	1	1	0	0
0.833333333333333	0.179487179487179	0.323351158645276	0.488395560040363	0.15220700152207	NA	NA	NA	NA	0.781045135616295	0.982771780612801	0	1	1	0	1	0	0
0.666666666666667	0.184615384615385	0.346524064171123	0.554994954591322	0.986301369863014	0.722466960352423	0.417989417989418	0.152380952380952	0.37027027027027	0.426746256152477	0.973176316650311	1	0	0	1	0	1	0
1	0.0615384615384615	0.276470588235294	0.553649512277161	0.998477929984779	0.286343612334802	0.566137566137566	0.166666666666667	0.227027027027027	0.619960205257095	0.976338458183404	1	0	1	0	1	0	0
0.5	0.0974358974358974	0.189661319073084	0.213252606794484	0.146118721461187	NA	NA	NA	NA	0.650308932872552	0.970232253843638	0	1	0	1	0	1	0
0.333333333333333	0.246153846153846	0.302139037433155	0.400605449041372	0.118721461187215	NA	NA	NA	NA	0.470981254581632	0.958892160069785	0	1	0	1	0	1	0
0.666666666666667	0.184615384615385	0.357219251336898	0.642112344433232	0.106544901065449	NA	NA	NA	NA	0.420693266310608	0.970232253843638	0	1	0	1	0	1	0
0.333333333333333	0.246153846153846	0.388235294117647	0.696939118735284	0.179604261796043	NA	NA	NA	NA	0.45958739134988	0.934794460800349	0	1	0	1	0	1	0
0.666666666666667	0.112820512820513	0.345811051693405	0.642112344433232	0.176560121765601	NA	NA	NA	NA	0.712975180647188	0.946679751390252	0	1	1	0	0	1	0
0.666666666666667	0.0974358974358974	0.296434937611408	0.513286242852338	0.202435312024353	NA	NA	NA	NA	0.522944810974971	0.97208592301821	0	1	0	1	0	1	0
0.166666666666667	0.58974358974359	0.423529411764706	0.751429532458796	0.203957382039574	NA	NA	NA	NA	0.662121688134883	0.960745829244357	0	1	0	1	1	0	0
0.666666666666667	0.456410256410256	0.40017825311943	0.532122435250589	0.459665144596651	0.29295154185022	0.555555555555556	0.119047619047619	0.164864864864865	0.391622159388418	0.953004034456439	1	0	1	0	1	0	0
0.5	0.282051282051282	0.254545454545455	0.450386814665321	0.461187214611872	0.529735682819383	0.560846560846561	0.176190476190476	0.367567567567568	0.474981673473662	0.967397230400175	1	0	1	0	1	0	0
0.333333333333333	0.328205128205128	0.305169340463458	0.422132526067945	0.458143074581431	NA	NA	NA	NA	0.424253848570531	0.967397230400175	0	1	0	1	1	0	0
0.5	0.184615384615385	0.617112299465241	0.643121426168853	0.0593607305936073	NA	NA	NA	NA	0.0305791182322756	0.645294951477483	0	1	1	0	1	0	0
0.166666666666667	0.405128205128205	0.357397504456328	0.570467541204171	0.0669710806697108	NA	NA	NA	NA	0.520536181799141	0.971322647475739	0	1	0	1	1	0	0
0.333333333333333	0.246153846153846	0.215686274509804	0.43020517995291	0.0563165905631659	NA	NA	NA	NA	0.567158864802597	0.979609639079708	0	1	0	1	1	0	0
0.5	0.235897435897436	0.398395721925134	0.615203498150017	0.187214611872146	NA	NA	NA	NA	0.425217300240863	0.969578017664377	0	1	0	1	0	1	0
0.333333333333333	0.246153846153846	0.393939393939394	0.561722166162126	0.200913242009132	NA	NA	NA	NA	0.476049848151639	0.969578017664377	0	1	0	1	1	0	0
0.166666666666667	0.441025641025641	0.0987522281639928	0	0.060882800608828	NA	NA	NA	NA	0.513079903654833	0.975902300730564	0	1	1	0	1	0	0
0.333333333333333	0.297435897435897	0.45650623885918	0.538513286242852	0.0563165905631659	0.537444933920705	0.756613756613757	0.2	0.462162162162162	0.666520054455964	0.941554901319376	1	0	1	0	0	1	0
0.666666666666667	0.169230769230769	0.423707664884135	0.478641103262697	0.267884322678843	NA	NA	NA	NA	0.670269138129647	0.973067277287101	0	1	0	1	1	0	0
0.666666666666667	0.169230769230769	0.399643493761141	0.622267070299361	0.270928462709285	NA	NA	NA	NA	0.410891192795057	0.96325373459819	0	1	0	1	1	0	0
0.166666666666667	0.528205128205128	0.52620320855615	0.685166498486377	0.103500761035008	NA	NA	NA	NA	0.296408000837784	0.746701559262894	0	1	1	0	1	0	0
0.333333333333333	0.246153846153846	0.537611408199643	0.81062899428187	0.853881278538813	0.506607929515419	0.698412698412698	0.0952380952380952	0.0621621621621622	0.473599329772751	0.97219496238142	1	0	0	1	0	1	0
0.333333333333333	0.246153846153846	NA	0.287588294651867	0	NA	NA	NA	NA	NA	NA	0	1	0	1	1	0	0
1	0.0615384615384615	0.24795008912656	0.542549613185335	1	0.0980176211453744	0.566137566137566	0.166666666666667	0.37027027027027	0.619960205257095	0.976338458183404	1	0	1	0	1	0	0
0.666666666666667	0.169230769230769	0.287878787878788	0.432896064581231	0.273972602739726	NA	NA	NA	NA	0.417237407058331	0.978737324174027	0	1	0	1	1	0	0
0.666666666666667	0.0974358974358974	0.325846702317291	0.711402623612513	0.0578386605783866	NA	0.407407407407407	0.00952380952380952	0.151351351351351	0.524934548120222	0.975902300730564	1	0	0	1	1	0	0
0.833333333333333	0.0974358974358974	0.390909090909091	0.693239152371342	0.0593607305936073	0.700440528634361	0.582010582010582	0.180952380952381	0.632432432432432	0.412566760917374	0.967397230400175	1	0	0	1	1	0	0
0.666666666666667	0.220512820512821	0.334224598930481	0.473259334006054	0.0593607305936073	0.844713656387665	0.677248677248677	0.8	1	0.540370719447063	0.975902300730564	1	0	1	0	1	0	0
0.5	0.164102564102564	0.0989304812834224	0	0.060882800608828	NA	NA	NA	NA	0.470918420777045	0.975902300730564	0	1	1	0	1	0	0
1	0.0615384615384615	0.439393939393939	0.648166834846956	0.060882800608828	0.0781938325991189	0.534391534391534	0.166666666666667	0.121621621621622	0.709163263168918	0.967397230400175	1	0	1	0	0	1	0
0.666666666666667	0	0.424420677361854	0.624957954927682	0.193302891933029	NA	NA	NA	NA	0.283610849303592	0.753134881692291	0	1	0	1	1	0	0
0.333333333333333	0.246153846153846	0.215686274509804	0.43020517995291	0.0563165905631659	NA	NA	NA	NA	0.567158864802597	0.979609639079708	0	1	0	1	1	0	0
0.5	0.0564102564102564	0.335828877005348	0.496131853346788	0.0563165905631659	0.795154185022026	0.428571428571429	0.0380952380952381	0.440540540540541	0.462142632736412	0.958892160069785	1	0	1	0	1	0	0
0.333333333333333	0.246153846153846	0.342602495543672	0.594349142280525	0.0578386605783866	0.549559471365639	0.698412698412698	0.0952380952380952	0.186486486486486	0.42787726463504	0.979609639079708	1	0	0	1	1	0	0
1	0.0974358974358974	0.290730837789661	0.43054154053145	0.389649923896499	NA	NA	NA	NA	0.529039690019897	0.975139025188093	0	1	0	1	0	1	0
0.5	0.348717948717949	0.349910873440285	0.459468550285906	0.365296803652968	0.658590308370044	0.825396825396825	1	0.345945945945946	0.531867211226307	0.959982553701886	1	0	1	0	0	1	0
0.333333333333333	0.497435897435897	0.238680926916221	0.556340396905483	0.208523592085236	NA	NA	NA	NA	0.57993507173526	0.976338458183404	0	1	1	0	0	1	0
0.333333333333333	0.364102564102564	0.220320855614973	0.408005381769257	0.156773211567732	NA	NA	NA	NA	0.313959576919049	0.976338458183404	0	1	0	1	1	0	0
0.333333333333333	0.338461538461538	0.336185383244207	0.429196098217289	0.205479452054795	NA	NA	NA	NA	0.956162948999895	0.976338458183404	0	1	1	0	1	0	0
1	0.0974358974358974	0.362032085561497	0.523040699630003	0.240487062404871	NA	NA	NA	NA	0.530045030893287	0.977101733725875	0	1	0	1	0	1	0
0	0.451282051282051	0.733155080213904	0.686511940800538	0.111111111111111	NA	NA	NA	NA	0.0272279819876427	0.931741358630466	0	1	0	1	0	1	0
0.666666666666667	0.0666666666666667	0	0.185671039354188	0.121765601217656	NA	NA	NA	NA	0.778804063252697	0.979827717806128	0	1	0	1	0	1	0
0.833333333333333	0.0256410256410256	0.202673796791444	0.432559704002691	0.0684931506849315	NA	NA	NA	NA	0.718001885014138	0.9536582706357	0	1	1	0	1	0	0
0.666666666666667	0.456410256410256	0.259893048128342	0.574167507568113	0.0669710806697108	NA	NA	NA	NA	0.537941145669704	0.927052666012431	0	1	1	0	1	0	0
0.666666666666667	0.0564102564102564	0.394652406417112	0.512277161116717	0.0684931506849315	NA	NA	NA	NA	0.28545397423814	0.927597862828481	0	1	0	1	1	0	0
0.833333333333333	0.0820512820512821	0.375579322638146	0.688193743693239	0.0669710806697108	NA	NA	NA	NA	0.657409152790868	0.9536582706357	0	1	0	1	1	0	0
0.5	0.256410256410256	0.290196078431373	0.622603430877901	0.289193302891933	0.0693832599118943	0.698412698412698	0.128571428571429	0.37027027027027	0.574238140119384	0.992258205212082	1	0	1	0	1	0	0
0.333333333333333	0.246153846153846	0.29572192513369	0.593003699966364	0.286149162861492	NA	NA	NA	NA	0.574238140119384	0.992258205212082	0	1	0	1	1	0	0
0.666666666666667	0.184615384615385	0.326916221033868	0.570131180625631	0.289193302891933	NA	NA	NA	NA	0.628338045868677	0.992258205212082	0	1	0	1	1	0	0
0.666666666666667	0.0974358974358974	NA	NA	NA	NA	NA	NA	NA	NA	NA	0	1	0	1	1	0	0
0.5	0.235897435897436	0.131016042780749	0.338042381432896	0.951293759512938	NA	NA	NA	NA	0.992690334066395	0.970014175117217	0	1	0	1	1	0	0
0.166666666666667	0.676923076923077	0.361140819964349	0.53514968045745	0.296803652968037	NA	NA	NA	NA	0.424840297413342	0.970995529386108	0	1	1	0	1	0	0
0.666666666666667	0.0974358974358974	0.295900178253119	0.669021190716448	0.296803652968037	NA	0.407407407407407	0.00952380952380952	0.435135135135135	0.524096764059064	0.974266710282412	1	0	0	1	1	0	0
0.833333333333333	0.179487179487179	0.307843137254902	0.698957282206525	0.296803652968037	NA	NA	NA	NA	0.777170384333438	0.977646930541926	0	1	1	0	1	0	0
0.333333333333333	0.246153846153846	NA	NA	NA	NA	NA	NA	NA	NA	NA	0	1	0	1	1	0	0
0.333333333333333	0.430769230769231	NA	NA	NA	NA	NA	NA	NA	NA	NA	0	1	0	1	1	0	0
0.666666666666667	0.184615384615385	NA	NA	NA	NA	NA	NA	NA	NA	NA	0	1	0	1	1	0	0
0.666666666666667	0.169230769230769	NA	NA	NA	NA	NA	NA	NA	NA	NA	0	1	0	1	1	0	0
0.333333333333333	0.0871794871794872	NA	NA	NA	NA	NA	NA	NA	NA	NA	0	1	1	0	1	0	0
0.333333333333333	0.246153846153846	0.24795008912656	0.48234106962664	0.0319634703196347	NA	NA	NA	NA	0.563619227144204	0.973176316650311	0	1	0	1	1	0	0
0.833333333333333	0.0256410256410256	0.366131907308378	0.612848974100235	0.0319634703196347	NA	NA	NA	NA	0.312996125248717	0.974266710282412	0	1	1	0	1	0	0
0.5	0.256410256410256	0.592335115864528	0.890346451395896	0.0319634703196347	0.714757709251101	0.698412698412698	0.128571428571429	0.37027027027027	NA	NA	1	0	1	0	1	0	0
0.666666666666667	0.112820512820513	0.26951871657754	0.607803565422132	0.101978691019787	NA	NA	NA	NA	0.733626557754739	0.975248064551303	0	1	1	0	1	0	0
0.333333333333333	0.297435897435897	0.4174688057041	0.645139589640094	0.103500761035008	NA	NA	NA	NA	0.686773484134464	0.969687057027587	0	1	1	0	1	0	0
1	0.0974358974358974	0.381639928698752	0.728893373696603	0.103500761035008	0.0209251101321586	0.693121693121693	0.00952380952380952	0.37027027027027	0.52558383076762	0.968487624032276	1	0	0	1	1	0	0
0.166666666666667	0.528205128205128	0.32602495543672	0.572485704675412	0.105022831050228	0.680616740088106	0.671957671957672	0.557142857142857	0.37027027027027	0.685244528222851	0.90818885617708	1	0	1	0	1	0	0
0.333333333333333	0.246153846153846	0.295900178253119	0.494786411032627	0.307458143074581	NA	NA	NA	NA	0.56609069012462	0.977646930541926	0	1	0	1	1	0	0
0.666666666666667	0.0974358974358974	0.498217468805704	0.614194416414396	0.308980213089802	NA	0.407407407407407	0.00952380952380952	0.37027027027027	0.0988375746151429	0.95398538872533	1	0	0	1	1	0	0
0.833333333333333	0.0256410256410256	0.226381461675579	0.55264043054154	0.308980213089802	NA	NA	NA	NA	0.733710336160855	0.975357103914513	0	1	1	0	1	0	0
0.166666666666667	0.302564102564103	0.354367201426025	0.528086108308106	0.554033485540335	0.508810572687225	0.677248677248677	0.304761904761905	0.37027027027027	0.521750968687821	0.982662741249591	1	0	0	1	1	0	0
0.833333333333333	0.0820512820512821	0.447415329768271	0.750756811301715	0.554033485540335	0.686123348017621	0.576719576719577	0.533333333333333	0.37027027027027	0.671442035815269	0.974811907098463	1	0	0	1	0	1	0
0.833333333333333	0.374358974358974	0.388413547237077	0.641775983854692	0.190258751902588	NA	NA	NA	NA	0.574677976751492	0.902082651837313	0	1	0	1	1	0	0
0.666666666666667	0.0564102564102564	0.480570409982175	0.709384460141271	0.19634703196347	NA	NA	NA	NA	0.309205152371976	0.961072947333988	0	1	0	1	1	0	0
0.833333333333333	0.0256410256410256	0.146167557932264	0.375714766229398	0.19634703196347	NA	NA	NA	NA	0.72897685621531	0.968814742121906	0	1	1	0	1	0	0
0.833333333333333	0.0974358974358974	0.319607843137255	0.63706693575513	0.10958904109589	0.772026431718062	0.518518518518518	0.180952380952381	0.6	0.575913708241701	0.969359938937957	1	0	1	0	1	0	0
0.666666666666667	0.0974358974358974	0.26934046345811	0.615539858728557	0.0943683409436834	NA	0.407407407407407	0.00952380952380952	0.216216216216216	0.527112786679233	0.980154835895758	1	0	0	1	1	0	0
0.666666666666667	0.246153846153846	0.246524064171123	0.404978136562395	0.266362252663623	NA	NA	NA	NA	0.429175829929836	0.978955402900447	0	1	1	0	0	1	0
0.5	0.0615384615384615	0.36969696969697	0.533131516986209	0.165905631659056	NA	NA	NA	NA	0.728055293748037	0.967506269763384	0	1	1	0	0	1	0
