# Supplementary material for: Prediction of deleterious mutations in coding regions of mammals with transfer learning
Source: Evol Appl. 2018 May 9;12(1):18–28. doi: 10.1111/eva.12607 (PMC6304693; doi:10.1111/eva.12607)
Supplement: Supplementary file 6 [file EVA-12-18-s006.zip › Transfer_learning-master/Data_HumDiv_bg.txt]

Bscore	Gscore	dScore	Score1	Nobs	NormASA	dVol	dProp	B.fact	IdPmax	IdQmin	PDB_id1	PDB_id0	Transv1	Transv0	PfamHit1	PfamHit0	mtype
0.714285714285714	0.447619047619048	0.328376254382783	0.568506368197607	0.0359085963003264	NA	NA	NA	NA	0.410364628776657	0.951163278138755	0	1	1	0	1	0	0
1	0.114285714285714	0.449764236488937	0.483790042454651	0.0892274211099021	NA	NA	NA	NA	0.197836982326563	0.951163278138755	0	1	0	1	1	0	0
0.857142857142857	0.0476190476190476	0.655301656389796	0.600540331918178	0.0903155603917301	NA	NA	NA	NA	0.0593916766430615	0.951163278138755	0	1	1	0	1	0	0
0.714285714285714	0.0857142857142857	0.420263571514932	0.549208799691239	0.088139281828074	NA	NA	NA	NA	0.490371933526774	0.934500104799832	0	1	0	1	1	0	0
0.857142857142857	0.1	0.410228509249184	0.544770358934774	0.0924918389553863	NA	NA	NA	NA	0.51709514437027	0.951163278138755	0	1	0	1	1	0	0
0.428571428571429	0.252380952380952	0.433563051626164	0.617329216518719	0.0946681175190424	NA	NA	NA	NA	0.540592090578901	0.951163278138755	0	1	0	1	1	0	0
1	0.114285714285714	0.38411316648531	0.715746815901196	0.102285092491839	0.0134788189987163	0.580838323353293	0.013840830449827	0.213496932515337	0.506726457399103	0.951163278138755	1	0	0	1	1	0	0
0.714285714285714	0.0238095238095238	0.532704630637166	0.745079120030876	0.102285092491839	0.547496790757381	0.488023952095808	0.0242214532871972	0.407361963190184	0.223586226487836	0.861454621672605	1	0	1	0	1	0	0
0.571428571428571	0.0904761904761905	0.523153185830008	0.828830567348514	0.100108813928183	0.29589216944801	0.473053892215569	0.162629757785467	0.34478527607362	0.295416269301788	0.71106686229302	1	0	1	0	1	0	0
0.571428571428571	0.261904761904762	0.565711522185951	0.736781165573138	0.0130576713819369	NA	NA	NA	NA	0.105553639185926	0.901697757283588	0	1	1	0	1	0	0
0.428571428571429	0.252380952380952	0.410228509249184	0.676958703203396	0.0130576713819369	NA	NA	NA	NA	0.457439685084106	0.901697757283588	0	1	0	1	1	0	0
0.714285714285714	0.252380952380952	0.550477572240358	0.705519104592821	0.0130576713819369	NA	NA	NA	NA	0.145628309964897	0.901697757283588	0	1	1	0	1	0	0
0.714285714285714	0.252380952380952	0.575867488816346	0.794480895407179	0.043525571273123	NA	NA	NA	NA	0.0788507193149768	0.802871515405575	0	1	1	0	1	0	0
0.714285714285714	0.252380952380952	0.402127916817797	0.724044770358935	0.0391730141458107	NA	NA	NA	NA	0.389282308301037	0.901697757283588	0	1	1	0	1	0	0
1	0.128571428571429	0.580582759037601	0.810690852952528	0.0391730141458107	NA	NA	NA	NA	0.0783840269464115	0.724271641165374	0	1	1	0	1	0	0
0.285714285714286	0.9	0.798815137226454	0.801620995754535	0.0380848748639826	NA	NA	NA	NA	0.0168009252683481	0.802871515405575	0	1	0	1	1	0	0
0.714285714285714	0.252380952380952	0.512513601741023	0.760710150521034	0.0990206746463547	NA	NA	NA	NA	0.404297627985309	0.836512261580381	0	1	1	0	1	0	0
0.571428571428571	0.285714285714286	0.590013299480111	0.734851408722501	0.043525571273123	NA	NA	NA	NA	0.143416593957348	0.89058897505764	0	1	1	0	1	0	0
0.714285714285714	0.0238095238095238	0.292830371176399	0.510034735623311	0.0620239390642002	NA	NA	NA	NA	0.51748067284865	0.971599245441207	0	1	1	0	1	0	0
0.285714285714286	0.514285714285714	0.385805827590376	0.641837128521806	0.0326441784548422	NA	NA	NA	NA	0.403729480754013	0.962167260532383	0	1	1	0	1	0	0
0.571428571428571	0.242857142857143	0.514931689033974	0.792937089926669	0.0500544069640914	NA	NA	NA	NA	0.663352474484102	0.902850555439111	0	1	0	1	1	0	0
0.428571428571429	0.252380952380952	0.519646959255229	0.805287533770745	0.0685527747551687	0.0224646983311938	0.583832335329341	0.0761245674740484	0.229447852760736	0.46413570602439	0.962167260532383	1	0	0	1	1	0	0
0.285714285714286	0.666666666666667	0.461612864224399	0.702045542261675	0.0652883569096844	0.531450577663671	0.266467065868263	0.283737024221453	0.442944785276074	0.415051843434856	0.962167260532383	1	0	0	1	1	0	0
0.428571428571429	0.252380952380952	0.448797001571757	0.61057506754149	0.121871599564744	NA	NA	NA	NA	0.162753890793986	0.920561727101237	0	1	0	1	1	0	0
0.428571428571429	0.104761904761905	0.49824688671261	0.741219606329602	0.0522306855277476	NA	NA	NA	NA	0.236085465576365	0.493083211066862	0	1	1	0	1	0	0
0.285714285714286	0.280952380952381	0.405634143392577	0.556734851408722	0.106637649619151	NA	NA	NA	NA	0.523405636832173	0.920561727101237	0	1	0	1	1	0	0
0.714285714285714	0.242857142857143	0.512876314834966	0.763797761482053	0.199129488574538	NA	NA	NA	NA	0.243085851104843	0.908824145881367	0	1	0	1	1	0	0
0.857142857142857	0.1	0.415911014387619	0.64415283674257	0.291621327529924	0.677792041078305	0.48502994011976	0.394463667820069	0.306748466257669	0.500639165635209	0.920561727101237	1	0	0	1	1	0	0
0.285714285714286	0.4	0.43174948615645	0.698764955615592	0.245919477693145	0.658536585365854	0.347305389221557	0.242214532871972	0.306748466257669	0.437331331290709	0.905889750576399	1	0	0	1	1	0	0
0.285714285714286	0.552380952380952	0.302381815983557	0.581435739096874	0.154515778019587	0.543003851091142	0.494011976047904	0.512110726643599	0.306748466257669	0.536777387740194	0.920561727101237	1	0	1	0	1	0	0
0.285714285714286	0.666666666666667	0.363801233224519	0.646854496333462	0.0837867247007617	1	0.266467065868263	0.283737024221453	0.306748466257669	0.397297242456831	0.920561727101237	1	0	0	1	1	0	0
0.428571428571429	0.252380952380952	0.461250151130456	0.686607487456581	0.088139281828074	0.427471116816431	0.583832335329341	0.0761245674740484	0.306748466257669	0.441511271635249	0.914692936491302	1	0	0	1	1	0	0
0.571428571428571	0.114285714285714	0.400797968806674	0.511964492473948	0.0642002176278564	0.340821566110398	0.559880239520958	0.356401384083045	0.442944785276074	0.628330255869164	0.930412911339342	1	0	0	1	1	0	0
0.714285714285714	0.180952380952381	0.398863498972313	0.553647240447704	0.0652883569096844	0.401797175866495	0.586826347305389	0.193771626297578	0.522699386503067	0.640728040094962	0.94906728149235	1	0	0	1	1	0	0
0.714285714285714	0.128571428571429	0.423044371901826	0.773832497105365	0.0631120783460283	0.249037227214377	0.580838323353293	0.0380622837370242	0.320245398773006	0.69936895075381	0.94906728149235	1	0	1	0	1	0	0
0.714285714285714	0.195238095238095	0.437431991294886	0.61269780007719	0.0642002176278564	0.469833119383825	0.574850299401198	0.117647058823529	0.431901840490798	0.54759247610738	0.939740096415846	1	0	0	1	1	0	0
0.428571428571429	0.361904761904762	0.484463789142788	0.666538016209958	0.0642002176278564	0.16816431322208	0.640718562874252	0.26643598615917	0.338650306748466	0.295639469999797	0.930412911339342	1	0	0	1	1	0	0
0.571428571428571	0.114285714285714	0.433442147261516	0.581435739096874	0.0631120783460283	0.326059050064185	0.559880239520958	0.356401384083045	0.395092024539877	0.628330255869164	0.930412911339342	1	0	0	1	1	0	0
0.428571428571429	0.252380952380952	0.523757707653246	0.714781937475878	0.0609357997823721	0.365211810012837	0.583832335329341	0.0761245674740484	0.198773006134969	0.176937280603859	0.913644938168099	1	0	0	1	1	0	0
0.857142857142857	0.19047619047619	0.569580461854673	0.826321883442686	0.0663764961915125	0.24390243902439	0.580838323353293	0.100346020761246	0.209815950920245	0.198810949008786	0.500419199329281	1	0	1	0	1	0	0
0.428571428571429	0.252380952380952	0.381574174827711	0.635854882284832	0.0598476605005441	0.269576379974326	0.416167664670659	0.0761245674740484	0.294478527607362	0.539394923198669	0.94906728149235	1	0	0	1	1	0	0
0.571428571428571	0.242857142857143	0.557248216660622	0.805673485140872	0.058759521218716	0.254172015404365	0.413173652694611	0.0069204152249135	0.241717791411043	0.249578962319664	0.790819534688745	1	0	0	1	1	0	0
0.857142857142857	0	0.43525571273123	0.77884986491702	0.0565832426550598	NA	0.5	0.0242214532871972	0.229447852760736	0.69936895075381	0.94906728149235	1	0	1	0	1	0	0
0.571428571428571	0.114285714285714	0.477693144722524	0.605557699729834	0.0565832426550598	0.477535301668806	0.440119760479042	0.356401384083045	0.542331288343558	0.659355152892478	0.94906728149235	1	0	0	1	1	0	0
0.428571428571429	0.485714285714286	0.44964333212429	0.697993052875338	0.0565832426550598	0.172657252888318	0.350299401197605	0.359861591695502	0.311656441717791	0.249173142868738	0.790819534688745	1	0	1	0	1	0	0
0.714285714285714	0.0238095238095238	0.420021762785637	0.649749131609417	0.0369967355821545	NA	NA	NA	NA	0.459793437899479	0.861873821001886	0	1	1	0	1	0	0
0.285714285714286	0.514285714285714	0.456051263450611	0.635275955229641	0.1240478781284	NA	NA	NA	NA	0.405880323843922	0.967407252148397	0	1	0	0	1	0	0
0.428571428571429	0.252380952380952	0.404546004110748	0.643766885372443	0.0337323177366703	NA	NA	NA	NA	0.175882150031451	0.94938168098931	0	1	0	1	1	0	0
0.428571428571429	0.104761904761905	0.203240236972555	0.412003087610961	0.014145810663765	NA	NA	NA	NA	0.538339792626261	0.947180884510585	0	1	1	0	1	0	0
0.714285714285714	0.157142857142857	0.419538145327046	0.659590891547665	0.0685527747551687	NA	NA	NA	NA	0.328774628167928	0.879794592328652	0	1	1	0	1	0	0
0.714285714285714	0.114285714285714	0.528472977874501	0.647047472018526	0.0467899891186072	NA	NA	NA	NA	0.0925471257837388	0.67564451896877	0	1	0	1	1	0	0
0.857142857142857	0.19047619047619	0.433079434167573	0.668081821690467	0.043525571273123	NA	NA	NA	NA	0.54049063571617	0.926954516872773	0	1	1	0	1	0	0
0.714285714285714	0.447619047619048	0.462701003506227	0.716904670011579	0.0369967355821545	NA	NA	NA	NA	0.221354219507741	0.967407252148397	0	1	1	0	1	0	0
0.285714285714286	0.280952380952381	0.361383145931568	0.596873793901968	0.130576713819369	NA	NA	NA	NA	0.527017429945417	0.926954516872773	0	1	0	1	1	0	0
0.857142857142857	0.19047619047619	0.410470317978479	0.714974913160942	0.1240478781284	NA	NA	NA	NA	0.5637237992817	0.967407252148397	0	1	1	0	1	0	0
0.428571428571429	0.338095238095238	0.456293072179906	0.765148591277499	0.0174102285092492	NA	NA	NA	NA	0.364973723190553	0.868581010270384	0	1	0	0	1	0	0
0.714285714285714	0.114285714285714	0.414943779470439	0.669046700115785	0.0533188248095756	NA	NA	NA	NA	0.476147961771808	0.900754558792706	0	1	0	1	1	0	0
0.428571428571429	0.214285714285714	0.464756377705235	0.728869162485527	0.0533188248095756	NA	NA	NA	NA	0.35018160420429	0.900754558792706	0	1	1	0	1	0	0
0.428571428571429	0.252380952380952	0.345061056704147	0.601505210343497	0.126224156692057	0.159178433889602	0.416167664670659	0.0761245674740484	0.230674846625767	0.51230647484934	0.900754558792706	1	0	0	1	1	0	0
0.285714285714286	0.442857142857143	0.631362592189578	0.788691624855268	0.137105549510337	0.361360718870347	0.266467065868263	0.259515570934256	0.375460122699387	0.0861554694316499	0.661706141270174	1	0	0	1	1	0	0
0.857142857142857	0.19047619047619	0.419296336597751	0.800270165959089	0.0250272034820457	NA	NA	NA	NA	0.723961609479942	0.92957451268078	0	1	1	0	1	0	0
0.428571428571429	0.252380952380952	0.412162979083545	0.683326900810498	0.029379760609358	NA	NA	NA	NA	0.496093987784835	0.948019283169147	0	1	0	1	1	0	0
0.714285714285714	0.114285714285714	0.438761939306009	0.639714395986106	0.043525571273123	NA	NA	NA	NA	0.476147961771808	0.900754558792706	0	1	0	1	1	0	0
0.571428571428571	0.080952380952381	0.383992262120663	0.728869162485527	0.0533188248095756	NA	NA	NA	NA	0.66424527727614	0.900754558792706	0	1	0	1	1	0	0
1	0.114285714285714	0.456897594003144	0.744693168660749	0.1240478781284	0.281129653401797	0.580838323353293	0.013840830449827	0.404907975460123	0.477446584014772	0.895514567176693	1	0	0	1	1	0	0
0.428571428571429	0.485714285714286	0.477209527263934	0.746429949826322	0.126224156692057	0.29589216944801	0.350299401197605	0.359861591695502	0.411042944785276	0.378244019235842	0.661706141270174	1	0	1	0	1	0	0
0.714285714285714	0.447619047619048	0.472494257042679	0.727325357005017	0.126224156692057	0.269576379974326	0.497005988023952	0.0934256055363322	0.307975460122699	0.378244019235842	0.661706141270174	1	0	1	0	1	0	0
0.428571428571429	0.485714285714286	0.430661346874622	0.628328830567349	0.128400435255713	0.0783055198973042	0.649700598802395	0.359861591695502	0.442944785276074	0.353184668141144	0.900754558792706	1	0	0	0	1	0	0
0.714285714285714	0.195238095238095	0.374561721678153	0.646082593593207	0.137105549510337	0.305519897304236	0.574850299401198	0.117647058823529	0.274846625766871	0.556966905423777	0.900754558792706	1	0	0	1	1	0	0
0.857142857142857	0.371428571428571	0.409261274332003	0.559436510999614	0.137105549510337	0.174582798459564	0.380239520958084	0.131487889273356	0.34601226993865	0.626219994724347	0.900754558792706	1	0	0	1	1	0	0
0.428571428571429	0.485714285714286	0.532704630637166	0.788691624855268	0.137105549510337	0.361360718870347	0.350299401197605	0.359861591695502	0.375460122699387	0.319339325933892	0.661706141270174	1	0	1	0	1	0	0
0.857142857142857	0.19047619047619	0.241446016201185	0.494017753763026	0.133841131664853	0.0937098844672657	0.419161676646707	0.100346020761246	0.191411042944785	0.701763285514275	0.900754558792706	1	0	1	0	1	0	0
0.428571428571429	0.104761904761905	0.739209285455205	0.866460825935932	0.134929270946681	0.0160462130937099	0.57185628742515	0.179930795847751	0.258895705521472	0.037335389485218	0.819325089079858	1	0	1	0	1	0	0
1	0.128571428571429	0.37963970499335	0.723079891933616	0.133841131664853	0.0256739409499358	0.419161676646707	0.0380622837370242	0.357055214723926	0.473408680478055	0.900754558792706	1	0	1	0	1	0	0
0.857142857142857	0.1	0.432837625438278	0.686800463141644	0.131664853101197	0.387034659820282	0.48502994011976	0.394463667820069	0.360736196319018	0.490026986993487	0.900754558792706	1	0	0	1	1	0	0
0.285714285714286	0.280952380952381	0.458106637649619	0.750289463527595	0.0489662676822633	NA	NA	NA	NA	0.443073676521316	0.895514567176693	0	1	0	1	1	0	0
0.857142857142857	0	0.37020916455084	0.669046700115785	0.0533188248095756	NA	NA	NA	NA	0.652780877787472	0.900754558792706	0	1	1	0	1	0	0
0.714285714285714	0.447619047619048	0.457018498367791	0.659783867232729	0.0598476605005441	NA	NA	NA	NA	0.317858084938011	0.829805072311884	0	1	1	0	1	0	0
0.714285714285714	0.252380952380952	0.466449038810301	0.761482053261289	0.1240478781284	0.120667522464698	0.580838323353293	0.0173010380622837	0.41840490797546	0.434876123612605	0.900754558792706	1	0	1	0	1	0	0
1	0.128571428571429	0.420263571514932	0.735816287147819	0.125136017410229	0.0346598202824134	0.419161676646707	0.0380622837370242	0.384049079754601	0.341963760323032	0.77730035631943	1	0	1	0	1	0	0
0.428571428571429	0.328571428571429	0.563414339257647	0.845619451949054	0.126224156692057	0.465340179717587	0.431137724550898	0.0865051903114187	0.434355828220859	0.269220623744496	0.619681408509746	1	0	0	1	1	0	0
0.285714285714286	0.576190476190476	0.325111836537299	0.628328830567349	0.128400435255713	0.0783055198973042	0.568862275449102	0.259515570934256	0.442944785276074	0.701763285514275	0.900754558792706	1	0	1	0	1	0	0
0.714285714285714	0.114285714285714	0.415669205658324	0.770358934774218	0.133841131664853	0.0121951219512195	0.419161676646707	0.013840830449827	0.289570552147239	0.470669399184303	0.890274575560679	1	0	0	1	1	0	0
0.428571428571429	0.447619047619048	0.426066981018015	0.559436510999614	0.137105549510337	0.174582798459564	0.353293413173653	0.294117647058823	0.34601226993865	0.376093176145933	0.900754558792706	1	0	0	0	1	0	0
0.857142857142857	0.19047619047619	0.529440212791682	0.803357776920108	0.137105549510337	0.580872913992298	0.580838323353293	0.100346020761246	0.390184049079755	0.387922813140434	0.661706141270174	1	0	1	0	1	0	0
0.714285714285714	0.0857142857142857	0.356184258251723	0.640872250096488	0.138193688792165	0.402439024390244	0.491017964071856	0.0484429065743945	0.187730061349693	0.701763285514275	0.900754558792706	1	0	0	1	1	0	0
0.857142857142857	0.1	0.476725909805344	0.67715167888846	0.133841131664853	0.397946084724005	0.514970059880239	0.394463667820069	0.328834355828221	0.608546557636508	0.900754558792706	1	0	0	1	1	0	0
0.714285714285714	0.447619047619048	0.447346149195986	0.745658047086067	0.244831338411317	NA	NA	NA	NA	0.417831706673701	0.96876964996856	0	1	1	0	1	0	0
0.714285714285714	0.252380952380952	0.443960826985854	0.757043612504824	0.248095756256801	NA	NA	NA	NA	0.408031166933831	0.945713686858101	0	1	1	0	1	0	0
0.428571428571429	0.3	0.539112561963487	0.67715167888846	0.263329706202394	NA	NA	NA	NA	0.672828358663231	0.96876964996856	0	1	1	0	1	0	0
0.142857142857143	0.447619047619048	0.517228871962278	0.616943265148591	0.264417845484222	NA	NA	NA	NA	0.672828358663231	0.96876964996856	0	1	1	0	1	0	0
0.714285714285714	0.252380952380952	0.371055495103373	0.727132381319954	0.278563656147987	NA	NA	NA	NA	0.417831706673701	0.96876964996856	0	1	1	0	1	0	0
0.714285714285714	0.447619047619048	0.38907024543586	0.660748745658047	0.257889009793254	NA	NA	NA	NA	0.417385305277682	0.96876964996856	0	1	1	0	1	0	0
0.571428571428571	0.242857142857143	0.363075807036634	0.543419529139328	0.290533188248096	NA	NA	NA	NA	0.412048779498001	0.967721651645357	0	1	0	1	1	0	0
0.571428571428571	0.0761904761904762	0.357876919356789	0.592628328830567	0.27094668117519	NA	NA	NA	NA	0.515958849907676	0.96876964996856	0	1	1	0	1	0	0
0.571428571428571	0.0761904761904762	0.44613710554951	0.489386337321497	0.261153427638738	NA	NA	NA	NA	0.722419495566422	0.96876964996856	0	1	1	0	1	0	0
0.285714285714286	0.666666666666667	0.37516624350139	0.615399459668082	0.263329706202394	NA	NA	NA	NA	0.412048779498001	0.96876964996856	0	1	0	0	1	0	0
1	0.114285714285714	0.46451456897594	0.801042068699344	0.279651795429815	NA	NA	NA	NA	0.508796136598827	0.955145671766925	0	1	0	1	1	0	0
0.428571428571429	0.328571428571429	0.45411679361625	0.637784639135469	0.285092491838955	NA	NA	NA	NA	0.417831706673701	0.96876964996856	0	1	0	1	1	0	0
1	0.080952380952381	0.479869423286181	0.68448475492088	0.286180631120783	NA	NA	NA	NA	0.715378528092852	0.945713686858101	0	1	1	0	1	0	0
0.428571428571429	0.252380952380952	0.51166727118849	0.699729834040911	0.281828073993471	NA	NA	NA	NA	0.467260515796522	0.96876964996856	0	1	0	1	1	0	0
0.857142857142857	0.19047619047619	0.445048966267682	0.728483211115399	0.289445048966268	NA	NA	NA	NA	0.56449485623846	0.96876964996856	0	1	1	0	1	0	0
0.714285714285714	0.195238095238095	0.472252448313384	0.70860671555384	0.266594124047878	NA	NA	NA	NA	0.601891118641317	0.96876964996856	0	1	0	1	1	0	0
0.857142857142857	0.0476190476190476	0.489904485551928	0.860671555384022	0.29379760609358	NA	NA	NA	NA	0.307651725747215	0.96876964996856	0	1	1	0	1	0	0
0.714285714285714	0.447619047619048	0.438036513118124	0.674450019297568	0.267682263329706	NA	NA	NA	NA	0.417385305277682	0.96876964996856	0	1	1	0	1	0	0
0.857142857142857	0.0476190476190476	0.493652520856003	0.573716711694327	0.28835690968444	NA	NA	NA	NA	0.307651725747215	0.96876964996856	0	1	1	0	1	0	0
0.428571428571429	0.361904761904762	0.470317978479023	0.577962176765727	0.292709466811752	NA	NA	NA	NA	0.307651725747215	0.96876964996856	0	1	0	1	1	0	0
0.857142857142857	0.0476190476190476	0.467174464998186	0.715360864531069	0.285092491838955	NA	NA	NA	NA	0.300752795081468	0.946761685181304	0	1	1	0	1	0	0
0.285714285714286	0.442857142857143	0.367428364163946	0.608838286375917	0.263329706202394	NA	NA	NA	NA	0.947405799159954	0.946761685181304	0	1	0	0	1	0	0
0.571428571428571	0.285714285714286	0.335025994438399	0.67869548436897	0.26550598476605	NA	NA	NA	NA	0.467260515796522	0.96876964996856	0	1	1	0	1	0	0
0.428571428571429	0.4	0.478902188369	0.633539174064068	0.26550598476605	NA	NA	NA	NA	0.647708134650894	0.967721651645357	0	1	0	0	1	0	0
0.857142857142857	0	0.412042074718897	0.654187572365882	0.275299238302503	NA	NA	NA	NA	0.712923320414748	0.96876964996856	0	1	1	0	1	0	0
1	0.114285714285714	0.447467053560634	0.786375916634504	0.267682263329706	NA	NA	NA	NA	0.504392995556277	0.946761685181304	0	1	0	1	1	0	0
0.857142857142857	0.0476190476190476	0.595212187159956	0.77884986491702	0.289445048966268	NA	NA	NA	NA	0.300428139520727	0.96876964996856	0	1	1	0	1	0	0
0.857142857142857	0.1	0.434772095272639	0.539945966808182	0.28835690968444	NA	NA	NA	NA	0.514152953351054	0.96876964996856	0	1	0	0	1	0	0
1	0.114285714285714	0.436464756377705	0.763990737167117	0.278563656147987	NA	NA	NA	NA	0.508796136598827	0.955145671766925	0	1	0	1	1	0	0
0.714285714285714	0.447619047619048	0.46947164792649	0.681011192589734	0.250272034820457	0.402439024390244	0.502994011976048	0.0934256055363322	0.262576687116564	0.372359637197411	0.868266610773423	1	0	1	0	1	0	0
0.142857142857143	0.442857142857143	0.360536815379035	0.616943265148591	0.264417845484222	NA	NA	NA	NA	0.939350283059067	0.96876964996856	0	1	0	1	1	0	0
0.714285714285714	0.114285714285714	0.457985733284972	0.722500964878425	0.279651795429815	0.34017971758665	0.419161676646707	0.013840830449827	0.347239263803681	0.511048434551468	0.96876964996856	1	0	0	1	1	0	0
0.714285714285714	0.114285714285714	0.456172167815258	0.694133539174064	0.284004352557127	0.595635430038511	0.419161676646707	0.013840830449827	0.542331288343558	0.511575999837672	0.96876964996856	1	0	0	1	1	0	0
0.857142857142857	0.19047619047619	0.425099746100834	0.787533770744886	0.287268770402612	0.182926829268293	0.419161676646707	0.100346020761246	0.292024539877301	0.753200900919181	0.967721651645357	1	0	1	0	1	0	0
1	0.128571428571429	0.418933623503809	0.644538788112698	0.289445048966268	0.0673940949935815	0.419161676646707	0.0380622837370242	0.249079754601227	0.511048434551468	0.96876964996856	1	0	1	0	1	0	0
0.428571428571429	0.104761904761905	0.388949341071213	0.637784639135469	0.285092491838955	NA	NA	NA	NA	0.549844774060021	0.96876964996856	0	1	1	0	1	0	0
0.714285714285714	0.447619047619048	0.42727602466449	0.687379390196835	0.294885745375408	NA	NA	NA	NA	0.417831706673701	0.96876964996856	0	1	1	0	1	0	0
0.857142857142857	0.1	0.360899528472978	0.619644924739483	0.267682263329706	0.345956354300385	0.48502994011976	0.394463667820069	0.420858895705521	0.526510155631759	0.96876964996856	1	0	0	1	1	0	0
0.428571428571429	0.361904761904762	0.56377705235159	0.69027402547279	0.291621327529924	0.200898587933248	0.640718562874252	0.26643598615917	0.287116564417178	0.307327070186474	0.967721651645357	1	0	0	1	1	0	0
0.571428571428571	0.242857142857143	0.463426429694112	0.728869162485527	0.291621327529924	0.196405648267009	0.586826347305389	0.0069204152249135	0.395092024539877	0.417385305277682	0.967721651645357	1	0	0	0	1	0	0
0.714285714285714	0.195238095238095	0.363075807036634	0.67869548436897	0.26550598476605	NA	NA	NA	NA	0.417385305277682	0.96876964996856	0	1	0	1	1	0	0
0.428571428571429	0.361904761904762	0.552049328980776	0.742377460439985	0.262241566920566	0.169448010269576	0.625748502994012	0.200692041522491	0.680981595092024	0.672828358663231	0.96876964996856	1	0	1	0	1	0	0
0.857142857142857	0.19047619047619	0.46499818643453	0.669046700115785	0.282916213275299	0.0423620025673941	0.419161676646707	0.100346020761246	0.596319018404908	0.676805389282308	0.967721651645357	1	0	1	0	1	0	0
0.571428571428571	0.080952380952381	0.531616491355338	0.717290621381706	0.28835690968444	0.676508344030809	0.568862275449102	0.0103806228373702	0.347239263803681	0.716169876022158	0.967721651645357	1	0	0	1	1	0	0
0.857142857142857	0	0.451456897594003	0.747008876881513	0.279651795429815	0.494223363286264	0.5	0.0242214532871972	0.185276073619632	0.677150335815596	0.955145671766925	1	0	1	0	1	0	0
0.714285714285714	0.114285714285714	0.38411316648531	0.489386337321497	0.261153427638738	NA	NA	NA	NA	0.492482194671591	0.96876964996856	0	1	0	1	1	0	0
0.428571428571429	0.252380952380952	0.379760609357998	0.639521420301042	0.264417845484222	0.39602053915276	0.583832335329341	0.0761245674740484	0.461349693251534	0.466753241482864	0.967721651645357	1	0	0	1	1	0	0
0.285714285714286	0.4	0.372022730020554	0.653608645310691	0.258977149075082	NA	NA	NA	NA	0.51918511454254	0.974848040243136	0	1	0	1	1	0	0
0.285714285714286	0.571428571428571	0.357514206262846	0.541682747973755	0.264417845484222	NA	NA	NA	NA	0.584116226690745	0.974848040243136	0	1	0	1	1	0	0
0.714285714285714	0.0857142857142857	0.45411679361625	0.651871864145118	0.143634385201306	NA	NA	NA	NA	0.758720045451779	0.974848040243136	0	1	0	1	1	0	0
0.428571428571429	0.485714285714286	0.490509007375166	0.706676958703203	0.206746463547334	NA	NA	NA	NA	0.480571393786904	0.943827289876336	0	1	1	0	1	0	0
0.142857142857143	0.442857142857143	0.579011002297183	0.742184484754921	0.263329706202394	NA	NA	NA	NA	0.452346650974981	0.671347725843639	0	1	0	1	1	0	0
0.428571428571429	0.328571428571429	0.318703905210978	0.560401389424932	0.258977149075082	NA	NA	NA	NA	0.918653491061827	0.95713686858101	0	1	0	1	1	0	0
0.857142857142857	0.19047619047619	0.459799298754685	0.725781551524508	0.204570184983678	NA	NA	NA	NA	0.758720045451779	0.974848040243136	0	1	1	0	1	0	0
0.857142857142857	0.1	0.33599322935558	0.605171748359707	0.145810663764962	0.419768934531451	0.48502994011976	0.394463667820069	0.300613496932515	0.52760586814926	0.970760846782645	1	0	0	1	1	0	0
0.714285714285714	0.114285714285714	0.473824205053802	0.800656117329216	0.147986942328618	0.079589216944801	0.419161676646707	0.013840830449827	0.375460122699387	0.315017348781527	0.796164326137078	1	0	0	1	1	0	0
0.285714285714286	0.0761904761904762	0.252811026478056	0.487070629100733	0.140369967355822	0.320282413350449	0.431137724550898	0.0380622837370242	0.292024539877301	0.512651421382627	0.970760846782645	1	0	0	1	1	0	0
0.142857142857143	0.633333333333333	0.215330673437311	0.429370899266692	0.117519042437432	0.582798459563543	0.413173652694611	0.550173010380623	0.423312883435583	0.565692023618692	0.970760846782645	1	0	0	0	1	0	0
0.142857142857143	0.442857142857143	0.541651553621086	0.811076804322655	0.0337323177366703	NA	NA	NA	NA	0.359413996712862	0.466464053657514	0	1	0	1	1	0	0
0.714285714285714	0.0238095238095238	0.691089348325475	0.701659590891548	0.0326441784548422	NA	NA	NA	NA	0.0459793437899478	0.692517291972333	0	1	1	0	1	0	0
0.428571428571429	0.328571428571429	0.698222705839681	0.840023157082208	0.029379760609358	NA	NA	NA	NA	0.0252419698476148	0.440892894571369	0	1	0	1	1	0	0
0.714285714285714	0.114285714285714	0.454842219804135	0.848321111539946	0.106637649619151	0.0359435173299101	0.419161676646707	0.013840830449827	0.261349693251534	0.47525515897977	0.898972961643261	1	0	0	1	1	0	0
0.428571428571429	0.252380952380952	0.396929029137952	0.611539945966808	0.110990206746464	NA	NA	NA	NA	0.543311080900108	0.956088870257808	0	1	0	1	1	0	0
0.714285714285714	0.0857142857142857	0.43622294764841	0.624855268236202	0.0750816104461371	NA	NA	NA	NA	0.735182517298054	0.956088870257808	0	1	0	1	1	0	0
0.428571428571429	0.423809523809524	0.34191754322331	0.710536472404477	0.0261153427638738	NA	NA	NA	NA	0.972120203721364	0.971808845105848	0	1	0	1	1	0	0
0.428571428571429	0.338095238095238	0.408777656873413	0.695291393284446	0.0272034820457018	NA	NA	NA	NA	0.899945214374125	0.956088870257808	0	1	1	0	1	0	0
0.285714285714286	0.4	0.480836658203361	0.6918178309533	0.107725788900979	0.228498074454429	0.652694610778443	0.242214532871972	0.234355828220859	0.509283119939939	0.956088870257808	1	0	0	1	1	0	0
0.571428571428571	0.080952380952381	0.532341917543223	0.853531455036665	0.107725788900979	NA	0.431137724550898	0.0103806228373702	0.333742331288344	0.254144431142585	0.429050513519178	1	0	0	1	1	0	0
0.428571428571429	0.423809523809524	0.623261999758191	0.756464685449633	0.109902067464635	0.357509627727856	0.347305389221557	0.15916955017301	0.488343558282209	0.0740417588215003	0.621777405156152	1	0	0	1	1	0	0
0.428571428571429	0.252380952380952	0.446983436102043	0.66402933230413	0.0761697497279652	NA	NA	NA	NA	0.536696223850009	0.944246489205617	0	1	0	1	1	0	0
0.285714285714286	0.280952380952381	0.620481199371297	0.880741026630644	0.0272034820457018	NA	NA	NA	NA	0.0995272203396709	0.692517291972333	0	1	0	1	1	0	0
0.857142857142857	0.19047619047619	0.374803530407448	0.752219220378232	0.107725788900979	0.179075738125802	0.419161676646707	0.100346020761246	0.473619631901841	0.744252582026257	0.956088870257808	1	0	1	0	1	0	0
0.714285714285714	0.114285714285714	0.45508402853343	0.851794673871092	0.108813928182807	0.0314505776636714	0.419161676646707	0.013840830449827	0.175460122699386	0.504961142787574	0.956088870257808	1	0	0	1	1	0	0
0.714285714285714	0.447619047619048	0.366944746705356	0.765534542647626	0.107725788900979	NA	0.497005988023952	0.0934256055363322	0.196319018404908	0.418704218493192	0.733808425906519	1	0	1	0	1	0	0
0.714285714285714	0.195238095238095	0.349413613831459	0.506561173292165	0.108813928182807	0.491014120667522	0.425149700598802	0.117647058823529	0.299386503067485	0.412434307976381	0.956088870257808	1	0	0	1	1	0	0
0.857142857142857	0.0476190476190476	0.579373715391126	0.870513315322269	0.0783460282916213	NA	NA	NA	NA	0.198851530953879	0.670928526514358	0	1	1	0	1	0	0
0.571428571428571	0.114285714285714	0.479264901462943	0.601505210343497	0.0761697497279652	NA	NA	NA	NA	0.511839782480774	0.956088870257808	0	1	0	0	1	0	0
0.714285714285714	0.114285714285714	0.376375287147866	0.537630258587418	0.0761697497279652	NA	NA	NA	NA	0.504961142787574	0.956088870257808	0	1	0	1	1	0	0
0.571428571428571	0.285714285714286	0.400556160077379	0.569664222307989	0.0772578890097933	NA	NA	NA	NA	0.459326745530913	0.956088870257808	0	1	1	0	1	0	0
0.857142857142857	0.1	0.477088622899287	0.677923581628715	0.0761697497279652	NA	NA	NA	NA	0.645374672808068	0.956088870257808	0	1	0	1	1	0	0
0.714285714285714	0.195238095238095	0.490388103010519	0.710343496719413	0.0631120783460283	NA	NA	NA	NA	0.594099385183532	0.956088870257808	0	1	0	1	1	0	0
0.285714285714286	0.714285714285714	0.373957199854915	0.568892319567734	0.0261153427638738	NA	NA	NA	NA	0.419130328916665	0.971808845105848	0	1	0	1	1	0	0
0.428571428571429	0.252380952380952	0.440575504775722	0.733307603241992	0.0457018498367791	NA	NA	NA	NA	0.46121380597772	0.956088870257808	0	1	0	1	1	0	0
0.714285714285714	0.0761904761904762	0.486156450247854	0.74739482825164	0.0457018498367791	NA	NA	NA	NA	0.303674695128137	0.956088870257808	0	1	0	0	1	0	0
0.142857142857143	0.580952380952381	0.579494619755773	0.47800077190274	0.0457018498367791	NA	NA	NA	NA	0.0455532333664753	0.956088870257808	0	1	0	0	1	0	0
1	0.128571428571429	0.558578164671745	0.734079505982246	0.0337323177366703	NA	NA	NA	NA	0.330519651806911	0.956088870257808	0	1	1	0	1	0	0
0.428571428571429	0.252380952380952	0.342401160681901	0.639328444615978	0.0337323177366703	NA	NA	NA	NA	0.543311080900108	0.956088870257808	0	1	0	1	1	0	0
0.714285714285714	0.157142857142857	0.284729778745013	0.443072172906214	0.0337323177366703	NA	NA	NA	NA	0.928210539131141	0.956088870257808	0	1	1	0	1	0	0
0.571428571428571	0.261904761904762	0.576955628098174	0.699536858355847	0.0348204570184984	NA	NA	NA	NA	0.0917557778544326	0.956088870257808	0	1	1	0	1	0	0
0.714285714285714	0.180952380952381	0.371780921291259	0.617715167888846	0.0282916213275299	NA	NA	NA	NA	0.401193109185723	0.956088870257808	0	1	0	1	1	0	0
0.857142857142857	0.0476190476190476	0.405392334663281	0.503087610961019	0.0304678998911861	NA	NA	NA	NA	0.188969827323824	0.956088870257808	0	1	1	0	1	0	0
0.714285714285714	0.157142857142857	0.471406117760851	0.659397915862601	0.0304678998911861	NA	NA	NA	NA	0.852870158066676	0.956088870257808	0	1	1	0	1	0	0
0.857142857142857	0	0.409261274332003	0.770937861829409	0.029379760609358	NA	NA	NA	NA	0.662987236978268	0.898972961643261	0	1	1	0	1	0	0
0.428571428571429	0.252380952380952	0.484705597872083	0.770937861829409	0.0272034820457018	NA	NA	NA	NA	0.411582087129436	0.956088870257808	0	1	0	1	1	0	0
0.285714285714286	0.414285714285714	0.592310482408415	0.737553068313393	0.0272034820457018	NA	NA	NA	NA	0.0810421443499787	0.956088870257808	0	1	0	0	1	0	0
0.142857142857143	0.804761904761905	0.476484101076049	0.623118487070629	0.0239390642002176	NA	NA	NA	NA	0.921453645273218	0.971808845105848	0	1	0	0	1	0	0
0.428571428571429	0.328571428571429	0.464393664611293	0.749710536472404	0.0184983677910773	NA	NA	NA	NA	0.408599314165128	0.947076084678265	0	1	0	1	1	0	0
0.857142857142857	0.114285714285714	0.575383871357756	0.816480123504438	0.015233949945593	NA	NA	NA	NA	0.0608932086114887	0.593062251100398	0	1	1	0	1	0	0
0.428571428571429	0.338095238095238	0.470197074114376	0.768236202238518	0.00870511425462459	NA	NA	NA	NA	0.919607166771503	0.947076084678265	0	1	1	0	1	0	0
0.571428571428571	0.261904761904762	0.499455930359086	0.845619451949054	0.014145810663765	NA	NA	NA	NA	0.538278919708622	0.947076084678265	0	1	1	0	1	0	0
0.428571428571429	0.252380952380952	0.442268165880788	0.769587032033964	0.015233949945593	NA	NA	NA	NA	0.456932410770448	0.947076084678265	0	1	0	1	1	0	0
0.428571428571429	0.361904761904762	0.685769556280982	0.670783481281358	0.015233949945593	NA	NA	NA	NA	0.0332771949759552	0.947076084678265	0	1	0	1	1	0	0
0.428571428571429	0.328571428571429	0.459315681296095	0.738903898108838	0.0130576713819369	NA	NA	NA	NA	0.247428119229755	0.947076084678265	0	1	0	1	1	0	0
0.714285714285714	0.252380952380952	0.457139402732439	0.731956773446546	0.0163220892274211	NA	NA	NA	NA	0.257877970091106	0.947076084678265	0	1	1	0	1	0	0
0.142857142857143	0.442857142857143	0.626889130697618	0.771709764569664	0.0174102285092492	NA	NA	NA	NA	0.0655398413245947	0.579019073569482	0	1	0	1	1	0	0
0.571428571428571	0.261904761904762	0.597872083182203	0.814164415283674	0.0174102285092492	NA	NA	NA	NA	0.0760505651035854	0.575560679102913	0	1	1	0	1	0	0
0.428571428571429	0.328571428571429	0.432716721073631	0.682362022385179	0.0163220892274211	NA	NA	NA	NA	0.546922874013351	0.947076084678265	0	1	0	1	1	0	0
0.428571428571429	0.252380952380952	0.472373352678032	0.741219606329602	0.0174102285092492	NA	NA	NA	NA	0.273359982143944	0.947076084678265	0	1	0	1	1	0	0
0.428571428571429	0.252380952380952	0.464393664611293	0.812620609803165	0.0174102285092492	NA	NA	NA	NA	0.395186981312014	0.947076084678265	0	1	0	1	1	0	0
0.428571428571429	0.338095238095238	0.440575504775722	0.687765341566963	0.0184983677910773	NA	NA	NA	NA	0.77858490757462	0.799832320268288	0	1	1	0	1	0	0
0.428571428571429	0.338095238095238	0.681296094789022	0.813778463913547	0.0184983677910773	NA	NA	NA	NA	0.0160704502566808	0.579019073569482	0	1	1	0	1	0	0
0.428571428571429	0.252380952380952	0.476121387982106	0.733114627556928	0.0184983677910773	NA	NA	NA	NA	0.31676237242051	0.947076084678265	0	1	0	1	1	0	0
0.714285714285714	0.195238095238095	0.601620118486277	0.776148205326129	0.0195865070729053	NA	NA	NA	NA	0.0449445041900858	0.593062251100398	0	1	0	1	1	0	0
0.428571428571429	0.328571428571429	0.670293797606094	0.88942493245851	0.0184983677910773	NA	NA	NA	NA	NA	NA	0	1	0	1	1	0	0
0.714285714285714	0.157142857142857	0.514448071575384	0.808761096101891	0.015233949945593	NA	NA	NA	NA	0.288375301828217	0.947076084678265	0	1	1	0	1	0	0
0.428571428571429	0.328571428571429	0.489783581187281	0.759552296410652	0.0163220892274211	NA	NA	NA	NA	0.239961041332711	0.558059107105429	0	1	0	1	1	0	0
0.714285714285714	0.447619047619048	0.553500181356547	0.82130451563103	0.0174102285092492	NA	NA	NA	NA	0.0353671651482255	0.239048417522532	0	1	1	0	1	0	0
0.571428571428571	0.261904761904762	0.499455930359086	0.845619451949054	0.0119695321001088	NA	NA	NA	NA	0.538278919708622	0.947076084678265	0	1	1	0	1	0	0
0.285714285714286	0.442857142857143	0.288236005319792	0.381319953685836	0.163220892274211	NA	NA	NA	NA	0.958038268774222	0.957556067910291	0	1	0	1	1	0	0
0.428571428571429	0.328571428571429	0.402853343005683	0.531840988035508	0.147986942328618	NA	NA	NA	NA	0.413063328125317	0.957556067910291	0	1	0	1	1	0	0
0.571428571428571	0.0904761904761905	0.346632813444565	0.625434195291393	0.130576713819369	NA	NA	NA	NA	0.401801838362113	0.957556067910291	0	1	1	0	1	0	0
0.285714285714286	0.280952380952381	0.642485793737154	0.879004245465071	0.155603917301415	NA	NA	NA	NA	0.0548262078201408	0.376650597359044	0	1	0	1	1	0	0
1	0.114285714285714	0.43972917422319	0.703010420686993	0.176278563656148	NA	NA	NA	NA	0.463080575451981	0.906728149234961	0	1	0	1	1	0	0
0.714285714285714	0.114285714285714	0.364405755047757	0.630644538788113	0.174102285092492	NA	NA	NA	NA	0.341639104762291	0.957556067910291	0	1	0	1	1	0	0
0.857142857142857	0.0476190476190476	0.686494982468867	0.844654573523736	0.0174102285092492	NA	NA	NA	NA	NA	NA	0	1	1	0	1	0	0
0.857142857142857	0.19047619047619	0.472010639584089	0.745658047086067	0.176278563656148	NA	NA	NA	NA	0.74538887648885	0.957556067910291	0	1	1	0	1	0	0
0.142857142857143	0.819047619047619	0.841615282311692	0.757429563874952	0.014145810663765	NA	NA	NA	NA	0.00927297445366556	0.971808845105848	0	1	0	0	1	0	0
0.714285714285714	0.447619047619048	0.47793495345182	0.792358162871478	0.014145810663765	NA	NA	NA	NA	0.419150619889211	0.971808845105848	0	1	1	0	1	0	0
0.285714285714286	0.280952380952381	0.405150525933986	0.714588961790814	0.014145810663765	NA	NA	NA	NA	0.513178986668831	0.971808845105848	0	1	0	1	1	0	0
0.142857142857143	0.733333333333333	0.442872687704026	0.78406020841374	0.014145810663765	NA	NA	NA	NA	0.921494227218311	0.971808845105848	0	1	1	0	1	0	0
0.142857142857143	0.442857142857143	0.466690847539596	0.772481667309919	0.015233949945593	NA	NA	NA	NA	0.629365095469026	0.851813037099141	0	1	0	1	1	0	0
0.285714285714286	0.442857142857143	0.480473945109418	0.781165573137785	0.0130576713819369	NA	NA	NA	NA	0.566280461822535	0.971808845105848	0	1	0	1	1	0	0
0.285714285714286	0.280952380952381	0.476000483617459	0.821690467001158	0.015233949945593	NA	NA	NA	NA	0.485380354280381	0.918465730454831	0	1	0	1	1	0	0
0.285714285714286	0.280952380952381	0.422077136984645	0.775955229641065	0.0174102285092492	NA	NA	NA	NA	0.459549946228923	0.868895409767344	0	1	0	1	1	0	0
0.428571428571429	0.104761904761905	0.457743924555676	0.828251640293323	0.0228509249183896	NA	NA	NA	NA	0.943307022705598	0.971808845105848	0	1	1	0	1	0	0
0.285714285714286	0.714285714285714	0.443235400797969	0.703396372057121	0.0239390642002176	NA	NA	NA	NA	0.417527342085506	0.968036051142318	0	1	0	1	1	0	0
1	0.080952380952381	0.406601378309757	0.775569278270938	0.0250272034820457	NA	NA	NA	NA	0.734878152709859	0.971808845105848	0	1	1	0	1	0	0
0.428571428571429	0.3	0.706444202635715	0.717097645696642	0.0250272034820457	NA	NA	NA	NA	0.0271696122395146	0.78505554391113	0	1	1	0	1	0	0
1	0.114285714285714	0.486760972071092	0.809340023157082	0.0239390642002176	NA	NA	NA	NA	0.517582127711381	0.971808845105848	0	1	0	1	1	0	0
0.142857142857143	0.7	0.391125619634869	0.623118487070629	0.0239390642002176	NA	NA	NA	NA	0.513178986668831	0.971808845105848	0	1	1	0	1	0	0
0.571428571428571	0.242857142857143	0.411800265989602	0.623890389810884	0.0206746463547334	NA	NA	NA	NA	0.895034799017917	0.893732970027248	0	1	0	1	1	0	0
0.428571428571429	0.104761904761905	0.413976544553258	0.751254341952914	0.0195865070729053	NA	NA	NA	NA	0.552157944930301	0.971808845105848	0	1	1	0	1	0	0
0.571428571428571	0.261904761904762	0.476725909805344	0.756078734079506	0.0261153427638738	NA	NA	NA	NA	0.237972526023172	0.611716621253406	0	1	1	0	1	0	0
0.285714285714286	0.280952380952381	0.384838592673196	0.615206483983018	0.0261153427638738	NA	NA	NA	NA	0.552157944930301	0.971808845105848	0	1	0	1	1	0	0
0.428571428571429	0.252380952380952	0.408173135050175	0.682169046700116	0.0261153427638738	NA	NA	NA	NA	0.468721465819857	0.971808845105848	0	1	0	1	1	0	0
0.285714285714286	0.280952380952381	0.471647926490146	0.77672713238132	0.0261153427638738	NA	NA	NA	NA	0.483777367449222	0.849821840285056	0	1	0	1	1	0	0
0.428571428571429	0.252380952380952	0.258493531616491	0.47954457738325	0.0217627856365615	NA	NA	NA	NA	0.552157944930301	0.971808845105848	0	1	0	1	1	0	0
0.857142857142857	0.19047619047619	0.455446741627373	0.758973369355461	0.029379760609358	NA	NA	NA	NA	0.535580220359962	0.918465730454831	0	1	1	0	1	0	0
0.714285714285714	0.242857142857143	0.601136501027687	0.780200694712466	0.029379760609358	NA	NA	NA	NA	0.0827060040987764	0.851813037099141	0	1	0	1	1	0	0
0.428571428571429	0.5	0.440454600411075	0.696835198764956	0.0282916213275299	NA	NA	NA	NA	0.203315544914068	0.948962481660029	0	1	1	0	1	0	0
0.714285714285714	0.114285714285714	0.387377584330794	0.684098803550753	0.0217627856365615	NA	NA	NA	NA	0.513178986668831	0.971808845105848	0	1	0	1	1	0	0
0.857142857142857	0.19047619047619	0.371660016926611	0.652643766885372	0.0282916213275299	NA	NA	NA	NA	0.756366292636406	0.971808845105848	0	1	1	0	1	0	0
0.714285714285714	0.180952380952381	0.33599322935558	0.659011964492474	0.0272034820457018	NA	NA	NA	NA	0.655885396587058	0.971808845105848	0	1	0	1	1	0	0
0.428571428571429	0.328571428571429	0.427517833393786	0.695098417599383	0.0250272034820457	NA	NA	NA	NA	0.419150619889211	0.971808845105848	0	1	0	1	1	0	0
0.428571428571429	0.252380952380952	0.442751783339379	0.767464299498263	0.0228509249183896	NA	NA	NA	NA	0.552157944930301	0.971808845105848	0	1	0	1	1	0	0
0.714285714285714	0.180952380952381	0.419659049691694	0.691624855268236	0.0206746463547334	NA	NA	NA	NA	0.603839052005763	0.893732970027248	0	1	0	1	1	0	0
0.714285714285714	0.252380952380952	0.461250151130456	0.729641065225782	0.0195865070729053	NA	NA	NA	NA	0.419150619889211	0.971808845105848	0	1	1	0	1	0	0
0.714285714285714	0.195238095238095	0.436102043283763	0.687186414511772	0.029379760609358	NA	NA	NA	NA	0.603778179088124	0.971808845105848	0	1	0	1	1	0	0
0.714285714285714	0.447619047619048	0.483012936767017	0.775376302585874	0.0282916213275299	NA	NA	NA	NA	0.48483249802163	0.851813037099141	0	1	1	0	1	0	0
0.857142857142857	0.1	0.440938217869665	0.790814357390969	0.0261153427638738	NA	NA	NA	NA	0.582269748189031	0.861245022007965	0	1	0	1	1	0	0
0.571428571428571	0.0904761904761905	0.43029863378068	0.515052103434967	0.443960826985854	0.318356867779204	0.473053892215569	0.162629757785467	0.54478527607362	0.222449932025242	0.903060155103752	1	0	1	0	1	0	0
0.285714285714286	0.40952380952381	0.409744891790594	0.516981860285604	0.284004352557127	NA	NA	NA	NA	0.278270397500152	0.965416055334312	0	1	0	0	1	0	0
0.571428571428571	0.242857142857143	0.411074839801717	0.66036279428792	0.0228509249183896	NA	NA	NA	NA	0.9658705841771	0.965416055334312	0	1	0	1	1	0	0
0.714285714285714	0.3	0.359085963003264	0.49421072944809	0.0380848748639826	NA	NA	NA	NA	0.599862021386685	0.965416055334312	0	1	1	0	1	0	0
0.714285714285714	0.195238095238095	0.470438882843671	0.639714395986106	0.0533188248095756	NA	NA	NA	NA	0.330560233752004	0.88293858729826	0	1	0	1	1	0	0
0.857142857142857	0	0.461129246765808	0.744500192975685	0.0772578890097933	NA	NA	NA	NA	0.355051437615405	0.524523160762943	0	1	1	0	1	0	0
0.714285714285714	0.252380952380952	0.444444444444444	0.478193747587804	0.0598476605005441	NA	NA	NA	NA	0.0945965140109165	0.965416055334312	0	1	1	0	1	0	0
0.857142857142857	0.1	0.478297666545762	0.815322269394056	0.0620239390642002	NA	NA	NA	NA	0.445204228638679	0.655522951163278	0	1	0	1	1	0	0
1	0.128571428571429	0.523274090194656	0.814936318023929	0.0631120783460283	NA	NA	NA	NA	0.254469086703326	0.475476839237057	0	1	1	0	1	0	0
0.714285714285714	0.252380952380952	0.292104944988514	0.448861443458124	0.0576713819368879	NA	NA	NA	NA	0.389891037477426	0.965416055334312	0	1	1	0	1	0	0
0.857142857142857	0.19047619047619	0.42086809333817	0.768236202238518	0.058759521218716	NA	NA	NA	NA	0.685855163037964	0.880004191993293	0	1	1	0	1	0	0
0.285714285714286	0.0761904761904762	0.377947043888284	0.633539174064068	0.0576713819368879	NA	NA	NA	NA	0.272528052269545	0.655522951163278	0	1	0	1	1	0	0
0.857142857142857	0.19047619047619	0.399830733889493	0.680239289849479	0.0576713819368879	NA	NA	NA	NA	0.688087170018059	0.88293858729826	0	1	1	0	1	0	0
0.714285714285714	0.0761904761904762	0.451215088864708	0.695098417599383	0.0424374319912949	NA	NA	NA	NA	0.306616886147353	0.965416055334312	0	1	0	1	1	0	0
0.428571428571429	0.485714285714286	0.460645629307218	0.760517174835971	0.0206746463547334	NA	NA	NA	NA	0.333035732402654	0.914692936491302	0	1	1	0	1	0	0
0.428571428571429	0.252380952380952	0.40744770886229	0.771516788884601	0.0206746463547334	NA	NA	NA	NA	0.46567781993791	0.965416055334312	0	1	0	1	1	0	0
0.857142857142857	0.19047619047619	0.467416273727482	0.791200308761096	0.0217627856365615	NA	NA	NA	NA	0.52975671123917	0.908300146719765	0	1	1	0	1	0	0
0.285714285714286	0.280952380952381	0.481803893120542	0.603627942879197	0.0369967355821545	NA	NA	NA	NA	0.141164296004708	0.903060155103752	0	1	0	1	1	0	0
0.714285714285714	0.252380952380952	0.561117156329344	0.679274411424161	0.0304678998911861	NA	NA	NA	NA	0.0556581376945397	0.655522951163278	0	1	1	0	1	0	0
0.714285714285714	0.0238095238095238	0.463184620964817	0.569471246622925	0.0391730141458107	NA	NA	NA	NA	0.306616886147353	0.965416055334312	0	1	1	0	1	0	0
0.571428571428571	0.242857142857143	0.382541409744892	0.690467001157854	0.0424374319912949	NA	NA	NA	NA	0.904328064444129	0.903060155103752	0	1	0	1	1	0	0
0.571428571428571	0.261904761904762	0.222584935316165	0.554998070243149	0.0424374319912949	NA	NA	NA	NA	0.9658705841771	0.965416055334312	0	1	1	0	1	0	0
0.714285714285714	0.114285714285714	0.334058759521219	0.689502122732536	0.0424374319912949	NA	NA	NA	NA	0.509871558143782	0.965416055334312	0	1	0	1	1	0	0
0.857142857142857	0.19047619047619	0.357514206262846	0.681011192589734	0.0413492927094668	NA	NA	NA	NA	0.751476168252744	0.965416055334312	0	1	1	0	1	0	0
0.428571428571429	0.509523809523809	0.355942449522428	0.576225395600154	0.0424374319912949	NA	NA	NA	NA	0.416431629568005	0.965416055334312	0	1	1	0	1	0	0
0.714285714285714	0.195238095238095	0.587353403457865	0.662099575453493	0.0380848748639826	NA	NA	NA	NA	0.0759085282957612	0.929050513519178	0	1	0	1	1	0	0
0.714285714285714	0.252380952380952	0.466690847539596	0.743342338865303	0.0413492927094668	NA	NA	NA	NA	0.248889069253089	0.929050513519178	0	1	1	0	1	0	0
0.714285714285714	0.114285714285714	0.397896264055132	0.755885758394442	0.0424374319912949	NA	NA	NA	NA	0.477385711097133	0.903060155103752	0	1	0	1	1	0	0
0.285714285714286	0.661904761904762	0.626163704509733	0.762832883056735	0.0413492927094668	NA	NA	NA	NA	0.121969035975894	0.88293858729826	0	1	1	0	1	0	0
0.714285714285714	0.195238095238095	0.419659049691694	0.617715167888846	0.0413492927094668	NA	NA	NA	NA	0.416431629568005	0.965416055334312	0	1	0	1	1	0	0
0.714285714285714	0.195238095238095	0.354128884052714	0.693168660748746	0.0369967355821545	NA	NA	NA	NA	0.599862021386685	0.965416055334312	0	1	0	1	1	0	0
0.714285714285714	0.447619047619048	0.413976544553258	0.728097259745272	0.0369967355821545	NA	NA	NA	NA	0.548586733762149	0.965416055334312	0	1	1	0	1	0	0
0.714285714285714	0.114285714285714	0.337202273002055	0.727518332690081	0.0369967355821545	NA	NA	NA	NA	0.509871558143782	0.965416055334312	0	1	0	1	1	0	0
0.714285714285714	0.114285714285714	0.49232257284488	0.596680818216905	0.0272034820457018	NA	NA	NA	NA	0.123774932532516	0.880004191993293	0	1	0	1	1	0	0
0.571428571428571	0.261904761904762	0.3126586869786	0.475685063681976	0.029379760609358	NA	NA	NA	NA	0.500679747580302	0.965416055334312	0	1	1	0	1	0	0
0.714285714285714	0.114285714285714	0.436706565107	0.656503280586646	0.0304678998911861	NA	NA	NA	NA	0.477385711097133	0.903060155103752	0	1	0	1	1	0	0
1	0.114285714285714	0.42086809333817	0.66036279428792	0.0282916213275299	NA	NA	NA	NA	0.514234117241239	0.965416055334312	0	1	0	1	1	0	0
0.142857142857143	0.552380952380952	0.263329706202394	0.41354689309147	0.0282916213275299	NA	NA	NA	NA	0.509871558143782	0.965416055334312	0	1	1	0	1	0	0
0.714285714285714	0.447619047619048	0.474307822512393	0.799112311848707	0.0217627856365615	NA	NA	NA	NA	0.387435829799322	0.897296164326137	0	1	1	0	1	0	0
0.714285714285714	0.195238095238095	0.385564018861081	0.63469702817445	0.0261153427638738	NA	NA	NA	NA	0.389891037477426	0.903060155103752	0	1	0	1	1	0	0
0.857142857142857	0.0476190476190476	0.416757344940152	0.524507912003088	0.0282916213275299	NA	NA	NA	NA	0.279832802386218	0.965416055334312	0	1	1	0	1	0	0
0.428571428571429	0.338095238095238	0.627735461250151	0.687379390196835	0.0272034820457018	NA	NA	NA	NA	0.0570785057727817	0.903060155103752	0	1	1	0	1	0	0
0.428571428571429	0.252380952380952	0.471768830854794	0.685449633346198	0.029379760609358	NA	NA	NA	NA	0.425014710955096	0.88293858729826	0	1	0	1	1	0	0
0.714285714285714	0.114285714285714	0.471527022125499	0.813006561173292	0.0326441784548422	NA	NA	NA	NA	0.348335125702575	0.88293858729826	0	1	0	1	1	0	0
0.285714285714286	0.661904761904762	0.173618667633902	0.31339251254342	0.0326441784548422	NA	NA	NA	NA	0.416431629568005	0.965416055334312	0	1	1	0	1	0	0
0.428571428571429	0.328571428571429	0.303832668359328	0.483790042454651	0.0206746463547334	NA	NA	NA	NA	0.920621715398819	0.965416055334312	0	1	0	1	1	0	0
0.714285714285714	0.195238095238095	0.411074839801717	0.523350057892706	0.436343852013058	NA	NA	NA	NA	0.416431629568005	0.965416055334312	0	1	0	1	1	0	0
0.857142857142857	0.19047619047619	0.451819610687946	0.590505596294867	0.286180631120783	NA	NA	NA	NA	0.414138749670272	0.656675749318801	0	1	1	0	1	0	0
0.714285714285714	0.0238095238095238	0.463305525329464	0.562331146275569	0.0282916213275299	NA	NA	NA	NA	0.149889414199623	0.965416055334312	0	1	1	0	1	0	0
0.285714285714286	0.280952380952381	0.43174948615645	0.626592049401775	0.0544069640914037	NA	NA	NA	NA	0.502303025384007	0.88293858729826	0	1	0	1	1	0	0
0.714285714285714	0.195238095238095	0.41143755289566	0.660748745658047	0.0772578890097933	NA	NA	NA	NA	0.599862021386685	0.965416055334312	0	1	0	1	1	0	0
0.857142857142857	0.1	0.534276387377584	0.825549980702432	0.0707290533188248	NA	NA	NA	NA	0.318730596757503	0.465625654998952	0	1	0	1	1	0	0
0.285714285714286	0.442857142857143	0.554588320638375	0.690467001157854	0.0598476605005441	NA	NA	NA	NA	0.0831321145222491	0.903060155103752	0	1	0	1	1	0	0
0.714285714285714	0.195238095238095	0.582879941965905	0.689116171362408	0.0576713819368879	NA	NA	NA	NA	0.0964835744577238	0.903060155103752	0	1	0	1	1	0	0
0.428571428571429	0.328571428571429	0.470317978479023	0.658433037437283	0.0380848748639826	NA	NA	NA	NA	0.855386238662419	0.88293858729826	0	1	0	1	1	0	0
0.857142857142857	0.1	0.495828799419659	0.755306831339251	0.0402611534276387	NA	NA	NA	NA	0.159974027555141	0.526304757912387	0	1	0	1	1	0	0
0.857142857142857	0.0476190476190476	0.688187643573933	0.685642609031262	0.0304678998911861	NA	NA	NA	NA	0.0371730617048475	0.655522951163278	0	1	1	0	1	0	0
1	0.114285714285714	0.47394510941845	0.701080663836357	0.0261153427638738	NA	NA	NA	NA	0.514234117241239	0.965416055334312	0	1	0	1	1	0	0
0.714285714285714	0.128571428571429	0.415790110022972	0.786954843689695	0.0326441784548422	NA	NA	NA	NA	0.651279345819045	0.88293858729826	0	1	1	0	1	0	0
0.285714285714286	0.514285714285714	0.580099141579011	0.699922809725975	0.0359085963003264	NA	NA	NA	NA	0.0860743055414646	0.860616223014043	0	1	1	0	1	0	0
0.428571428571429	0.252380952380952	0.47346149195986	0.692203782323427	0.0500544069640914	NA	NA	NA	NA	0.467808372055273	0.969922448124083	0	1	0	1	1	0	0
0.142857142857143	0.461904761904762	0.171805102164188	0.344075646468545	0.0500544069640914	0.243260590500642	0.502994011976048	0.975778546712803	0.228220858895706	0.527118884808149	0.969922448124083	1	0	1	0	1	0	0
0.428571428571429	0.328571428571429	0.341675734494015	0.464685449633346	0.0272034820457018	NA	NA	NA	NA	0.941460544203884	0.969922448124083	0	1	0	1	1	0	0
0.285714285714286	0.0761904761904762	0.195744166364406	0.266692396758009	0.029379760609358	NA	NA	NA	NA	0.512184729014062	0.969922448124083	0	1	0	1	1	0	0
0.714285714285714	0.447619047619048	0.267319550235764	0.507719027402547	0.0380848748639826	NA	NA	NA	NA	0.551082523385346	0.969922448124083	0	1	1	0	1	0	0
0.571428571428571	0.261904761904762	0.29923830250272	0.541489772288692	0.0359085963003264	NA	NA	NA	NA	0.969340340482519	0.969922448124083	0	1	1	0	1	0	0
0.571428571428571	0.347619047619048	0.481199371297304	0.697993052875338	0.0402611534276387	NA	NA	NA	NA	0.526611610494491	0.969922448124083	0	1	0	0	1	0	0
0.714285714285714	0.447619047619048	0.359085963003264	0.618101119258973	0.0402611534276387	NA	NA	NA	NA	0.551082523385346	0.969922448124083	0	1	1	0	1	0	0
0.714285714285714	0.114285714285714	0.429815016322089	0.795638749517561	0.0402611534276387	NA	NA	NA	NA	0.512184729014062	0.969922448124083	0	1	0	1	1	0	0
0.714285714285714	0.195238095238095	0.403699673558216	0.744114241605558	0.043525571273123	NA	NA	NA	NA	0.347361159020352	0.803290714734856	0	1	0	1	1	0	0
0.714285714285714	0.195238095238095	0.465844516987063	0.677344654573524	0.043525571273123	NA	NA	NA	NA	0.560010551305724	0.900440159295745	0	1	0	1	1	0	0
0.714285714285714	0.114285714285714	0.37915608753476	0.720185256657661	0.043525571273123	NA	NA	NA	NA	0.512184729014062	0.969922448124083	0	1	0	1	1	0	0
0.285714285714286	0.342857142857143	0.588683351468988	0.628714781937476	0.0489662676822633	NA	NA	NA	NA	0.11015968995394	0.969922448124083	0	1	0	0	1	0	0
0.714285714285714	0.195238095238095	0.40841494377947	0.674835970667696	0.0489662676822633	NA	NA	NA	NA	0.602601302680437	0.969922448124083	0	1	0	1	1	0	0
0.428571428571429	0.252380952380952	0.516261637045097	0.801235044384408	0.0489662676822633	NA	NA	NA	NA	0.467808372055273	0.969922448124083	0	1	0	1	1	0	0
0.714285714285714	0.114285714285714	0.377705235158989	0.727904284060208	0.0478781284004353	NA	NA	NA	NA	0.475985633991437	0.900440159295745	0	1	0	1	1	0	0
1	0.114285714285714	0.458711159472857	0.760903126206098	0.0478781284004353	NA	NA	NA	NA	0.384655966560477	0.969922448124083	0	1	0	1	1	0	0
0.571428571428571	0.423809523809524	0.37516624350139	0.659397915862601	0.0467899891186072	NA	NA	NA	NA	0.527118884808149	0.969922448124083	0	1	1	0	1	0	0
0.285714285714286	0.576190476190476	0.410228509249184	0.715167888846005	0.0467899891186072	NA	NA	NA	NA	0.562161394395633	0.860616223014043	0	1	1	0	1	0	0
0.714285714285714	0.195238095238095	0.472494257042679	0.783288305673485	0.0478781284004353	NA	NA	NA	NA	0.290607308808311	0.719031649549361	0	1	0	1	1	0	0
0.714285714285714	0.114285714285714	0.412767500906783	0.712466229255114	0.0478781284004353	NA	NA	NA	NA	0.51169774567295	0.968979249633201	0	1	0	1	1	0	0
0.714285714285714	0.114285714285714	0.415306492564382	0.699922809725975	0.0489662676822633	NA	NA	NA	NA	0.512184729014062	0.969922448124083	0	1	0	1	1	0	0
0.857142857142857	0.114285714285714	0.574779349534518	0.784639135468931	0.0489662676822633	NA	NA	NA	NA	0.0656412961873263	0.646824565080696	0	1	1	0	1	0	0
0.571428571428571	0.0904761904761905	0.713577560149921	0.711308375144732	0.0489662676822633	NA	NA	NA	NA	0.0340482519327151	0.692098092643052	0	1	1	0	1	0	0
0.714285714285714	0.228571428571429	0.454358602345545	0.615206483983018	0.0500544069640914	NA	NA	NA	NA	0.406915163443784	0.969922448124083	0	1	1	0	1	0	0
0.428571428571429	0.5	0.447587957925281	0.670976456966422	0.0489662676822633	NA	NA	NA	NA	0.654607065316641	0.969922448124083	0	1	1	0	1	0	0
0.714285714285714	0.0857142857142857	0.204207471889735	0.439791586260131	0.0489662676822633	NA	NA	NA	NA	0.754885051640525	0.969922448124083	0	1	0	1	1	0	0
1	0.114285714285714	0.440333696046427	0.757622539560015	0.0489662676822633	NA	NA	NA	NA	0.516080595742954	0.968979249633201	0	1	0	1	1	0	0
0.714285714285714	0.195238095238095	0.557369121025269	0.671555384021613	0.0489662676822633	NA	NA	NA	NA	0.145202199541424	0.968979249633201	0	1	0	1	1	0	0
0.428571428571429	0.376190476190476	0.715512029984282	0.692203782323427	0.0500544069640914	NA	NA	NA	NA	0.0374368443479496	0.969922448124083	0	1	0	0	1	0	0
1	0.080952380952381	0.46995526538508	0.845040524893863	0.0511425462459195	NA	NA	NA	NA	0.609074122922712	0.803290714734856	0	1	1	0	1	0	0
0.285714285714286	0.4	0.424374319912949	0.659397915862601	0.0511425462459195	NA	NA	NA	NA	0.461193515005174	0.955984070425487	0	1	0	1	1	0	0
0.285714285714286	0.442857142857143	0.291863136259219	0.668274797375531	0.0511425462459195	NA	NA	NA	NA	0.970253434247103	0.969922448124083	0	1	0	1	1	0	0
0.857142857142857	0.1	0.48337564986096	0.785025086839058	0.0511425462459195	NA	NA	NA	NA	0.581823346793012	0.860616223014043	0	1	0	1	1	0	0
0.714285714285714	0.195238095238095	0.475033248700278	0.791586260131223	0.0489662676822633	NA	NA	NA	NA	0.602601302680437	0.969922448124083	0	1	0	1	1	0	0
0.714285714285714	0.195238095238095	0.363922137589167	0.607101505210344	0.0500544069640914	NA	NA	NA	NA	0.418318690014812	0.969922448124083	0	1	0	1	1	0	0
1	0.114285714285714	0.447467053560634	0.616171362408336	0.0522306855277476	NA	NA	NA	NA	0.516080595742954	0.968979249633201	0	1	0	1	1	0	0
0.714285714285714	0.228571428571429	0.255712731229597	0.543033577769201	0.0598476605005441	NA	NA	NA	NA	0.406915163443784	0.969922448124083	0	1	1	0	1	0	0
0.857142857142857	0.19047619047619	0.431870390521098	0.759552296410652	0.0565832426550598	NA	NA	NA	NA	0.565164458332488	0.969922448124083	0	1	1	0	1	0	0
0.428571428571429	0.509523809523809	0.324507314714061	0.523736009262833	0.0631120783460283	NA	NA	NA	NA	0.418318690014812	0.969922448124083	0	1	1	0	1	0	0
0.571428571428571	0.423809523809524	0.176399468020796	0.459861057506754	0.0642002176278564	NA	NA	NA	NA	0.527118884808149	0.969922448124083	0	1	1	0	1	0	0
0.714285714285714	0.195238095238095	0.512392697376375	0.77672713238132	0.058759521218716	NA	NA	NA	NA	0.594079094210986	0.955984070425487	0	1	0	1	1	0	0
0.428571428571429	0.252380952380952	0.258251722887196	0.565611732921652	0.0565832426550598	NA	NA	NA	NA	0.467808372055273	0.969922448124083	0	1	0	1	1	0	0
0.857142857142857	0.1	0.351106274936525	0.730991895021227	0.0500544069640914	0.0590500641848524	0.514970059880239	0.394463667820069	0.350920245398773	0.654607065316641	0.969922448124083	1	0	0	1	1	0	0
0.714285714285714	0.0238095238095238	0.324023697255471	0.227904284060208	0.0478781284004353	0.442875481386393	0.511976047904192	0.0242214532871972	0.310429447852761	0.312237485542682	0.969922448124083	1	0	1	0	1	0	0
0.714285714285714	0.195238095238095	0.402127916817797	0.683326900810498	0.0413492927094668	0.502567394094994	0.425149700598802	0.117647058823529	0.377914110429448	0.417933161536432	0.968979249633201	1	0	0	1	1	0	0
0.714285714285714	0.195238095238095	0.589287873292226	0.618101119258973	0.0402611534276387	NA	NA	NA	NA	0.049672300793377	0.969922448124083	0	1	0	0	1	0	0
1	0.114285714285714	0.481803893120542	0.785025086839058	0.0457018498367791	NA	NA	NA	NA	0.516080595742954	0.968979249633201	0	1	0	1	1	0	0
0.571428571428571	0.114285714285714	0.375770765324628	0.628714781937476	0.0489662676822633	NA	NA	NA	NA	0.673619706592537	0.969922448124083	0	1	0	1	1	0	0
0.857142857142857	0.371428571428571	0.316044009188732	0.625048243921266	0.0489662676822633	NA	NA	NA	NA	0.603879633950855	0.969922448124083	0	1	0	1	1	0	0
0.714285714285714	0.114285714285714	0.395719985491476	0.718641451177152	0.0489662676822633	NA	NA	NA	NA	0.51169774567295	0.968979249633201	0	1	0	1	1	0	0
0.714285714285714	0.114285714285714	0.431024059968565	0.795638749517561	0.0478781284004353	NA	NA	NA	NA	0.51169774567295	0.968979249633201	0	1	0	1	1	0	0
0.142857142857143	0.733333333333333	0.593761334784186	0.829988421458896	0.0489662676822633	NA	NA	NA	NA	0.918815818842197	0.968979249633201	0	1	1	0	1	0	0
0.571428571428571	0.285714285714286	0.413855640188611	0.635468930914705	0.0489662676822633	NA	NA	NA	NA	0.388450378426638	0.900440159295745	0	1	1	0	1	0	0
0.714285714285714	0.114285714285714	0.451819610687946	0.772867618680046	0.0489662676822633	NA	NA	NA	NA	0.51169774567295	0.968979249633201	0	1	0	1	1	0	0
0.142857142857143	0.60952380952381	0.43078225123927	0.671555384021613	0.0489662676822633	NA	NA	NA	NA	0.51169774567295	0.968979249633201	0	1	0	0	1	0	0
0.857142857142857	0.1	0.436827469471648	0.674064067927441	0.0489662676822633	NA	NA	NA	NA	0.526611610494491	0.968979249633201	0	1	0	1	1	0	0
0.571428571428571	0.0904761904761905	0.53004473461492	0.714588961790814	0.0500544069640914	NA	NA	NA	NA	0.672990686443601	0.968979249633201	0	1	1	0	1	0	0
0.857142857142857	0.1	0.420021762785637	0.756464685449633	0.0511425462459195	NA	NA	NA	NA	0.653978045167705	0.968979249633201	0	1	0	1	1	0	0
0.285714285714286	0.442857142857143	0.516261637045097	0.838093400231571	0.0652883569096844	NA	NA	NA	NA	0.969340340482519	0.968979249633201	0	1	0	1	1	0	0
0.571428571428571	0.285714285714286	0.384354975214605	0.650906985719799	0.0642002176278564	NA	NA	NA	NA	0.388450378426638	0.969922448124083	0	1	1	0	1	0	0
0.857142857142857	0.1	0.477209527263934	0.795638749517561	0.0565832426550598	NA	NA	NA	NA	0.526611610494491	0.968979249633201	0	1	0	1	1	0	0
0.571428571428571	0.285714285714286	0.451698706323298	0.707255885758394	0.0565832426550598	NA	NA	NA	NA	0.283992451758213	0.803290714734856	0	1	1	0	1	0	0
0.714285714285714	0.447619047619048	0.494740660137831	0.81184870706291	0.0565832426550598	NA	NA	NA	NA	0.550554958099142	0.968979249633201	0	1	1	0	1	0	0
0.714285714285714	0.114285714285714	0.448434288477814	0.820339637205712	0.0544069640914037	NA	NA	NA	NA	0.51169774567295	0.968979249633201	0	1	0	1	1	0	0
0.285714285714286	0.280952380952381	0.482771128037722	0.760324199150907	0.0511425462459195	0.0847240051347882	0.655688622754491	0.152249134948097	0.296932515337423	0.51169774567295	0.968979249633201	1	0	0	1	1	0	0
0.857142857142857	0.19047619047619	0.45508402853343	0.739482825164029	0.0500544069640914	0.459563543003851	0.580838323353293	0.100346020761246	0.332515337423313	0.565164458332488	0.969922448124083	1	0	1	0	1	0	0
0.285714285714286	0.0761904761904762	0.191028896143151	0.227904284060208	0.0478781284004353	0.442875481386393	0.431137724550898	0.0380622837370242	0.310429447852761	0.512184729014062	0.969922448124083	1	0	0	1	1	0	0
0.714285714285714	0.447619047619048	0.483254745496312	0.771902740254728	0.0457018498367791	0.0160462130937099	0.502994011976048	0.0934256055363322	0.23558282208589	0.417933161536432	0.968979249633201	1	0	1	0	1	0	0
0.571428571428571	0.261904761904762	0.475637770523516	0.817830953299884	0.0217627856365615	0.53594351732991	0.583832335329341	0.100346020761246	0.396319018404908	0.550554958099142	0.968979249633201	1	0	1	0	1	0	0
0.285714285714286	0.652380952380952	0.428726877040261	0.609996140486299	0.0195865070729053	NA	NA	NA	NA	0.49138648215409	0.967092852651436	0	1	1	0	1	0	0
0.714285714285714	0.180952380952381	0.454479506710192	0.734658433037437	0.0195865070729053	NA	NA	NA	NA	0.57616216545259	0.92202892475372	0	1	0	1	1	0	0
0.285714285714286	0.714285714285714	0.418329101680571	0.686414511771517	0.0195865070729053	NA	NA	NA	NA	0.418095489316803	0.969293649130161	0	1	0	1	1	0	0
0.571428571428571	0.080952380952381	0.355942449522428	0.668274797375531	0.0195865070729053	NA	NA	NA	NA	0.71412048779498	0.969293649130161	0	1	0	1	1	0	0
0.428571428571429	0.361904761904762	0.52061419417241	0.775762253956002	0.0195865070729053	NA	NA	NA	NA	0.266136395917456	0.92202892475372	0	1	0	0	1	0	0
0.428571428571429	0.252380952380952	0.420988997702817	0.714203010420687	0.0228509249183896	NA	NA	NA	NA	0.277600795406124	0.915216935652903	0	1	0	1	1	0	0
0.428571428571429	0.423809523809524	0.625559182686495	0.716325742956388	0.0217627856365615	NA	NA	NA	NA	0.154840411500923	0.955774470760847	0	1	0	0	1	0	0
0.857142857142857	0.1	0.437431991294886	0.74739482825164	0.0228509249183896	NA	NA	NA	NA	0.303147129841933	0.955774470760847	0	1	0	0	1	0	0
0.857142857142857	0.1	0.262604280014509	0.562717097645697	0.0228509249183896	NA	NA	NA	NA	0.654221536838261	0.969293649130161	0	1	0	1	1	0	0
1	0.128571428571429	0.434892999637287	0.700501736781166	0.0261153427638738	NA	NA	NA	NA	0.487226832782095	0.92202892475372	0	1	1	0	1	0	0
0.714285714285714	0.128571428571429	0.557006407931326	0.81184870706291	0.0261153427638738	NA	NA	NA	NA	0.255321307550271	0.656046950324879	0	1	1	0	1	0	0
0.285714285714286	0.514285714285714	0.438399226212066	0.729834040910845	0.0250272034820457	NA	NA	NA	NA	0.47486963050139	0.885977782435548	0	1	1	0	1	0	0
0.857142857142857	0.19047619047619	0.392939185104582	0.788884600540332	0.0250272034820457	NA	NA	NA	NA	0.564839802771747	0.969293649130161	0	1	1	0	1	0	0
0.428571428571429	0.328571428571429	0.406238665215814	0.738903898108838	0.0239390642002176	NA	NA	NA	NA	0.32788182537589	0.757493188010899	0	1	0	1	1	0	0
0.714285714285714	0.114285714285714	0.437915608753476	0.671748359706677	0.0239390642002176	NA	NA	NA	NA	0.511900655398413	0.969293649130161	0	1	0	1	1	0	0
0.285714285714286	0.280952380952381	0.439487365493894	0.726553454264763	0.0239390642002176	NA	NA	NA	NA	0.401456891828825	0.969293649130161	0	1	0	1	1	0	0
0.714285714285714	0.180952380952381	0.370934590738726	0.728869162485527	0.0250272034820457	NA	NA	NA	NA	0.645212345027697	0.955774470760847	0	1	0	1	1	0	0
0.571428571428571	0.0904761904761905	0.43622294764841	0.66769587032034	0.0239390642002176	NA	NA	NA	NA	0.61761662236471	0.888178578914274	0	1	1	0	1	0	0
0.571428571428571	0.114285714285714	0.374803530407448	0.637977614820533	0.0239390642002176	NA	NA	NA	NA	0.663961203660491	0.955774470760847	0	1	0	1	1	0	0
0.857142857142857	0.19047619047619	0.35981138919115	0.725588575839444	0.0239390642002176	NA	NA	NA	NA	0.564839802771747	0.969293649130161	0	1	1	0	1	0	0
0.857142857142857	0.114285714285714	0.4069640914037	0.746429949826322	0.0228509249183896	NA	NA	NA	NA	0.564839802771747	0.969293649130161	0	1	1	0	1	0	0
0.285714285714286	0.4	0.448555192842462	0.607294480895407	0.0228509249183896	NA	NA	NA	NA	0.509161374104661	0.969293649130161	0	1	0	1	1	0	0
0.857142857142857	0.19047619047619	0.447225244831338	0.77884986491702	0.0228509249183896	NA	NA	NA	NA	0.57269240914717	0.732655627750996	0	1	1	0	1	0	0
0.285714285714286	0.657142857142857	0.487244589529682	0.650906985719799	0.104461371055495	NA	NA	NA	NA	0.538928230830104	0.964368057011109	0	1	1	0	1	0	0
0.428571428571429	0.328571428571429	0.352678031676944	0.482246236974141	0.105549510337323	NA	NA	NA	NA	0.840228882170322	0.964368057011109	0	1	0	1	1	0	0
0.285714285714286	1	0.470801595937613	0.530297182554998	0.126224156692057	NA	NA	NA	NA	0.65466793823428	0.864179417312932	0	1	1	0	1	0	0
0.714285714285714	0.0857142857142857	0.31314230443719	0.381705905055963	0.121871599564744	NA	NA	NA	NA	0.673700870482722	0.964368057011109	0	1	0	1	1	0	0
0.714285714285714	0.0238095238095238	0.354128884052714	0.516016981860286	0.121871599564744	NA	NA	NA	NA	0.496215733620112	0.931146510165584	0	1	1	0	1	0	0
1	0.114285714285714	0.480594849474066	0.755499807024315	0.116430903155604	NA	NA	NA	NA	0.439299555627701	0.822888283378747	0	1	0	1	1	0	0
0.285714285714286	0.280952380952381	0.348325474549631	0.579505982246237	0.125136017410229	NA	NA	NA	NA	0.547957713613214	0.964368057011109	0	1	0	1	1	0	0
0.285714285714286	0.4	0.413976544553258	0.416248552682362	0.11860718171926	NA	NA	NA	NA	0.184485522391088	0.964368057011109	0	1	0	1	1	0	0
0.714285714285714	0.0238095238095238	0.564986095998066	0.766499421072945	0.134929270946681	NA	NA	NA	NA	0.145019580788507	0.826346677845316	0	1	1	0	1	0	0
0.285714285714286	0.0761904761904762	0.404425099746101	0.525472790428406	0.138193688792165	NA	NA	NA	NA	0.379502059533714	0.826346677845316	0	1	0	1	1	0	0
0.428571428571429	0.252380952380952	0.415790110022972	0.697993052875338	0.137105549510337	NA	NA	NA	NA	0.41249518089402	0.725529239153217	0	1	0	1	1	0	0
0.714285714285714	0.228571428571429	0.481562084391247	0.637012736395214	0.14145810663765	NA	NA	NA	NA	0.390885295132196	0.931146510165584	0	1	1	0	1	0	0
0.714285714285714	0.447619047619048	0.49280619030347	0.590505596294867	0.130576713819369	NA	NA	NA	NA	0.14814439056064	0.964368057011109	0	1	0	0	1	0	0
0.428571428571429	0.376190476190476	0.499697739088381	0.615206483983018	0.130576713819369	NA	NA	NA	NA	0.295862670697807	0.958918465730455	0	1	0	0	1	0	0
0.285714285714286	0.9	0.77269979446258	0.705133153222694	0.138193688792165	NA	NA	NA	NA	0.0291581275490534	0.826346677845316	0	1	0	1	1	0	0
0.428571428571429	0.433333333333333	0.441542739692903	0.692203782323427	0.142546245919478	NA	NA	NA	NA	0.41249518089402	0.725529239153217	0	1	0	0	1	0	0
0.857142857142857	0.19047619047619	0.45012694958288	0.659976842917792	0.156692056583243	NA	NA	NA	NA	0.618610880019479	0.826346677845316	0	1	1	0	1	0	0
0.571428571428571	0.0761904761904762	0.395115463668238	0.575260517174836	0.132752992383025	NA	NA	NA	NA	0.729298135259623	0.964368057011109	0	1	1	0	1	0	0
1	0.128571428571429	0.386893966872204	0.696449247394828	0.130576713819369	NA	NA	NA	NA	0.509283119939939	0.964368057011109	0	1	1	0	1	0	0
0.428571428571429	0.252380952380952	0.356184258251723	0.618680046314164	0.138193688792165	NA	NA	NA	NA	0.52937118276079	0.931146510165584	0	1	0	1	1	0	0
0.428571428571429	0.328571428571429	0.625559182686495	0.775376302585874	0.157780195865071	NA	NA	NA	NA	0.0386340117281821	0.371620205407671	0	1	0	1	1	0	0
0.285714285714286	0.0761904761904762	0.343610204328376	0.56078734079506	0.156692056583243	NA	NA	NA	NA	0.457094738550819	0.964368057011109	0	1	0	1	1	0	0
0.428571428571429	0.423809523809524	0.2803772216177	0.660941721343111	0.156692056583243	NA	NA	NA	NA	0.750623947405799	0.964368057011109	0	1	0	1	1	0	0
0.142857142857143	0.495238095238095	0.372989964937734	0.606329602470089	0.144722524483134	NA	NA	NA	NA	0.865917253413956	0.964368057011109	0	1	1	0	1	0	0
0.428571428571429	0.252380952380952	0.556401886108089	0.626785025086839	0.143634385201306	NA	NA	NA	NA	0.148590791956658	0.931146510165584	0	1	0	1	1	0	0
0.857142857142857	0.1	0.512634506105671	0.777884986491702	0.0369967355821545	NA	NA	NA	NA	0.626585232230181	0.927792915531335	0	1	0	1	1	0	0
0.571428571428571	0.0904761904761905	0.458952968202152	0.646854496333462	0.0239390642002176	NA	NA	NA	NA	0.389505508999046	0.946028086355062	0	1	1	0	1	0	0
0.285714285714286	0.4	0.5732075927941	0.62524121960633	0.0413492927094668	NA	NA	NA	NA	0.266339305642919	0.946028086355062	0	1	0	1	1	0	0
0.571428571428571	0.347619047619048	0.631967114012816	0.782130451563103	0.0424374319912949	NA	NA	NA	NA	0.0933181827404988	0.964263257178789	0	1	1	0	1	0	0
0.428571428571429	0.252380952380952	0.478297666545762	0.713624083365496	0.0478781284004353	NA	NA	NA	NA	0.444636081407382	0.96876964996856	0	1	0	1	1	0	0
0.571428571428571	0.242857142857143	0.566436948373836	0.856426090312621	0.0478781284004353	NA	NA	NA	NA	0.299758537426699	0.69146929364913	0	1	0	1	1	0	0
0.714285714285714	0.0761904761904762	0.537298996493773	0.759166345040525	0.0413492927094668	NA	NA	NA	NA	0.307651725747215	0.96876964996856	0	1	0	1	1	0	0
1	0.114285714285714	0.350501753113287	0.745658047086067	0.0478781284004353	NA	NA	NA	NA	0.515979140880222	0.96876964996856	0	1	0	1	1	0	0
0.285714285714286	0.595238095238095	0.225849353161649	0.360671555384022	0.0043525571273123	NA	NA	NA	NA	0.875514883428363	0.944456088870258	0	1	0	0	1	0	0
0.285714285714286	0.414285714285714	0.554709225003023	0.661520648398302	0.0206746463547334	NA	NA	NA	NA	0.124769190187286	0.906518549570321	0	1	0	0	1	0	0
0.285714285714286	0.4	0.273485672832789	0.395214203010421	0.0261153427638738	NA	NA	NA	NA	0.463303776149991	0.960385663382939	0	1	0	1	1	0	0
0.714285714285714	0.195238095238095	0.472010639584089	0.703203396372057	0.0413492927094668	NA	NA	NA	NA	0.414301077450642	0.960385663382939	0	1	0	1	1	0	0
0.714285714285714	0.447619047619048	0.46995526538508	0.673099189502123	0.0369967355821545	NA	NA	NA	NA	0.414301077450642	0.960385663382939	0	1	1	0	1	0	0
0.714285714285714	0.114285714285714	0.483254745496312	0.837900424546507	0.0979325353645267	NA	NA	NA	NA	0.50668587545401	0.959337665059736	0	1	0	1	1	0	0
0.571428571428571	0.114285714285714	0.430540442509975	0.5366653801621	0.0968443960826986	NA	NA	NA	NA	0.648296572854737	0.960385663382939	0	1	0	1	1	0	0
0.285714285714286	0.666666666666667	0.474307822512393	0.644345812427634	0.0794341675734494	NA	NA	NA	NA	0.414301077450642	0.960385663382939	0	1	0	1	1	0	0
1	0.114285714285714	0.469592552291138	0.647433423388653	0.0467899891186072	NA	NA	NA	NA	0.511007852606375	0.959337665059736	0	1	0	0	1	0	0
0.571428571428571	0.114285714285714	0.321484705597872	0.558471632574296	0.0467899891186072	NA	NA	NA	NA	0.648296572854737	0.960385663382939	0	1	0	1	1	0	0
0.428571428571429	0.252380952380952	0.409503083061299	0.613855654187572	0.0826985854189336	NA	NA	NA	NA	0.545766288578212	0.960385663382939	0	1	0	1	1	0	0
0.714285714285714	0.195238095238095	0.492564381574175	0.712659204940178	0.251360174102285	NA	NA	NA	NA	0.414301077450642	0.960385663382939	0	1	0	1	1	0	0
0.714285714285714	0.195238095238095	0.394148228751058	0.674835970667696	0.317736670293798	NA	NA	NA	NA	0.596798084532192	0.960385663382939	0	1	0	1	1	0	0
0.714285714285714	0.242857142857143	0.53500181356547	0.793323041296797	0.294885745375408	NA	NA	NA	NA	0.521457703467727	0.959337665059736	0	1	0	1	1	0	0
0.285714285714286	0.357142857142857	0.428968685769556	0.679853338479352	0.289445048966268	NA	NA	NA	NA	0.596108191465617	0.960385663382939	0	1	0	0	1	0	0
0.857142857142857	0.114285714285714	0.457743924555676	0.640872250096488	0.289445048966268	NA	NA	NA	NA	0.402999005742345	0.960385663382939	0	1	1	0	1	0	0
0.714285714285714	0.180952380952381	0.456776689638496	0.604592821304516	0.289445048966268	NA	NA	NA	NA	0.402999005742345	0.960385663382939	0	1	0	0	1	0	0
0.714285714285714	0.252380952380952	0.408898561238061	0.637977614820533	0.292709466811752	NA	NA	NA	NA	0.463303776149991	0.960385663382939	0	1	1	0	1	0	0
0.285714285714286	0.0761904761904762	0.303590859630033	0.438440756464685	0.295973884657236	NA	NA	NA	NA	0.507254022685307	0.960385663382939	0	1	0	1	1	0	0
0.714285714285714	0.195238095238095	0.382178696650949	0.613855654187572	0.0326441784548422	NA	NA	NA	NA	0.413834385082077	0.959337665059736	0	1	0	1	1	0	0
0.285714285714286	0.666666666666667	0.496916938701487	0.66402933230413	0.281828073993471	NA	NA	NA	NA	0.706836028650853	0.960385663382939	0	1	0	0	1	0	0
0.714285714285714	0.114285714285714	0.49232257284488	0.835777692010807	0.268770402611534	NA	NA	NA	NA	0.507254022685307	0.960385663382939	0	1	0	1	1	0	0
0.714285714285714	0.0238095238095238	0.471043404666909	0.654573523736009	0.0261153427638738	NA	NA	NA	NA	0.28417507051113	0.960385663382939	0	1	1	0	1	0	0
0.285714285714286	0.514285714285714	0.404304195381453	0.560401389424932	0.262241566920566	NA	NA	NA	NA	0.70762737658016	0.960385663382939	0	1	1	0	1	0	0
0.714285714285714	0.195238095238095	0.375045339136743	0.594751061366268	0.261153427638738	NA	NA	NA	NA	0.414301077450642	0.960385663382939	0	1	0	1	1	0	0
0.428571428571429	0.252380952380952	0.401039777535969	0.604978772674643	0.264417845484222	NA	NA	NA	NA	0.463303776149991	0.960385663382939	0	1	0	1	1	0	0
0.428571428571429	0.252380952380952	0.500785878370209	0.731763797761482	0.261153427638738	NA	NA	NA	NA	0.463303776149991	0.960385663382939	0	1	0	1	1	0	0
0.285714285714286	0.280952380952381	0.489783581187281	0.726360478579699	0.261153427638738	NA	NA	NA	NA	0.507254022685307	0.960385663382939	0	1	0	1	1	0	0
0.571428571428571	0.242857142857143	0.462701003506227	0.631995368583559	0.256800870511425	NA	NA	NA	NA	0.414301077450642	0.960385663382939	0	1	0	1	1	0	0
0.714285714285714	0.0238095238095238	0.110264780558578	0.340023157082208	0.257889009793254	NA	NA	NA	NA	0.511596290810219	0.960385663382939	0	1	1	0	1	0	0
0.571428571428571	0.285714285714286	0.430661346874622	0.591663450405249	0.204570184983678	NA	NA	NA	NA	0.747620883468945	0.960385663382939	0	1	0	0	1	0	0
0.285714285714286	0.442857142857143	0.353645266594124	0.640293323041297	0.204570184983678	NA	NA	NA	NA	0.960919586875799	0.960385663382939	0	1	0	1	1	0	0
0.571428571428571	0.114285714285714	0.42086809333817	0.52778849864917	0.204570184983678	NA	NA	NA	NA	0.667126595377716	0.960385663382939	0	1	0	0	1	0	0
0.428571428571429	0.252380952380952	0.473703300689155	0.757043612504824	0.202393906420022	NA	NA	NA	NA	0.545157559401822	0.959337665059736	0	1	0	1	1	0	0
0.714285714285714	0.252380952380952	0.392818280739935	0.777306059436511	0.194776931447225	NA	NA	NA	NA	0.413834385082077	0.959337665059736	0	1	1	0	1	0	0
0.571428571428571	0.114285714285714	0.495949703784307	0.694133539174064	0.0837867247007617	NA	NA	NA	NA	0.667126595377716	0.960385663382939	0	1	0	0	1	0	0
0.714285714285714	0.0761904761904762	0.51166727118849	0.64203010420687	0.073993471164309	NA	NA	NA	NA	0.304689243755453	0.959337665059736	0	1	0	0	1	0	0
0.142857142857143	0.442857142857143	0.390400193446983	0.744114241605558	0.015233949945593	NA	NA	NA	NA	0.685246433861575	0.92957451268078	0	1	0	1	1	0	0
0.857142857142857	0.371428571428571	0.259218957804377	0.405441914318796	0.015233949945593	NA	NA	NA	NA	0.667126595377716	0.960385663382939	0	1	0	1	1	0	0
0.142857142857143	0.442857142857143	0.685769556280982	0.806831339251254	0.015233949945593	NA	NA	NA	NA	0.0406022360651746	0.842171452525676	0	1	0	1	1	0	0
0.714285714285714	0.180952380952381	0.438278321847419	0.678888460054033	0.0163220892274211	NA	NA	NA	NA	0.383174725564596	0.912596939844896	0	1	0	0	1	0	0
0.571428571428571	0.114285714285714	0.440938217869665	0.730027016595909	0.0163220892274211	NA	NA	NA	NA	0.667126595377716	0.960385663382939	0	1	0	1	1	0	0
0.857142857142857	0.19047619047619	0.281102647805586	0.578348128135855	0.0163220892274211	NA	NA	NA	NA	0.559726477690076	0.960385663382939	0	1	1	0	1	0	0
0.714285714285714	0.114285714285714	0.412646596542135	0.731763797761482	0.0228509249183896	NA	NA	NA	NA	0.507254022685307	0.960385663382939	0	1	0	1	1	0	0
0.714285714285714	0.114285714285714	0.432837625438278	0.790428406020841	0.0228509249183896	NA	NA	NA	NA	0.443296877219325	0.837769859568225	0	1	0	1	1	0	0
0.714285714285714	0.114285714285714	0.432837625438278	0.790428406020841	0.0228509249183896	NA	NA	NA	NA	0.507254022685307	0.960385663382939	0	1	0	1	1	0	0
0.714285714285714	0.128571428571429	0.390762906540926	0.727325357005017	0.0228509249183896	NA	NA	NA	NA	0.70762737658016	0.960385663382939	0	1	1	0	1	0	0
0.285714285714286	0.4	0.592431386773063	0.768815129293709	0.0228509249183896	NA	NA	NA	NA	0.0876772923726234	0.893837769859568	0	1	0	1	1	0	0
0.857142857142857	0.1	0.474186918147745	0.779621767657275	0.0228509249183896	NA	NA	NA	NA	0.527362376478705	0.906518549570321	0	1	0	1	1	0	0
0.428571428571429	0.423809523809524	0.432474912344336	0.732535700501737	0.0228509249183896	NA	NA	NA	NA	0.462776210863787	0.872982603227835	0	1	0	0	1	0	0
0.714285714285714	0.195238095238095	0.426187885382662	0.745079120030876	0.0250272034820457	NA	NA	NA	NA	0.391331696528215	0.906518549570321	0	1	0	1	1	0	0
0.142857142857143	0.804761904761905	0.739813807278443	0.727711308375145	0.0250272034820457	NA	NA	NA	NA	0.0235578191262707	0.778872353804234	0	1	0	0	1	0	0
0.714285714285714	0.447619047619048	0.523274090194656	0.811462755692783	0.0250272034820457	NA	NA	NA	NA	NA	NA	0	1	1	0	1	0	0
0.428571428571429	0.361904761904762	0.746947164792649	0.813778463913547	0.0250272034820457	NA	NA	NA	NA	0.040236998559341	0.819010689582897	0	1	1	0	1	0	0
0.428571428571429	0.423809523809524	0.590738725667997	0.793708992666924	0.0250272034820457	NA	NA	NA	NA	0.106791388511251	0.81240830014672	0	1	0	1	1	0	0
0.428571428571429	0.252380952380952	0.473824205053802	0.748166730991895	0.0228509249183896	NA	NA	NA	NA	0.421646409512408	0.872982603227835	0	1	0	1	1	0	0
0.857142857142857	0	0.450731471406118	0.661520648398302	0.0206746463547334	NA	NA	NA	NA	0.483249802163018	0.906518549570321	0	1	0	0	1	0	0
0.142857142857143	0.442857142857143	0.551807520251481	0.675993824778078	0.0228509249183896	NA	NA	NA	NA	0.115983199074732	0.906518549570321	0	1	0	1	1	0	0
0.714285714285714	0.447619047619048	0.487002780800387	0.64203010420687	0.0979325353645267	NA	NA	NA	NA	0.414301077450642	0.960385663382939	0	1	1	0	1	0	0
1	0.114285714285714	0.490267198645871	0.675607873407951	0.0413492927094668	NA	NA	NA	NA	0.511596290810219	0.960385663382939	0	1	0	1	1	0	0
0.714285714285714	0.195238095238095	0.450973280135413	0.682940949440371	0.0413492927094668	NA	NA	NA	NA	0.414301077450642	0.960385663382939	0	1	0	1	1	0	0
0.714285714285714	0.252380952380952	0.35932777173256	0.663836356619066	0.0794341675734494	NA	NA	NA	NA	0.463303776149991	0.960385663382939	0	1	1	0	1	0	0
0.571428571428571	0.242857142857143	0.44118002659896	0.679853338479352	0.289445048966268	NA	NA	NA	NA	0.414301077450642	0.960385663382939	0	1	0	1	1	0	0
0.142857142857143	0.442857142857143	0.527626647321968	0.802778849864917	0.29379760609358	NA	NA	NA	NA	0.70762737658016	0.960385663382939	0	1	0	1	1	0	0
0.428571428571429	0.5	0.489299963728691	0.66402933230413	0.281828073993471	NA	NA	NA	NA	0.648296572854737	0.960385663382939	0	1	0	0	1	0	0
0.285714285714286	0.571428571428571	0.53596904848265	0.742763411810112	0.253536452665941	NA	NA	NA	NA	0.648296572854737	0.960385663382939	0	1	0	1	1	0	0
0.428571428571429	0.361904761904762	0.550719380969653	0.702238517946739	0.204570184983678	NA	NA	NA	NA	0.667126595377716	0.960385663382939	0	1	1	0	1	0	0
0.571428571428571	0.242857142857143	0.324870027808004	0.48533384793516	0.0359085963003264	NA	NA	NA	NA	0.414301077450642	0.960385663382939	0	1	0	1	1	0	0
0.714285714285714	0.195238095238095	0.467658082456777	0.73639521420301	0.0380848748639826	NA	NA	NA	NA	0.596798084532192	0.960385663382939	0	1	0	1	1	0	0
0.857142857142857	0.1	0.410470317978479	0.718834426862215	0.015233949945593	NA	NA	NA	NA	0.493111214820526	0.906518549570321	0	1	0	0	1	0	0
0.857142857142857	0	0.489420868093338	0.790042454650714	0.0217627856365615	NA	NA	NA	NA	NA	NA	0	1	1	0	1	0	0
0.285714285714286	0.0761904761904762	0.476121387982106	0.694326514859128	0.0217627856365615	NA	NA	NA	NA	0.283769251060203	0.897715363655418	0	1	0	1	1	0	0
0.142857142857143	0.833333333333333	0.649498246886713	0.727711308375145	0.0250272034820457	NA	NA	NA	NA	0.048637461193515	0.778872353804234	0	1	0	1	1	0	0
0.285714285714286	0.280952380952381	0.6253173739572	0.86742570436125	0.0979325353645267	0.0404364569961489	0.344311377245509	0.152249134948097	0.369325153374233	0.0718300428139521	0.680989310417103	1	0	0	1	1	0	0
0.285714285714286	0.280952380952381	0.566316044009189	0.745851022771131	0.0979325353645267	0.623234916559692	0.344311377245509	0.152249134948097	0.704294478527607	0.175232838909969	0.837455460071264	1	0	0	1	1	0	0
1	0.114285714285714	0.490025389916576	0.815322269394056	0.100108813928183	0.398587933247753	0.580838323353293	0.013840830449827	0.334969325153374	0.0726822636608973	0.698595682246908	1	0	0	0	1	0	0
0.428571428571429	0.252380952380952	0.459920203119333	0.670976456966422	0.11316648531012	NA	NA	NA	NA	0.405454213420449	0.764095577447076	0	1	0	1	1	0	0
0.142857142857143	0.457142857142857	0.735340345786483	0.641644152836743	0.104461371055495	NA	NA	NA	NA	0.0383296471399874	0.764095577447076	0	1	0	0	1	0	0
0	0.519047619047619	0.383025027203482	0.535700501736781	0.101196953210011	NA	NA	NA	NA	0.908426840898484	0.935443303290715	0	1	0	0	1	0	0
0.285714285714286	0.466666666666667	0.373352678031677	0.606329602470089	0.101196953210011	NA	NA	NA	NA	0.881703630054989	0.935443303290715	0	1	1	0	1	0	0
0.428571428571429	0.5	0.421230806432112	0.619451949054419	0.102285092491839	NA	NA	NA	NA	0.650224215246637	0.963320058687906	0	1	1	0	1	0	0
0.714285714285714	0.252380952380952	0.386893966872204	0.646468544963335	0.102285092491839	NA	NA	NA	NA	0.403648316863827	0.935443303290715	0	1	1	0	1	0	0
0.857142857142857	0.1	0.41639463184621	0.712852180625241	0.100108813928183	NA	NA	NA	NA	0.493659071079277	0.919828128274995	0	1	0	1	1	0	0
0.428571428571429	0.252380952380952	0.490146294281224	0.716711694326515	0.0914036996735582	NA	NA	NA	NA	0.404723738408782	0.935443303290715	0	1	0	1	1	0	0
0.428571428571429	0.423809523809524	0.599927457381211	0.756464685449633	0.0935799782372144	NA	NA	NA	NA	0.0960777550067975	0.764095577447076	0	1	0	1	1	0	0
0.285714285714286	0.280952380952381	0.378309756982227	0.752026244693169	0.104461371055495	NA	NA	NA	NA	0.494206927338027	0.935443303290715	0	1	0	1	1	0	0
0.571428571428571	0.114285714285714	0.515173497763269	0.653994596680818	0.105549510337323	NA	NA	NA	NA	0.649980723576081	0.935443303290715	0	1	0	1	1	0	0
0.428571428571429	0.252380952380952	0.375528956595333	0.686800463141644	0.105549510337323	NA	NA	NA	NA	0.451392975265304	0.935443303290715	0	1	0	1	1	0	0
1	0.114285714285714	0.47793495345182	0.74739482825164	0.107725788900979	NA	NA	NA	NA	0.372887202483615	0.864074617480612	0	1	0	1	1	0	0
0.857142857142857	0.1	0.457985733284972	0.737167116943265	0.107725788900979	NA	NA	NA	NA	0.48598908345677	0.893208970865647	0	1	0	0	1	0	0
0.285714285714286	0.571428571428571	0.542256075444324	0.665766113469703	0.103373231773667	NA	NA	NA	NA	0.112087332345839	0.907461748061203	0	1	0	1	1	0	0
0.571428571428571	0.114285714285714	0.342401160681901	0.540138942493246	0.103373231773667	NA	NA	NA	NA	0.602662175598076	0.893208970865647	0	1	0	1	1	0	0
0.857142857142857	0.1	0.464393664611293	0.694712466229255	0.101196953210011	NA	NA	NA	NA	0.50861351784591	0.935443303290715	0	1	0	0	1	0	0
1	0.114285714285714	0.496191512513602	0.802199922809726	0.0968443960826986	NA	NA	NA	NA	0.483777367449222	0.907461748061203	0	1	0	0	1	0	0
0.428571428571429	0.252380952380952	0.470076169749728	0.6918178309533	0.0957562568008705	NA	NA	NA	NA	0.404723738408782	0.891951372877803	0	1	0	1	1	0	0
1	0.114285714285714	0.439608269858542	0.812813585488228	0.0979325353645267	0.0295250320924262	0.580838323353293	0.013840830449827	0.174233128834356	0.498447740600207	0.935443303290715	1	0	0	0	1	0	0
0.714285714285714	0.0761904761904762	0.6873413130214	0.663836356619066	0.0935799782372144	NA	NA	NA	NA	0.0675080656615872	0.935443303290715	0	1	0	0	1	0	0
0.857142857142857	0.371428571428571	0.660742352798936	0.841759938247781	0.0935799782372144	0.0693196405648267	0.619760479041916	0.131487889273356	0.201226993865031	0.0155631759430229	0.464263257178788	1	0	0	1	1	0	0
0.285714285714286	0.0761904761904762	0.380848748639826	0.598610575067541	0.0924918389553863	NA	NA	NA	NA	0.494206927338027	0.935443303290715	0	1	0	1	1	0	0
0.714285714285714	0.195238095238095	0.468383508644662	0.781358548822848	0.0924918389553863	NA	NA	NA	NA	0.373252439989449	0.864074617480612	0	1	0	1	1	0	0
0.714285714285714	0.252380952380952	0.446378914278805	0.734851408722501	0.0935799782372144	0.306803594351733	0.419161676646707	0.0173010380622837	0.380368098159509	0.373252439989449	0.888073779081954	1	0	1	0	1	0	0
0.285714285714286	0.714285714285714	0.684076895175916	0.71748359706677	0.0903155603917301	0.336328626444159	0.802395209580838	0.294117647058823	0.266257668711656	0.0379035367165148	0.935443303290715	1	0	0	1	1	0	0
0.142857142857143	0.447619047619048	0.518679724338049	0.585874179853338	0.0914036996735582	NA	NA	NA	NA	0.08384229856137	0.907461748061203	0	1	1	0	1	0	0
0.714285714285714	0.114285714285714	0.430661346874622	0.77518332690081	0.0903155603917301	0.296534017971759	0.419161676646707	0.013840830449827	0.230674846625767	0.47965830002232	0.907461748061203	1	0	0	1	1	0	0
0.714285714285714	0.0857142857142857	0.514568975940031	0.774990351215747	0.0914036996735582	0.0558408215661104	0.508982035928144	0.0484429065743945	0.238036809815951	0.090233954913459	0.837455460071264	1	0	0	1	1	0	0
0.142857142857143	0.442857142857143	0.451335993229356	0.664222307989193	0.0903155603917301	NA	NA	NA	NA	0.908426840898484	0.935443303290715	0	1	0	1	1	0	0
0.571428571428571	0.285714285714286	0.398742594607665	0.74893863373215	0.0946681175190424	NA	NA	NA	NA	0.596818375504738	0.893208970865647	0	1	0	0	1	0	0
0.857142857142857	0.19047619047619	0.562930721799057	0.659590891547665	0.0946681175190424	NA	NA	NA	NA	0.0666355538420956	0.764095577447076	0	1	1	0	1	0	0
0.285714285714286	0.280952380952381	0.460766533671866	0.786954843689695	0.0946681175190424	0.136713735558408	0.344311377245509	0.152249134948097	0.244171779141104	0.5161008867155	0.963320058687906	1	0	0	1	1	0	0
0.857142857142857	0.0476190476190476	0.419659049691694	0.739289849478966	0.0957562568008705	NA	NA	NA	NA	0.288456465718402	0.907461748061203	0	1	1	0	1	0	0
0.571428571428571	0.114285714285714	0.746584451698706	0.816287147819375	0.0935799782372144	0.658536585365854	0.440119760479042	0.356401384083045	0.688343558282209	0.0387963395085526	0.617480612031021	1	0	0	0	1	0	0
0.714285714285714	0.447619047619048	0.481199371297304	0.863566190659977	0.0935799782372144	0.00962772785622593	0.502994011976048	0.0934256055363322	0.239263803680982	0.330702270559828	0.764095577447076	1	0	1	0	1	0	0
0.428571428571429	0.252380952380952	0.409140369967356	0.600154380548051	0.0935799782372144	NA	NA	NA	NA	0.378162855345657	0.935443303290715	0	1	0	1	1	0	0
1	0.128571428571429	0.416757344940152	0.715167888846005	0.0924918389553863	NA	NA	NA	NA	0.494206927338027	0.935443303290715	0	1	1	0	1	0	0
0.714285714285714	0.114285714285714	0.396929029137952	0.743342338865303	0.0924918389553863	NA	NA	NA	NA	0.508755554653735	0.963320058687906	0	1	0	1	1	0	0
0.857142857142857	0.1	0.476363196711401	0.662678502508684	0.0924918389553863	NA	NA	NA	NA	0.206724428301849	0.935443303290715	0	1	0	1	1	0	0
0.714285714285714	0.114285714285714	0.431628581791803	0.829409494403705	0.0924918389553863	NA	NA	NA	NA	0.494206927338027	0.935443303290715	0	1	0	1	1	0	0
0.428571428571429	0.252380952380952	0.612259702575263	0.781165573137785	0.0914036996735582	0.271501925545571	0.583832335329341	0.0761245674740484	0.247852760736196	0.146115293306008	0.907461748061203	1	0	0	1	1	0	0
0.428571428571429	0.252380952380952	0.482287510579132	0.725974527209572	0.107725788900979	NA	NA	NA	NA	0.338615749852891	0.752462796059526	0	1	0	1	1	0	0
0.285714285714286	0.576190476190476	0.461250151130456	0.729255113855654	0.107725788900979	NA	NA	NA	NA	0.435667471541911	0.764095577447076	0	1	1	0	1	0	0
0.714285714285714	0.447619047619048	0.458952968202152	0.677923581628715	0.115342763873776	NA	NA	NA	NA	0.385690806160339	0.893208970865647	0	1	1	0	1	0	0
0.714285714285714	0.0857142857142857	0.481320275661951	0.712852180625241	0.115342763873776	NA	NA	NA	NA	0.444960736968123	0.712848459442465	0	1	0	1	1	0	0
0.714285714285714	0.114285714285714	0.47442872687704	0.720957159397916	0.110990206746464	NA	NA	NA	NA	0.37412495180894	0.712848459442465	0	1	0	1	1	0	0
0.428571428571429	0.252380952380952	0.513480836658203	0.759166345040525	0.11316648531012	NA	NA	NA	NA	0.343546456181645	0.764095577447076	0	1	0	1	1	0	0
0.428571428571429	0.423809523809524	0.420263571514932	0.611346970281744	0.11316648531012	NA	NA	NA	NA	0.39890022928799	0.935443303290715	0	1	0	0	1	0	0
0.571428571428571	0.285714285714286	0.472010639584089	0.639521420301042	0.0315560391730141	NA	NA	NA	NA	0.436215327800662	0.893208970865647	0	1	1	0	1	0	0
0.285714285714286	0.652380952380952	0.50223673074598	0.691624855268236	0.0990206746463547	NA	NA	NA	NA	0.289308686565347	0.935443303290715	0	1	1	0	1	0	0
0.714285714285714	0.0761904761904762	0.708862289928666	0.775762253956002	0.0924918389553863	NA	NA	NA	NA	0.0697400726416817	0.907461748061203	0	1	0	1	1	0	0
0.428571428571429	0.252380952380952	0.495466086325716	0.756464685449633	0.0935799782372144	NA	NA	NA	NA	0.438102388247469	0.907461748061203	0	1	0	1	1	0	0
0.714285714285714	0.195238095238095	0.419659049691694	0.694519490544191	0.0924918389553863	NA	NA	NA	NA	0.391757806951687	0.907461748061203	0	1	0	1	1	0	0
0.571428571428571	0.242857142857143	0.585056220529561	0.746043998456195	0.0935799782372144	NA	NA	NA	NA	0.0510723778990727	0.712848459442465	0	1	0	1	1	0	0
0.428571428571429	0.252380952380952	0.485672832789264	0.753570050173678	0.0935799782372144	NA	NA	NA	NA	0.5161008867155	0.907461748061203	0	1	0	1	1	0	0
0.714285714285714	0.157142857142857	0.399588925160198	0.765341566962563	0.0903155603917301	NA	NA	NA	NA	0.695229592354362	0.752462796059526	0	1	1	0	1	0	0
0.428571428571429	0.104761904761905	0.460645629307218	0.685449633346198	0.0924918389553863	NA	NA	NA	NA	0.689020554755189	0.935443303290715	0	1	1	0	1	0	0
0.571428571428571	0.242857142857143	0.546608632571636	0.839058278656889	0.0924918389553863	NA	NA	NA	NA	0.403648316863827	0.935443303290715	0	1	0	0	1	0	0
0.285714285714286	0.0761904761904762	0.434892999637287	0.703589347742185	0.0924918389553863	NA	NA	NA	NA	0.378183146318203	0.891951372877803	0	1	0	1	1	0	0
0.714285714285714	0.0761904761904762	0.499818643453029	0.721922037823234	0.0924918389553863	NA	NA	NA	NA	0.288456465718402	0.907461748061203	0	1	0	1	1	0	0
0.285714285714286	0.0761904761904762	0.438399226212066	0.736781165573138	0.0282916213275299	NA	NA	NA	NA	0.512144147068969	0.969817648291763	0	1	0	1	1	0	0
0.571428571428571	0.242857142857143	0.45556764599202	0.799498263218835	0.0924918389553863	NA	NA	NA	NA	0.308869184099994	0.963320058687906	0	1	0	0	1	0	0
0.285714285714286	0.0761904761904762	0.429573207592794	0.706869934388267	0.0914036996735582	NA	NA	NA	NA	0.367713004484305	0.907461748061203	0	1	0	1	1	0	0
0.285714285714286	0.0761904761904762	0.356305162616371	0.601312234658433	0.0914036996735582	NA	NA	NA	NA	0.443134549438955	0.935443303290715	0	1	0	1	1	0	0
0.285714285714286	0.357142857142857	0.625438278321848	0.840409108452335	0.0914036996735582	NA	NA	NA	NA	0.0484548424405982	0.617480612031021	0	1	0	0	1	0	0
0.714285714285714	0.114285714285714	0.438641034941361	0.634504052489386	0.0914036996735582	NA	NA	NA	NA	0.286853478887243	0.893208970865647	0	1	0	1	1	0	0
0.428571428571429	0.252380952380952	0.444444444444444	0.726553454264763	0.0903155603917301	NA	NA	NA	NA	0.438102388247469	0.907461748061203	0	1	0	1	1	0	0
0.714285714285714	0.447619047619048	0.484221980413493	0.768429177923582	0.0914036996735582	NA	NA	NA	NA	0.330702270559828	0.764095577447076	0	1	1	0	1	0	0
0.571428571428571	0.261904761904762	0.605489058154999	0.775762253956002	0.0903155603917301	NA	NA	NA	NA	0.10052147799444	0.837455460071264	0	1	1	0	1	0	0
0.285714285714286	0.952380952380952	0.818764357393302	0.781744500192976	0.0903155603917301	NA	NA	NA	NA	0.0119919647748717	0.712848459442465	0	1	1	0	1	0	0
0.714285714285714	0.180952380952381	0.49679603433684	0.737167116943265	0.0195865070729053	NA	NA	NA	NA	0.274333948826167	0.682246908404947	0	1	0	1	1	0	0
0.714285714285714	0.195238095238095	0.390400193446983	0.641837128521806	0.0195865070729053	NA	NA	NA	NA	0.392610027798632	0.909452944875288	0	1	0	1	1	0	0
0.428571428571429	0.252380952380952	0.243017772941603	0.51678888460054	0.0195865070729053	NA	NA	NA	NA	0.522411379177404	0.918780129951792	0	1	0	1	1	0	0
0.142857142857143	0.442857142857143	0.353524362229477	0.668467773060594	0.0195865070729053	NA	NA	NA	NA	0.677353245541059	0.918780129951792	0	1	0	1	1	0	0
0.428571428571429	0.361904761904762	0.541651553621086	0.753763025858742	0.0195865070729053	NA	NA	NA	NA	0.291987094941461	0.918780129951792	0	1	0	1	1	0	0
0.142857142857143	0.495238095238095	0.405150525933986	0.695677344654573	0.0228509249183896	NA	NA	NA	NA	0.485542682060751	0.918780129951792	0	1	1	0	1	0	0
0.428571428571429	0.328571428571429	0.196832305646234	0.47433423388653	0.0228509249183896	NA	NA	NA	NA	0.892498427449628	0.918780129951792	0	1	0	1	1	0	0
0.714285714285714	0.252380952380952	0.319550235763511	0.470088768815129	0.0195865070729053	NA	NA	NA	NA	0.16003490047278	0.969817648291763	0	1	1	0	1	0	0
0.428571428571429	0.104761904761905	0.630878974730988	0.731184870706291	0.0184983677910773	NA	NA	NA	NA	0.0475823306211067	0.918780129951792	0	1	1	0	1	0	0
0.428571428571429	0.328571428571429	0.204328376254383	0.487649556155924	0.0174102285092492	NA	NA	NA	NA	0.892498427449628	0.918780129951792	0	1	0	1	1	0	0
0.428571428571429	0.252380952380952	0.415669205658324	0.686028560401389	0.015233949945593	NA	NA	NA	NA	0.467747499137634	0.969817648291763	0	1	0	1	1	0	0
0.571428571428571	0.080952380952381	0.405271430298634	0.765534542647626	0.0195865070729053	NA	NA	NA	NA	0.710711604407199	0.964682456508069	0	1	0	1	1	0	0
0.714285714285714	0.180952380952381	0.419538145327046	0.722886916248553	0.0195865070729053	NA	NA	NA	NA	0.651117018038674	0.964682456508069	0	1	0	1	1	0	0
0.857142857142857	0.1	0.616249546608633	0.818409880355075	0.0250272034820457	NA	NA	NA	NA	0.0595742953959783	0.610668622930203	0	1	0	1	1	0	0
1	0.114285714285714	0.407084995768347	0.793708992666924	0.0261153427638738	NA	NA	NA	NA	0.513808006817767	0.964682456508069	0	1	0	1	1	0	0
0.857142857142857	0.19047619047619	0.398863498972313	0.741219606329602	0.0272034820457018	NA	NA	NA	NA	0.750867439076355	0.964682456508069	0	1	1	0	1	0	0
0.857142857142857	0.1	0.473582396324507	0.709378618294095	0.0272034820457018	NA	NA	NA	NA	0.650467706917193	0.963739258017187	0	1	0	1	1	0	0
0.428571428571429	0.252380952380952	0.613831459315681	0.774797375530683	0.0272034820457018	NA	NA	NA	NA	0.0656007142422336	0.957870467407252	0	1	0	1	1	0	0
1	0.114285714285714	0.42086809333817	0.68448475492088	0.043525571273123	NA	NA	NA	NA	0.516364669358602	0.969503248794802	0	1	0	1	1	0	0
0.857142857142857	0.1	0.474307822512393	0.759552296410652	0.0424374319912949	NA	NA	NA	NA	0.304831280563277	0.617899811360302	0	1	0	1	1	0	0
0.428571428571429	0.104761904761905	0.361745859025511	0.70494017753763	0.0424374319912949	NA	NA	NA	NA	0.941115597670596	0.969503248794802	0	1	1	0	1	0	0
0.285714285714286	0.571428571428571	0.133236609841615	0.373986877653416	0.0424374319912949	NA	NA	NA	NA	0.96988819674127	0.969503248794802	0	1	0	1	1	0	0
0.857142857142857	0.1	0.414339257647201	0.70860671555384	0.0391730141458107	NA	NA	NA	NA	0.526915975082686	0.969503248794802	0	1	0	1	1	0	0
0.857142857142857	0.19047619047619	0.425099746100834	0.745079120030876	0.043525571273123	NA	NA	NA	NA	0.485238317472556	0.830957870467407	0	1	1	0	1	0	0
0.428571428571429	0.252380952380952	0.337444081731351	0.720764183712852	0.044613710554951	NA	NA	NA	NA	0.550879613659883	0.969503248794802	0	1	0	1	1	0	0
0.714285714285714	0.0238095238095238	0.357030588804256	0.572558857583944	0.044613710554951	NA	NA	NA	NA	0.307895217417771	0.969503248794802	0	1	0	1	1	0	0
1	0.114285714285714	0.464756377705235	0.779621767657275	0.0457018498367791	NA	NA	NA	NA	0.516364669358602	0.969503248794802	0	1	0	1	1	0	0
0.428571428571429	0.423809523809524	0.406359569580462	0.679081435739097	0.0457018498367791	NA	NA	NA	NA	0.96988819674127	0.969503248794802	0	1	0	1	1	0	0
0.428571428571429	0.104761904761905	0.510579131906662	0.866074874565805	0.0457018498367791	NA	NA	NA	NA	0.431690440922833	0.756969188849298	0	1	1	0	1	0	0
0.285714285714286	0.4	0.435618425825172	0.643187958317252	0.044613710554951	NA	NA	NA	NA	0.516364669358602	0.969503248794802	0	1	0	1	1	0	0
0.714285714285714	0.180952380952381	0.451456897594003	0.645503666538016	0.044613710554951	NA	NA	NA	NA	0.304831280563277	0.786627541395934	0	1	0	1	1	0	0
0.714285714285714	0.180952380952381	0.279047273606577	0.435932072558858	0.043525571273123	NA	NA	NA	NA	0.40677312663596	0.969503248794802	0	1	0	1	1	0	0
0.857142857142857	0.114285714285714	0.398379881513723	0.697993052875338	0.043525571273123	NA	NA	NA	NA	0.564961548607025	0.969503248794802	0	1	1	0	1	0	0
0.285714285714286	0.571428571428571	0.397412646596542	0.660748745658047	0.0457018498367791	NA	NA	NA	NA	0.654363573646085	0.969503248794802	0	1	1	0	1	0	0
0.714285714285714	0.447619047619048	0.380606939910531	0.652257815515245	0.0457018498367791	NA	NA	NA	NA	0.550879613659883	0.969503248794802	0	1	1	0	1	0	0
0.571428571428571	0.080952380952381	0.557369121025269	0.706676958703203	0.0457018498367791	NA	NA	NA	NA	0.109307469106994	0.830957870467407	0	1	0	1	1	0	0
1	0.128571428571429	0.41736186676339	0.768429177923582	0.0457018498367791	NA	NA	NA	NA	0.425055292900189	0.964158457346468	0	1	1	0	1	0	0
0.714285714285714	0.114285714285714	0.3845967839439	0.630451563103049	0.0457018498367791	NA	NA	NA	NA	0.512002110261145	0.969503248794802	0	1	0	1	1	0	0
0.285714285714286	0.666666666666667	0.485914641518559	0.778463913546893	0.0457018498367791	NA	NA	NA	NA	0.332751658787006	0.617899811360302	0	1	0	1	1	0	0
0.857142857142857	0.19047619047619	0.45411679361625	0.736588189888074	0.0402611534276387	NA	NA	NA	NA	0.626483777367449	0.802766715573255	0	1	1	0	1	0	0
0.857142857142857	0.1	0.473340587595212	0.677923581628715	0.0402611534276387	NA	NA	NA	NA	0.292190004666924	0.830957870467407	0	1	0	1	1	0	0
0.857142857142857	0.371428571428571	0.514327167210736	0.77306059436511	0.0402611534276387	NA	NA	NA	NA	0.589696244140982	0.964158457346468	0	1	0	1	1	0	0
0.714285714285714	0.252380952380952	0.397049933502599	0.634118101119259	0.0402611534276387	NA	NA	NA	NA	0.418176653206988	0.969503248794802	0	1	1	0	1	0	0
0.714285714285714	0.114285714285714	0.40841494377947	0.612311848707063	0.0402611534276387	NA	NA	NA	NA	0.509201956049753	0.969503248794802	0	1	0	1	1	0	0
0.428571428571429	0.361904761904762	0.471647926490146	0.633925125434195	0.0402611534276387	NA	NA	NA	NA	0.264431954223566	0.969503248794802	0	1	0	0	1	0	0
1	0.080952380952381	0.355217023334542	0.725202624469317	0.0424374319912949	NA	NA	NA	NA	0.733173711015969	0.969503248794802	0	1	1	0	1	0	0
0.714285714285714	0.0238095238095238	0.434651190907992	0.680625241219606	0.0326441784548422	NA	NA	NA	NA	0.306211066696427	0.969503248794802	0	1	1	0	1	0	0
0.428571428571429	0.252380952380952	0.255470922500302	0.477807796217677	0.0326441784548422	NA	NA	NA	NA	0.550879613659883	0.969503248794802	0	1	0	1	1	0	0
0.285714285714286	0.514285714285714	0.448555192842462	0.658433037437283	0.0359085963003264	NA	NA	NA	NA	0.40677312663596	0.969503248794802	0	1	1	0	1	0	0
0.714285714285714	0.157142857142857	0.396445411679362	0.676186800463142	0.0359085963003264	NA	NA	NA	NA	0.936002272588925	0.964158457346468	0	1	1	0	1	0	0
0.285714285714286	0.514285714285714	0.505017531132874	0.727518332690081	0.0391730141458107	NA	NA	NA	NA	0.40677312663596	0.969503248794802	0	1	1	0	1	0	0
0.714285714285714	0.195238095238095	0.240236972554709	0.581049787726746	0.0391730141458107	NA	NA	NA	NA	0.602378101982428	0.969503248794802	0	1	0	1	1	0	0
0.428571428571429	0.5	0.330068915487849	0.660169818602856	0.0391730141458107	NA	NA	NA	NA	0.418176653206988	0.969503248794802	0	1	1	0	1	0	0
0.857142857142857	0.1	0.440333696046427	0.724623697414126	0.0369967355821545	NA	NA	NA	NA	0.654363573646085	0.969503248794802	0	1	0	1	1	0	0
0.571428571428571	0.242857142857143	0.445774392455568	0.683712852180625	0.0380848748639826	NA	NA	NA	NA	0.415883773309255	0.964158457346468	0	1	0	1	1	0	0
0.428571428571429	0.104761904761905	0.375045339136743	0.726746429949826	0.0391730141458107	NA	NA	NA	NA	0.941115597670596	0.969503248794802	0	1	1	0	1	0	0
1	0.080952380952381	0.427155120299843	0.715360864531069	0.0391730141458107	NA	NA	NA	NA	0.603656433252846	0.969503248794802	0	1	1	0	1	0	0
0.285714285714286	0.652380952380952	0.486398258977149	0.66981860285604	0.0326441784548422	NA	NA	NA	NA	0.091978978552442	0.830957870467407	0	1	1	0	1	0	0
1	0.114285714285714	0.449159714665699	0.638556541875724	0.0359085963003264	NA	NA	NA	NA	0.516364669358602	0.969503248794802	0	1	0	1	1	0	0
0.571428571428571	0.285714285714286	0.616733164067223	0.746236974141258	0.0359085963003264	NA	NA	NA	NA	0.0661891524460767	0.964158457346468	0	1	1	0	1	0	0
0.714285714285714	0.195238095238095	0.403336960464273	0.656503280586646	0.0424374319912949	NA	NA	NA	NA	0.602378101982428	0.969503248794802	0	1	0	1	1	0	0
0.571428571428571	0.242857142857143	0.414218353282554	0.638942493245851	0.0402611534276387	NA	NA	NA	NA	0.964612543879228	0.964158457346468	0	1	0	1	1	0	0
0.142857142857143	0.442857142857143	0.3845967839439	0.689695098417599	0.0402611534276387	NA	NA	NA	NA	0.824199013858734	0.964158457346468	0	1	0	1	1	0	0
0.285714285714286	0.666666666666667	0.36924192963366	0.64203010420687	0.0402611534276387	NA	NA	NA	NA	0.714262524602804	0.969503248794802	0	1	0	1	1	0	0
1	0.114285714285714	0.462942812235522	0.759552296410652	0.0402611534276387	NA	NA	NA	NA	0.516364669358602	0.969503248794802	0	1	0	1	1	0	0
0.571428571428571	0.261904761904762	0.426429694111957	0.735623311462756	0.0413492927094668	NA	NA	NA	NA	0.964612543879228	0.969503248794802	0	1	1	0	1	0	0
0.714285714285714	0.447619047619048	0.354733405875952	0.685642609031262	0.0413492927094668	NA	NA	NA	NA	0.547876549723028	0.964158457346468	0	1	1	0	1	0	0
0.428571428571429	0.252380952380952	0.357876919356789	0.639328444615978	0.0413492927094668	NA	NA	NA	NA	0.550879613659883	0.969503248794802	0	1	0	1	1	0	0
0.714285714285714	0.252380952380952	0.403095151734978	0.649556155924353	0.0402611534276387	NA	NA	NA	NA	0.418176653206988	0.969503248794802	0	1	1	0	1	0	0
0.714285714285714	0.195238095238095	0.431991294885745	0.740640679274411	0.0348204570184984	NA	NA	NA	NA	0.602378101982428	0.969503248794802	0	1	0	1	1	0	0
0.571428571428571	0.0904761904761905	0.107483980171684	0.331339251254342	0.0359085963003264	NA	NA	NA	NA	0.40677312663596	0.969503248794802	0	1	1	0	1	0	0
0.714285714285714	0.195238095238095	0.400797968806674	0.771902740254728	0.0359085963003264	NA	NA	NA	NA	0.602378101982428	0.969503248794802	0	1	0	1	1	0	0
0.571428571428571	0.242857142857143	0.424253415548301	0.768043226553454	0.0359085963003264	NA	NA	NA	NA	0.849400401761257	0.847411444141689	0	1	0	1	1	0	0
0.714285714285714	0.128571428571429	0.253052835207351	0.555962948668468	0.0359085963003264	NA	NA	NA	NA	0.714262524602804	0.969503248794802	0	1	1	0	1	0	0
0.714285714285714	0.195238095238095	0.456534880909201	0.713238131995369	0.0359085963003264	NA	NA	NA	NA	0.153602662175598	0.969503248794802	0	1	0	1	1	0	0
0.714285714285714	0.447619047619048	0.416515536210857	0.720378232342725	0.0359085963003264	NA	NA	NA	NA	0.418176653206988	0.969503248794802	0	1	1	0	1	0	0
0.857142857142857	0.0476190476190476	0.517349776326925	0.737746043998456	0.0359085963003264	NA	NA	NA	NA	0.0568755960473185	0.830957870467407	0	1	0	0	1	0	0
0.428571428571429	0.361904761904762	0.370692782009431	0.565804708606716	0.0315560391730141	NA	NA	NA	NA	0.465089381734067	0.969503248794802	0	1	0	1	1	0	0
0.428571428571429	0.480952380952381	0.408656752508766	0.694905441914319	0.0315560391730141	NA	NA	NA	NA	0.463608140738186	0.969503248794802	0	1	0	0	1	0	0
0.714285714285714	0.195238095238095	0.36875831217507	0.735044384407565	0.0315560391730141	NA	NA	NA	NA	0.602378101982428	0.969503248794802	0	1	0	1	1	0	0
0.428571428571429	0.423809523809524	0.402853343005683	0.740447703589348	0.0250272034820457	NA	NA	NA	NA	0.750867439076355	0.964682456508069	0	1	0	1	1	0	0
0.285714285714286	0.571428571428571	0.309877886591706	0.689502122732536	0.0239390642002176	NA	NA	NA	NA	0.96509952722034	0.964682456508069	0	1	0	1	1	0	0
0.714285714285714	0.252380952380952	0.425704267924072	0.634890003859514	0.0272034820457018	NA	NA	NA	NA	0.415680863583792	0.963739258017187	0	1	1	0	1	0	0
0.857142857142857	0	0.420384475879579	0.743921265920494	0.0282916213275299	NA	NA	NA	NA	0.513808006817767	0.964682456508069	0	1	1	0	1	0	0
0.285714285714286	0.4	0.381695079192359	0.718255499807024	0.0250272034820457	NA	NA	NA	NA	0.465312582432076	0.964682456508069	0	1	0	1	1	0	0
0.714285714285714	0.447619047619048	0.44118002659896	0.749903512157468	0.0250272034820457	NA	NA	NA	NA	0.416106974007264	0.964682456508069	0	1	1	0	1	0	0
0.714285714285714	0.252380952380952	0.359448676097207	0.732535700501737	0.0250272034820457	NA	NA	NA	NA	0.416106974007264	0.964682456508069	0	1	1	0	1	0	0
0.857142857142857	0	0.403336960464273	0.756464685449633	0.0239390642002176	NA	NA	NA	NA	0.516364669358602	0.969503248794802	0	1	1	0	1	0	0
0.571428571428571	0.261904761904762	0.331761576592915	0.746236974141258	0.0239390642002176	NA	NA	NA	NA	0.96988819674127	0.969503248794802	0	1	1	0	1	0	0
0.571428571428571	0.285714285714286	0.402369725547092	0.746622925511386	0.0239390642002176	NA	NA	NA	NA	0.59939532901812	0.964682456508069	0	1	1	0	1	0	0
0.571428571428571	0.0904761904761905	0.427396929029138	0.745851022771131	0.0239390642002176	NA	NA	NA	NA	0.404764320353875	0.964682456508069	0	1	1	0	1	0	0
0.714285714285714	0.252380952380952	0.452786845605126	0.752412196063296	0.0228509249183896	NA	NA	NA	NA	0.35915021406976	0.830957870467407	0	1	1	0	1	0	0
0.285714285714286	0.342857142857143	0.49824688671261	0.722115013508298	0.0239390642002176	NA	NA	NA	NA	0.427368463770469	0.830433871305806	0	1	1	0	1	0	0
0.714285714285714	0.252380952380952	0.483738362954903	0.771130837514473	0.0239390642002176	NA	NA	NA	NA	0.347564068745815	0.803709914064137	0	1	1	0	1	0	0
0.857142857142857	0.1	0.465723612622416	0.823620223851795	0.0250272034820457	NA	NA	NA	NA	0.651117018038674	0.964682456508069	0	1	0	1	1	0	0
0.285714285714286	0.0761904761904762	0.364163946318462	0.54033191817831	0.0195865070729053	NA	NA	NA	NA	0.507943915751882	0.969503248794802	0	1	0	1	1	0	0
0.285714285714286	0.4	0.209889977028171	0.427248166730992	0.015233949945593	NA	NA	NA	NA	0.465312582432076	0.964682456508069	0	1	0	1	1	0	0
0.428571428571429	0.252380952380952	0.51166727118849	0.653415669625627	0.0163220892274211	NA	NA	NA	NA	0.101596899539395	0.957870467407252	0	1	0	1	1	0	0
0.571428571428571	0.242857142857143	0.499214121629791	0.679274411424161	0.276387377584331	0.397946084724005	0.413173652694611	0.0069204152249135	0.300613496932515	0.996388206886756	0.996332005868791	1	0	0	1	1	0	0
0.714285714285714	0.252380952380952	0.382904122838835	0.711694326514859	0.278563656147987	0.556482670089859	0.419161676646707	0.0173010380622837	0.720245398773006	0.410506665584482	0.951477677635716	1	0	1	0	1	0	0
0.714285714285714	0.114285714285714	0.390158384717688	0.723658818988807	0.286180631120783	0.301668806161746	0.419161676646707	0.013840830449827	0.319018404907975	0.468417101231662	0.885872982603228	1	0	0	1	1	0	0
0.714285714285714	0.252380952380952	0.395115463668238	0.648398301813971	0.286180631120783	0.372272143774069	0.580838323353293	0.0173010380622837	0.34601226993865	0.480409066006534	0.996332005868791	1	0	1	0	1	0	0
0.857142857142857	0.114285714285714	0.492080764115585	0.654959475106137	0.286180631120783	0.5397946084724	0.517964071856287	0.13840830449827	0.450306748466258	0.353570196619524	0.885872982603228	1	0	1	0	1	0	0
0.714285714285714	0.180952380952381	0.461854672953694	0.684870706291007	0.286180631120783	0.309370988446727	0.586826347305389	0.193771626297578	0.374233128834356	0.672239920459388	0.996332005868791	1	0	0	1	1	0	0
0.285714285714286	0.4	0.201063958408899	0.376495561559244	0.282916213275299	0.161745827984596	0.347305389221557	0.242214532871972	0.296932515337423	0.480409066006534	0.996332005868791	1	0	0	1	1	0	0
0.714285714285714	0.195238095238095	0.389553862894451	0.570629100733308	0.280739934711643	0.403080872913992	0.574850299401198	0.117647058823529	0.314110429447853	0.618834080717489	0.996332005868791	1	0	0	1	1	0	0
0.714285714285714	0.0857142857142857	0.393301898198525	0.579313006561173	0.273122959738847	0.596277278562259	0.508982035928144	0.0484429065743945	0.414723926380368	0.618834080717489	0.996332005868791	1	0	0	1	1	0	0
0.857142857142857	0.0476190476190476	0.520976907266352	0.672327286761868	0.252448313384113	0.28818998716303	0.488023952095808	0	0.366871165644172	0.281679280887933	0.885872982603228	1	0	1	0	1	0	0
0.571428571428571	0.347619047619048	0.642969411195744	0.77518332690081	0.155603917301415	NA	NA	NA	NA	0.0555566828318081	0.70331167470132	0	1	1	0	1	0	0
0.714285714285714	0.195238095238095	0.483254745496312	0.727711308375145	0.151251360174102	NA	NA	NA	NA	0.364588194712173	0.84363865017816	0	1	0	1	1	0	0
0.857142857142857	0.19047619047619	0.407326804497642	0.62157468159012	0.15233949945593	NA	NA	NA	NA	0.740782825720837	0.951477677635716	0	1	1	0	1	0	0
0.571428571428571	0.242857142857143	0.483012936767017	0.687572365881899	0.144722524483134	NA	NA	NA	NA	0.331919728912607	0.951477677635716	0	1	0	1	1	0	0
0.714285714285714	0.0857142857142857	0.418933623503809	0.806059436511	0.137105549510337	0.166238767650834	0.491017964071856	0.0484429065743945	0.312883435582822	0.552644928271412	0.951477677635716	1	0	0	1	1	0	0
0.714285714285714	0.447619047619048	0.432354007979688	0.682747973755307	0.138193688792165	0.387676508344031	0.497005988023952	0.0934256055363322	0.320245398773006	0.565935515289248	0.996332005868791	1	0	1	0	1	0	0
0.714285714285714	0.252380952380952	0.445290774996977	0.718448475492088	0.136017410228509	0.353016688061617	0.419161676646707	0.0173010380622837	0.36441717791411	0.382565996388207	0.885872982603228	1	0	1	0	1	0	0
0.428571428571429	0.619047619047619	0.46354733405876	0.52199922809726	0.0903155603917301	0.0590500641848524	0.278443113772455	0.283737024221453	0.354601226993865	0.0971937584968448	0.951477677635716	1	0	0	0	1	0	0
0.571428571428571	0.0904761904761905	0.650586386168541	0.617329216518719	0.136017410228509	0.150192554557124	0.526946107784431	0.162629757785467	0.466257668711656	0.0337235963719741	0.843009851184238	1	0	1	0	1	0	0
0.571428571428571	0.242857142857143	0.5831217506952	0.736009262832883	0.136017410228509	0.254172015404365	0.413173652694611	0.0069204152249135	0.387730061349693	0.107379826715094	0.85537623139803	1	0	0	1	1	0	0
0.571428571428571	0.285714285714286	0.636682384234071	0.762832883056735	0.0359085963003264	0.159178433889602	0.494011976047904	0.134948096885813	0.262576687116564	0.074021467848954	0.709180465311256	1	0	1	0	1	0	0
0.714285714285714	0.0857142857142857	0.527263934228026	0.834619837900424	0.136017410228509	0.113607188703466	0.491017964071856	0.0484429065743945	0.369325153374233	0.258182334679301	0.395409767344372	1	0	0	1	1	0	0
1	0.114285714285714	0.281465360899529	0.633925125434195	0.134929270946681	0.00256739409499358	0.580838323353293	0.013840830449827	0.214723926380368	0.530487186250837	0.996332005868791	1	0	0	1	1	0	0
0.857142857142857	0.1	0.413613831459316	0.637591663450405	0.130576713819369	0.507702182284981	0.48502994011976	0.394463667820069	0.417177914110429	0.482072925755332	0.951477677635716	1	0	0	1	1	0	0
0.857142857142857	0.19047619047619	0.514931689033974	0.760517174835971	0.0870511425462459	NA	NA	NA	NA	0.554633443580951	0.709180465311256	0	1	1	0	1	0	0
0.714285714285714	0.114285714285714	0.432716721073631	0.813585488228483	0.0903155603917301	NA	NA	NA	NA	0.446401396018911	0.84363865017816	0	1	0	1	1	0	0
0.714285714285714	0.195238095238095	0.449038810301052	0.617715167888846	0.088139281828074	NA	NA	NA	NA	0.382565996388207	0.885872982603228	0	1	0	1	1	0	0
0.857142857142857	0.1	0.557731834119212	0.607101505210344	0.088139281828074	NA	NA	NA	NA	0.0804537061461356	0.951477677635716	0	1	0	1	1	0	0
1	0.114285714285714	0.462580099141579	0.735044384407565	0.0783460282916213	NA	NA	NA	NA	0.530487186250837	0.996332005868791	0	1	0	1	1	0	0
0.571428571428571	0.242857142857143	0.666183049208076	0.911810111925897	0.0783460282916213	NA	NA	NA	NA	0.116206399772741	0.638335778662754	0	1	0	0	1	0	0
1	0.128571428571429	0.608390762906541	0.836549594751061	0.0761697497279652	NA	NA	NA	NA	0.116429600470751	0.638335778662754	0	1	1	0	1	0	0
0.571428571428571	0.114285714285714	0.461008342401161	0.699922809725975	0.145810663764962	NA	NA	NA	NA	0.657650711198588	0.946552085516663	0	1	0	1	1	0	0
0.285714285714286	0.0761904761904762	0.383871357756015	0.571015052103435	0.153427638737758	NA	NA	NA	NA	0.482316417425887	0.946552085516663	0	1	0	1	1	0	0
0.571428571428571	0.0904761904761905	0.510337323177367	0.633732149749132	0.0826985854189336	NA	NA	NA	NA	0.607856664569933	0.946552085516663	0	1	1	0	1	0	0
0.285714285714286	0.304761904761905	0.448555192842462	0.633539174064068	0.154515778019587	NA	NA	NA	NA	0.331635655296958	0.901802557115909	0	1	0	0	1	0	0
0.714285714285714	0.114285714285714	0.537419900858421	0.887495175607873	0.153427638737758	NA	NA	NA	NA	0.469411358886431	0.887864179417313	0	1	0	1	1	0	0
1	0.114285714285714	0.496312416878249	0.6918178309533	0.154515778019587	NA	NA	NA	NA	0.314165127934582	0.861559421504926	0	1	0	1	1	0	0
0.714285714285714	0.252380952380952	0.396203602950067	0.770744886144346	0.149075081610446	NA	NA	NA	NA	0.44051701398048	0.912596939844896	0	1	1	0	1	0	0
0.857142857142857	0.1	0.433683955990811	0.615399459668082	0.14689880304679	NA	NA	NA	NA	0.483107765355194	0.901802557115909	0	1	0	1	1	0	0
1	0.114285714285714	0.382057792286302	0.759359320725589	0.159956474428727	NA	NA	NA	NA	0.504311831666092	0.946552085516663	0	1	0	1	1	0	0
1	0.114285714285714	0.382904122838835	0.742377460439985	0.159956474428727	NA	NA	NA	NA	0.504311831666092	0.946552085516663	0	1	0	1	1	0	0
0.714285714285714	0.180952380952381	0.579736428485068	0.837900424546507	0.166485310119695	NA	NA	NA	NA	0.362051823143883	0.901802557115909	0	1	0	1	1	0	0
0.857142857142857	0	0.358481441180027	0.67348514087225	0.166485310119695	NA	NA	NA	NA	0.697583345169734	0.946552085516663	0	1	1	0	1	0	0
0.571428571428571	0.114285714285714	0.47938580582759	0.71015052103435	0.164309031556039	NA	NA	NA	NA	0.605097092303634	0.895619367009013	0	1	0	1	1	0	0
0.857142857142857	0	0.55483012936767	0.772674642994983	0.163220892274211	NA	NA	NA	NA	0.486435484852789	0.912596939844896	0	1	1	0	1	0	0
0.428571428571429	0.252380952380952	0.495466086325716	0.742570436125048	0.163220892274211	NA	NA	NA	NA	0.416228719842542	0.861559421504926	0	1	0	1	1	0	0
0.857142857142857	0.0476190476190476	0.324870027808004	0.586453106908529	0.163220892274211	NA	NA	NA	NA	0.568329850049713	0.946552085516663	0	1	1	0	1	0	0
0.714285714285714	0.114285714285714	0.473582396324507	0.747780779621768	0.164309031556039	NA	NA	NA	NA	0.4186636365481	0.813665898134563	0	1	0	1	1	0	0
0.714285714285714	0.447619047619048	0.458106637649619	0.718834426862215	0.157780195865071	NA	NA	NA	NA	0.408396404439665	0.946552085516663	0	1	1	0	1	0	0
0.428571428571429	0.252380952380952	0.46451456897594	0.803743728290235	0.0348204570184984	NA	NA	NA	NA	0.434713795832234	0.900335359463425	0	1	0	1	1	0	0
0.714285714285714	0.252380952380952	0.479143997098295	0.775569278270938	0.0337323177366703	NA	NA	NA	NA	0.430351236734777	0.891217774051562	0	1	1	0	1	0	0
0.857142857142857	0.19047619047619	0.431991294885745	0.766306445387881	0.0380848748639826	NA	NA	NA	NA	0.519935880526754	0.891217774051562	0	1	1	0	1	0	0
0.714285714285714	0.252380952380952	0.400435255712731	0.752412196063296	0.0391730141458107	NA	NA	NA	NA	0.45263072459063	0.938063299098721	0	1	1	0	1	0	0
0.857142857142857	0.0476190476190476	0.432354007979688	0.734851408722501	0.0391730141458107	NA	NA	NA	NA	0.298013513787716	0.938063299098721	0	1	1	0	1	0	0
0.714285714285714	0.252380952380952	0.451698706323298	0.753956001543805	0.0391730141458107	NA	NA	NA	NA	0.441977964003815	0.915636134982184	0	1	1	0	1	0	0
0.714285714285714	0.252380952380952	0.42582517228872	0.720957159397916	0.0391730141458107	NA	NA	NA	NA	0.384838585313394	0.915636134982184	0	1	1	0	1	0	0
0.714285714285714	0.157142857142857	0.477814049087172	0.789077576225396	0.0391730141458107	NA	NA	NA	NA	0.424040744272873	0.878012995179208	0	1	1	0	1	0	0
0.714285714285714	0.195238095238095	0.363196711401282	0.642223079891934	0.0391730141458107	NA	NA	NA	NA	0.402167075867946	0.938063299098721	0	1	0	1	1	0	0
0.428571428571429	0.252380952380952	0.441421835328255	0.703589347742185	0.0380848748639826	NA	NA	NA	NA	0.449729115516507	0.931880108991826	0	1	0	1	1	0	0
0.714285714285714	0.252380952380952	0.501148591464152	0.790621381705905	0.0391730141458107	NA	NA	NA	NA	0.430351236734777	0.899392160972542	0	1	1	0	1	0	0
0.428571428571429	0.328571428571429	0.425583363559425	0.735430335777692	0.0326441784548422	NA	NA	NA	NA	0.889515654485319	0.915636134982184	0	1	0	1	1	0	0
0.714285714285714	0.252380952380952	0.377584330794342	0.701852566576611	0.0326441784548422	NA	NA	NA	NA	0.404764320353875	0.938063299098721	0	1	1	0	1	0	0
0.428571428571429	0.252380952380952	0.440333696046427	0.754341952913933	0.0326441784548422	NA	NA	NA	NA	0.499543453117708	0.931880108991826	0	1	0	1	1	0	0
0.857142857142857	0.19047619047619	0.443114496433321	0.825164029332304	0.0315560391730141	NA	NA	NA	NA	0.694458535397602	0.891217774051562	0	1	1	0	1	0	0
0.571428571428571	0.261904761904762	0.439850078587837	0.777499035121575	0.0326441784548422	NA	NA	NA	NA	0.892599882312359	0.891217774051562	0	1	1	0	1	0	0
0.714285714285714	0.252380952380952	0.497642364889373	0.820146661520648	0.0326441784548422	NA	NA	NA	NA	0.430351236734777	0.891217774051562	0	1	1	0	1	0	0
0.714285714285714	0.252380952380952	0.448313384113167	0.7672713238132	0.0337323177366703	NA	NA	NA	NA	0.430351236734777	0.891217774051562	0	1	1	0	1	0	0
0.571428571428571	0.242857142857143	0.337927699189941	0.706291007333076	0.0337323177366703	NA	NA	NA	NA	0.938802426800317	0.938063299098721	0	1	0	1	1	0	0
0.714285714285714	0.447619047619048	0.360536815379035	0.694905441914319	0.0337323177366703	NA	NA	NA	NA	0.533226467544589	0.938063299098721	0	1	1	0	1	0	0
0.714285714285714	0.447619047619048	0.444807157538387	0.767850250868391	0.0326441784548422	NA	NA	NA	NA	0.384838585313394	0.914588136658981	0	1	1	0	1	0	0
0.428571428571429	0.104761904761905	0.438882843670657	0.698571979930529	0.0337323177366703	NA	NA	NA	NA	0.506969949069659	0.915636134982184	0	1	1	0	1	0	0
0.857142857142857	0	0.442630878974731	0.778270937861829	0.0337323177366703	NA	NA	NA	NA	0.660288537629609	0.895304967512052	0	1	1	0	1	0	0
0.428571428571429	0.252380952380952	0.388949341071213	0.686028560401389	0.0359085963003264	NA	NA	NA	NA	0.533226467544589	0.938063299098721	0	1	0	1	1	0	0
0.714285714285714	0.252380952380952	0.480353040744771	0.781937475878039	0.0369967355821545	NA	NA	NA	NA	0.424040744272873	0.878012995179208	0	1	1	0	1	0	0
0.428571428571429	0.252380952380952	0.417120058034095	0.715746815901196	0.0380848748639826	NA	NA	NA	NA	0.45263072459063	0.938063299098721	0	1	0	1	1	0	0
0.571428571428571	0.080952380952381	0.518437915608754	0.803936703975299	0.0337323177366703	NA	NA	NA	NA	0.712274009293265	0.94152169356529	0	1	1	0	1	0	0
0.714285714285714	0.242857142857143	0.376617095877161	0.685063681976071	0.0315560391730141	NA	NA	NA	NA	0.50559016293651	0.866275413959338	0	1	0	1	1	0	0
0.571428571428571	0.0904761904761905	0.529077499697739	0.810883828637592	0.0315560391730141	NA	NA	NA	NA	0.602621593652984	0.866275413959338	0	1	1	0	1	0	0
0.714285714285714	0.242857142857143	0.631725305283521	0.852566576611347	0.0228509249183896	NA	NA	NA	NA	0.149219812105594	0.841228254034794	0	1	0	1	1	0	0
0.428571428571429	0.252380952380952	0.421593519526055	0.690467001157854	0.0304678998911861	NA	NA	NA	NA	0.410811030172676	0.866275413959338	0	1	0	1	1	0	0
0.285714285714286	0.571428571428571	0.504896626768226	0.789463527595523	0.0261153427638738	NA	NA	NA	NA	0.69821236531867	0.694298889121777	0	1	0	1	1	0	0
0.285714285714286	0.280952380952381	0.504896626768226	0.764955615592435	0.0315560391730141	NA	NA	NA	NA	0.368544934358704	0.762418780129952	0	1	0	1	1	0	0
0.285714285714286	0.514285714285714	0.499939547817676	0.7306059436511	0.0315560391730141	NA	NA	NA	NA	0.627478035022219	0.850136239782016	0	1	1	0	1	0	0
0.142857142857143	0.442857142857143	0.382904122838835	0.681011192589734	0.0239390642002176	NA	NA	NA	NA	0.842237688452408	0.866275413959338	0	1	0	1	1	0	0
0.571428571428571	0.423809523809524	0.411316648531012	0.643187958317252	0.0250272034820457	NA	NA	NA	NA	0.456668628127346	0.866275413959338	0	1	1	0	1	0	0
0.285714285714286	0.714285714285714	0.499576834723734	0.794287919722115	0.0239390642002176	NA	NA	NA	NA	0.357425481403324	0.826870677006917	0	1	0	1	1	0	0
0.285714285714286	0.442857142857143	0.493531616491355	0.75260517174836	0.0206746463547334	NA	NA	NA	NA	0.560274333948826	0.850136239782016	0	1	0	1	1	0	0
0.571428571428571	0.0904761904761905	0.345181961068795	0.60324199150907	0.0206746463547334	NA	NA	NA	NA	0.602621593652984	0.866275413959338	0	1	1	0	1	0	0
0.285714285714286	0.514285714285714	0.490388103010519	0.708027788498649	0.0250272034820457	NA	NA	NA	NA	0.498528904490392	0.850136239782016	0	1	1	0	1	0	0
0.714285714285714	0.157142857142857	0.473340587595212	0.745851022771131	0.0217627856365615	NA	NA	NA	NA	0.418481017795183	0.866275413959338	0	1	1	0	1	0	0
0.428571428571429	0.252380952380952	0.436102043283763	0.703396372057121	0.0217627856365615	NA	NA	NA	NA	0.389505508999046	0.753405994550409	0	1	0	1	1	0	0
0.285714285714286	0.0761904761904762	0.345302865433442	0.521227325357005	0.0228509249183896	NA	NA	NA	NA	0.388146013838443	0.866275413959338	0	1	0	1	1	0	0
0.285714285714286	0.714285714285714	0.774876073026236	0.882284832111154	0.0826985854189336	NA	NA	NA	NA	0.0309843150782217	0.882100188639698	0	1	0	1	1	0	0
0.285714285714286	0.442857142857143	0.701124410591222	0.917020455422617	0.0826985854189336	NA	NA	NA	NA	NA	NA	0	1	0	1	1	0	0
0.428571428571429	0.252380952380952	0.626768226332971	0.779814743342339	0.0859630032644178	NA	NA	NA	NA	0.110545218432319	0.683818905889751	0	1	0	1	1	0	0
0.428571428571429	0.252380952380952	0.673920928545521	0.905827865688923	0.0903155603917301	NA	NA	NA	NA	0.119574701215429	0.740620415007336	0	1	0	1	1	0	0
0.714285714285714	0.180952380952381	0.620723008100593	0.724237746043998	0.073993471164309	NA	NA	NA	NA	0.159385589351298	0.756235590023056	0	1	0	1	1	0	0
0.714285714285714	0.242857142857143	0.655785273848386	0.915669625627171	0.073993471164309	NA	NA	NA	NA	NA	NA	0	1	0	1	1	0	0
0.714285714285714	0.0857142857142857	0.394390037480353	0.683712852180625	0.0859630032644178	NA	NA	NA	NA	0.591786214313252	0.952316076294278	0	1	0	1	1	0	0
0.428571428571429	0.5	0.508644662072301	0.585681204168275	0.0892274211099021	NA	NA	NA	NA	0.148103808615547	0.958918465730455	0	1	1	0	1	0	0
0.857142857142857	0.19047619047619	0.400918873171322	0.611732921651872	0.0892274211099021	NA	NA	NA	NA	0.555039263031877	0.952316076294278	0	1	1	0	1	0	0
0.285714285714286	0.580952380952381	0.472615161407327	0.665573137784639	0.0892274211099021	NA	NA	NA	NA	0.897895826146947	0.952316076294278	0	1	0	0	1	0	0
0.857142857142857	0.0476190476190476	0.378309756982227	0.538209185642609	0.0892274211099021	NA	NA	NA	NA	0.706572246007751	0.958918465730455	0	1	1	0	1	0	0
0.714285714285714	0.114285714285714	0.511304558094547	0.877846391354689	0.0805223068552775	NA	NA	NA	NA	0.503013209423128	0.952316076294278	0	1	0	1	1	0	0
0.857142857142857	0.1	0.378793374440817	0.762639907371671	0.0783460282916213	NA	NA	NA	NA	0.521254793742264	0.958918465730455	0	1	0	1	1	0	0
0.857142857142857	0.114285714285714	0.291137710071334	0.643187958317252	0.0761697497279652	NA	NA	NA	NA	0.558874256843131	0.958918465730455	0	1	1	0	1	0	0
0.714285714285714	0.195238095238095	0.439366461129247	0.674064067927441	0.073993471164309	NA	NA	NA	NA	0.591786214313252	0.952316076294278	0	1	0	1	1	0	0
0.428571428571429	0.252380952380952	0.479869423286181	0.672713238131995	0.0696409140369967	NA	NA	NA	NA	0.432907899275612	0.952316076294278	0	1	0	1	1	0	0
0.857142857142857	0.1	0.501269495828799	0.732149749131609	0.0685527747551687	NA	NA	NA	NA	0.605766694397663	0.896562565499895	0	1	0	1	1	0	0
0.857142857142857	0.19047619047619	0.411800265989602	0.762253956001544	0.0685527747551687	NA	NA	NA	NA	0.558874256843131	0.958918465730455	0	1	1	0	1	0	0
0.142857142857143	0.433333333333333	0.384354975214605	0.587417985333848	0.0663764961915125	NA	NA	NA	NA	0.498366576710022	0.952316076294278	0	1	0	0	1	0	0
0.571428571428571	0.261904761904762	0.410591222343127	0.659204940177538	0.0402611534276387	NA	NA	NA	NA	0.509973013006513	0.952316076294278	0	1	1	0	1	0	0
0.428571428571429	0.314285714285714	0.443598113891912	0.585681204168275	0.0892274211099021	NA	NA	NA	NA	0.274881805084918	0.958918465730455	0	1	1	0	1	0	0
0.857142857142857	0.1	0.466086325716358	0.673099189502123	0.0892274211099021	NA	NA	NA	NA	0.636933628228801	0.943408090547055	0	1	0	1	1	0	0
0.714285714285714	0.195238095238095	0.420021762785637	0.642609031262061	0.0642002176278564	NA	NA	NA	NA	0.407036909279062	0.943408090547055	0	1	0	1	1	0	0
0.857142857142857	0.1	0.33599322935558	0.675607873407951	0.0750816104461371	NA	NA	NA	NA	0.517663291601566	0.952316076294278	0	1	0	1	1	0	0
0.857142857142857	0.1	0.372143634385201	0.602663064453879	0.0892274211099021	NA	NA	NA	NA	0.517663291601566	0.952316076294278	0	1	0	0	1	0	0
0.714285714285714	0.242857142857143	0.425704267924072	0.665573137784639	0.0892274211099021	NA	NA	NA	NA	0.457683176754662	0.952316076294278	0	1	0	1	1	0	0
0.714285714285714	0.114285714285714	0.382541409744892	0.54033191817831	0.0903155603917301	NA	NA	NA	NA	0.503013209423128	0.952316076294278	0	1	0	1	1	0	0
0.714285714285714	0.195238095238095	0.422439850078588	0.642416055576997	0.0870511425462459	NA	NA	NA	NA	0.407036909279062	0.943408090547055	0	1	0	1	1	0	0
0.714285714285714	0.114285714285714	0.458106637649619	0.637398687765342	0.0870511425462459	NA	NA	NA	NA	0.388064849948258	0.782959547264724	0	1	0	1	1	0	0
0.714285714285714	0.180952380952381	0.552049328980776	0.8469702817445	0.073993471164309	NA	NA	NA	NA	0.395085526449283	0.594739048417523	0	1	0	1	1	0	0
0.857142857142857	0.1	0.546971345665579	0.786761868004631	0.073993471164309	NA	NA	NA	NA	0.516019722825315	0.76178998113603	0	1	0	1	1	0	0
0.285714285714286	0.304761904761905	0.656027082577681	0.816480123504438	0.073993471164309	NA	NA	NA	NA	0.0702067650102469	0.952316076294278	0	1	0	0	1	0	0
0.142857142857143	0.495238095238095	0.45955749002539	0.732921651871864	0.0108813928182807	NA	NA	NA	NA	0.893573848994582	0.892160972542444	0	1	1	0	1	0	0
0.428571428571429	0.509523809523809	0.430419538145327	0.708992666923968	0.00870511425462459	NA	NA	NA	NA	0.452468396810259	0.892160972542444	0	1	0	0	1	0	0
0.714285714285714	0.252380952380952	0.424011606819006	0.610768043226553	0.0228509249183896	NA	NA	NA	NA	0.193819369762393	0.857367428212115	0	1	1	0	1	0	0
0.428571428571429	0.423809523809524	0.523394994559304	0.646854496333462	0.00979325353645267	NA	NA	NA	NA	0.137065519550352	0.89855376231398	0	1	0	1	1	0	0
0.285714285714286	0.461904761904762	0.470438882843671	0.737746043998456	0.0206746463547334	NA	NA	NA	NA	0.556459631110119	0.857367428212115	0	1	1	0	1	0	0
0.714285714285714	0.180952380952381	0.602829162132753	0.75627170976457	0.0043525571273123	NA	NA	NA	NA	0.0423269687316113	0.873192202892475	0	1	0	1	1	0	0
0.571428571428571	0.261904761904762	0.553379276991899	0.717290621381706	0.0217627856365615	NA	NA	NA	NA	0.0762331838565022	0.718088451058478	0	1	1	0	1	0	0
0.428571428571429	0.485714285714286	0.418570910409866	0.641258201466615	0.0282916213275299	NA	NA	NA	NA	0.511068725524014	0.904841752253196	0	1	1	0	1	0	0
1	0.114285714285714	0.44021279168178	0.822462369741413	0.0500544069640914	NA	NA	NA	NA	0.36586652598259	0.683294906728149	0	1	0	1	1	0	0
0.857142857142857	0.1	0.377584330794342	0.679274411424161	0.0489662676822633	NA	NA	NA	NA	0.4888501105858	0.89855376231398	0	1	0	1	1	0	0
0.285714285714286	0.280952380952381	0.466328134445654	0.708413739868777	0.0500544069640914	NA	NA	NA	NA	0.474991376336668	0.89855376231398	0	1	0	1	1	0	0
0.571428571428571	0.423809523809524	0.337685890460646	0.636626785025087	0.0500544069640914	NA	NA	NA	NA	0.558853965870584	0.89855376231398	0	1	1	0	1	0	0
0.285714285714286	0.4	0.334300568250514	0.574102663064454	0.0500544069640914	NA	NA	NA	NA	0.433841284012743	0.89855376231398	0	1	0	1	1	0	0
0.857142857142857	0.19047619047619	0.445774392455568	0.758008490930143	0.0457018498367791	NA	NA	NA	NA	0.700079134792931	0.89855376231398	0	1	1	0	1	0	0
0.857142857142857	0.114285714285714	0.369846451456898	0.711115399459668	0.0457018498367791	NA	NA	NA	NA	0.524136111843841	0.89855376231398	0	1	1	0	1	0	0
1	0.128571428571429	0.437190182565591	0.696642223079892	0.0261153427638738	NA	NA	NA	NA	0.441998254976361	0.892160972542444	0	1	1	0	1	0	0
0.714285714285714	0.447619047619048	0.415064683835086	0.786375916634504	0.155603917301415	NA	NA	NA	NA	0.418886837246109	0.971180046111926	0	1	1	0	1	0	0
0.714285714285714	0.180952380952381	0.395840889856124	0.716518718641451	0.15233949945593	NA	NA	NA	NA	0.407463019702534	0.971180046111926	0	1	0	1	1	0	0
0.857142857142857	0.1	0.443960826985854	0.603434967194134	0.151251360174102	NA	NA	NA	NA	0.655459286163586	0.971180046111926	0	1	0	1	1	0	0
0.714285714285714	0.0238095238095238	0.384717688308548	0.564067927441142	0.150163220892274	NA	NA	NA	NA	0.512367347766978	0.961957660867743	0	1	1	0	1	0	0
0.571428571428571	0.114285714285714	0.452182323781889	0.570822076418371	0.151251360174102	NA	NA	NA	NA	0.674512509384575	0.971180046111926	0	1	0	1	1	0	0
0.428571428571429	0.361904761904762	0.515173497763269	0.66248552682362	0.149075081610446	NA	NA	NA	NA	0.278919708621634	0.924334521064766	0	1	0	0	1	0	0
0.714285714285714	0.180952380952381	0.421714423890703	0.632767271323813	0.147986942328618	NA	NA	NA	NA	0.596189355355802	0.948019283169147	0	1	0	1	1	0	0
0.428571428571429	0.447619047619048	0.372385443114496	0.489193361636434	0.137105549510337	NA	NA	NA	NA	0.403628025891281	0.971180046111926	0	1	0	0	1	0	0
0.857142857142857	0.1	0.420263571514932	0.554419143187958	0.137105549510337	NA	NA	NA	NA	0.655459286163586	0.971180046111926	0	1	0	1	1	0	0
0.714285714285714	0.180952380952381	0.433804860355459	0.594558085681204	0.136017410228509	NA	NA	NA	NA	0.403628025891281	0.971180046111926	0	1	0	0	1	0	0
0.714285714285714	0.0857142857142857	0.458832063837505	0.636819760710151	0.137105549510337	NA	NA	NA	NA	0.589188969827324	0.962796059526305	0	1	0	1	1	0	0
0	0.619047619047619	0.223431265868698	0.311269780007719	0.137105549510337	NA	NA	NA	NA	0.92303634113183	0.971180046111926	0	1	0	0	1	0	0
0.571428571428571	0.0904761904761905	0.325474549631242	0.497491316094172	0.136017410228509	NA	NA	NA	NA	0.403628025891281	0.971180046111926	0	1	1	0	1	0	0
0.428571428571429	0.252380952380952	0.409140369967356	0.611732921651872	0.134929270946681	NA	NA	NA	NA	0.546618509425157	0.961957660867743	0	1	0	1	1	0	0
0.285714285714286	0.666666666666667	0.268528593882239	0.608066383635662	0.134929270946681	NA	NA	NA	NA	0.715459691983037	0.971180046111926	0	1	0	1	1	0	0
0.714285714285714	0.0238095238095238	0.232619997581913	0.253570050173678	0.133841131664853	NA	NA	NA	NA	0.512367347766978	0.971180046111926	0	1	1	0	1	0	0
0.428571428571429	0.40952380952381	0.415548301293677	0.604785796989579	0.136017410228509	NA	NA	NA	NA	0.360753200900919	0.961957660867743	0	1	0	0	1	0	0
0.428571428571429	0.485714285714286	0.457623020191029	0.651871864145118	0.136017410228509	NA	NA	NA	NA	0.546618509425157	0.971180046111926	0	1	1	0	1	0	0
0.714285714285714	0.242857142857143	0.479506710192238	0.642416055576997	0.139281828073993	NA	NA	NA	NA	0.345047988150072	0.948019283169147	0	1	0	1	1	0	0
0.285714285714286	0.576190476190476	0.410591222343127	0.602277113083751	0.136017410228509	NA	NA	NA	NA	0.755879309295295	0.971180046111926	0	1	1	0	1	0	0
0.285714285714286	0.661904761904762	0.542739692902914	0.670783481281358	0.139281828073993	NA	NA	NA	NA	0.395329018119839	0.882204988472018	0	1	1	0	1	0	0
0.714285714285714	0.361904761904762	0.307097086204812	0.496719413353917	0.0903155603917301	NA	NA	NA	NA	0.755879309295295	0.971180046111926	0	1	1	0	1	0	0
0.714285714285714	0.257142857142857	0.461371055495103	0.621960632960247	0.159956474428727	NA	NA	NA	NA	0.962380536899134	0.961957660867743	0	1	0	0	1	0	0
0.285714285714286	0.357142857142857	0.47442872687704	0.679467387109224	0.147986942328618	NA	NA	NA	NA	0.574964998072358	0.924858520226368	0	1	0	0	1	0	0
0.714285714285714	0.228571428571429	0.398984403336961	0.729448089540718	0.18063112078346	NA	NA	NA	NA	0.403628025891281	0.961957660867743	0	1	1	0	1	0	0
0.428571428571429	0.361904761904762	0.283278926369242	0.439598610575067	0.179542981501632	NA	NA	NA	NA	0.468417101231662	0.971180046111926	0	1	0	1	1	0	0
0.428571428571429	0.423809523809524	0.362108572119454	0.522578155152451	0.173014145810664	NA	NA	NA	NA	0.971531765517521	0.971180046111926	0	1	0	1	1	0	0
0.571428571428571	0.0904761904761905	0.461129246765808	0.533191817830953	0.164309031556039	NA	NA	NA	NA	0.403628025891281	0.961957660867743	0	1	1	0	1	0	0
0.714285714285714	0.228571428571429	0.495103373231774	0.708027788498649	0.178454842219804	NA	NA	NA	NA	0.522837489600877	0.971180046111926	0	1	1	0	1	0	0
0.714285714285714	0.0761904761904762	0.49232257284488	0.568506368197607	0.178454842219804	NA	NA	NA	NA	0.305521173629852	0.962796059526305	0	1	0	1	1	0	0
0.714285714285714	0.3	0.393785515657115	0.507719027402547	0.178454842219804	NA	NA	NA	NA	0.597711178296776	0.971180046111926	0	1	1	0	1	0	0
0.428571428571429	0.328571428571429	0.401160681900617	0.591277499035122	0.149075081610446	NA	NA	NA	NA	0.933831138526469	0.971180046111926	0	1	0	0	1	0	0
0.714285714285714	0.180952380952381	0.47297787450127	0.662292551138557	0.18063112078346	NA	NA	NA	NA	0.407463019702534	0.971180046111926	0	1	0	1	1	0	0
0.428571428571429	0.104761904761905	0.406238665215814	0.680239289849479	0.18063112078346	NA	NA	NA	NA	0.933831138526469	0.961957660867743	0	1	1	0	1	0	0
0.142857142857143	0.457142857142857	0.30721799056946	0.452527981474334	0.18063112078346	NA	NA	NA	NA	0.649919850658442	0.962796059526305	0	1	1	0	1	0	0
0.428571428571429	0.423809523809524	0.442268165880788	0.638942493245851	0.18063112078346	NA	NA	NA	NA	0.755879309295295	0.971180046111926	0	1	0	1	1	0	0
0.714285714285714	0.114285714285714	0.380848748639826	0.534542647626399	0.17519042437432	NA	NA	NA	NA	0.512874622080636	0.971180046111926	0	1	0	1	1	0	0
0.714285714285714	0.252380952380952	0.443356305162616	0.672327286761868	0.182807399347116	NA	NA	NA	NA	0.399143720958546	0.924858520226368	0	1	1	0	1	0	0
0.285714285714286	0.0761904761904762	0.144964333212429	0.322269394056349	0.181719260065288	NA	NA	NA	NA	0.512874622080636	0.971180046111926	0	1	0	1	1	0	0
0.571428571428571	0.242857142857143	0.458348446378914	0.82284832111154	0.183895538628945	NA	NA	NA	NA	0.414930097599578	0.961957660867743	0	1	0	1	1	0	0
0.571428571428571	0.242857142857143	0.282069882722766	0.593014280200695	0.184983677910773	NA	NA	NA	NA	0.971531765517521	0.971180046111926	0	1	0	1	1	0	0
0.714285714285714	0.114285714285714	0.504171200580341	0.811462755692783	0.184983677910773	NA	NA	NA	NA	0.335288030355295	0.630475791238734	0	1	0	1	1	0	0
0.714285714285714	0.0761904761904762	0.565590617821303	0.775955229641065	0.182807399347116	NA	NA	NA	NA	0.201570521275085	0.948019283169147	0	1	0	1	1	0	0
0.714285714285714	0.447619047619048	0.501027687099504	0.812041682747974	0.187159956474429	NA	NA	NA	NA	0.417933161536432	0.745022007964787	0	1	1	0	1	0	0
0.285714285714286	0.652380952380952	0.521339620360295	0.692589733693555	0.132752992383025	NA	NA	NA	NA	0.512367347766978	0.961957660867743	0	1	1	0	1	0	0
0.714285714285714	0.195238095238095	0.345302865433442	0.547086067155538	0.0979325353645267	NA	NA	NA	NA	0.418886837246109	0.971180046111926	0	1	0	1	1	0	0
0.857142857142857	0.1	0.483496554225608	0.641644152836743	0.191512513601741	NA	NA	NA	NA	0.624596716920642	0.924858520226368	0	1	0	1	1	0	0
0.714285714285714	0.252380952380952	0.427638737758433	0.709957545349286	0.225244831338411	NA	NA	NA	NA	0.414930097599578	0.961957660867743	0	1	1	0	1	0	0
0.428571428571429	0.328571428571429	0.334300568250514	0.609610189116171	0.227421109902067	NA	NA	NA	NA	0.942718584501755	0.971180046111926	0	1	0	1	1	0	0
1	0.114285714285714	0.353403457864829	0.6530297182555	0.225244831338411	NA	NA	NA	NA	0.51725747215064	0.971180046111926	0	1	0	1	1	0	0
0.285714285714286	0.9	0.519767863619877	0.600154380548051	0.153427638737758	NA	NA	NA	NA	0.912241543737191	0.961957660867743	0	1	0	1	1	0	0
0.571428571428571	0.114285714285714	0.535727239753355	0.634890003859514	0.103373231773667	NA	NA	NA	NA	0.674512509384575	0.971180046111926	0	1	0	1	1	0	0
0.285714285714286	0.280952380952381	0.44516987063233	0.590312620609803	0.0924918389553863	NA	NA	NA	NA	0.512874622080636	0.971180046111926	0	1	0	1	1	0	0
0.714285714285714	0.128571428571429	0.478902188369	0.786568892319568	0.193688792165397	NA	NA	NA	NA	0.708723089097661	0.961957660867743	0	1	1	0	1	0	0
0.428571428571429	0.361904761904762	0.48784911135292	0.552103434967194	0.191512513601741	NA	NA	NA	NA	0.308422782703975	0.971180046111926	0	1	0	1	1	0	0
0.285714285714286	0.514285714285714	0.315923104824084	0.445387881126978	0.191512513601741	NA	NA	NA	NA	0.407463019702534	0.971180046111926	0	1	1	0	1	0	0
0.285714285714286	0.514285714285714	0.349050900737517	0.508104978772675	0.170837867247008	NA	NA	NA	NA	0.715459691983037	0.971180046111926	0	1	1	0	1	0	0
0.857142857142857	0.19047619047619	0.410349413613831	0.642994982632188	0.170837867247008	NA	NA	NA	NA	0.748757177931538	0.961957660867743	0	1	1	0	1	0	0
0.714285714285714	0.252380952380952	0.352798936041591	0.604978772674643	0.190424374319913	NA	NA	NA	NA	0.399143720958546	0.924858520226368	0	1	1	0	1	0	0
0.285714285714286	0.0761904761904762	0.395236368032886	0.506754148977229	0.190424374319913	NA	NA	NA	NA	0.335288030355295	0.971180046111926	0	1	0	1	1	0	0
0.714285714285714	0.228571428571429	0.452907749969774	0.58278656889232	0.198041349292709	NA	NA	NA	NA	0.522837489600877	0.971180046111926	0	1	1	0	1	0	0
0.571428571428571	0.423809523809524	0.487728206988272	0.633539174064068	0.205658324265506	NA	NA	NA	NA	0.522837489600877	0.961957660867743	0	1	1	0	1	0	0
0.714285714285714	0.0857142857142857	0.40841494377947	0.813585488228483	0.205658324265506	NA	NA	NA	NA	0.603392650609744	0.971180046111926	0	1	0	1	1	0	0
0.714285714285714	0.252380952380952	0.41192117035425	0.689116171362408	0.189336235038085	NA	NA	NA	NA	0.418886837246109	0.971180046111926	0	1	1	0	1	0	0
0.571428571428571	0.0904761904761905	0.46499818643453	0.615013508297954	0.189336235038085	NA	NA	NA	NA	0.610007507659842	0.924858520226368	0	1	1	0	1	0	0
0.142857142857143	0.447619047619048	0.245919477693145	0.460825935932073	0.190424374319913	NA	NA	NA	NA	0.708723089097661	0.961957660867743	0	1	1	0	1	0	0
0.428571428571429	0.252380952380952	0.409503083061299	0.635854882284832	0.190424374319913	NA	NA	NA	NA	0.464013960189112	0.961957660867743	0	1	0	1	1	0	0
0.714285714285714	0.195238095238095	0.495949703784307	0.65881898880741	0.216539717083787	NA	NA	NA	NA	0.415335917050504	0.971180046111926	0	1	0	1	1	0	0
0.428571428571429	0.252380952380952	0.514568975940031	0.618294094944037	0.218715995647443	NA	NA	NA	NA	0.126940324249741	0.882204988472018	0	1	0	1	1	0	0
0.571428571428571	0.0904761904761905	0.325595453995889	0.423002701659591	0.314472252448313	NA	NA	NA	NA	0.407463019702534	0.971180046111926	0	1	1	0	1	0	0
0.714285714285714	0.0857142857142857	0.424737033006892	0.6551524507912	0.29923830250272	NA	NA	NA	NA	0.598279325528073	0.962796059526305	0	1	0	1	1	0	0
0.714285714285714	0.0857142857142857	0.421593519526055	0.606715553840216	0.323177366702938	NA	NA	NA	NA	0.748757177931538	0.961957660867743	0	1	0	1	1	0	0
0.571428571428571	0.423809523809524	0.420021762785637	0.543419529139328	0.242655059847661	NA	NA	NA	NA	0.527808777874724	0.971180046111926	0	1	1	0	1	0	0
0.428571428571429	0.328571428571429	0.375045339136743	0.561173292165187	0.309031556039173	NA	NA	NA	NA	0.942718584501755	0.971180046111926	0	1	0	1	1	0	0
1	0.114285714285714	0.553983798815137	0.792937089926669	0.346028291621328	NA	NA	NA	NA	0.266014650082178	0.59390064975896	0	1	0	0	1	0	0
0.714285714285714	0.252380952380952	0.373957199854915	0.770551910459282	0.353645266594124	NA	NA	NA	NA	0.402654059209058	0.833053867113813	0	1	1	0	1	0	0
0.714285714285714	0.157142857142857	0.437673800024181	0.616557313778464	0.349292709466812	NA	NA	NA	NA	0.538684739159548	0.961957660867743	0	1	1	0	1	0	0
0.571428571428571	0.242857142857143	0.561721678152581	0.802585874179853	0.35038084874864	NA	NA	NA	NA	0.414930097599578	0.961957660867743	0	1	0	1	1	0	0
1	0.114285714285714	0.450489662676823	0.757236588189888	0.346028291621328	NA	NA	NA	NA	0.51725747215064	0.971180046111926	0	1	0	1	1	0	0
0.857142857142857	0.19047619047619	0.458711159472857	0.659590891547665	0.307943416757345	NA	NA	NA	NA	0.565915224316701	0.971180046111926	0	1	1	0	1	0	0
0.857142857142857	0.19047619047619	0.425462459194777	0.744114241605558	0.088139281828074	NA	NA	NA	NA	0.484304932735426	0.829281073150283	0	1	1	0	1	0	0
0.857142857142857	0.0476190476190476	0.667029379760609	0.660941721343111	0.0924918389553863	NA	NA	NA	NA	0.0599192419292657	0.829281073150283	0	1	1	0	1	0	0
0.571428571428571	0.285714285714286	0.467778986821424	0.635468930914705	0.105549510337323	NA	NA	NA	NA	0.516364669358602	0.829281073150283	0	1	1	0	1	0	0
0.428571428571429	0.252380952380952	0.448071575383871	0.669239675800849	0.110990206746464	NA	NA	NA	NA	0.400848162652436	0.829281073150283	0	1	0	1	1	0	0
0.714285714285714	0.195238095238095	0.380969653004473	0.584137398687765	0.225244831338411	NA	NA	NA	NA	0.516364669358602	0.829281073150283	0	1	0	1	1	0	0
0.571428571428571	0.242857142857143	0.489420868093338	0.816866074874566	0.230685527747552	0.181643132220796	0.586826347305389	0.0069204152249135	0.299386503067485	0.339711462370391	0.829281073150283	1	0	0	1	1	0	0
0.714285714285714	0.195238095238095	0.490267198645871	0.710343496719413	0.232861806311208	NA	NA	NA	NA	0.574214232088144	0.923600922238525	0	1	0	1	1	0	0
0.714285714285714	0.252380952380952	0.502357635110627	0.823041296796604	0.232861806311208	0.238767650834403	0.580838323353293	0.0173010380622837	0.402453987730061	0.400848162652436	0.829281073150283	1	0	1	0	1	0	0
0.285714285714286	0.280952380952381	0.444928061903035	0.741026630644539	0.232861806311208	0.0134788189987163	0.344311377245509	0.152249134948097	0.223312883435583	0.472231804070369	0.829281073150283	1	0	0	1	1	0	0
0.285714285714286	0.280952380952381	0.475033248700278	0.709185642609031	0.232861806311208	0.0224646983311938	0.655688622754491	0.152249134948097	0.387730061349693	0.438893736176775	0.829281073150283	1	0	0	1	1	0	0
0.428571428571429	0.361904761904762	0.499455930359086	0.691045928213045	0.229597388465724	0.00192554557124519	0.640718562874252	0.26643598615917	0.147239263803681	0.225797942495384	0.829281073150283	1	0	0	1	1	0	0
0.714285714285714	0.0857142857142857	0.483617458590255	0.76206098031648	0.225244831338411	0.322207958921694	0.508982035928144	0.0484429065743945	0.442944785276074	0.516364669358602	0.829281073150283	1	0	0	1	1	0	0
0.142857142857143	0.457142857142857	0.28388344819248	0.530490158240062	0.223068552774755	NA	NA	NA	NA	0.623764787046243	0.923600922238525	0	1	1	0	1	0	0
0.428571428571429	0.252380952380952	0.353766170958772	0.608259359320726	0.221980413492927	NA	NA	NA	NA	0.472231804070369	0.829281073150283	0	1	0	1	1	0	0
0.285714285714286	0.666666666666667	0.536815379035183	0.633925125434195	0.192600652883569	NA	NA	NA	NA	0.108800194793336	0.893628170194928	0	1	0	1	1	0	0
0.571428571428571	0.242857142857143	0.60645629307218	0.765534542647626	0.196953210010881	NA	NA	NA	NA	0.0798855589148388	0.865332215468455	0	1	0	1	1	0	0
0.285714285714286	0.9	0.861927215572482	0.861443458124276	0.193688792165397	NA	NA	NA	NA	0.0115252724063064	0.551142318172291	0	1	0	1	1	0	0
0.428571428571429	0.5	0.565227904727361	0.744693168660749	0.00979325353645267	NA	NA	NA	NA	0.100318568268977	0.961328861873821	0	1	1	0	1	0	0
0.857142857142857	0.1	0.562809817434409	0.752991123118487	0.0108813928182807	NA	NA	NA	NA	0.137126392467991	0.965101655837351	0	1	0	1	1	0	0
0.571428571428571	0.080952380952381	0.666303953572724	0.748166730991895	0.014145810663765	NA	NA	NA	NA	0.0335815595641499	0.825822678683714	0	1	1	0	1	0	0
0.714285714285714	0.252380952380952	0.458711159472857	0.779428791972211	0.179542981501632	NA	NA	NA	NA	0.373820587220746	0.865332215468455	0	1	1	0	1	0	0
0.714285714285714	0.447619047619048	0.398984403336961	0.652450791200309	0.206746463547334	NA	NA	NA	NA	0.508288862285169	0.893628170194928	0	1	1	0	1	0	0
0.428571428571429	0.328571428571429	0.390158384717688	0.677730605943651	0.189336235038085	NA	NA	NA	NA	0.90982691800418	0.936805701110878	0	1	0	1	1	0	0
0.857142857142857	0.19047619047619	0.406722282674405	0.698764955615592	0.184983677910773	NA	NA	NA	NA	0.67459367327476	0.865332215468455	0	1	1	0	1	0	0
0.571428571428571	0.242857142857143	0.432837625438278	0.701852566576611	0.187159956474429	NA	NA	NA	NA	0.86705354787655	0.893628170194928	0	1	0	1	1	0	0
0.714285714285714	0.114285714285714	0.397412646596542	0.669239675800849	0.189336235038085	NA	NA	NA	NA	0.457703467727208	0.865332215468455	0	1	0	1	1	0	0
0.714285714285714	0.0857142857142857	0.376979808971104	0.620995754534929	0.189336235038085	NA	NA	NA	NA	0.67459367327476	0.893628170194928	0	1	0	1	1	0	0
0.285714285714286	0.280952380952381	0.336235038084875	0.567348514087225	0.194776931447225	NA	NA	NA	NA	0.546273562891869	0.961328861873821	0	1	0	1	1	0	0
0.714285714285714	0.157142857142857	0.608753476000484	0.724623697414126	0.0206746463547334	NA	NA	NA	NA	0.0477852403465698	0.902955355271432	0	1	1	0	1	0	0
0.714285714285714	0.195238095238095	0.444081731350502	0.750675414897723	0.194776931447225	NA	NA	NA	NA	0.373820587220746	0.865332215468455	0	1	0	1	1	0	0
0.285714285714286	0.514285714285714	0.38761939306009	0.700887688151293	0.00979325353645267	NA	NA	NA	NA	0.624840208591198	0.846573045483127	0	1	1	0	1	0	0
0.285714285714286	0.4	0.457018498367791	0.651871864145118	0.194776931447225	NA	NA	NA	NA	0.461619625428647	0.961328861873821	0	1	0	1	1	0	0
0.285714285714286	0.280952380952381	0.370813686374078	0.632381319953686	0.0315560391730141	NA	NA	NA	NA	0.494734492624231	0.869419408928946	0	1	0	1	1	0	0
0.857142857142857	0.1	0.370813686374078	0.620995754534929	0.150163220892274	0.0853658536585366	0.48502994011976	0.394463667820069	0.510429447852761	0.473226061725139	0.869419408928946	1	0	0	1	1	0	0
0.714285714285714	0.252380952380952	0.437673800024181	0.736009262832883	0.151251360174102	0.254172015404365	0.580838323353293	0.0173010380622837	0.510429447852761	0.419962258791064	0.869419408928946	1	0	1	0	1	0	0
0.571428571428571	0.242857142857143	0.670777415064684	0.873214974913161	0.155603917301415	0.0269576379974326	0.586826347305389	0.0069204152249135	0.322699386503067	0.085323539557251	0.58205826870677	1	0	0	1	1	0	0
0.714285714285714	0.114285714285714	0.454721315439487	0.827672713238132	0.170837867247008	0.17586649550706	0.419161676646707	0.013840830449827	0.206134969325153	0.459813728872025	0.869419408928946	1	0	0	1	1	0	0
0.428571428571429	0.252380952380952	0.591343247491234	0.664415283674257	0.168661588683351	NA	0.583832335329341	0.0761245674740484	0.377914110429448	0.0538522411379177	0.869419408928946	1	0	0	1	1	0	0
0.714285714285714	0.252380952380952	0.385322210131786	0.764955615592435	0.168661588683351	0.105263157894737	0.580838323353293	0.0173010380622837	0.483435582822086	0.419962258791064	0.869419408928946	1	0	1	0	1	0	0
0.142857142857143	0.428571428571429	0.551323902792891	0.686800463141644	0.16974972796518	0.373555840821566	0.664670658682635	0.346020761245675	0.505521472392638	0.301807925653877	0.845001047998323	1	0	0	0	1	0	0
0.285714285714286	0.280952380952381	0.528956595333092	0.744886144345812	0.16974972796518	0.0224646983311938	0.655688622754491	0.152249134948097	0.449079754601227	0.366799910719721	0.845001047998323	1	0	0	1	1	0	0
0.571428571428571	0.423809523809524	0.738604763631967	0.914318795831725	0.168661588683351	0.0757381258023107	0.338323353293413	0.598615916955017	0.147239263803681	0.0446807215469837	0.506916788933138	1	0	1	0	1	0	0
0.857142857142857	0.1	0.457985733284972	0.658240061752219	0.161044613710555	0.352374839537869	0.514970059880239	0.394463667820069	0.271165644171779	0.553902968569284	0.82812827499476	1	0	0	1	1	0	0
0.714285714285714	0.242857142857143	0.597751178817555	0.777884986491702	0.0195865070729053	NA	NA	NA	NA	0.0577075259217174	0.861873821001886	0	1	0	1	1	0	0
0.142857142857143	0.457142857142857	0.431628581791803	0.757622539560015	0.0130576713819369	NA	NA	NA	NA	0.58766714688635	0.869419408928946	0	1	1	0	1	0	0
0.428571428571429	0.328571428571429	0.610808850199492	0.777113083751447	0.0119695321001088	NA	NA	NA	NA	0.041271838159203	0.861873821001886	0	1	0	1	1	0	0
0.714285714285714	0.447619047619048	0.477451335993229	0.707062910073331	0.0206746463547334	NA	NA	NA	NA	0.373942333056023	0.948333682666108	0	1	1	0	1	0	0
0.428571428571429	0.433333333333333	0.509974610083424	0.737167116943265	0.0500544069640914	NA	NA	NA	NA	0.433902156930382	0.839341857053029	0	1	0	0	1	0	0
0.714285714285714	0.242857142857143	0.492201668480232	0.764955615592435	0.15233949945593	0.306161745827985	0.589820359281437	0.449826989619377	0.496932515337423	0.377513544224175	0.82812827499476	1	0	0	1	1	0	0
0.714285714285714	0.180952380952381	0.452665941240479	0.644924739482825	0.149075081610446	0.592426187419769	0.413173652694611	0.193771626297578	0.511656441717791	0.352860012580403	0.839341857053029	1	0	0	1	1	0	0
0.857142857142857	0.19047619047619	0.428001450852376	0.717676572751833	0.16974972796518	0.306803594351733	0.580838323353293	0.100346020761246	0.354601226993865	0.420956516445833	0.719136449381681	1	0	1	0	1	0	0
0.714285714285714	0.195238095238095	0.413734735823963	0.689888074102663	0.171926006528836	0.192554557124519	0.574850299401198	0.117647058823529	0.303067484662577	0.423513178986669	0.706036470341648	1	0	0	1	1	0	0
0.714285714285714	0.114285714285714	0.440454600411075	0.819374758780394	0.168661588683351	0.0699614890885751	0.419161676646707	0.013840830449827	0.390184049079755	0.459813728872025	0.869419408928946	1	0	0	1	1	0	0
0.857142857142857	0.1	0.523636803288599	0.775955229641065	0.168661588683351	0.231707317073171	0.514970059880239	0.394463667820069	0.480981595092024	0.46506909076152	0.685390903374555	1	0	0	1	1	0	0
0.714285714285714	0.252380952380952	0.410349413613831	0.616943265148591	0.168661588683351	0.403080872913992	0.580838323353293	0.0173010380622837	0.441717791411043	0.328754337195382	0.839341857053029	1	0	1	0	1	0	0
0.857142857142857	0.0476190476190476	0.277717325595454	0.585295252798147	0.168661588683351	NA	0.511976047904192	0	0.342331288343558	0.641458515106629	0.869419408928946	1	0	1	0	1	0	0
1	0.128571428571429	0.527626647321968	0.836356619065998	0.168661588683351	NA	0.419161676646707	0.0380622837370242	0.245398773006135	0.172960249984782	0.835569063089499	1	0	1	0	1	0	0
0.714285714285714	0.180952380952381	0.484705597872083	0.696449247394828	0.167573449401523	0.213735558408216	0.586826347305389	0.193771626297578	0.251533742331288	0.39752044315484	0.706036470341648	1	0	0	1	1	0	0
0.428571428571429	0.5	0.550477572240358	0.723465843303744	0.167573449401523	0.118100128369705	0.248502994011976	0.321799307958477	0.220858895705521	0.218797556966905	0.677845315447495	1	0	1	0	1	0	0
0.571428571428571	0.261904761904762	0.518437915608754	0.91721343110768	0.167573449401523	NA	0.583832335329341	0.100346020761246	0.238036809815951	0.313556398758192	0.546426325717879	1	0	1	0	1	0	0
0.571428571428571	0.114285714285714	0.490871720469109	0.623890389810884	0.164309031556039	0.39216944801027	0.440119760479042	0.356401384083045	0.382822085889571	0.473428971450602	0.813037099140641	1	0	0	1	1	0	0
0.714285714285714	0.195238095238095	0.42086809333817	0.621767657275183	0.159956474428727	0.222079589216945	0.425149700598802	0.117647058823529	0.285889570552147	0.357141407787675	0.82812827499476	1	0	0	1	1	0	0
0.285714285714286	0.414285714285714	0.600048361745859	0.735044384407565	0.0206746463547334	NA	NA	NA	NA	0.0869873993060487	0.897610563823098	0	1	0	0	1	0	0
0.285714285714286	0.571428571428571	0.484584693507436	0.679274411424161	0.167573449401523	0.211168164313222	0.838323353293413	0.314878892733564	0.511656441717791	0.400016232778037	0.845001047998323	1	0	0	1	1	0	0
0.857142857142857	0	0.513239027928908	0.843689695098418	0.16974972796518	NA	0.5	0.0242214532871972	0.457668711656442	0.410689284337398	0.719136449381681	1	0	1	0	1	0	0
0.428571428571429	0.423809523809524	0.673920928545521	0.744886144345812	0.16974972796518	0.0224646983311938	0.736526946107784	0.166089965397924	0.449079754601227	0.223565935515289	0.845001047998323	1	0	0	0	1	0	0
0.285714285714286	0.342857142857143	0.472010639584089	0.705133153222694	0.0184983677910773	NA	NA	NA	NA	0.643974595702372	0.953888073779082	0	1	0	0	1	0	0
0.714285714285714	0.447619047619048	0.378551565711522	0.644345812427634	0.0184983677910773	NA	NA	NA	NA	0.542134204492421	0.953888073779082	0	1	1	0	1	0	0
0.714285714285714	0.447619047619048	0.578527384838593	0.821690467001158	0.00870511425462459	NA	NA	NA	NA	0.0524115820871294	0.281597149444561	0	1	1	0	1	0	0
0.285714285714286	0.3	0.528472977874501	0.686800463141644	0.16974972796518	0.373555840821566	0.583832335329341	0.332179930795848	0.505521472392638	0.270864192520748	0.845001047998323	1	0	0	0	1	0	0
0.714285714285714	0.114285714285714	0.44613710554951	0.826128907757623	0.157780195865071	0.296534017971759	0.419161676646707	0.013840830449827	0.392638036809816	0.459813728872025	0.869419408928946	1	0	0	1	1	0	0
0.142857142857143	0.442857142857143	0.477693144722524	0.735044384407565	0.0206746463547334	NA	NA	NA	NA	0.872207454903314	0.897610563823098	0	1	0	1	1	0	0
0.714285714285714	0.157142857142857	0.582759037601257	0.726167502894635	0.0195865070729053	NA	NA	NA	NA	0.132885579205811	0.897610563823098	0	1	1	0	1	0	0
0.428571428571429	0.509523809523809	0.564623382904123	0.718062524121961	0.165397170837867	0.0898587933247753	0.55688622754491	0.252595155709343	0.252760736196319	0.778219670068786	0.869419408928946	1	0	1	0	1	0	0
0.857142857142857	0.1	0.522911377100713	0.803164801235044	0.167573449401523	0.297175866495507	0.514970059880239	0.394463667820069	0.451533742331288	0.560152588113548	0.82812827499476	1	0	0	1	1	0	0
0.285714285714286	0.514285714285714	0.521460524724943	0.749131609417213	0.167573449401523	0.34403080872914	0.431137724550898	0.411764705882353	0.450306748466258	0.287502790008725	0.82435548103123	1	0	1	0	1	0	0
0.857142857142857	0.19047619047619	0.473219683230565	0.693554612118873	0.166485310119695	0.347240051347882	0.419161676646707	0.100346020761246	0.311656441717791	0.65174603818761	0.835569063089499	1	0	1	0	1	0	0
0.285714285714286	0.280952380952381	0.470801595937613	0.743149363180239	0.0130576713819369	NA	NA	NA	NA	0.436316782663393	0.897610563823098	0	1	0	1	1	0	0
0.285714285714286	0.280952380952381	0.618425825172289	0.827672713238132	0.0108813928182807	NA	NA	NA	NA	0.0578292717569953	0.715363655418151	0	1	0	1	1	0	0
0.714285714285714	0.195238095238095	0.550598476605005	0.736009262832883	0.151251360174102	0.254172015404365	0.574850299401198	0.117647058823529	0.510429447852761	0.515654485319481	0.869419408928946	1	0	0	1	1	0	0
0.571428571428571	0.080952380952381	0.362592189578044	0.671555384021613	0.167573449401523	0.768292682926829	0.431137724550898	0.0103806228373702	0.510429447852761	0.522675161820506	0.813037099140641	1	0	0	1	1	0	0
0.285714285714286	0.0761904761904762	0.148591464151856	0.271516788884601	0.0663764961915125	NA	NA	NA	NA	0.507862751861697	0.961538461538462	0	1	0	1	1	0	0
0.285714285714286	0.714285714285714	0.396808124773304	0.605557699729834	0.0674646354733406	NA	NA	NA	NA	0.414788060791754	0.961538461538462	0	1	0	1	1	0	0
0.428571428571429	0.328571428571429	0.512876314834966	0.76360478579699	0.240478781284004	0.36392811296534	0.431137724550898	0.0865051903114187	0.251533742331288	0.254671996428789	0.916264933976106	1	0	0	1	1	0	0
1	0.114285714285714	0.437673800024181	0.768043226553454	0.252448313384113	0.291399229781772	0.580838323353293	0.013840830449827	0.276073619631902	0.512184729014062	0.961538461538462	1	0	0	1	1	0	0
0.714285714285714	0.114285714285714	0.338532221013179	0.719027402547279	0.251360174102285	0.146983311938383	0.419161676646707	0.013840830449827	0.177914110429448	0.507862751861697	0.961538461538462	1	0	0	1	1	0	0
0.714285714285714	0.195238095238095	0.472615161407327	0.735237360092628	0.253536452665941	0.13607188703466	0.574850299401198	0.117647058823529	0.208588957055215	0.597487977598766	0.961538461538462	1	0	0	1	1	0	0
0.714285714285714	0.114285714285714	0.396445411679362	0.581821690467001	0.245919477693145	0.557124518613607	0.419161676646707	0.013840830449827	0.439263803680982	0.507862751861697	0.961538461538462	1	0	0	1	1	0	0
0.857142857142857	0.1	0.419538145327046	0.718834426862215	0.250272034820457	0.195121951219512	0.48502994011976	0.394463667820069	0.471165644171779	0.52265487084796	0.961538461538462	1	0	0	1	1	0	0
0.714285714285714	0.242857142857143	0.424616128642244	0.670204554226168	0.248095756256801	0.456996148908857	0.410179640718563	0.449826989619377	0.468711656441718	0.560396079784104	0.961538461538462	1	0	0	1	1	0	0
0.571428571428571	0.242857142857143	0.356667875710313	0.712659204940178	0.240478781284004	0.0783055198973042	0.586826347305389	0.0069204152249135	0.320245398773006	0.414788060791754	0.961538461538462	1	0	0	1	1	0	0
0.571428571428571	0.114285714285714	0.177003989844033	0.210729448089541	0.235038084874864	0.439024390243902	0.559880239520958	0.356401384083045	0.333742331288344	0.649067629811497	0.961538461538462	1	0	0	1	1	0	0
0.571428571428571	0.347619047619048	0.348688187643574	0.584137398687765	0.229597388465724	0.519255455712452	0.655688622754491	0.73356401384083	0.306748466257669	0.52265487084796	0.961538461538462	1	0	1	0	1	0	0
0.285714285714286	0.280952380952381	0.359932293555797	0.631416441528367	0.207834602829162	0.345314505776637	0.344311377245509	0.152249134948097	0.159509202453988	0.546415599699694	0.961538461538462	1	0	0	1	1	0	0
0.428571428571429	0.252380952380952	0.571394027324386	0.715746815901196	0.0652883569096844	NA	NA	NA	NA	0.0918978146622568	0.967302452316076	0	1	0	0	1	0	0
1	0.114285714285714	0.444323540079797	0.809532998842146	0.0663764961915125	0.339537869062901	0.580838323353293	0.013840830449827	0.279754601226994	0.515187792950916	0.967302452316076	1	0	0	0	1	0	0
0.571428571428571	0.0904761904761905	0.467295369362834	0.761482053261289	0.0663764961915125	0.0198973042362003	0.473053892215569	0.162629757785467	0.331288343558282	0.391453442363492	0.932508907985747	1	0	0	0	1	0	0
0.428571428571429	0.252380952380952	0.522427759642123	0.687765341566963	0.0663764961915125	NA	NA	NA	NA	0.206237444960737	0.963215258855586	0	1	0	0	1	0	0
0.714285714285714	0.114285714285714	0.435860234554467	0.716325742956388	0.0663764961915125	NA	NA	NA	NA	0.502303025384007	0.950953678474114	0	1	0	0	1	0	0
0.428571428571429	0.376190476190476	0.234917180510216	0.270937861829409	0.0663764961915125	NA	NA	NA	NA	0.206237444960737	0.967302452316076	0	1	0	0	1	0	0
0.428571428571429	0.252380952380952	0.474066013783098	0.821690467001158	0.0663764961915125	0.197047496790757	0.583832335329341	0.0761245674740484	0.321472392638037	0.449039222449932	0.930517711171662	1	0	0	0	1	0	0
0.571428571428571	0.080952380952381	0.417724579857333	0.764762639907372	0.0663764961915125	NA	NA	NA	NA	0.725381977558184	0.959128065395095	0	1	0	0	1	0	0
0.714285714285714	0.252380952380952	0.404304195381453	0.757043612504824	0.0663764961915125	NA	NA	NA	NA	0.413732930219345	0.959128065395095	0	1	0	0	1	0	0
0.857142857142857	0.371428571428571	0.486640067706444	0.79718255499807	0.0663764961915125	0.0468549422336329	0.380239520958084	0.131487889273356	0.274846625766871	0.657833329951505	0.946866485013624	1	0	0	0	1	0	0
0.714285714285714	0.114285714285714	0.434530286543344	0.739675800849093	0.0663764961915125	NA	NA	NA	NA	0.502303025384007	0.950953678474114	0	1	0	0	1	0	0
0.714285714285714	0.114285714285714	0.3845967839439	0.697221150135083	0.0663764961915125	NA	NA	NA	NA	0.510825233853459	0.967302452316076	0	1	0	0	1	0	0
1	0.114285714285714	0.471647926490146	0.787147819374759	0.0663764961915125	0.0507060333761232	0.580838323353293	0.013840830449827	0.376687116564417	0.513036949861007	0.963215258855586	1	0	0	0	1	0	0
1	0.114285714285714	0.421714423890703	0.708220764183713	0.0663764961915125	0.125802310654686	0.580838323353293	0.013840830449827	0.34478527607362	0.515187792950916	0.967302452316076	1	0	0	0	1	0	0
0.857142857142857	0.114285714285714	0.304920807641156	0.533963720571208	0.0663764961915125	NA	NA	NA	NA	0.405839741898829	0.967302452316076	0	1	0	0	1	0	0
0.428571428571429	0.361904761904762	0.113045580945472	0.270937861829409	0.0663764961915125	NA	NA	NA	NA	0.466550331757401	0.967302452316076	0	1	0	0	1	0	0
0.428571428571429	0.361904761904762	0.417240962398743	0.676958703203396	0.0663764961915125	0.201540436456996	0.359281437125749	0.26643598615917	0.525153374233129	0.466550331757401	0.967302452316076	1	0	0	0	1	0	0
0.714285714285714	0.242857142857143	0.562930721799057	0.804901582400617	0.0663764961915125	0.320282413350449	0.410179640718563	0.449826989619377	0.716564417177914	0.188827790515999	0.932508907985747	1	0	0	0	1	0	0
0.285714285714286	0.0761904761904762	0.406601378309757	0.721536086453107	0.0663764961915125	0.414634146341463	0.431137724550898	0.0380622837370242	0.349693251533742	0.50443357750137	0.955040871934605	1	0	0	0	1	0	0
0.428571428571429	0.361904761904762	0.354128884052714	0.388267078348128	0.0663764961915125	NA	NA	NA	NA	0.0750157255037234	0.967302452316076	0	1	0	0	1	0	0
1	0.114285714285714	0.458832063837505	0.615399459668082	0.0663764961915125	NA	NA	NA	NA	0.190227867621695	0.967302452316076	0	1	0	0	1	0	0
0.285714285714286	0.280952380952381	0.556764599202031	0.757043612504824	0.0663764961915125	NA	NA	NA	NA	0.137227847330723	0.959128065395095	0	1	0	0	1	0	0
0.142857142857143	0.442857142857143	0.652158142908959	0.743342338865303	0.0663764961915125	0.175224646983312	0.335329341317365	0.370242214532872	0.419631901840491	0.0548464987926871	0.965206455669671	1	0	0	0	1	0	0
0.571428571428571	0.242857142857143	0.220287752387861	0.521420301042069	0.0663764961915125	NA	NA	NA	NA	0.967676480733722	0.967302452316076	0	1	0	0	1	0	0
0.714285714285714	0.0238095238095238	0.176036754926853	0.388267078348128	0.0663764961915125	NA	NA	NA	NA	0.515187792950916	0.967302452316076	0	1	0	0	1	0	0
0.428571428571429	0.104761904761905	0.392818280739935	0.761868004631416	0.0663764961915125	NA	NA	NA	NA	0.938964754580687	0.967302452316076	0	1	0	0	1	0	0
0.714285714285714	0.0761904761904762	0.362833998307339	0.615399459668082	0.0663764961915125	NA	NA	NA	NA	0.30718503337865	0.967302452316076	0	1	0	0	1	0	0
0.428571428571429	0.423809523809524	0.442751783339379	0.739675800849093	0.0663764961915125	NA	NA	NA	NA	0.52898565428241	0.950953678474114	0	1	0	0	1	0	0
0.857142857142857	0.152380952380952	0.480957562568009	0.760131223465843	0.0663764961915125	NA	NA	NA	NA	0.912931436803766	0.955040871934605	0	1	0	0	1	0	0
0.857142857142857	0.0476190476190476	0.530286543344215	0.828444615978387	0.0663764961915125	NA	NA	NA	NA	0.305906702108232	0.963215258855586	0	1	0	0	1	0	0
0.714285714285714	0.195238095238095	0.462580099141579	0.801235044384408	0.0685527747551687	NA	NA	NA	NA	0.394801452833634	0.914692936491302	0	1	0	0	1	0	0
1	0.114285714285714	0.421593519526055	0.749903512157468	0.0685527747551687	NA	NA	NA	NA	0.519083659679808	0.974638440578495	0	1	0	0	1	0	0
1	0.114285714285714	0.444323540079797	0.809532998842146	0.0685527747551687	NA	NA	NA	NA	0.519083659679808	0.974638440578495	0	1	0	0	1	0	0
0.571428571428571	0.080952380952381	0.417724579857333	0.764762639907372	0.0685527747551687	0.0346598202824134	0.568862275449102	0.0103806228373702	0.284662576687117	0.737008704827222	0.974638440578495	1	0	0	0	1	0	0
0.714285714285714	0.114285714285714	0.432837625438278	0.790428406020841	0.0685527747551687	NA	NA	NA	NA	0.514680518637258	0.974638440578495	0	1	0	0	1	0	0
0.714285714285714	0.114285714285714	0.321726514327167	0.652643766885372	0.0685527747551687	0.00256739409499358	0.419161676646707	0.013840830449827	0.224539877300614	0.514680518637258	0.974638440578495	1	0	0	0	1	0	0
0.428571428571429	0.252380952380952	0.448071575383871	0.803936703975299	0.0663764961915125	NA	NA	NA	NA	0.551183978248077	0.970027247956403	0	1	0	0	1	0	0
0.285714285714286	0.4	0.452424132511184	0.709957545349286	0.0663764961915125	NA	NA	NA	NA	0.519083659679808	0.974638440578495	0	1	0	0	1	0	0
0.714285714285714	0.195238095238095	0.462580099141579	0.801235044384408	0.0685527747551687	NA	NA	NA	NA	0.42036807824199	0.974638440578495	0	1	0	0	1	0	0
0.714285714285714	0.128571428571429	0.551686615886834	0.797375530683134	0.0685527747551687	NA	NA	NA	NA	0.106121786417223	0.91008174386921	0	1	0	0	1	0	0
0.714285714285714	0.128571428571429	0.536573570305888	0.821883442686221	0.0685527747551687	NA	0.580838323353293	0.0380622837370242	0.224539877300614	NA	NA	1	0	0	0	1	0	0
1	0.114285714285714	0.444928061903035	0.780972597452721	0.0685527747551687	NA	NA	NA	NA	0.519083659679808	0.974638440578495	0	1	0	0	1	0	0
0.857142857142857	0.0476190476190476	0.325232740901947	0.664801235044384	0.0685527747551687	0.209884467265725	0.511976047904192	0	0.388957055214724	0.717996063551326	0.974638440578495	1	0	0	0	1	0	0
0.428571428571429	0.252380952380952	0.40744770886229	0.771516788884601	0.0685527747551687	0.00385109114249037	0.583832335329341	0.0761245674740484	0.212269938650307	0.47008096098046	0.974638440578495	1	0	0	0	1	0	0
0.714285714285714	0.252380952380952	0.461491959859751	0.778656889231957	0.0685527747551687	NA	NA	NA	NA	0.42036807824199	0.974638440578495	0	1	0	0	1	0	0
0.428571428571429	0.252380952380952	0.444565348809092	0.748745658047086	0.0272034820457018	0.653401797175866	0.416167664670659	0.0761245674740484	1	0.544629994115618	0.958394466568854	1	0	0	0	1	0	0
0.857142857142857	0.371428571428571	0.408656752508766	0.751833269008105	0.0272034820457018	NA	NA	NA	NA	0.584481464196579	0.938272898763362	0	1	0	0	1	0	0
0.428571428571429	0.361904761904762	0.341071212670777	0.610961018911617	0.0272034820457018	0.340821566110398	0.359281437125749	0.26643598615917	0.403680981595092	0.462329809467768	0.958394466568854	1	0	0	0	1	0	0
0.428571428571429	0.361904761904762	0.387014871236852	0.652450791200309	0.0272034820457018	0.414634146341463	0.359281437125749	0.26643598615917	0.473619631901841	0.460422458048414	0.958394466568854	1	0	0	0	1	0	0
0.428571428571429	0.361904761904762	0.51565711522186	0.50366653801621	0.0261153427638738	NA	NA	NA	NA	0.0674269017714019	0.958394466568854	0	1	0	0	1	0	0
0.571428571428571	0.080952380952381	0.367428364163946	0.719220378232343	0.0272034820457018	0.153401797175866	0.431137724550898	0.0103806228373702	0.233128834355828	0.706166426556825	0.958394466568854	1	0	0	0	1	0	0
0.571428571428571	0.242857142857143	0.418933623503809	0.789270551910459	0.0272034820457018	0.0693196405648267	0.413173652694611	0.0069204152249135	0.242944785276074	0.954954040947183	0.954412072940683	1	0	0	0	1	0	0
0.857142857142857	0.114285714285714	0.609357997823721	0.833654959475106	0.0272034820457018	0.079589216944801	0.517964071856287	0.13840830449827	0.343558282208589	NA	NA	1	0	0	0	1	0	0
0.285714285714286	0.4	0.469592552291138	0.748745658047086	0.0272034820457018	0.653401797175866	0.652694610778443	0.242214532871972	1	0.472536168658564	0.958394466568854	1	0	0	0	1	0	0
0.428571428571429	0.361904761904762	0.46850441300931	0.71748359706677	0.0272034820457018	NA	NA	NA	NA	0.296856928352576	0.958394466568854	0	1	0	0	1	0	0
0.142857142857143	0.442857142857143	0.396082698585419	0.633153222693941	0.0272034820457018	0.325417201540436	0.664670658682635	0.370242214532872	0.268711656441718	0.706166426556825	0.958394466568854	1	0	0	0	1	0	0
0.571428571428571	0.261904761904762	0.586265264176037	0.850057892705519	0.0272034820457018	0.100770218228498	0.583832335329341	0.100346020761246	0.354601226993865	0.115354178925796	0.914273737162021	1	0	0	0	1	0	0
0.714285714285714	0.447619047619048	0.376375287147866	0.745658047086067	0.0272034820457018	NA	NA	NA	NA	0.544629994115618	0.958394466568854	0	1	0	0	1	0	0
0.428571428571429	0.3	0.476484101076049	0.739289849478966	0.0239390642002176	NA	NA	NA	NA	0.624698171783374	0.89855376231398	0	1	1	0	1	0	0
0.285714285714286	0.4	0.411558457260307	0.668660748745658	0.0250272034820457	NA	NA	NA	NA	0.433820993040196	0.89855376231398	0	1	0	1	1	0	0
0.571428571428571	0.080952380952381	0.339862169024302	0.592628328830567	0.0272034820457018	NA	NA	NA	NA	0.705679443215713	0.957765667574932	0	1	0	1	1	0	0
0.285714285714286	0.0761904761904762	0.338894934107121	0.552489386337321	0.0261153427638738	NA	NA	NA	NA	0.505833654607065	0.957765667574932	0	1	0	1	1	0	0
0.714285714285714	0.0857142857142857	0.421472615161407	0.654766499421073	0.0380848748639826	NA	NA	NA	NA	0.538603575269363	0.957765667574932	0	1	0	1	1	0	0
0.571428571428571	0.266666666666667	0.446741627372748	0.7306059436511	0.0500544069640914	0.553915275994865	0.401197604790419	0.0380622837370242	0.602453987730061	0.468112736643467	0.756445189687697	1	0	0	0	1	0	0
0.428571428571429	0.252380952380952	0.376979808971104	0.633925125434195	0.0511425462459195	0.0661103979460847	0.583832335329341	0.0761245674740484	0.250306748466258	0.462005153907027	0.957765667574932	1	0	0	1	1	0	0
0.285714285714286	0.414285714285714	0.393422802563173	0.62157468159012	0.0522306855277476	0.209884467265725	0.652694610778443	0.26643598615917	0.34601226993865	0.662621999472435	0.954726472437644	1	0	0	0	1	0	0
0.714285714285714	0.114285714285714	0.432595816708983	0.838865302971826	0.0522306855277476	NA	0.419161676646707	0.013840830449827	0.233128834355828	0.505833654607065	0.957765667574932	1	0	0	1	1	0	0
0.571428571428571	0.242857142857143	0.276266473219683	0.647047472018526	0.0544069640914037	0.418485237483954	0.413173652694611	0.0069204152249135	0.258895705521472	0.958241178499685	0.957765667574932	1	0	0	1	1	0	0
0.285714285714286	0.280952380952381	0.380365131181236	0.712659204940178	0.0544069640914037	0.00385109114249037	0.655688622754491	0.152249134948097	0.262576687116564	0.499665198952986	0.945923286522742	1	0	0	1	1	0	0
0.428571428571429	0.104761904761905	0.445290774996977	0.707834812813586	0.0533188248095756	0.514762516046213	0.57185628742515	0.179930795847751	0.379141104294479	0.929813525962299	0.957765667574932	1	0	1	0	1	0	0
1	0.114285714285714	0.454479506710192	0.834233886530297	0.0533188248095756	NA	0.580838323353293	0.013840830449827	0.325153374233129	0.510175922731977	0.957765667574932	1	0	0	1	1	0	0
0.857142857142857	0.0476190476190476	0.524120420747189	0.650906985719799	0.0522306855277476	0.166238767650834	0.488023952095808	0	0.397546012269939	0.154718665665645	0.89855376231398	1	0	1	0	1	0	0
0.285714285714286	0.666666666666667	0.4888163462701	0.717869548436897	0.0533188248095756	0.231707317073171	0.266467065868263	0.283737024221453	0.333742331288344	0.413144492015502	0.957765667574932	1	0	0	1	1	0	0
0.142857142857143	0.804761904761905	0.710796759763027	0.565611732921652	0.0533188248095756	0.435173299101412	0.365269461077844	0.217993079584775	0.262576687116564	0.0297668567254429	0.957765667574932	1	0	0	0	1	0	0
0.428571428571429	0.328571428571429	0.387135775601499	0.683519876495562	0.0511425462459195	0.55198973042362	0.568862275449102	0.0865051903114187	0.261349693251534	0.873100257695351	0.89855376231398	1	0	0	1	1	0	0
0.285714285714286	0.714285714285714	0.558094547213154	0.832690081049788	0.0489662676822633	0.437740693196406	0.197604790419162	0.294117647058823	0.222085889570552	0.387922813140434	0.89855376231398	1	0	0	1	1	0	0
0.857142857142857	0.19047619047619	0.391851045822754	0.703975299112312	0.0522306855277476	0.318356867779204	0.580838323353293	0.100346020761246	0.330061349693252	0.467930117890551	0.80077551875917	1	0	1	0	1	0	0
0.714285714285714	0.114285714285714	0.415669205658324	0.820918564260903	0.0522306855277476	0.00256739409499358	0.419161676646707	0.013840830449827	0.230674846625767	0.411703832964714	0.777090756654789	1	0	0	1	1	0	0
0.714285714285714	0.180952380952381	0.656268891306976	0.815322269394056	0.0522306855277476	NA	NA	NA	NA	0.164336586652598	0.780129951792077	0	1	0	1	1	0	0
0.285714285714286	0.576190476190476	0.651432716721074	0.848321111539946	0.0511425462459195	0.255455712451861	0.431137724550898	0.259515570934256	0.240490797546012	0.116571637278575	0.89855376231398	1	0	1	0	1	0	0
0.857142857142857	0.19047619047619	0.505622052956112	0.800463141644153	0.0489662676822633	0.426187419768935	0.419161676646707	0.100346020761246	0.347239263803681	0.424913256092365	0.89855376231398	1	0	1	0	1	0	0
0.714285714285714	0.0238095238095238	0.388828436706565	0.629679660362794	0.0478781284004353	NA	0.511976047904192	0.0242214532871972	0.27361963190184	0.479049570845931	0.89855376231398	1	0	1	0	1	0	0
0.571428571428571	0.347619047619048	0.424011606819006	0.719027402547279	0.0500544069640914	0.209884467265725	0.655688622754491	0.73356401384083	0.371779141104294	0.436418237526125	0.80077551875917	1	0	1	0	1	0	0
0.285714285714286	0.4	0.436464756377705	0.62157468159012	0.0522306855277476	0.209884467265725	0.652694610778443	0.242214532871972	0.34601226993865	0.50861351784591	0.954726472437644	1	0	0	1	1	0	0
0.714285714285714	0.228571428571429	0.540563414339258	0.763411810111926	0.0522306855277476	0.54813863928113	0.42814371257485	0.588235294117647	0.429447852760736	0.323397520443155	0.80077551875917	1	0	1	0	1	0	0
0.571428571428571	0.114285714285714	0.377463426429694	0.565611732921652	0.0533188248095756	0.435173299101412	0.559880239520958	0.356401384083045	0.262576687116564	0.646490676298115	0.957765667574932	1	0	0	1	1	0	0
0.714285714285714	0.242857142857143	0.462459194776931	0.756657661134697	0.0511425462459195	0.580872913992298	0.410179640718563	0.449826989619377	0.388957055214724	0.549662155307104	0.954726472437644	1	0	0	1	1	0	0
0.714285714285714	0.180952380952381	0.497884173618668	0.81918178309533	0.0489662676822633	0.255455712451861	0.413173652694611	0.193771626297578	0.371779141104294	0.323397520443155	0.871829805072312	1	0	0	1	1	0	0
0.285714285714286	0.4	0.514206262846089	0.739868776534157	0.249183895538629	0.214377406931964	0.347305389221557	0.242214532871972	0.390184049079755	0.324696142686119	0.89048417522532	1	0	0	1	1	0	0
0.571428571428571	0.242857142857143	0.476363196711401	0.703782323427248	0.110990206746464	0.034017971758665	0.586826347305389	0.0069204152249135	0.25521472392638	0.417263559442404	0.967407252148397	1	0	0	1	1	0	0
0.857142857142857	0.1	0.404425099746101	0.681590119644925	0.218715995647443	0.208600770218229	0.48502994011976	0.394463667820069	0.32760736196319	0.525779680620092	0.967407252148397	1	0	0	1	1	0	0
0.857142857142857	0.1	0.35134808366582	0.630644538788113	0.241566920565832	0.354300385109114	0.48502994011976	0.394463667820069	0.395092024539877	0.525779680620092	0.967407252148397	1	0	0	1	1	0	0
0.857142857142857	0.371428571428571	0.571756740418329	0.756464685449633	0.241566920565832	0.348523748395379	0.380239520958084	0.131487889273356	0.423312883435583	0.665320698821094	0.957765667574932	1	0	0	1	1	0	0
0.857142857142857	0.1	0.42727602466449	0.702238517946739	0.235038084874864	0.414634146341463	0.514970059880239	0.394463667820069	0.294478527607362	0.652943205567843	0.967407252148397	1	0	0	1	1	0	0
0.428571428571429	0.104761904761905	0.663281344456535	0.738903898108838	0.0413492927094668	NA	NA	NA	NA	0.0481504778524035	0.943303290714735	0	1	1	0	1	0	0
0.714285714285714	0.195238095238095	0.50671019223794	0.69915090698572	0.241566920565832	0.474967907573813	0.425149700598802	0.117647058823529	0.414723926380368	0.212568228395187	0.938587298260323	1	0	0	1	1	0	0
0.428571428571429	0.328571428571429	0.511062749365252	0.75106136626785	0.227421109902067	0.614890885750963	0.431137724550898	0.0865051903114187	0.249079754601227	0.29854107907392	0.688534898344163	1	0	0	1	1	0	0
0.142857142857143	0.442857142857143	0.619393060089469	0.706869934388267	0.0750816104461371	0.219512195121951	0.664670658682635	0.370242214532872	0.339877300613497	0.216504677069172	0.957765667574932	1	0	0	1	1	0	0
0.428571428571429	0.3	0.45460041107484	0.588961790814357	0.196953210010881	0.539152759948652	0.616766467065868	0.152249134948097	0.282208588957055	0.378629547714222	0.967407252148397	1	0	1	0	1	0	0
0.285714285714286	0.571428571428571	0.487607302623625	0.646661520648398	0.199129488574538	0.521181001283697	0.161676646706587	0.314878892733564	0.434355828220859	0.545421342044924	0.967407252148397	1	0	0	1	1	0	0
0.428571428571429	0.252380952380952	0.41288840527143	0.648784253184099	0.0489662676822633	NA	NA	NA	NA	0.54968244627965	0.967407252148397	0	1	0	1	1	0	0
0.714285714285714	0.0857142857142857	0.524966751299722	0.820532612890776	0.194776931447225	0.388960205391528	0.508982035928144	0.0484429065743945	0.349693251533742	0.565692023618692	0.909662544539929	1	0	0	1	1	0	0
0.857142857142857	0.1	0.416999153669448	0.646661520648398	0.199129488574538	0.521181001283697	0.48502994011976	0.394463667820069	0.434355828220859	0.525779680620092	0.967407252148397	1	0	0	1	1	0	0
0.714285714285714	0.447619047619048	0.442630878974731	0.674064067927441	0.241566920565832	0.269576379974326	0.497005988023952	0.0934256055363322	0.337423312883436	0.514639936692166	0.943303290714735	1	0	1	0	1	0	0
0.714285714285714	0.0761904761904762	0.758553983798815	0.732342724816673	0.240478781284004	0.082798459563543	0.568862275449102	0.0380622837370242	0.160736196319018	0.0868859444433172	0.89048417522532	1	0	0	1	1	0	0
0.714285714285714	0.447619047619048	0.50671019223794	0.738903898108838	0.0413492927094668	NA	NA	NA	NA	0.235070916949049	0.943303290714735	0	1	1	0	1	0	0
0.285714285714286	0.461904761904762	0.467778986821424	0.689309147047472	0.0642002176278564	NA	NA	NA	NA	0.712700119716738	0.967407252148397	0	1	1	0	1	0	0
0.857142857142857	0.371428571428571	0.514810784669327	0.704747201852567	0.223068552774755	0.369704749679076	0.380239520958084	0.131487889273356	0.224539877300614	0.665320698821094	0.957765667574932	1	0	0	1	1	0	0
0.714285714285714	0.252380952380952	0.424495224277596	0.641644152836743	0.187159956474429	0.353016688061617	0.419161676646707	0.0173010380622837	0.331288343558282	0.300590467301098	0.904841752253196	1	0	1	0	1	0	0
0.285714285714286	0.280952380952381	0.507798331519768	0.618873021999228	0.20348204570185	0.371630295250321	0.655688622754491	0.152249134948097	0.306748466257669	0.287847736542012	0.755816390693775	1	0	0	1	1	0	0
1	0.128571428571429	0.496433321242897	0.788691624855268	0.224156692056583	0.0160462130937099	0.419161676646707	0.0380622837370242	0.154601226993865	0.490838625895339	0.928945713686858	1	0	1	0	1	0	0
0.142857142857143	0.442857142857143	0.72554709225003	0.915669625627171	0.241566920565832	0.0892169448010269	0.664670658682635	0.370242214532872	0.423312883435583	0.158797151147454	0.491511213582058	1	0	0	1	1	0	0
1	0.114285714285714	0.383508644662072	0.795831725202624	0.219804134929271	0.00256739409499358	0.580838323353293	0.013840830449827	0.198773006134969	0.515248665868555	0.967407252148397	1	0	0	1	1	0	0
0.714285714285714	0.180952380952381	0.43622294764841	0.5775762253956	0.171926006528836	0.449935815147625	0.413173652694611	0.193771626297578	0.574233128834356	0.405657123145912	0.966883252986795	1	0	0	1	1	0	0
0.285714285714286	0.280952380952381	0.378067948252932	0.6142416055577	0.168661588683351	0.446726572528883	0.344311377245509	0.152249134948097	0.417177914110429	0.535275855771767	0.946761685181304	1	0	0	1	1	0	0
0.571428571428571	0.423809523809524	0.475879579252811	0.706869934388267	0.16974972796518	0.544929396662388	0.338323353293413	0.598615916955017	0.380368098159509	0.579144938416898	0.941731293229931	1	0	1	0	1	0	0
0.714285714285714	0.252380952380952	0.488211824446863	0.85796989579313	0.16974972796518	0.151476251604621	0.580838323353293	0.0173010380622837	0.257668711656442	0.445995576567985	0.946761685181304	1	0	1	0	1	0	0
0.857142857142857	0.19047619047619	0.467053560633539	0.72327286761868	0.171926006528836	0.39216944801027	0.419161676646707	0.100346020761246	0.360736196319018	0.719720796217763	0.924124921400126	1	0	1	0	1	0	0
1	0.080952380952381	0.434892999637287	0.783674257043612	0.17519042437432	0.32413350449294	0.508982035928144	0.1280276816609	0.388957055214724	0.561857029807439	0.924124921400126	1	0	1	0	1	0	0
0.714285714285714	0.157142857142857	0.546366823842341	0.850250868390583	0.170837867247008	0.4801026957638	0.511976047904192	0.103806228373702	0.428220858895706	0.445995576567985	0.924124921400126	1	0	1	0	1	0	0
0.714285714285714	0.257142857142857	0.393664611292468	0.584523350057893	0.171926006528836	0.422336328626444	0.332335329341317	0.0242214532871972	0.446625766871166	0.932512225310959	0.966883252986795	1	0	0	0	1	0	0
0.714285714285714	0.447619047619048	0.472736065771974	0.730412967966036	0.174102285092492	0.202824133504493	0.502994011976048	0.0934256055363322	0.357055214723926	0.398839356370351	0.951792077132677	1	0	1	0	1	0	0
0.714285714285714	0.114285714285714	0.399951638254141	0.742570436125048	0.0761697497279652	0.62002567394095	0.419161676646707	0.013840830449827	0.656441717791411	0.510602033155449	0.966883252986795	1	0	0	1	1	0	0
1	0.114285714285714	0.438278321847419	0.76206098031648	0.16974972796518	0.302310654685494	0.580838323353293	0.013840830449827	0.397546012269939	0.507030821987298	0.951792077132677	1	0	0	1	1	0	0
0.714285714285714	0.447619047619048	0.399951638254141	0.670590505596295	0.174102285092492	0.346598202824134	0.497005988023952	0.0934256055363322	0.233128834355828	0.540916746139642	0.951792077132677	1	0	1	0	1	0	0
0.428571428571429	0.252380952380952	0.356063353887075	0.584523350057893	0.171926006528836	0.422336328626444	0.416167664670659	0.0761245674740484	0.446625766871166	0.549378081691456	0.966883252986795	1	0	0	1	1	0	0
0.428571428571429	0.328571428571429	0.470438882843671	0.728869162485527	0.16974972796518	0.533376123234917	0.431137724550898	0.0865051903114187	0.483435582822086	0.403120751577623	0.966883252986795	1	0	0	1	1	0	0
1	0.080952380952381	0.356063353887075	0.663643380934002	0.166485310119695	0.145699614890886	0.508982035928144	0.1280276816609	0.223312883435583	0.592739890022929	0.951792077132677	1	0	1	0	1	0	0
0.714285714285714	0.195238095238095	0.528231169145206	0.764376688537244	0.167573449401523	0.314505776636714	0.425149700598802	0.117647058823529	0.320245398773006	0.29182476716109	0.931670509327185	1	0	0	1	1	0	0
0.857142857142857	0.114285714285714	0.507314714061178	0.701659590891548	0.16974972796518	0.39216944801027	0.517964071856287	0.13840830449827	0.462576687116564	0.385873424913256	0.966883252986795	1	0	1	0	1	0	0
0.714285714285714	0.0857142857142857	0.420505380244227	0.762446931686607	0.16974972796518	0.442875481386393	0.491017964071856	0.0484429065743945	0.320245398773006	0.752531298825153	0.966883252986795	1	0	0	1	1	0	0
0.428571428571429	0.252380952380952	0.516382541409745	0.750482439212659	0.16974972796518	0.49614890885751	0.583832335329341	0.0761245674740484	0.284662576687117	0.361037274516568	0.926640117375812	1	0	0	1	1	0	0
0.714285714285714	0.228571428571429	0.461371055495103	0.724044770358935	0.176278563656148	0.274069319640565	0.57185628742515	0.588235294117647	0.247852760736196	0.506604711563825	0.931670509327185	1	0	1	0	1	0	0
0.714285714285714	0.195238095238095	0.478297666545762	0.694133539174064	0.176278563656148	0.270218228498074	0.425149700598802	0.117647058823529	0.226993865030675	0.417020067771848	0.966883252986795	1	0	0	1	1	0	0
0.714285714285714	0.447619047619048	0.503929391851046	0.89309147047472	0.17519042437432	0.115532734274711	0.502994011976048	0.0934256055363322	0.419631901840491	0.402045330032668	0.931670509327185	1	0	1	0	1	0	0
0.857142857142857	0.19047619047619	0.528835690968444	0.74527209571594	0.17519042437432	0.560333761232349	0.419161676646707	0.100346020761246	0.445398773006135	0.710062293285717	0.934185705302871	1	0	1	0	1	0	0
0.714285714285714	0.0857142857142857	0.547092250030226	0.824199150906986	0.142546245919478	0.372913992297818	0.508982035928144	0.0484429065743945	0.379141104294479	0.466651786620133	0.748166002934395	1	0	0	1	1	0	0
0.428571428571429	0.252380952380952	0.525450368758312	0.76572751833269	0.171926006528836	0.352374839537869	0.583832335329341	0.0761245674740484	0.21840490797546	0.426861189456811	0.911548941521694	1	0	0	1	1	0	0
1	0.114285714285714	0.453391367428364	0.75260517174836	0.168661588683351	0.082798459563543	0.580838323353293	0.013840830449827	0.241717791411043	0.514964592252907	0.966883252986795	1	0	0	1	1	0	0
1	0.114285714285714	0.457381211461734	0.769780007719027	0.0794341675734494	0.286264441591784	0.580838323353293	0.013840830449827	0.247852760736196	0.507030821987298	0.951792077132677	1	0	0	0	1	0	0
0.142857142857143	0.442857142857143	0.774271551202999	0.87263604785797	0.16974972796518	0.133504492939666	0.335329341317365	0.370242214532872	0.598773006134969	0.0301929671489154	0.951792077132677	1	0	0	1	1	0	0
0.714285714285714	0.195238095238095	0.472856970136622	0.714010034735623	0.16974972796518	0.402439024390244	0.425149700598802	0.117647058823529	0.471165644171779	0.402045330032668	0.934185705302871	1	0	0	1	1	0	0
0.857142857142857	0.19047619047619	0.390158384717688	0.683133925125434	0.16974972796518	0.351091142490372	0.419161676646707	0.100346020761246	0.34478527607362	0.740965444473754	0.951792077132677	1	0	1	0	1	0	0
0.285714285714286	0.4	0.492564381574175	0.726360478579699	0.171926006528836	0.367137355584082	0.652694610778443	0.242214532871972	0.460122699386503	0.496459225290668	0.934185705302871	1	0	0	1	1	0	0
0.714285714285714	0.447619047619048	0.501874017652037	0.75260517174836	0.171926006528836	0.140564826700899	0.502994011976048	0.0934256055363322	0.392638036809816	0.402045330032668	0.941731293229931	1	0	1	0	1	0	0
0.714285714285714	0.447619047619048	0.423648893725064	0.707255885758394	0.0794341675734494	NA	NA	NA	NA	0.32502079824686	0.750785998742402	0	1	1	0	1	0	0
0.857142857142857	0.114285714285714	0.524241325111837	0.737167116943265	0.0979325353645267	NA	NA	NA	NA	0.101251953006108	0.802347516243974	0	1	1	0	1	0	0
0.857142857142857	0.1	0.421956232619998	0.747201852566577	0.100108813928183	NA	NA	NA	NA	0.546456181644786	0.807587507859987	0	1	0	1	1	0	0
0.714285714285714	0.195238095238095	0.370571877644783	0.616943265148591	0.100108813928183	NA	NA	NA	NA	0.308524237566707	0.807587507859987	0	1	0	1	1	0	0
0.571428571428571	0.114285714285714	0.391971950187402	0.664222307989193	0.0609357997823721	NA	NA	NA	NA	0.58943246149788	0.872039404736953	0	1	0	1	1	0	0
0.428571428571429	0.328571428571429	0.372869060573087	0.605171748359707	0.0620239390642002	NA	NA	NA	NA	0.785950530608932	0.807587507859987	0	1	0	1	1	0	0
0.857142857142857	0.19047619047619	0.387740297424737	0.66402933230413	0.0631120783460283	NA	NA	NA	NA	0.416857739991478	0.712010060783903	0	1	1	0	1	0	0
0.714285714285714	0.114285714285714	0.413855640188611	0.683133925125434	0.0652883569096844	NA	NA	NA	NA	0.377777326867277	0.712010060783903	0	1	0	1	1	0	0
0.428571428571429	0.252380952380952	0.206141941724096	0.490351215746816	0.0652883569096844	NA	NA	NA	NA	0.496215733620112	0.872039404736953	0	1	0	1	1	0	0
0.714285714285714	0.242857142857143	0.432837625438278	0.66981860285604	0.0533188248095756	NA	NA	NA	NA	0.380476026215937	0.712010060783903	0	1	0	1	1	0	0
0.714285714285714	0.3	0.364163946318462	0.722307989193362	0.0979325353645267	NA	NA	NA	NA	0.503033500395674	0.807587507859987	0	1	1	0	1	0	0
0.285714285714286	0.666666666666667	0.39354370692782	0.665573137784639	0.0979325353645267	NA	NA	NA	NA	0.596473428971451	0.807587507859987	0	1	0	1	1	0	0
0.571428571428571	0.423809523809524	0.395961794220771	0.643187958317252	0.100108813928183	NA	NA	NA	NA	0.361098147434207	0.732655627750996	0	1	1	0	1	0	0
0.285714285714286	0.4	0.428485068310966	0.694905441914319	0.0968443960826986	NA	NA	NA	NA	0.388044558975712	0.802347516243974	0	1	0	1	1	0	0
0.571428571428571	0.423809523809524	0.435618425825172	0.696256271709765	0.0620239390642002	NA	NA	NA	NA	0.444473753627011	0.712010060783903	0	1	1	0	1	0	0
0.857142857142857	0.371428571428571	0.540563414339258	0.840795059822462	0.0620239390642002	NA	NA	NA	NA	0.473976827709352	0.758541186334102	0	1	0	1	1	0	0
0.571428571428571	0.266666666666667	0.474670535606335	0.724237746043998	0.0620239390642002	NA	NA	NA	NA	0.538968812775196	0.69911968140851	0	1	0	0	1	0	0
0.142857142857143	0.738095238095238	0.521339620360295	0.71748359706677	0.0652883569096844	NA	NA	NA	NA	0.500943530223404	0.802347516243974	0	1	1	0	1	0	0
0.285714285714286	0.433333333333333	0.699915366944747	0.84118101119259	0.0544069640914037	NA	NA	NA	NA	0.102570866221618	0.802347516243974	0	1	0	0	1	0	0
0.571428571428571	0.261904761904762	0.477814049087172	0.711308375144732	0.0652883569096844	NA	NA	NA	NA	0.804882007994643	0.802347516243974	0	1	1	0	1	0	0
0.285714285714286	0.280952380952381	0.484221980413493	0.783674257043612	0.0642002176278564	NA	NA	NA	NA	0.432522370797232	0.758541186334102	0	1	0	1	1	0	0
0.857142857142857	0.19047619047619	0.437794704388829	0.626206098031648	0.356909684439608	0.34403080872914	0.419161676646707	0.100346020761246	0.467484662576687	0.334943083822008	0.882414588136659	1	0	1	0	1	0	0
0.285714285714286	0.571428571428571	0.484463789142788	0.673871092242377	0.0620239390642002	NA	NA	NA	NA	0.438345879918024	0.858729826032278	0	1	0	1	1	0	0
0.428571428571429	0.104761904761905	0.417240962398743	0.569278270937862	0.178454842219804	0.543003851091142	0.42814371257485	0.179930795847751	0.279754601226994	0.417628796948238	0.96090966254454	1	0	1	0	1	0	0
0.428571428571429	0.128571428571429	0.737879337444082	0.683133925125434	0.178454842219804	0.293966623876765	0.455089820359281	0.750865051903114	0.263803680981595	0.0505245216403222	0.96090966254454	1	0	0	0	1	0	0
0.142857142857143	0.442857142857143	0.202635715149317	0.448475492087997	0.177366702937976	0.278562259306804	0.335329341317365	0.370242214532872	0.353374233128834	0.932897753789339	0.96090966254454	1	0	0	1	1	0	0
0.428571428571429	0.485714285714286	0.398621690243018	0.681590119644925	0.11316648531012	0.570603337612324	0.350299401197605	0.359861591695502	0.444171779141104	0.178175029929185	0.803081115070216	1	0	1	0	1	0	0
0.285714285714286	0.571428571428571	0.229718292830371	0.537051331532227	0.188248095756257	0.554557124518614	0.161676646706587	0.314878892733564	0.32760736196319	0.961426861189457	0.96090966254454	1	0	0	1	1	0	0
0.142857142857143	0.442857142857143	0.350018135654697	0.635661906599768	0.190424374319913	0.0815147625160462	0.335329341317365	0.370242214532872	0.249079754601227	0.932897753789339	0.96090966254454	1	0	0	1	1	0	0
0.571428571428571	0.114285714285714	0.320638375045339	0.573523736009263	0.251360174102285	0.272785622593068	0.559880239520958	0.356401384083045	0.223312883435583	0.648641519388024	0.96090966254454	1	0	0	1	1	0	0
0.571428571428571	0.0904761904761905	0.585418933623504	0.86375916634504	0.251360174102285	0.0731707317073171	0.473053892215569	0.162629757785467	0.241717791411043	0.235476736399976	0.731922028924754	1	0	1	0	1	0	0
0.857142857142857	0.371428571428571	0.257768105428606	0.585681204168275	0.253536452665941	0.0237483953786906	0.619760479041916	0.131487889273356	0.250306748466258	0.598380780390804	0.96090966254454	1	0	0	1	1	0	0
0.428571428571429	0.423809523809524	0.415790110022972	0.652836742570436	0.228509249183896	NA	NA	NA	NA	0.831138526469574	0.96090966254454	0	1	0	1	1	0	0
0.285714285714286	0.576190476190476	0.284246161286422	0.514859127749904	0.0979325353645267	NA	NA	NA	NA	0.748006411947325	0.96090966254454	0	1	1	0	1	0	0
0.142857142857143	0.457142857142857	0.545520493289808	0.673871092242377	0.26550598476605	NA	NA	NA	NA	0.93630663717712	0.96090966254454	0	1	0	1	1	0	0
0.714285714285714	0.0857142857142857	0.483254745496312	0.739096873793902	0.266594124047878	NA	NA	NA	NA	0.640687458149869	0.858729826032278	0	1	0	1	1	0	0
0.571428571428571	0.261904761904762	0.414097448917906	0.644731763797761	0.184983677910773	NA	NA	NA	NA	0.961426861189457	0.96090966254454	0	1	1	0	1	0	0
0.285714285714286	0.514285714285714	0.339378551565712	0.573523736009263	0.136017410228509	NA	NA	NA	NA	0.403222206440355	0.96090966254454	0	1	1	0	1	0	0
0.714285714285714	0.0857142857142857	0.381332366098416	0.580856812041683	0.132752992383025	NA	NA	NA	NA	0.520159081224763	0.858729826032278	0	1	0	1	1	0	0
0.857142857142857	0.19047619047619	0.342159351952606	0.550366653801621	0.227421109902067	NA	NA	NA	NA	0.56003084227827	0.96090966254454	0	1	1	0	1	0	0
0.857142857142857	0.114285714285714	0.527626647321968	0.754920879969124	0.223068552774755	NA	NA	NA	NA	0.351236734776698	0.835464263257179	0	1	1	0	1	0	0
0.285714285714286	0.552380952380952	0.547213154394874	0.721536086453107	0.221980413492927	NA	NA	NA	NA	0.280218330864598	0.828966673653322	0	1	1	0	1	0	0
0.142857142857143	0.447619047619048	0.757707653246282	0.734658433037437	0.220892274211099	NA	NA	NA	NA	0.0272507761296999	0.803081115070216	0	1	1	0	1	0	0
0.428571428571429	0.361904761904762	0.410833031072422	0.561559243535315	0.0924918389553863	0.455070603337612	0.359281437125749	0.26643598615917	0.478527607361963	0.382850070003855	0.858729826032278	1	0	0	1	1	0	0
0.428571428571429	0.480952380952381	0.192721557248217	0.439598610575067	0.0903155603917301	0.0558408215661104	0.260479041916168	0.809688581314879	0.25521472392638	0.546070653166406	0.96090966254454	1	0	0	0	1	0	0
0.428571428571429	0.423809523809524	0.473703300689155	0.727132381319954	0.0859630032644178	0.2400513478819	0.347305389221557	0.15916955017301	0.347239263803681	0.649777813850618	0.806958708866066	1	0	0	1	1	0	0
0.714285714285714	0.228571428571429	0.341071212670777	0.648398301813971	0.0761697497279652	0.150192554557124	0.57185628742515	0.588235294117647	0.349693251533742	0.522330215287219	0.96090966254454	1	0	1	0	1	0	0
0.571428571428571	0.114285714285714	0.517228871962278	0.711501350829795	0.0685527747551687	0.345956354300385	0.440119760479042	0.356401384083045	0.374233128834356	0.583588661404541	0.86323621882205	1	0	0	1	1	0	0
0.428571428571429	0.328571428571429	0.430903155603917	0.683326900810498	0.0359085963003264	NA	NA	NA	NA	0.862934480449648	0.966149654160553	0	1	0	1	1	0	0
0.714285714285714	0.180952380952381	0.462096481682989	0.63836356619066	0.0391730141458107	NA	NA	NA	NA	0.3729683663738	0.887864179417313	0	1	0	1	1	0	0
0.285714285714286	0.442857142857143	0.556039173014146	0.653608645310691	0.0402611534276387	NA	NA	NA	NA	0.139845382789197	0.887864179417313	0	1	0	1	1	0	0
0.142857142857143	0.7	0.647080159593761	0.738324971053647	0.0620239390642002	0.306803594351733	0.586826347305389	0.411764705882353	0.580368098159509	0.096179209869529	0.848145042967931	1	0	1	0	1	0	0
0.857142857142857	0.371428571428571	0.442026357151493	0.503280586646083	0.0761697497279652	0.373555840821566	0.380239520958084	0.131487889273356	0.296932515337423	0.183024572367754	0.887864179417313	1	0	0	1	1	0	0
1	0.114285714285714	0.449401523394995	0.551331532226939	0.0772578890097933	0.478818998716303	0.580838323353293	0.013840830449827	0.25398773006135	0.210255057524907	0.966149654160553	1	0	0	1	1	0	0
0.428571428571429	0.485714285714286	0.427034215935195	0.677537630258587	0.0783460282916213	0.677150192554557	0.350299401197605	0.359861591695502	0.587730061349693	0.548951971267983	0.966149654160553	1	0	1	0	1	0	0
0.285714285714286	0.266666666666667	0	0.108259359320726	0.0337323177366703	NA	NA	NA	NA	0.711766734979608	0.966149654160553	0	1	1	0	1	0	0
0.428571428571429	0.328571428571429	0.619997581912707	0.785989965264377	0.0391730141458107	NA	NA	NA	NA	0.125032972830388	0.68759169985328	0	1	0	1	1	0	0
1	0.114285714285714	0.49824688671261	0.818409880355075	0.0565832426550598	0.024390243902439	0.580838323353293	0.013840830449827	0.414723926380368	0.452549560700444	0.848145042967931	1	0	0	1	1	0	0
0.857142857142857	0.19047619047619	0.443960826985854	0.70127363952142	0.0609357997823721	0.670089858793325	0.419161676646707	0.100346020761246	0.526380368098159	0.676115496215734	0.887864179417313	1	0	1	0	1	0	0
0.714285714285714	0.228571428571429	0.470559787208318	0.7327286761868	0.0696409140369967	0.218870346598203	0.42814371257485	0.588235294117647	0.433128834355828	0.405352758557718	0.966149654160553	1	0	1	0	1	0	0
0.857142857142857	0.1	0.391851045822754	0.594172134311077	0.0620239390642002	0.677792041078305	0.48502994011976	0.394463667820069	0.445398773006135	0.525089787553517	0.966149654160553	1	0	0	1	1	0	0
0.571428571428571	0.242857142857143	0.419659049691694	0.601505210343497	0.0761697497279652	0.372272143774069	0.413173652694611	0.0069204152249135	0.296932515337423	0.966519895298582	0.966149654160553	1	0	0	1	1	0	0
0.428571428571429	0.104761904761905	0.404546004110748	0.655538402161328	0.0761697497279652	0.577021822849807	0.57185628742515	0.179930795847751	0.312883435582822	0.862934480449648	0.966149654160553	1	0	1	0	1	0	0
1	0.080952380952381	0.429573207592794	0.577769201080664	0.0794341675734494	0.437098844672657	0.491017964071856	0.1280276816609	0.262576687116564	0.730617048475134	0.966149654160553	1	0	1	0	1	0	0
0.285714285714286	0.4	0.346511909079918	0.574102663064454	0.0794341675734494	0.557124518613607	0.347305389221557	0.242214532871972	0.341104294478528	0.466002475498651	0.966149654160553	1	0	0	1	1	0	0
0.714285714285714	0.242857142857143	0.36428485068311	0.624662292551138	0.044613710554951	0.241335044929397	0.589820359281437	0.449826989619377	0.462576687116564	0.525089787553517	0.966149654160553	1	0	0	1	1	0	0
0.714285714285714	0.180952380952381	0.416757344940152	0.625820146661521	0.0783460282916213	0.419768934531451	0.413173652694611	0.193771626297578	0.444171779141104	0.3729683663738	0.887864179417313	1	0	0	1	1	0	0
0.285714285714286	0.552380952380952	0.24567766896385	0.402547279042841	0.0783460282916213	0.243260590500642	0.494011976047904	0.512110726643599	0.310429447852761	0.5180285291074	0.966149654160553	1	0	1	0	1	0	0
0.571428571428571	0.423809523809524	0.49679603433684	0.698186028560401	0.0783460282916213	0.525032092426187	0.338323353293413	0.598615916955017	0.348466257668712	0.245297567112392	0.966149654160553	1	0	1	0	1	0	0
0.285714285714286	0.571428571428571	0.618546729536936	0.653415669625627	0.0783460282916213	0.189345314505777	0.838323353293413	0.314878892733564	0.283435582822086	0.0801493415579409	0.966149654160553	1	0	1	0	1	0	0
0.857142857142857	0.114285714285714	0.427759642123081	0.768815129293709	0.0674646354733406	0.385109114249037	0.517964071856287	0.13840830449827	0.332515337423313	0.186047927277154	0.887864179417313	1	0	1	0	1	0	0
0.428571428571429	0.252380952380952	0.427155120299843	0.609803164801235	0.14145810663765	0.468549422336329	0.416167664670659	0.0761245674740484	0.36319018404908	0.549783901142382	0.967616851813037	1	0	0	1	1	0	0
0.857142857142857	0	0.431628581791803	0.780586646082594	0.187159956474429	0.0988446726572529	0.5	0.0242214532871972	0.294478527607362	0.55893512976077	0.755921190526095	1	0	1	0	1	0	0
0.714285714285714	0.447619047619048	0.456534880909201	0.693554612118873	0.182807399347116	0.115532734274711	0.497005988023952	0.0934256055363322	0.516564417177914	0.290647890753404	0.693984489624817	1	0	1	0	1	0	0
0.428571428571429	0.338095238095238	0.511062749365252	0.639714395986106	0.183895538628945	0.263157894736842	0.404191616766467	0.041522491349481	0.304294478527607	0.939248828196335	0.967616851813037	1	0	1	0	1	0	0
0.571428571428571	0.114285714285714	0.763873775843308	0.808954071786955	0.0489662676822633	0.335044929396662	0.440119760479042	0.356401384083045	0.316564417177914	0.0204938822717773	0.37906099350241	1	0	0	1	1	0	0
0.428571428571429	0.423809523809524	0.361383145931568	0.684677730605944	0.0413492927094668	NA	NA	NA	NA	0.553618894953635	0.974428840913855	0	1	0	0	1	0	0
0.714285714285714	0.114285714285714	0.411195744166364	0.783095329988421	0.0413492927094668	NA	NA	NA	NA	0.514538481829434	0.974428840913855	0	1	0	0	1	0	0
0.857142857142857	0.371428571428571	0.446862531737396	0.782323427248167	0.0424374319912949	NA	NA	NA	NA	0.676724225392123	0.974428840913855	0	1	0	0	1	0	0
0.714285714285714	0.228571428571429	0.424253415548301	0.734079505982246	0.0424374319912949	NA	NA	NA	NA	0.408802223890591	0.974428840913855	0	1	0	0	1	0	0
0.714285714285714	0.114285714285714	0.405755047757224	0.681976071015052	0.0413492927094668	NA	NA	NA	NA	0.514538481829434	0.974428840913855	0	1	0	0	1	0	0
0.285714285714286	0.714285714285714	0.392939185104582	0.692010806638364	0.0402611534276387	NA	NA	NA	NA	0.736805795101759	0.974428840913855	0	1	0	0	1	0	0
0.285714285714286	0.4	0.247853947527506	0.460632960247009	0.0402611534276387	NA	NA	NA	NA	0.469959215145182	0.974428840913855	0	1	0	0	1	0	0
1	0.114285714285714	0.422681658807883	0.782323427248167	0.0413492927094668	NA	NA	NA	NA	0.518941622871984	0.974428840913855	0	1	0	0	1	0	0
0.571428571428571	0.080952380952381	0.417724579857333	0.764762639907372	0.0424374319912949	NA	NA	NA	NA	0.733356329768886	0.969817648291763	0	1	0	0	1	0	0
0.857142857142857	0.0476190476190476	0.364043041953815	0.716325742956388	0.0424374319912949	NA	NA	NA	NA	0.717813444798409	0.974428840913855	0	1	0	0	1	0	0
0.714285714285714	0.195238095238095	0.462580099141579	0.801235044384408	0.0424374319912949	NA	NA	NA	NA	0.402471440456141	0.932718507650388	0	1	0	0	1	0	0
0.714285714285714	0.114285714285714	0.434530286543344	0.739675800849093	0.0424374319912949	NA	NA	NA	NA	0.471034636690137	0.965101655837351	0	1	0	0	1	0	0
1	0.114285714285714	0.454963124168783	0.802006947124662	0.0707290533188248	NA	0.580838323353293	0.013840830449827	0.147239263803681	0.466205385224114	0.874030601551038	1	0	0	1	1	0	0
0.714285714285714	0.195238095238095	0.544795067101922	0.876881512929371	0.0707290533188248	0.228498074454429	0.574850299401198	0.117647058823529	0.390184049079755	0.457662885782116	0.733494026409558	1	0	0	1	1	0	0
0.571428571428571	0.285714285714286	0.475275057429573	0.673099189502123	0.0663764961915125	0.133504492939666	0.505988023952096	0.134948096885813	0.27361963190184	0.422173974798612	0.874030601551038	1	0	1	0	1	0	0
0.571428571428571	0.080952380952381	0.319912948857454	0.71015052103435	0.0696409140369967	0.0847240051347882	0.431137724550898	0.0103806228373702	0.311656441717791	0.64486739849441	0.874030601551038	1	0	0	1	1	0	0
1	0.114285714285714	0.458590255108209	0.817252026244693	0.0696409140369967	NA	0.580838323353293	0.013840830449827	0.310429447852761	0.345879918024471	0.645252567595892	1	0	0	1	1	0	0
0.428571428571429	0.252380952380952	0.397049933502599	0.753956001543805	0.0652883569096844	0.16816431322208	0.416167664670659	0.0761245674740484	0.369325153374233	0.497352028082706	0.874030601551038	1	0	0	1	1	0	0
0.714285714285714	0.252380952380952	0.428001450852376	0.749517560787341	0.0674646354733406	0.283697047496791	0.419161676646707	0.0173010380622837	0.250306748466258	0.362132987034069	0.874030601551038	1	0	1	0	1	0	0
0.857142857142857	0.371428571428571	0.459315681296095	0.696449247394828	0.0696409140369967	0.42811296534018	0.619760479041916	0.131487889273356	0.370552147239264	0.542540023943348	0.870048207922867	1	0	0	1	1	0	0
0.714285714285714	0.447619047619048	0.532221013178576	0.851601698186029	0.0696409140369967	NA	0.502994011976048	0.0934256055363322	0.132515337423313	0.321104640545421	0.874030601551038	1	0	1	0	1	0	0
0.285714285714286	0.280952380952381	0.495103373231774	0.816866074874566	0.0707290533188248	0.109756097560976	0.655688622754491	0.152249134948097	0.343558282208589	0.460158675405312	0.870048207922867	1	0	0	1	1	0	0
0.571428571428571	0.0904761904761905	0.450489662676823	0.555191045928213	0.0696409140369967	0.401797175866495	0.526946107784431	0.162629757785467	0.440490797546012	0.594180549073717	0.874030601551038	1	0	1	0	1	0	0
0.428571428571429	0.328571428571429	0.446258009914158	0.709957545349286	0.0718171926006529	0.286906290115533	0.431137724550898	0.0865051903114187	0.202453987730061	0.368971044782176	0.870048207922867	1	0	0	1	1	0	0
0.428571428571429	0.104761904761905	0.541530649256438	0.812427634118101	0.0707290533188248	0.427471116816431	0.57185628742515	0.179930795847751	0.260122699386503	0.849684475376905	0.874030601551038	1	0	1	0	1	0	0
0.428571428571429	0.619047619047619	0.590617821303349	0.681976071015052	0.0707290533188248	0.0301668806161746	0.278443113772455	0.283737024221453	0.250306748466258	0.0529797293184262	0.874030601551038	1	0	0	0	1	0	0
0.571428571428571	0.114285714285714	0.434892999637287	0.650521034349672	0.0718171926006529	0.193838254172015	0.559880239520958	0.356401384083045	0.360736196319018	0.577399914777915	0.854013833577866	1	0	0	1	1	0	0
0.571428571428571	0.285714285714286	0.562205295611172	0.698186028560401	0.0707290533188248	0.385109114249037	0.434131736526946	0.166089965397924	0.288343558282209	0.11912829981941	0.874030601551038	1	0	0	0	1	0	0
0.714285714285714	0.0238095238095238	0.391971950187402	0.681976071015052	0.0707290533188248	0.0301668806161746	0.511976047904192	0.0242214532871972	0.250306748466258	0.466205385224114	0.874030601551038	1	0	1	0	1	0	0
0.857142857142857	0.1	0.450006045218232	0.712466229255114	0.0685527747551687	0.312580231065469	0.48502994011976	0.394463667820069	0.303067484662577	0.526408700769028	0.96856005030392	1	0	0	1	1	0	0
0.714285714285714	0.114285714285714	0.409986700519889	0.787919722115013	0.0696409140369967	0.0699614890885751	0.419161676646707	0.013840830449827	0.208588957055215	0.510175922731977	0.966044854328233	1	0	0	1	1	0	0
0.714285714285714	0.252380952380952	0.426913311570548	0.734658433037437	0.0674646354733406	0.00256739409499358	0.580838323353293	0.0173010380622837	0.203680981595092	0.468376519286569	0.971075246279606	1	0	1	0	1	0	0
0.714285714285714	0.195238095238095	0.418329101680571	0.692203782323427	0.0707290533188248	0.282413350449294	0.425149700598802	0.117647058823529	0.549693251533742	0.418846255301017	0.971075246279606	1	0	0	1	1	0	0
0.714285714285714	0.114285714285714	0.414581066376496	0.642609031262061	0.0696409140369967	0.17586649550706	0.419161676646707	0.013840830449827	0.395092024539877	0.510175922731977	0.966044854328233	1	0	0	1	1	0	0
0.571428571428571	0.3	0.383508644662072	0.554226167502895	0.0674646354733406	0.405006418485237	0.335329341317365	0.1280276816609	0.431901840490798	0.358196538360084	0.96856005030392	1	0	0	0	1	0	0
0.857142857142857	0.19047619047619	0.453754080522307	0.769972983404091	0.0674646354733406	0.285622593068036	0.419161676646707	0.100346020761246	0.312883435582822	0.656169470202707	0.971075246279606	1	0	1	0	1	0	0
0.285714285714286	0.576190476190476	0.492443477209527	0.743342338865303	0.0631120783460283	0.265083440308087	0.568862275449102	0.259515570934256	0.159509202453988	0.613193190349614	0.828652274156361	1	0	1	0	1	0	0
0.571428571428571	0.080952380952381	0.380002418087293	0.672520262446932	0.0642002176278564	0.184852374839538	0.568862275449102	0.0103806228373702	0.332515337423313	0.732443236004302	0.96856005030392	1	0	0	1	1	0	0
0.285714285714286	0.4	0.439003748035304	0.600154380548051	0.0620239390642002	0.440949935815148	0.652694610778443	0.242214532871972	0.316564417177914	0.517196599233001	0.971075246279606	1	0	0	1	1	0	0
0.857142857142857	0.1	0.438761939306009	0.713238131995369	0.0707290533188248	0.0821566110397946	0.514970059880239	0.394463667820069	0.245398773006135	0.538502120406631	0.810836302661916	1	0	0	1	1	0	0
0.714285714285714	0.252380952380952	0.480353040744771	0.689888074102663	0.0696409140369967	0.408215661103979	0.419161676646707	0.0173010380622837	0.512883435582822	0.417750542783516	0.96856005030392	1	0	1	0	1	0	0
1	0.114285714285714	0.475033248700278	0.696449247394828	0.0631120783460283	0.414634146341463	0.580838323353293	0.013840830449827	0.430674846625767	0.494470709981129	0.927897715363656	1	0	0	1	1	0	0
0.428571428571429	0.40952380952381	0.539354370692782	0.743342338865303	0.0631120783460283	0.265083440308087	0.667664670658683	0.221453287197232	0.159509202453988	0.256761966601059	0.828652274156361	1	0	0	0	1	0	0
0.571428571428571	0.242857142857143	0.498730504171201	0.814357390968738	0.043525571273123	NA	NA	NA	NA	0.96641844043585	0.966044854328233	0	1	0	1	1	0	0
1	0.114285714285714	0.486640067706444	0.779428791972211	0.0685527747551687	0.00256739409499358	0.580838323353293	0.013840830449827	0.304294478527607	0.514518190856888	0.966044854328233	1	0	0	1	1	0	0
1	0.114285714285714	0.496312416878249	0.853145503666538	0.0674646354733406	0.130937098844673	0.580838323353293	0.013840830449827	0.18159509202454	0.514518190856888	0.966044854328233	1	0	0	1	1	0	0
0.714285714285714	0.228571428571429	0.406359569580462	0.705519104592821	0.0718171926006529	0.355584082156611	0.42814371257485	0.588235294117647	0.550920245398773	0.406367307185033	0.96856005030392	1	0	1	0	1	0	0
0.714285714285714	0.114285714285714	0.384354975214605	0.726360478579699	0.0707290533188248	0.306161745827985	0.419161676646707	0.013840830449827	0.609815950920245	0.510175922731977	0.966044854328233	1	0	0	1	1	0	0
0.714285714285714	0.0238095238095238	0.504533913674284	0.642609031262061	0.0696409140369967	0.17586649550706	0.488023952095808	0.0242214532871972	0.395092024539877	0.25175009638212	0.966044854328233	1	0	1	0	1	0	0
0.285714285714286	0.580952380952381	0.491959859750937	0.701659590891548	0.0696409140369967	0.421052631578947	0.176646706586826	0.709342560553633	0.555828220858896	0.795669906458617	0.927897715363656	1	0	0	0	1	0	0
0.714285714285714	0.447619047619048	0.429210494498851	0.720571208027788	0.0674646354733406	0.048780487804878	0.497005988023952	0.0934256055363322	0.269938650306748	0.510399123429986	0.897296164326137	1	0	1	0	1	0	0
0.857142857142857	0.0476190476190476	0.37818885261758	0.557313778463914	0.0674646354733406	0.394094993581515	0.511976047904192	0	0.32638036809816	0.711705862061969	0.966044854328233	1	0	1	0	1	0	0
0.285714285714286	0.304761904761905	0.420505380244227	0.600154380548051	0.0620239390642002	0.440949935815148	0.57185628742515	0.228373702422145	0.316564417177914	0.455796116307855	0.971075246279606	1	0	0	0	1	0	0
0.714285714285714	0.195238095238095	0.620723008100593	0.747008876881513	0.0315560391730141	0.62387676508344	0.574850299401198	0.117647058823529	0.606134969325153	0.0600612787370899	0.795535527143157	1	0	0	1	1	0	0
1	0.114285714285714	0.474791439970983	0.669625627170976	0.0261153427638738	NA	NA	NA	NA	0.484142604955056	0.955669670928527	0	1	0	1	1	0	0
0.285714285714286	0.4	0.532583726272518	0.760710150521034	0.0554951033732318	0.426829268292683	0.652694610778443	0.242214532871972	0.321472392638037	0.509080210214476	0.955669670928527	1	0	0	1	1	0	0
0.428571428571429	0.328571428571429	0.306734373110869	0.464106522578155	0.0642002176278564	0.351732991014121	0.568862275449102	0.0865051903114187	0.341104294478528	0.927825010652761	0.955669670928527	1	0	0	1	1	0	0
0.571428571428571	0.285714285714286	0.424374319912949	0.670783481281358	0.200217627856366	0.228498074454429	0.434131736526946	0.166089965397924	0.284662576687117	0.408558732220035	0.946971284845944	1	0	0	0	1	0	0
0.428571428571429	0.3	0.480111232015476	0.589926669239676	0.168661588683351	0.166238767650834	0.616766467065868	0.152249134948097	0.261349693251534	0.487754398068299	0.776461957660868	1	0	1	0	1	0	0
0.714285714285714	0.114285714285714	0.504896626768226	0.862022385179467	0.200217627856366	NA	0.419161676646707	0.013840830449827	0.211042944785276	0.500233346184283	0.946971284845944	1	0	0	1	1	0	0
0.714285714285714	0.195238095238095	0.38314593156813	0.589154766499421	0.200217627856366	0.0898587933247753	0.574850299401198	0.117647058823529	0.310429447852761	0.588519367733295	0.946971284845944	1	0	0	1	1	0	0
0.571428571428571	0.242857142857143	0.402732438641035	0.608838286375917	0.201305767138194	0.558408215661104	0.586826347305389	0.0069204152249135	0.390184049079755	0.408558732220035	0.946971284845944	1	0	0	1	1	0	0
0.857142857142857	0.19047619047619	0.46451456897594	0.856040138942493	0.199129488574538	0.279204107830552	0.419161676646707	0.100346020761246	0.319018404907975	0.459935474707303	0.716306853909034	1	0	1	0	1	0	0
0.714285714285714	0.242857142857143	0.380606939910531	0.63469702817445	0.192600652883569	0.347240051347882	0.589820359281437	0.449826989619377	0.390184049079755	0.514802264472536	0.946971284845944	1	0	0	1	1	0	0
0.857142857142857	0.114285714285714	0.337444081731351	0.582400617522192	0.193688792165397	0.628369704749679	0.482035928143713	0.13840830449827	0.366871165644172	0.453909055861047	0.776461957660868	1	0	1	0	1	0	0
0.857142857142857	0.1	0.457381211461734	0.576611346970282	0.195865070729053	0.160462130937099	0.514970059880239	0.394463667820069	0.230674846625767	0.63930767201672	0.946971284845944	1	0	0	1	1	0	0
0.714285714285714	0.242857142857143	0.378430661346875	0.650135082979545	0.195865070729053	0.60012836970475	0.410179640718563	0.449826989619377	0.41840490797546	0.551975326177384	0.946971284845944	1	0	0	1	1	0	0
0.714285714285714	0.0857142857142857	0.433925764720106	0.602470088768815	0.192600652883569	0.318356867779204	0.508982035928144	0.0484429065743945	0.537423312883436	0.588519367733295	0.946971284845944	1	0	0	1	1	0	0
0.428571428571429	0.5	0.502478539475275	0.692396758008491	0.18063112078346	0.336328626444159	0.751497005988024	0.321799307958477	0.263803680981595	0.487328287644827	0.946971284845944	1	0	1	0	1	0	0
0.285714285714286	0.0761904761904762	0.40793132632088	0.720957159397916	0.192600652883569	0.00128369704749679	0.431137724550898	0.0380622837370242	0.206134969325153	0.3982915001116	0.909348145042968	1	0	0	1	1	0	0
0.714285714285714	0.195238095238095	0.462096481682989	0.645503666538016	0.0903155603917301	NA	NA	NA	NA	0.496114278757381	0.940473695242088	0	1	0	1	1	0	0
0.857142857142857	0.19047619047619	0.471889735219441	0.713624083365496	0.088139281828074	NA	NA	NA	NA	0.557798835298176	0.95703206874869	0	1	1	0	1	0	0
0.571428571428571	0.080952380952381	0.583000846330553	0.906020841373987	0.217627856365615	NA	0.431137724550898	0.0103806228373702	0.168098159509202	0.443134549438955	0.596625445399287	1	0	0	1	1	0	0
0.857142857142857	0.0476190476190476	0.351710796759763	0.52566576611347	0.119695321001088	NA	NA	NA	NA	0.676967717062679	0.918256130790191	0	1	1	0	1	0	0
0.285714285714286	0.666666666666667	0.590134203844759	0.696449247394828	0.0794341675734494	NA	NA	NA	NA	0.152385203822819	0.95703206874869	0	1	0	1	1	0	0
0.714285714285714	0.128571428571429	0.421109902067465	0.766885372443072	0.0783460282916213	NA	NA	NA	NA	0.705192459874602	0.95703206874869	0	1	1	0	1	0	0
0.857142857142857	0.0476190476190476	0.464635473340588	0.674257043612505	0.0805223068552775	NA	NA	NA	NA	0.693099040236999	0.95703206874869	0	1	1	0	1	0	0
0.428571428571429	0.328571428571429	0.450489662676823	0.663643380934002	0.0783460282916213	NA	NA	NA	NA	0.40577886898119	0.940473695242088	0	1	0	1	1	0	0
0.285714285714286	0.280952380952381	0.460645629307218	0.706098031648012	0.0783460282916213	NA	NA	NA	NA	0.48791672584867	0.95703206874869	0	1	0	1	1	0	0
0.571428571428571	0.0904761904761905	0.342159351952606	0.55712080277885	0.220892274211099	NA	NA	NA	NA	0.40159892863665	0.95703206874869	0	1	1	0	1	0	0
0.571428571428571	0.285714285714286	0.489541772457986	0.685449633346198	0.0870511425462459	NA	NA	NA	NA	0.594728405332468	0.95703206874869	0	1	1	0	1	0	0
1	0.114285714285714	0.479143997098295	0.706098031648012	0.0783460282916213	NA	NA	NA	NA	0.474849339528844	0.95703206874869	0	1	0	0	1	0	0
0.857142857142857	0.19047619047619	0.409865796155241	0.67715167888846	0.18063112078346	0.333761232349166	0.580838323353293	0.100346020761246	0.358282208588957	0.522715743765599	0.896038566338294	1	0	1	0	1	0	0
0.714285714285714	0.114285714285714	0.397291742231895	0.659011964492474	0.088139281828074	NA	NA	NA	NA	0.47949597224195	0.907147348564242	0	1	0	1	1	0	0
0.571428571428571	0.242857142857143	0.618546729536936	0.916827479737553	0.159956474428727	0.211168164313222	0.586826347305389	0.0069204152249135	0.239263803680982	0.299535336728689	0.968140850974639	1	0	0	1	1	0	0
0.857142857142857	0.114285714285714	0.611655180752025	0.884021613276727	0.174102285092492	0.15211810012837	0.517964071856287	0.13840830449827	0.446625766871166	0.291358074792525	0.740830014671977	1	0	1	0	1	0	0
0.428571428571429	0.252380952380952	0.606093579978237	0.898880741026631	0.178454842219804	0.0160462130937099	0.583832335329341	0.0761245674740484	0.23680981595092	0.416817158046385	0.862817019492769	1	0	0	1	1	0	0
0.857142857142857	0	0.506347479143997	0.859127749903512	0.181719260065288	NA	0.5	0.0242214532871972	0.209815950920245	0.547957713613214	0.740830014671977	1	0	1	0	1	0	0
0.714285714285714	0.252380952380952	0.487728206988272	0.719799305287534	0.181719260065288	0.334403080872914	0.419161676646707	0.0173010380622837	0.444171779141104	0.351480226447254	0.873925801718717	1	0	1	0	1	0	0
0.857142857142857	0.1	0.441300930963608	0.686993438826708	0.114254624591948	NA	NA	NA	NA	0.601728790860946	0.89048417522532	0	1	0	1	1	0	0
0.857142857142857	0	0.343005682505138	0.546700115785411	0.100108813928183	NA	NA	NA	NA	0.660836393888359	0.923810521903165	0	1	1	0	1	0	0
0.714285714285714	0.242857142857143	0.439245556764599	0.672134311076804	0.102285092491839	NA	NA	NA	NA	0.519530061075827	0.896038566338294	0	1	0	1	1	0	0
1	0.114285714285714	0.543948736549389	0.574874565804709	0.0859630032644178	NA	NA	NA	NA	0.196112249660126	0.923810521903165	0	1	0	0	1	0	0
0.857142857142857	0	0.399709829524846	0.572751833269008	0.0783460282916213	NA	NA	NA	NA	0.640687458149869	0.923810521903165	0	1	1	0	1	0	0
0.285714285714286	0.571428571428571	0.30226091161891	0.621767657275183	0.178454842219804	NA	NA	NA	NA	0.924740782825721	0.923810521903165	0	1	0	1	1	0	0
0.857142857142857	0.19047619047619	0.440575504775722	0.804901582400617	0.178454842219804	0.237483953786906	0.419161676646707	0.100346020761246	0.390184049079755	0.719477304547207	0.923810521903165	1	0	1	0	1	0	0
0.714285714285714	0.252380952380952	0.415669205658324	0.617715167888846	0.18063112078346	0.290115532734275	0.580838323353293	0.0173010380622837	0.246625766871166	0.43264411663251	0.896038566338294	1	0	1	0	1	0	0
1	0.080952380952381	0.495345181961069	0.736781165573138	0.179542981501632	0.111039794608472	0.491017964071856	0.1280276816609	0.325153374233129	0.554207333157478	0.801823517082373	1	0	1	0	1	0	0
0.142857142857143	0.495238095238095	0.767621811147382	0.916827479737553	0.159956474428727	0.211168164313222	0.739520958083832	0.252595155709343	0.239263803680982	0.0561451210356512	0.968140850974639	1	0	1	0	1	0	0
0.285714285714286	0.4	0.499576834723734	0.64936318023929	0.18063112078346	0.260590500641849	0.652694610778443	0.242214532871972	0.325153374233129	0.448613112026459	0.896038566338294	1	0	0	1	1	0	0
0.285714285714286	0.576190476190476	0.722766291863136	0.945194905441914	0.181719260065288	0.200898587933248	0.431137724550898	0.259515570934256	0.342331288343558	0.0922021792504515	0.674282121148606	1	0	1	0	1	0	0
0.285714285714286	0.9	0.515898923951155	0.747008876881513	0.181719260065288	0.0892169448010269	0.754491017964072	0.0865051903114187	0.341104294478528	0.432441206907047	0.829490672814924	1	0	0	1	1	0	0
0.571428571428571	0.0904761904761905	0.363438520130577	0.486684677730606	0.179542981501632	0.340821566110398	0.473053892215569	0.162629757785467	0.393865030674847	0.374043787918755	0.896038566338294	1	0	1	0	1	0	0
0.142857142857143	0.442857142857143	0.431870390521098	0.728869162485527	0.0195865070729053	NA	NA	NA	NA	0.923746525170951	0.951372877803396	0	1	0	1	1	0	0
0.571428571428571	0.242857142857143	0.61588683351469	0.768429177923582	0.0206746463547334	NA	NA	NA	NA	0.0656818781324189	0.763257178788514	0	1	0	1	1	0	0
0.428571428571429	0.252380952380952	0.706444202635715	0.94442300270166	0.0554951033732318	0.0847240051347882	0.583832335329341	0.0761245674740484	0.204907975460123	NA	NA	1	0	0	1	1	0	0
0.714285714285714	0.0857142857142857	0.491959859750937	0.659783867232729	0.0685527747551687	0.533376123234917	0.508982035928144	0.0484429065743945	0.494478527607362	0.551711543534282	0.886920980926431	1	0	0	1	1	0	0
0.857142857142857	0.1	0.391367428364164	0.612311848707063	0.0685527747551687	NA	NA	NA	NA	0.528721871639308	0.97285684342905	0	1	0	1	1	0	0
0.285714285714286	0.280952380952381	0.483496554225608	0.786568892319568	0.0369967355821545	NA	NA	NA	NA	0.46892437554532	0.886920980926431	0	1	0	1	1	0	0
0.857142857142857	0.19047619047619	0.442993592068674	0.794866846777306	0.0576713819368879	NA	NA	NA	NA	0.711787025952154	0.913749738000419	0	1	1	0	1	0	0
1	0.114285714285714	0.439245556764599	0.733886530297183	0.058759521218716	0.0564826700898588	0.580838323353293	0.013840830449827	0.287116564417178	0.396647931335349	0.768706770069168	1	0	0	0	1	0	0
0.714285714285714	0.157142857142857	0.460645629307218	0.684870706291007	0.058759521218716	NA	NA	NA	NA	0.430838220075888	0.892265772374764	0	1	1	0	1	0	0
0.714285714285714	0.242857142857143	0.447104340466691	0.678502508683906	0.043525571273123	NA	NA	NA	NA	0.528721871639308	0.97285684342905	0	1	0	1	1	0	0
0.571428571428571	0.10952380952381	0.51215088864708	0.592049401775376	0.0609357997823721	0.10397946084724	0.419161676646707	0.0103806228373702	0.434355828220859	0.250796420672443	0.97285684342905	1	0	0	0	1	0	0
0.571428571428571	0.3	0.453874984886954	0.594751061366268	0.0631120783460283	NA	NA	NA	NA	0.340644847107522	0.97285684342905	0	1	0	0	1	0	0
0.714285714285714	0.252380952380952	0.407568613226938	0.642416055576997	0.0642002176278564	NA	NA	NA	NA	0.409309498204249	0.97285684342905	0	1	1	0	1	0	0
0.714285714285714	0.252380952380952	0.495586990690364	0.680239289849479	0.072905331882481	NA	NA	NA	NA	0.441085161211777	0.913749738000419	0	1	1	0	1	0	0
0.571428571428571	0.0904761904761905	0.381574174827711	0.666538016209958	0.0369967355821545	NA	NA	NA	NA	0.675669094819715	0.97285684342905	0	1	1	0	1	0	0
0.571428571428571	0.2	0.392818280739935	0.576032419915091	0.0326441784548422	NA	NA	NA	NA	0.469228740133515	0.97285684342905	0	1	0	0	1	0	0
0.571428571428571	0.233333333333333	0.485310119695321	0.678502508683906	0.043525571273123	NA	NA	NA	NA	0.574254814033237	0.97285684342905	0	1	0	0	1	0	0
0.571428571428571	0.0761904761904762	0.43972917422319	0.592049401775376	0.0609357997823721	0.10397946084724	0.431137724550898	0.0346020761245675	0.434355828220859	0.464460361585131	0.97285684342905	1	0	1	0	1	0	0
0.714285714285714	0.228571428571429	0.372989964937734	0.594751061366268	0.0631120783460283	NA	NA	NA	NA	0.528721871639308	0.97285684342905	0	1	1	0	1	0	0
0.714285714285714	0.157142857142857	0.437190182565591	0.642416055576997	0.0642002176278564	NA	NA	NA	NA	0.94434186230546	0.97285684342905	0	1	1	0	1	0	0
0.571428571428571	0.080952380952381	0.440575504775722	0.669625627170976	0.0663764961915125	NA	NA	NA	NA	0.716697441308362	0.97285684342905	0	1	0	1	1	0	0
0.285714285714286	0.4	0.20396566316044	0.478965650328059	0.0652883569096844	NA	NA	NA	NA	0.43495728750279	0.900859358625026	0	1	0	1	1	0	0
0.714285714285714	0.157142857142857	0.372264538749849	0.652064839830181	0.1240478781284	NA	NA	NA	NA	0.855507984497697	0.971913644938168	0	1	1	0	1	0	0
0.428571428571429	0.252380952380952	0.321847418691815	0.652064839830181	0.1240478781284	NA	NA	NA	NA	0.552218817847939	0.971913644938168	0	1	0	1	1	0	0
0.571428571428571	0.261904761904762	0.371418208197316	0.726553454264763	0.131664853101197	NA	NA	NA	NA	0.552218817847939	0.971913644938168	0	1	1	0	1	0	0
0.428571428571429	0.252380952380952	0.418812719139161	0.698186028560401	0.131664853101197	0.0661103979460847	0.583832335329341	0.0761245674740484	0.269938650306748	0.459570237201469	0.952630475791239	1	0	0	1	1	0	0
0.142857142857143	0.738095238095238	0.516261637045097	0.726360478579699	0.131664853101197	0.236200256739409	0.745508982035928	0.332179930795848	0.34601226993865	0.495322930828075	0.952630475791239	1	0	1	0	1	0	0
0.714285714285714	0.0857142857142857	0.37818885261758	0.728676186800463	0.131664853101197	0.173940949935815	0.491017964071856	0.0484429065743945	0.21840490797546	0.741594464622689	0.952630475791239	1	0	0	1	1	0	0
0.428571428571429	0.328571428571429	0.524120420747189	0.779814743342339	0.132752992383025	0.576379974326059	0.431137724550898	0.0865051903114187	0.52760736196319	0.343100054785626	0.904317753091595	1	0	0	1	1	0	0
0.714285714285714	0.0857142857142857	0.499214121629791	0.810111925897337	0.11860718171926	0.818998716302953	0.508982035928144	0.0484429065743945	0.317791411042945	0.574214232088144	0.923600922238525	1	0	0	1	1	0	0
1	0.114285714285714	0.533550961189699	0.886916248552682	0.116430903155604	0.00834403080872914	0.580838323353293	0.013840830449827	0.21840490797546	0.423675506767039	0.793229930832111	1	0	0	1	1	0	0
1	0.114285714285714	0.457864828920324	0.781937475878039	0.0250272034820457	NA	NA	NA	NA	0.459610819146562	0.861559421504926	0	1	0	1	1	0	0
1	0.114285714285714	0.474670535606335	0.816094172134311	0.0272034820457018	NA	NA	NA	NA	0.382951524866587	0.861559421504926	0	1	0	1	1	0	0
0.714285714285714	0.0857142857142857	0.287026961673316	0.682747973755307	0.0282916213275299	NA	NA	NA	NA	0.73465495201185	0.943512890379375	0	1	0	1	1	0	0
0.428571428571429	0.40952380952381	0.434167573449402	0.639714395986106	0.0228509249183896	NA	NA	NA	NA	0.382464541525475	0.948962481660029	0	1	0	0	1	0	0
0.285714285714286	0.280952380952381	0.496554225607544	0.767078348128136	0.0250272034820457	NA	NA	NA	NA	0.252947263762352	0.882204988472018	0	1	0	1	1	0	0
0.714285714285714	0.447619047619048	0.538145327046306	0.639714395986106	0.0228509249183896	NA	NA	NA	NA	0.0985532536574478	0.948962481660029	0	1	1	0	1	0	0
0.428571428571429	0.104761904761905	0.421109902067465	0.639714395986106	0.0228509249183896	NA	NA	NA	NA	0.921413063328125	0.948962481660029	0	1	1	0	1	0	0
0.142857142857143	0.442857142857143	0.406238665215814	0.717676572751833	0.0522306855277476	NA	NA	NA	NA	0.702372014690664	0.720289247537204	0	1	0	1	1	0	0
0.285714285714286	0.0761904761904762	0.326441784548422	0.582207641837129	0.504896626768226	0.0956354300385109	0.431137724550898	0.0380622837370242	0.316564417177914	0.512529675547349	0.970551247118005	1	0	0	1	1	0	0
0.285714285714286	0.280952380952381	0.532462821907871	0.755113855654188	0.546245919477693	0.22785622593068	0.655688622754491	0.152249134948097	0.339877300613497	0.493943144694925	0.934919304129114	1	0	0	1	1	0	0
0.714285714285714	0.195238095238095	0.415911014387619	0.631802392898495	0.549510337323177	0.326059050064185	0.425149700598802	0.117647058823529	0.401226993865031	0.37913682202788	0.970551247118005	1	0	0	1	1	0	0
0.285714285714286	0.576190476190476	0.442630878974731	0.694519490544191	0.569096844396083	0.533376123234917	0.431137724550898	0.259515570934256	0.312883435582822	0.55144776089118	0.970551247118005	1	0	1	0	1	0	0
0.714285714285714	0.195238095238095	0.528593882239149	0.805094558085681	0.568008705114255	0.334403080872914	0.425149700598802	0.117647058823529	0.321472392638037	0.37913682202788	0.884929784112345	1	0	0	1	1	0	0
0.571428571428571	0.114285714285714	0.451577801958651	0.643187958317252	0.503808487486398	0.178433889602054	0.440119760479042	0.356401384083045	0.425766871165644	0.674066107988556	0.970551247118005	1	0	0	1	1	0	0
0.428571428571429	0.252380952380952	0.317494861564503	0.597838672327287	0.539717083786725	0.46405648267009	0.416167664670659	0.0761245674740484	0.43558282208589	0.55144776089118	0.970551247118005	1	0	0	1	1	0	0
0.571428571428571	0.285714285714286	0.350622657477935	0.631802392898495	0.549510337323177	0.326059050064185	0.505988023952096	0.134948096885813	0.401226993865031	0.468112736643467	0.970551247118005	1	0	1	0	1	0	0
0.428571428571429	0.485714285714286	0.378551565711522	0.659397915862601	0.554951033732318	0.252888318356868	0.649700598802395	0.359861591695502	0.30920245398773	0.565529695838322	0.970551247118005	1	0	1	0	1	0	0
0.714285714285714	0.447619047619048	0.334179663885866	0.692010806638364	0.569096844396083	0.115532734274711	0.497005988023952	0.0934256055363322	0.305521472392638	0.55144776089118	0.970551247118005	1	0	1	0	1	0	0
0.714285714285714	0.252380952380952	0.389312054165155	0.597838672327287	0.539717083786725	0.46405648267009	0.419161676646707	0.0173010380622837	0.43558282208589	0.418602763630461	0.970551247118005	1	0	1	0	1	0	0
0.714285714285714	0.252380952380952	0.512876314834966	0.842338865302972	0.570184983677911	0.254172015404365	0.580838323353293	0.0173010380622837	0.222085889570552	0.468112736643467	0.970551247118005	1	0	1	0	1	0	0
0.857142857142857	0.1	0.410349413613831	0.763025858741799	0.551686615886834	0.230423620025674	0.48502994011976	0.394463667820069	0.388957055214724	0.527463831341436	0.970551247118005	1	0	0	1	1	0	0
0.571428571428571	0.0904761904761905	0.472494257042679	0.731956773446546	0.0119695321001088	NA	NA	NA	NA	0.668770164153968	0.962796059526305	0	1	1	0	1	0	0
0.714285714285714	0.242857142857143	0.46451456897594	0.715167888846005	0.0206746463547334	NA	NA	NA	NA	0.523324472941988	0.962796059526305	0	1	0	1	1	0	0
0.714285714285714	0.0761904761904762	0.516382541409745	0.710729448089541	0.0195865070729053	NA	NA	NA	NA	0.305784956272954	0.962796059526305	0	1	0	1	1	0	0
0.285714285714286	0.4	0.445774392455568	0.768815129293709	0.0206746463547334	NA	NA	NA	NA	0.464419779640038	0.962796059526305	0	1	0	1	1	0	0
0.428571428571429	0.104761904761905	0.417240962398743	0.690659976842918	0.0206746463547334	NA	NA	NA	NA	0.907006472820242	0.9451896876965	0	1	1	0	1	0	0
0.857142857142857	0.0476190476190476	0.468262604280015	0.789270551910459	0.0217627856365615	NA	NA	NA	NA	0.307996672280502	0.969817648291763	0	1	1	0	1	0	0
0.714285714285714	0.447619047619048	0.418691814774513	0.750482439212659	0.0184983677910773	NA	NA	NA	0.306748466257669	0.418318690014812	0.969817648291763	1	0	1	0	1	0	0
0.714285714285714	0.447619047619048	0.538870753234192	0.760903126206098	0.0195865070729053	NA	NA	NA	0.306748466257669	0.0883266034941055	0.803500314399497	1	0	1	0	1	0	0
0.285714285714286	0.280952380952381	0.3746826260428	0.709764569664222	0.0206746463547334	NA	NA	NA	NA	0.547105492766268	0.962796059526305	0	1	0	1	1	0	0
0.428571428571429	0.423809523809524	0.544674162737275	0.709378618294095	0.0206746463547334	NA	NA	NA	0.306748466257669	0.12931436803766	0.950115279815552	1	0	0	0	1	0	0
0.714285714285714	0.447619047619048	0.449159714665699	0.745079120030876	0.0228509249183896	NA	NA	NA	NA	0.179433070227056	0.89446656885349	0	1	1	0	1	0	0
0.428571428571429	0.104761904761905	0.449885140853585	0.78039367039753	0.0228509249183896	NA	NA	NA	0.306748466257669	0.5510622324128	0.969817648291763	1	0	1	0	1	0	0
0.714285714285714	0.447619047619048	0.40793132632088	0.684677730605944	0.0228509249183896	NA	NA	NA	NA	0.477933567355883	0.933871305805911	0	1	1	0	1	0	0
0.714285714285714	0.252380952380952	0.427638737758433	0.699343882670783	0.0228509249183896	NA	NA	NA	NA	0.464419779640038	0.962796059526305	0	1	1	0	1	0	0
0.857142857142857	0.19047619047619	0.38858662797727	0.765920494017754	0.0239390642002176	NA	NA	NA	0.306748466257669	0.754864760667979	0.969817648291763	1	0	1	0	1	0	0
0.285714285714286	0.4	0.466690847539596	0.755692782709379	0.0217627856365615	NA	NA	NA	NA	0.443175131384047	0.841542653531754	0	1	0	1	1	0	0
0.714285714285714	0.447619047619048	0.437190182565591	0.752219220378232	0.0217627856365615	NA	NA	NA	NA	0.547105492766268	0.962796059526305	0	1	1	0	1	0	0
0.428571428571429	0.252380952380952	0.441663644057551	0.777884986491702	0.0239390642002176	NA	NA	NA	NA	0.464419779640038	0.962796059526305	0	1	0	1	1	0	0
0.428571428571429	0.104761904761905	0.374319912948857	0.687572365881899	0.0239390642002176	NA	NA	NA	0.306748466257669	0.547105492766268	0.962796059526305	1	0	1	0	1	0	0
0.428571428571429	0.338095238095238	0.234191754322331	0.41875723658819	0.0195865070729053	NA	NA	NA	NA	0.406915163443784	0.969817648291763	0	1	1	0	1	0	0
0.857142857142857	0.114285714285714	0.400556160077379	0.756850636819761	0.0184983677910773	NA	NA	NA	NA	0.550960777550068	0.9451896876965	0	1	1	0	1	0	0
0.285714285714286	0.357142857142857	0.453149558699069	0.695291393284446	0.0184983677910773	NA	NA	NA	NA	0.598259034555526	0.962796059526305	0	1	0	0	1	0	0
0.857142857142857	0	0.398138072784428	0.751833269008105	0.0195865070729053	NA	NA	NA	NA	0.599719984578861	0.841542653531754	0	1	1	0	1	0	0
0.714285714285714	0.195238095238095	0.418450006045218	0.66769587032034	0.0217627856365615	NA	NA	NA	NA	0.409897936408092	0.950115279815552	0	1	0	1	1	0	0
0.857142857142857	0.19047619047619	0.391125619634869	0.706869934388267	0.0217627856365615	NA	NA	NA	NA	0.749447070998113	0.962796059526305	0	1	1	0	1	0	0
0.285714285714286	0.280952380952381	0.441784548422198	0.782709378618294	0.0228509249183896	NA	NA	NA	NA	0.508491772010632	0.962796059526305	0	1	0	1	1	0	0
0.714285714285714	0.0761904761904762	0.519284246161286	0.7693940563489	0.0184983677910773	NA	NA	NA	NA	0.301807925653877	0.950115279815552	0	1	0	0	1	0	0
0.285714285714286	0.4	0.422681658807883	0.71015052103435	0.0348204570184984	0.4801026957638	0.347305389221557	0.242214532871972	0.249079754601227	0.452914798206278	0.938587298260323	1	0	0	1	1	0	0
0.428571428571429	0.328571428571429	0.430903155603917	0.667116943265149	0.0348204570184984	0.505776636713736	0.568862275449102	0.0865051903114187	0.442944785276074	0.911511068725524	0.938587298260323	1	0	0	1	1	0	0
0.428571428571429	0.338095238095238	0.448192479748519	0.761482053261289	0.0359085963003264	0.514120667522465	0.595808383233533	0.041522491349481	0.422085889570552	0.393969522959235	0.938587298260323	1	0	1	0	1	0	0
0.714285714285714	0.252380952380952	0.460162011848628	0.669046700115785	0.0359085963003264	0.572528883183569	0.580838323353293	0.0173010380622837	0.521472392638037	0.447537690481505	0.938587298260323	1	0	1	0	1	0	0
0.428571428571429	0.252380952380952	0.340345786482892	0.621767657275183	0.189336235038085	NA	NA	NA	NA	0.550047683785484	0.968036051142318	0	1	0	1	1	0	0
0.714285714285714	0.228571428571429	0.503566678757103	0.748552682362022	0.251360174102285	0.297175866495507	0.42814371257485	0.588235294117647	0.376687116564417	0.40616439745957	0.968036051142318	1	0	1	0	1	0	0
0.571428571428571	0.080952380952381	0.36875831217507	0.593979158626013	0.249183895538629	0.236842105263158	0.431137724550898	0.0103806228373702	0.268711656441718	0.71318710305785	0.968036051142318	1	0	0	1	1	0	0
0.714285714285714	0.252380952380952	0.375528956595333	0.629100733307603	0.0718171926006529	NA	NA	NA	NA	0.417547633058053	0.968036051142318	0	1	1	0	1	0	0
0.857142857142857	0.0476190476190476	0.485672832789264	0.672327286761868	0.0761697497279652	NA	NA	NA	NA	0.307428525049206	0.968036051142318	0	1	1	0	1	0	0
0.714285714285714	0.252380952380952	0.389795671623746	0.631416441528367	0.134929270946681	NA	NA	NA	NA	0.417547633058053	0.968036051142318	0	1	1	0	1	0	0
0.714285714285714	0.447619047619048	0.381815983557006	0.604978772674643	0.133841131664853	NA	NA	NA	NA	0.417547633058053	0.968036051142318	0	1	1	0	1	0	0
0.714285714285714	0.252380952380952	0.446620723008101	0.688537244307217	0.105549510337323	NA	NA	NA	NA	0.417547633058053	0.968036051142318	0	1	1	0	1	0	0
0.857142857142857	0.19047619047619	0.468141699915367	0.780586646082594	0.248095756256801	NA	NA	NA	NA	0.56410932776008	0.968036051142318	0	1	1	0	1	0	0
0.428571428571429	0.509523809523809	0.335388707532342	0.610189116171362	0.144722524483134	NA	NA	NA	NA	0.417547633058053	0.968036051142318	0	1	1	0	1	0	0
0.714285714285714	0.114285714285714	0.376738000241809	0.586067155538402	0.14145810663765	0.474967907573813	0.419161676646707	0.013840830449827	0.342331288343558	0.511231053304385	0.968036051142318	1	0	0	1	1	0	0
0.714285714285714	0.257142857142857	0.413976544553258	0.631416441528367	0.134929270946681	NA	NA	NA	NA	0.968447537690482	0.968036051142318	0	1	0	0	1	0	0
0.714285714285714	0.157142857142857	0.394269133115705	0.621767657275183	0.189336235038085	NA	NA	NA	NA	0.550920195604975	0.968036051142318	0	1	1	0	1	0	0
0.714285714285714	0.114285714285714	0.431144964333212	0.669239675800849	0.216539717083787	0.533376123234917	0.419161676646707	0.013840830449827	0.458895705521472	0.504920560842481	0.955984070425487	1	0	0	1	1	0	0
0.714285714285714	0.195238095238095	0.439124652399952	0.646854496333462	0.179542981501632	0.326059050064185	0.425149700598802	0.117647058823529	0.215950920245399	0.404642574518597	0.937748899601761	1	0	0	1	1	0	0
0.714285714285714	0.114285714285714	0.437311086930238	0.730412967966036	0.130576713819369	0.0359435173299101	0.419161676646707	0.013840830449827	0.306748466257669	0.358663230728649	0.795116327813876	1	0	0	1	1	0	0
0.571428571428571	0.0761904761904762	0.375649860959981	0.547279042840602	0.198041349292709	0.54813863928113	0.431137724550898	0.0346020761245675	0.306748466257669	0.424710346366901	0.96876964996856	1	0	1	0	1	0	0
0.428571428571429	0.252380952380952	0.43573933018982	0.618294094944037	0.195865070729053	0.0250320924261874	0.416167664670659	0.0761245674740484	0.306748466257669	0.443012803603677	0.77719555648711	1	0	0	1	1	0	0
0.428571428571429	0.252380952380952	0.329222584935316	0.601119258973369	0.129488574537541	0.0436456996148909	0.416167664670659	0.0761245674740484	0.306748466257669	0.530324858470467	0.96876964996856	1	0	0	1	1	0	0
0.285714285714286	0.280952380952381	0.348567283278926	0.571208027788499	0.120783460282916	0.00256739409499358	0.344311377245509	0.152249134948097	0.306748466257669	0.550473794208956	0.96876964996856	1	0	0	1	1	0	0
0.428571428571429	0.328571428571429	0.524845846935074	0.834426862215361	0.198041349292709	0.166238767650834	0.431137724550898	0.0865051903114187	0.306748466257669	0.262321693078749	0.645462167260532	1	0	0	1	1	0	0
0.714285714285714	0.447619047619048	0.48784911135292	0.796603627942879	0.189336235038085	0.120667522464698	0.497005988023952	0.0934256055363322	0.306748466257669	0.325467199642879	0.645462167260532	1	0	1	0	1	0	0
0.428571428571429	0.252380952380952	0.371780921291259	0.657082207641837	0.0315560391730141	NA	0.416167664670659	0.0761245674740484	0.306748466257669	0.449729115516507	0.78914273737162	1	0	0	1	1	0	0
0.857142857142857	0.0476190476190476	0.507314714061178	0.732149749131609	0.199129488574538	0.0256739409499358	0.488023952095808	0	0.306748466257669	0.206257735933283	0.693355690630895	1	0	1	0	1	0	0
0.714285714285714	0.114285714285714	0.399709829524846	0.811655731377846	0.196953210010881	0.00706033376123235	0.419161676646707	0.013840830449827	0.306748466257669	0.411744414909807	0.77719555648711	1	0	0	1	1	0	0
0.571428571428571	0.080952380952381	0.421956232619998	0.664801235044384	0.0174102285092492	NA	0.568862275449102	0.0103806228373702	0.306748466257669	0.705821480023538	0.932928107315028	1	0	0	1	1	0	0
0.857142857142857	0.1	0.618063112078346	0.672520262446932	0.127312295973885	0.000641848523748395	0.514970059880239	0.394463667820069	0.306748466257669	0.0562059939532902	0.603542234332425	1	0	0	1	1	0	0
0.285714285714286	0.0761904761904762	0.394390037480353	0.758201466615206	0.199129488574538	0.0834403080872914	0.431137724550898	0.0380622837370242	0.306748466257669	0.318081285636021	0.675330119471809	1	0	0	1	1	0	0
0.714285714285714	0.0761904761904762	0.687945834844638	0.73639521420301	0.129488574537541	0.00256739409499358	0.568862275449102	0.0380622837370242	0.306748466257669	0.0534261307144451	0.675330119471809	1	0	0	1	1	0	0
0.571428571428571	0.080952380952381	0.429935920686737	0.733886530297183	0.198041349292709	0.00706033376123235	0.568862275449102	0.0103806228373702	0.306748466257669	0.598563399143721	0.78914273737162	1	0	0	0	1	0	0
0.571428571428571	0.080952380952381	0.632571635836054	0.866460825935932	0.199129488574538	0.377406931964056	0.431137724550898	0.0103806228373702	0.306748466257669	0.0742852504920561	0.549570320687487	1	0	0	1	1	0	0
0.714285714285714	0.447619047619048	0.494257042679241	0.693940563489	0.318824809575626	NA	NA	NA	NA	0.323600430168618	0.758436386501782	0	1	1	0	1	0	0
0.714285714285714	0.0238095238095238	0.373473582396325	0.340988035507526	0.0946681175190424	NA	NA	NA	NA	0.299129517277763	0.947914483336827	0	1	0	1	1	0	0
0.857142857142857	0.0476190476190476	0.219804134929271	0.565997684291779	0.328618063112078	NA	NA	NA	NA	0.698516729906865	0.947914483336827	0	1	1	0	1	0	0
0.857142857142857	0.19047619047619	0.456534880909201	0.766499421072945	0.32752992383025	NA	NA	NA	NA	0.737982671509446	0.947914483336827	0	1	1	0	1	0	0
0.857142857142857	0.19047619047619	0.448434288477814	0.677923581628715	0.301414581066376	NA	NA	NA	NA	0.733133129070876	0.94152169356529	0	1	1	0	1	0	0
0.571428571428571	0.242857142857143	0.415064683835086	0.726167502894635	0.073993471164309	NA	NA	NA	NA	0.408964551670962	0.947914483336827	0	1	0	1	1	0	0
0.714285714285714	0.252380952380952	0.443719018256559	0.721343110768043	0.0652883569096844	NA	NA	NA	NA	0.408964551670962	0.947914483336827	0	1	1	0	1	0	0
0.428571428571429	0.252380952380952	0.465723612622416	0.743342338865303	0.0805223068552775	0.482028241335045	0.416167664670659	0.0761245674740484	0.317791411042945	0.168617981859871	0.78526514357577	1	0	0	1	1	0	0
0.714285714285714	0.447619047619048	0.381090557369121	0.638749517560787	0.0783460282916213	0.308729139922978	0.502994011976048	0.0934256055363322	0.354601226993865	0.279244364182375	0.643261370781807	1	0	1	0	1	0	0
0.142857142857143	0.733333333333333	0.562930721799057	0.675221922037823	0.0228509249183896	NA	NA	NA	NA	0.0593510946979689	0.758436386501782	0	1	1	0	1	0	0
0.571428571428571	0.242857142857143	0.456413976544553	0.774218448475492	0.0130576713819369	NA	NA	NA	NA	0.417689669865877	0.968350450639279	0	1	0	1	1	0	0
0.428571428571429	0.328571428571429	0.207109176641277	0.442300270165959	0.0108813928182807	NA	NA	NA	NA	0.417689669865877	0.968350450639279	0	1	0	1	1	0	0
0.428571428571429	0.5	0.477451335993229	0.720764183712852	0.014145810663765	NA	NA	NA	NA	0.639936692165656	0.968350450639279	0	1	1	0	1	0	0
0.285714285714286	0.280952380952381	0.41288840527143	0.678502508683906	0.0163220892274211	0.0783055198973042	0.655688622754491	0.152249134948097	0.352147239263804	0.499441998254976	0.96856005030392	1	0	0	1	1	0	0
0.428571428571429	0.252380952380952	0.251722887196228	0.45966808182169	0.0467899891186072	0.0115532734274711	0.416167664670659	0.0761245674740484	0.348466257668712	0.550352048373679	0.96856005030392	1	0	0	1	1	0	0
0.428571428571429	0.314285714285714	0.326441784548422	0.643573909687379	0.0500544069640914	0.109756097560976	0.329341317365269	0.339100346020761	0.287116564417178	0.467179351906337	0.96856005030392	1	0	1	0	1	0	0
0.285714285714286	0.280952380952381	0.213275299238302	0.445194905441914	0.0544069640914037	0.00256739409499358	0.344311377245509	0.152249134948097	0.269938650306748	0.550352048373679	0.96856005030392	1	0	0	1	1	0	0
1	0.128571428571429	0.381574174827711	0.763025858741799	0.0544069640914037	0.517329910141207	0.419161676646707	0.0380622837370242	0.334969325153374	0.511494835947487	0.96856005030392	1	0	1	0	1	0	0
1	0.128571428571429	0.4888163462701	0.728290235430336	0.0489662676822633	0.484595635430038	0.419161676646707	0.0380622837370242	0.332515337423313	0.204756203964856	0.727206036470342	1	0	1	0	1	0	0
0.714285714285714	0.228571428571429	0.579131906661831	0.797954457738325	0.0500544069640914	0.313222079589217	0.57185628742515	0.588235294117647	0.25521472392638	0.17902725077613	0.75372039404737	1	0	1	0	1	0	0
0.571428571428571	0.114285714285714	0.451698706323298	0.629486684677731	0.0457018498367791	0.384467265725289	0.440119760479042	0.356401384083045	0.271165644171779	0.656859363269282	0.94539928736114	1	0	0	1	1	0	0
0.285714285714286	0.280952380952381	0.383992262120663	0.67348514087225	0.0576713819368879	0.318356867779204	0.344311377245509	0.152249134948097	0.315337423312883	0.537365825944037	0.94539928736114	1	0	0	1	1	0	0
0.714285714285714	0.0761904761904762	0.551323902792891	0.776341181011192	0.0369967355821545	NA	NA	NA	NA	0.240204533003267	0.75372039404737	0	1	0	1	1	0	0
0.571428571428571	0.114285714285714	0.788659170596059	0.892126592049402	0.0500544069640914	0.362002567394095	0.440119760479042	0.356401384083045	0.294478527607362	NA	NA	1	0	0	1	1	0	0
0.714285714285714	0.157142857142857	0.371901825655906	0.650906985719799	0.014145810663765	0.13607188703466	0.488023952095808	0.103806228373702	0.283435582822086	0.918044761885437	0.94539928736114	1	0	1	0	1	0	0
0.285714285714286	0.466666666666667	0.293434892999637	0.641451177151679	0.0489662676822633	0.447368421052632	0.317365269461078	0.235294117647059	0.358282208588957	0.940202503906012	0.96856005030392	1	0	1	0	1	0	0
0.857142857142857	0.1	0.50223673074598	0.827479737553068	0.0511425462459195	NA	0.514970059880239	0.394463667820069	0.240490797546012	0.653714262524603	0.96856005030392	1	0	0	1	1	0	0
0.285714285714286	0.0761904761904762	0.366944746705356	0.699922809725975	0.0511425462459195	0.136713735558408	0.431137724550898	0.0380622837370242	0.310429447852761	0.511494835947487	0.96856005030392	1	0	0	1	1	0	0
0.571428571428571	0.242857142857143	0.46052472494257	0.739482825164029	0.0500544069640914	0.326059050064185	0.413173652694611	0.0069204152249135	0.337423312883436	0.968954812004139	0.96856005030392	1	0	0	1	1	0	0
0.857142857142857	0.1	0.350743561842583	0.701080663836357	0.0772578890097933	0.173299101412067	0.48502994011976	0.394463667820069	0.373006134969325	0.527463831341436	0.970551247118005	1	0	0	1	1	0	0
0.857142857142857	0.19047619047619	0.377947043888284	0.608259359320726	0.0761697497279652	0.41591784338896	0.580838323353293	0.100346020761246	0.501840490797546	0.565529695838322	0.970551247118005	1	0	1	0	1	0	0
0.142857142857143	0.685714285714286	0.654938943295853	0.699729834040911	0.0685527747551687	0.402439024390244	0.658682634730539	0.377162629757785	0.501840490797546	0.0808189436519692	0.899182561307902	1	0	1	0	1	0	0
0.428571428571429	0.252380952380952	0.406843187039052	0.631995368583559	0.0696409140369967	0.260590500641849	0.416167664670659	0.0761245674740484	0.520245398773006	0.511454254002394	0.970551247118005	1	0	0	1	1	0	0
0.714285714285714	0.114285714285714	0.36077862410833	0.57178695484369	0.0761697497279652	0.248395378690629	0.419161676646707	0.013840830449827	0.256441717791411	0.512529675547349	0.970551247118005	1	0	0	1	1	0	0
0.714285714285714	0.3	0.356063353887075	0.5	0.0772578890097933	0.29589216944801	0.383233532934132	0.152249134948097	0.252760736196319	0.602986831158817	0.970551247118005	1	0	1	0	1	0	0
0.428571428571429	0.252380952380952	0.494619755773184	0.719799305287534	0.072905331882481	0.154685494223363	0.416167664670659	0.0761245674740484	0.245398773006135	0.459489073311284	0.877803395514567	1	0	0	1	1	0	0
0.428571428571429	0.252380952380952	0.255229113771007	0.464685449633346	0.072905331882481	NA	NA	NA	NA	0.540997910029828	0.951896876964997	0	1	0	1	1	0	0
1	0.080952380952381	0.466811751904244	0.803936703975299	0.0761697497279652	NA	NA	NA	NA	0.591745632368159	0.950115279815552	0	1	1	0	1	0	0
0.714285714285714	0.195238095238095	0.424857937371539	0.744693168660749	0.0837867247007617	NA	NA	NA	NA	0.409918227380638	0.951896876964997	0	1	0	1	1	0	0
0.285714285714286	0.0761904761904762	0.464272760246645	0.726553454264763	0.0837867247007617	NA	NA	NA	NA	0.498224539902198	0.943093691050094	0	1	0	1	1	0	0
0.285714285714286	0.652380952380952	0.652037238544312	0.823813199536858	0.0903155603917301	0.0648267008985879	0.266467065868263	0.259515570934256	0.217177914110429	0.0989387821358278	0.714106057430308	1	0	1	0	1	0	0
0.714285714285714	0.180952380952381	0.315197678636199	0.647240447703589	0.0903155603917301	0.380616174582798	0.586826347305389	0.193771626297578	0.312883435582822	0.642615100541769	0.951896876964997	1	0	0	1	1	0	0
1	0.114285714285714	0.4069640914037	0.769201080663836	0.0696409140369967	NA	NA	NA	NA	0.517298054095733	0.971284845944247	0	1	0	0	1	0	0
0.428571428571429	0.252380952380952	0.415306492564382	0.748166730991895	0.0696409140369967	NA	NA	NA	NA	0.399427794574194	0.826346677845316	0	1	0	0	1	0	0
1	0.114285714285714	0.442630878974731	0.780586646082594	0.0696409140369967	NA	NA	NA	NA	0.439482174380618	0.823307482708028	0	1	0	0	1	0	0
0.714285714285714	0.195238095238095	0.447950671019224	0.801428020069471	0.0696409140369967	NA	NA	NA	NA	0.357181989732768	0.826346677845316	0	1	0	0	1	0	0
0.285714285714286	0.4	0.362229476484101	0.731184870706291	0.0696409140369967	NA	NA	NA	NA	0.402309112675771	0.832320268287571	0	1	0	0	1	0	0
0.285714285714286	0.714285714285714	0.266835932777173	0.408336549594751	0.0685527747551687	NA	NA	NA	NA	0.418907128218656	0.971284845944247	0	1	0	0	1	0	0
0.714285714285714	0.195238095238095	0.499818643453029	0.797761482053261	0.0685527747551687	NA	NA	NA	NA	0.305744374327862	0.705512471180046	0	1	0	0	1	0	0
0.428571428571429	0.328571428571429	0.452061419417241	0.732921651871864	0.0696409140369967	NA	NA	NA	NA	0.717123551731835	0.735694822888283	0	1	0	0	1	0	0
0.428571428571429	0.361904761904762	0.49280619030347	0.748359706676959	0.0696409140369967	NA	NA	NA	NA	0.308443073676521	0.971284845944247	0	1	0	0	1	0	0
0.428571428571429	0.328571428571429	0.458711159472857	0.810304901582401	0.0696409140369967	NA	NA	NA	NA	0.418907128218656	0.971284845944247	0	1	0	0	1	0	0
0.714285714285714	0.195238095238095	0.430903155603917	0.725588575839444	0.0696409140369967	NA	NA	NA	NA	0.5238114562831	0.841437853699434	0	1	0	0	1	0	0
0.285714285714286	0.280952380952381	0.446983436102043	0.719992280972597	0.0696409140369967	NA	NA	NA	NA	0.379096240082787	0.971284845944247	0	1	0	0	1	0	0
0.285714285714286	0.4	0.405271430298634	0.685642609031262	0.0685527747551687	NA	NA	NA	NA	0.517298054095733	0.971284845944247	0	1	0	0	1	0	0
0.428571428571429	0.252380952380952	0.306492564381574	0.564839830181397	0.00544069640914037	NA	NA	NA	NA	0.468457683176755	0.971284845944247	0	1	0	0	1	0	0
0.571428571428571	0.080952380952381	0.523153185830008	0.757622539560015	0.0696409140369967	NA	NA	NA	NA	0.558651056145121	0.735694822888283	0	1	0	0	1	0	0
0.285714285714286	0.280952380952381	0.531132873896748	0.702238517946739	0.0696409140369967	NA	NA	NA	NA	0.23160116064363	0.771955564871096	0	1	0	0	1	0	0
0.428571428571429	0.361904761904762	0.391971950187402	0.66248552682362	0.0696409140369967	NA	NA	NA	NA	0.403749771726559	0.971284845944247	0	1	0	0	1	0	0
0.714285714285714	0.0238095238095238	0.509128279530891	0.803164801235044	0.0696409140369967	NA	NA	NA	NA	0.262991295172778	0.826346677845316	0	1	0	0	1	0	0
0.428571428571429	0.252380952380952	0.44021279168178	0.756464685449633	0.0696409140369967	NA	NA	NA	NA	0.468457683176755	0.971284845944247	0	1	0	0	1	0	0
0.285714285714286	0.4	0.42183532825535	0.724044770358935	0.0696409140369967	NA	NA	NA	NA	0.403749771726559	0.835359463424859	0	1	0	0	1	0	0
1	0.114285714285714	0.421593519526055	0.749903512157468	0.0348204570184984	NA	NA	NA	NA	0.489418257817097	0.982184028505554	0	1	0	0	1	0	0
0.571428571428571	0.080952380952381	0.663764961915125	0.844654573523736	0.0348204570184984	NA	NA	NA	NA	NA	NA	0	1	0	0	1	0	0
0.571428571428571	0.114285714285714	0.455688550356668	0.761482053261289	0.0348204570184984	NA	NA	NA	NA	0.606517460381876	0.897715363655418	0	1	0	0	1	0	0
0.285714285714286	0.4	0.541530649256438	0.668853724430722	0.0348204570184984	NA	NA	NA	NA	0.147819734999899	0.918256130790191	0	1	0	0	1	0	0
0.428571428571429	0.252380952380952	0.565953330915246	0.836163643380934	0.0348204570184984	NA	NA	NA	NA	NA	NA	0	1	0	0	1	0	0
0.714285714285714	0.195238095238095	0.392939185104582	0.745658047086067	0.0348204570184984	NA	NA	NA	NA	0.61012925349512	0.982184028505554	0	1	0	0	1	0	0
0.142857142857143	0.442857142857143	0.422681658807883	0.759745272095716	0.0348204570184984	NA	NA	NA	NA	0.89199115313597	0.918256130790191	0	1	0	0	1	0	0
0.714285714285714	0.252380952380952	0.575988393180994	0.836163643380934	0.0348204570184984	NA	NA	NA	NA	NA	NA	0	1	0	0	1	0	0
0.714285714285714	0.252380952380952	0.564865191633418	0.811462755692783	0.0359085963003264	NA	NA	NA	NA	NA	NA	0	1	0	0	1	0	0
0.714285714285714	0.0761904761904762	0.446499818643453	0.728676186800463	0.0359085963003264	NA	NA	NA	NA	0.29182476716109	0.982184028505554	0	1	0	0	1	0	0
0.714285714285714	0.114285714285714	0.386168540684319	0.75106136626785	0.0359085963003264	NA	NA	NA	NA	0.485258608445103	0.918256130790191	0	1	0	0	1	0	0
0.714285714285714	0.252380952380952	0.434046669084754	0.734658433037437	0.0348204570184984	NA	NA	NA	NA	0.389525799971593	0.918256130790191	0	1	0	0	1	0	0
0.285714285714286	0.4	0.405513239027929	0.721729062138171	0.0348204570184984	NA	NA	NA	NA	0.473652172148611	0.982184028505554	0	1	0	0	1	0	0
0.571428571428571	0.080952380952381	0.670535606335389	0.806831339251254	0.0348204570184984	NA	NA	NA	NA	0.0398920520260536	0.982184028505554	0	1	0	0	1	0	0
1	0.114285714285714	0.422681658807883	0.782323427248167	0.0348204570184984	NA	NA	NA	NA	0.523020108353793	0.982184028505554	0	1	0	0	1	0	0
0.714285714285714	0.252380952380952	0.39402732438641	0.72481667309919	0.029379760609358	NA	NA	NA	NA	0.473652172148611	0.982184028505554	0	1	0	0	1	0	0
0.428571428571429	0.252380952380952	0.57417482771128	0.795445773832497	0.0359085963003264	NA	NA	NA	NA	0.145283363431609	0.90222175644519	0	1	0	0	1	0	0
0.428571428571429	0.328571428571429	0.647442872687704	0.811462755692783	0.0359085963003264	NA	NA	NA	NA	NA	NA	0	1	0	0	1	0	0
0.285714285714286	0.714285714285714	0.641518558819973	0.810497877267464	0.0359085963003264	NA	NA	NA	NA	NA	NA	0	1	0	0	1	0	0
0.714285714285714	0.195238095238095	0.57369121025269	0.832497105364724	0.0348204570184984	NA	NA	NA	NA	NA	NA	0	1	0	0	1	0	0
0.857142857142857	0.0476190476190476	0.444928061903035	0.719027402547279	0.0348204570184984	NA	NA	NA	NA	NA	NA	0	1	0	0	1	0	0
0.285714285714286	0.280952380952381	0.434651190907992	0.749903512157468	0.0348204570184984	NA	NA	NA	NA	0.557981454051093	0.982184028505554	0	1	0	0	1	0	0
0.285714285714286	0.9	0.361504050296216	0.654380548050946	0.0348204570184984	NA	NA	NA	NA	0.611427875738084	0.982184028505554	0	1	0	0	1	0	0
0.428571428571429	0.252380952380952	0.448071575383871	0.803936703975299	0.0359085963003264	NA	NA	NA	NA	0.557981454051093	0.982184028505554	0	1	0	0	1	0	0
0.285714285714286	0.280952380952381	0.426550598476605	0.75260517174836	0.0359085963003264	NA	NA	NA	NA	0.518596676338697	0.982184028505554	0	1	0	0	1	0	0
0.857142857142857	0.371428571428571	0.411679361624955	0.740447703589348	0.0359085963003264	NA	NA	NA	NA	0.682040460199257	0.982184028505554	0	1	0	0	1	0	0
0.428571428571429	0.328571428571429	0.433804860355459	0.699343882670783	0.0359085963003264	NA	NA	NA	NA	0.953229308280746	0.982184028505554	0	1	0	0	1	0	0
0.714285714285714	0.0761904761904762	0.518317011244106	0.802778849864917	0.0348204570184984	NA	NA	NA	NA	0.311872248036848	0.982184028505554	0	1	0	0	1	0	0
0.428571428571429	0.361904761904762	0.513359932293556	0.769008104978773	0.0359085963003264	NA	NA	NA	NA	0.311872248036848	0.982184028505554	0	1	0	0	1	0	0
0.285714285714286	0.280952380952381	0.42135171079676	0.728676186800463	0.0359085963003264	NA	NA	NA	NA	0.557981454051093	0.982184028505554	0	1	0	0	1	0	0
0.428571428571429	0.509523809523809	0.449764236488937	0.76206098031648	0.0359085963003264	NA	NA	NA	NA	0.423553760931762	0.982184028505554	0	1	0	0	1	0	0
0.428571428571429	0.252380952380952	0.381453270463064	0.747780779621768	0.0359085963003264	NA	NA	NA	NA	0.557981454051093	0.982184028505554	0	1	0	0	1	0	0
0.714285714285714	0.114285714285714	0.407084995768347	0.721536086453107	0.0359085963003264	NA	NA	NA	NA	0.518596676338697	0.982184028505554	0	1	0	0	1	0	0
0.571428571428571	0.080952380952381	0.399951638254141	0.734465457352374	0.0359085963003264	NA	NA	NA	NA	0.723454335166285	0.982184028505554	0	1	0	0	1	0	0
0.285714285714286	0.666666666666667	0.482287510579132	0.806831339251254	0.0348204570184984	NA	NA	NA	NA	0.423553760931762	0.982184028505554	0	1	0	0	1	0	0
0.428571428571429	0.328571428571429	0.43029863378068	0.691624855268236	0.0348204570184984	NA	NA	NA	NA	0.953229308280746	0.982184028505554	0	1	0	0	1	0	0
0.571428571428571	0.285714285714286	0.423165276266473	0.721729062138171	0.0348204570184984	NA	NA	NA	NA	0.473652172148611	0.982184028505554	0	1	0	0	1	0	0
0.285714285714286	0.4	0.439003748035304	0.724623697414126	0.0348204570184984	NA	NA	NA	NA	0.523020108353793	0.982184028505554	0	1	0	0	1	0	0
0.428571428571429	0.361904761904762	0.356184258251723	0.632188344268622	0.0642002176278564	NA	NA	NA	NA	0.458515106629061	0.950324879480193	0	1	0	0	1	0	0
0.571428571428571	0.242857142857143	0.551444807157538	0.656117329216519	0.0642002176278564	NA	NA	NA	NA	0.122456019317006	0.950324879480193	0	1	0	0	1	0	0
0.285714285714286	0.280952380952381	0.417482771128038	0.721922037823234	0.0642002176278564	NA	NA	NA	NA	0.540145689182883	0.950324879480193	0	1	0	0	1	0	0
1	0.080952380952381	0.452424132511184	0.737360092628329	0.0642002176278564	NA	NA	NA	NA	0.58078850719315	0.950324879480193	0	1	0	0	1	0	0
0.285714285714286	0.442857142857143	0.551807520251481	0.676379776148205	0.0631120783460283	NA	NA	NA	NA	0.110626382322505	0.859987424020122	0	1	0	0	1	0	0
0.714285714285714	0.0761904761904762	0.704630637166002	0.770165959089155	0.0565832426550598	NA	NA	NA	NA	0.0915122861838768	0.938272898763362	0	1	0	0	1	0	0
0.428571428571429	0.328571428571429	0.399588925160198	0.705905055962949	0.0642002176278564	NA	NA	NA	NA	0.830448633402999	0.859987424020122	0	1	0	0	1	0	0
0.285714285714286	0.280952380952381	0.446378914278805	0.720764183712852	0.0642002176278564	NA	NA	NA	NA	0.451778503743684	0.932299308321107	0	1	0	0	1	0	0
0.285714285714286	0.304761904761905	0.589408777656873	0.721922037823234	0.0642002176278564	NA	NA	NA	NA	0.108861067710975	0.950324879480193	0	1	0	0	1	0	0
0.285714285714286	0.952380952380952	0.478176762181115	0.737360092628329	0.0642002176278564	NA	NA	NA	NA	0.901426455370006	0.950324879480193	0	1	0	0	1	0	0
0.285714285714286	0.442857142857143	0.627010035062266	0.825164029332304	0.0620239390642002	NA	NA	NA	NA	0.0638353996307043	0.69136449381681	0	1	0	0	1	0	0
0.714285714285714	0.195238095238095	0.407689517591585	0.717290621381706	0.0642002176278564	NA	NA	NA	NA	0.583243714871254	0.938272898763362	0	1	0	0	1	0	0
0	0.619047619047619	0.381936887921654	0.656117329216519	0.0642002176278564	NA	NA	NA	NA	0.506300346975631	0.950324879480193	0	1	0	0	1	0	0
1	0.114285714285714	0.460403820577923	0.790814357390969	0.0642002176278564	NA	NA	NA	NA	0.506300346975631	0.950324879480193	0	1	0	0	1	0	0
0.285714285714286	0.280952380952381	0.442509974610083	0.774604399845619	0.0642002176278564	NA	NA	NA	NA	0.540145689182883	0.950324879480193	0	1	0	0	1	0	0
0.285714285714286	0.280952380952381	0.429089590134204	0.75993824778078	0.0620239390642002	NA	NA	NA	NA	0.502018951768358	0.950324879480193	0	1	0	0	1	0	0
0.714285714285714	0.114285714285714	0.448434288477814	0.826707834812814	0.0631120783460283	NA	NA	NA	NA	0.502018951768358	0.950324879480193	0	1	0	0	1	0	0
0.428571428571429	0.361904761904762	0.526659412404788	0.723658818988807	0.0631120783460283	0.216302952503209	0.625748502994012	0.200692041522491	0.222085889570552	0.351520808392346	0.671138126178998	1	0	1	0	1	0	0
0.571428571428571	0.080952380952381	0.449764236488937	0.709571593979159	0.0348204570184984	NA	NA	NA	NA	0.698131201428484	0.947390484175225	0	1	0	1	1	0	0
0.428571428571429	0.328571428571429	0.44565348809092	0.672520262446932	0.119695321001088	NA	NA	NA	NA	0.416999776799302	0.966778453154475	0	1	0	1	1	0	0
0.571428571428571	0.0904761904761905	0.418329101680571	0.646082593593207	0.0369967355821545	NA	NA	NA	NA	0.376154049063572	0.947390484175225	0	1	1	0	1	0	0
0.142857142857143	0.442857142857143	0.511425462459195	0.729255113855654	0.155603917301415	NA	NA	NA	NA	0.933831138526469	0.961957660867743	0	1	0	1	1	0	0
0.571428571428571	0.080952380952381	0.5310119695321	0.669239675800849	0.194776931447225	NA	NA	NA	NA	0.439015482012053	0.961957660867743	0	1	1	0	1	0	0
0.285714285714286	0.280952380952381	0.514085358481441	0.635082979544577	0.132752992383025	NA	NA	NA	NA	0.205973662317635	0.961957660867743	0	1	0	1	1	0	0
0.142857142857143	0.495238095238095	0.374924434772095	0.596487842531841	0.144722524483134	NA	NA	NA	NA	0.967169206420064	0.966778453154475	0	1	1	0	1	0	0
0.571428571428571	0.080952380952381	0.382662314109539	0.675800849093014	0.204570184983678	0.278562259306804	0.431137724550898	0.0103806228373702	0.306748466257669	0.660511738327618	0.895619367009013	1	0	0	1	1	0	0
0.857142857142857	0.1	0.666545762302019	0.889617908143574	0.200217627856366	0.218870346598203	0.514970059880239	0.394463667820069	0.306748466257669	0.0124586571434369	0.347306644309369	1	0	0	1	1	0	0
0.428571428571429	0.252380952380952	0.416636440575505	0.699536858355847	0.0348204570184984	NA	NA	NA	NA	0.466306840086845	0.966778453154475	0	1	0	1	1	0	0
0.714285714285714	0.252380952380952	0.578769193567888	0.785025086839058	0.0130576713819369	NA	NA	NA	NA	0.0647687843678348	0.945713686858101	0	1	1	0	1	0	0
0.714285714285714	0.114285714285714	0.411558457260307	0.623890389810884	0.0805223068552775	NA	NA	NA	NA	0.500436255909746	0.961957660867743	0	1	0	1	1	0	0
0.571428571428571	0.242857142857143	0.455204932898078	0.642609031262061	0.154515778019587	NA	NA	NA	NA	0.896921859464724	0.961957660867743	0	1	0	1	1	0	0
0.714285714285714	0.0238095238095238	0.359569580461855	0.503473562331146	0.144722524483134	NA	NA	NA	NA	0.504717651117018	0.961957660867743	0	1	1	0	1	0	0
0.428571428571429	0.252380952380952	0.619997581912707	0.8857583944423	0.201305767138194	NA	NA	NA	NA	0.146095002333462	0.678893313770698	0	1	0	1	1	0	0
0.571428571428571	0.261904761904762	0.429452303228147	0.68081821690467	0.114254624591948	NA	NA	NA	NA	0.577623115475925	0.961957660867743	0	1	1	0	1	0	0
0.285714285714286	0.280952380952381	0.413372022730021	0.687958317252026	0.16974972796518	NA	NA	NA	NA	0.509425156747763	0.895619367009013	0	1	0	1	1	0	0
0.571428571428571	0.242857142857143	0.40200701245315	0.653801620995755	0.186071817192601	NA	NA	NA	NA	0.386705354787655	0.947390484175225	0	1	0	0	1	0	0
1	0.114285714285714	0.389795671623746	0.733307603241992	0.20348204570185	0.0988446726572529	0.580838323353293	0.013840830449827	0.306748466257669	0.514924010307814	0.966778453154475	1	0	0	1	1	0	0
0.285714285714286	0.342857142857143	0.840043525571273	0.845233500578927	0.201305767138194	NA	NA	NA	NA	0.0259318629141895	0.895619367009013	0	1	1	0	1	0	0
0.714285714285714	0.0857142857142857	0.513118123564261	0.761289077576225	0.20348204570185	0.679075738125802	0.491017964071856	0.0484429065743945	0.306748466257669	0.290363817137755	0.947390484175225	1	0	0	1	1	0	0
0.428571428571429	0.252380952380952	0.475758674888163	0.803164801235044	0.202393906420022	0.0391527599486521	0.416167664670659	0.0761245674740484	0.306748466257669	0.469512813749163	0.824460280863551	1	0	0	1	1	0	0
0.714285714285714	0.447619047619048	0.519646959255229	0.83230412967966	0.202393906420022	0.20795892169448	0.497005988023952	0.0934256055363322	0.306748466257669	0.343445001318913	0.599664640536575	1	0	1	0	1	0	0
0.714285714285714	0.0238095238095238	0.62036029500665	0.818409880355075	0.200217627856366	NA	0.511976047904192	0.0242214532871972	0.306748466257669	0.125438792281314	0.551142318172291	1	0	1	0	1	0	0
0.428571428571429	0.328571428571429	0.727360657719744	0.870706291007333	0.191512513601741	NA	NA	NA	NA	0.0244506219183085	0.881052190316496	0	1	0	1	1	0	0
0.714285714285714	0.157142857142857	0.396687220408657	0.556734851408722	0.112078346028292	0.36392811296534	0.511976047904192	0.103806228373702	0.304294478527607	0.46699673315342	0.968245650806959	1	0	1	0	1	0	0
0.714285714285714	0.195238095238095	0.471889735219441	0.677537630258587	0.0337323177366703	NA	NA	NA	NA	0.515248665868555	0.946656885348983	0	1	0	1	1	0	0
0.571428571428571	0.080952380952381	0.339378551565712	0.587417985333848	0.105549510337323	0.122593068035944	0.431137724550898	0.0103806228373702	0.359509202453988	0.697664509059919	0.968245650806959	1	0	0	1	1	0	0
0.142857142857143	0.442857142857143	0.411195744166364	0.690081049787727	0.104461371055495	0.286906290115533	0.664670658682635	0.370242214532872	0.433128834355828	0.713308848893128	0.968245650806959	1	0	0	1	1	0	0
0.428571428571429	0.361904761904762	0.289686857695563	0.422037823234273	0.112078346028292	0.373555840821566	0.359281437125749	0.26643598615917	0.294478527607362	0.46699673315342	0.968245650806959	1	0	0	1	1	0	0
0.714285714285714	0.180952380952381	0.442509974610083	0.561945194905442	0.1240478781284	0.238767650834403	0.586826347305389	0.193771626297578	0.498159509202454	0.623521295375687	0.923286522741564	1	0	0	1	1	0	0
0.571428571428571	0.114285714285714	0.488574537540805	0.614627556927827	0.125136017410229	0.411424903722721	0.440119760479042	0.356401384083045	0.4	0.630927500355092	0.907566547893523	1	0	0	1	1	0	0
0.428571428571429	0.252380952380952	0.448676097207109	0.702238517946739	0.119695321001088	0.121951219512195	0.583832335329341	0.0761245674740484	0.276073619631902	0.46699673315342	0.968245650806959	1	0	0	1	1	0	0
0.714285714285714	0.242857142857143	0.462821907870874	0.703975299112312	0.0609357997823721	0.417843388960205	0.410179640718563	0.449826989619377	0.45398773006135	0.526611610494491	0.902850555439111	1	0	0	1	1	0	0
1	0.114285714285714	0.440575504775722	0.733693554612119	0.0609357997823721	0.366495507060334	0.580838323353293	0.013840830449827	0.322699386503067	0.443073676521316	0.830119471808845	1	0	0	1	1	0	0
0.714285714285714	0.252380952380952	0.426550598476605	0.749324585102277	0.0609357997823721	0.146341463414634	0.580838323353293	0.0173010380622837	0.390184049079755	0.373090112209078	0.771012366380214	1	0	1	0	1	0	0
0.571428571428571	0.114285714285714	0.352798936041591	0.691431879583173	0.0609357997823721	0.125802310654686	0.559880239520958	0.356401384083045	0.328834355828221	0.609946634742203	0.902850555439111	1	0	0	1	1	0	0
0.571428571428571	0.285714285714286	0.356667875710313	0.63469702817445	0.0609357997823721	0.0898587933247753	0.505988023952096	0.134948096885813	0.282208588957055	0.422884158837733	0.875602599035841	1	0	1	0	1	0	0
1	0.114285714285714	0.456655785273848	0.776148205326129	0.0576713819368879	0.0455712451861361	0.580838323353293	0.013840830449827	0.305521472392638	0.443073676521316	0.830119471808845	1	0	0	1	1	0	0
0.571428571428571	0.114285714285714	0.416999153669448	0.721536086453107	0.0576713819368879	0.178433889602054	0.559880239520958	0.356401384083045	0.315337423312883	0.591765923340706	0.875602599035841	1	0	0	1	1	0	0
0.285714285714286	0.280952380952381	0.717809212912586	0.920686993438827	0.385201305767138	0.00385109114249037	0.655688622754491	0.152249134948097	0.233128834355828	0.0366657873911897	0.764095577447076	1	0	0	1	1	0	0
0.142857142857143	0.495238095238095	0.714182081973159	0.832690081049788	0.279651795429815	0.00449293966623877	0.739520958083832	0.252595155709343	0.226993865030675	0.0953066980500375	0.7812827499476	1	0	1	0	1	0	0
0.285714285714286	0.280952380952381	0.601378309756982	0.886723272867619	0.410228509249184	0.00256739409499358	0.344311377245509	0.152249134948097	0.234355828220859	0.291926222023822	0.772689163697338	1	0	0	1	1	0	0
1	0.080952380952381	0.355700640793133	0.633346198379004	0.385201305767138	0.164313222079589	0.508982035928144	0.1280276816609	0.215950920245399	0.599476492908305	0.962691259693985	1	0	1	0	1	0	0
0.714285714285714	0.114285714285714	0.448797001571757	0.821690467001158	0.381936887921654	NA	0.419161676646707	0.013840830449827	0.279754601226994	0.511454254002394	0.968455250471599	1	0	0	1	1	0	0
1	0.114285714285714	0.508402853343006	0.792937089926669	0.233949945593036	0.366495507060334	0.580838323353293	0.013840830449827	0.61840490797546	0.515816813099852	0.968455250471599	1	0	0	1	1	0	0
0.714285714285714	0.114285714285714	0.363438520130577	0.777692010806638	0.404787812840044	0.0603337612323492	0.419161676646707	0.013840830449827	0.207361963190184	0.511454254002394	0.968455250471599	1	0	0	1	1	0	0
0.714285714285714	0.3	0.424495224277596	0.578348128135855	0.38411316648531	0.29204107830552	0.383233532934132	0.152249134948097	0.321472392638037	0.601728790860946	0.968455250471599	1	0	1	0	1	0	0
1	0.114285714285714	0.422198041349293	0.652450791200309	0.251360174102285	NA	0.580838323353293	0.013840830449827	0.282208588957055	0.515816813099852	0.968455250471599	1	0	0	1	1	0	0
0.714285714285714	0.447619047619048	0.437673800024181	0.715746815901196	0.217627856365615	0.508344030808729	0.502994011976048	0.0934256055363322	0.61840490797546	0.416492502485644	0.968455250471599	1	0	1	0	1	0	0
0.714285714285714	0.447619047619048	0.440333696046427	0.697028174450019	0.20892274211099	0.110397946084724	0.497005988023952	0.0934256055363322	0.244171779141104	0.542215368382607	0.954097673443723	1	0	1	0	1	0	0
0.714285714285714	0.447619047619048	0.476484101076049	0.676765727518333	0.409140369967356	0.501925545571245	0.502994011976048	0.0934256055363322	0.179141104294479	0.373597386522736	0.968455250471599	1	0	1	0	1	0	0
0.714285714285714	0.157142857142857	0.295127554104703	0.638749517560787	0.381936887921654	0.0712451861360719	0.488023952095808	0.103806228373702	0.190184049079755	0.940101049043281	0.968455250471599	1	0	1	0	1	0	0
0.714285714285714	0.0857142857142857	0.272881151009551	0.499035121574682	0.0359085963003264	NA	NA	NA	NA	0.600146095002334	0.965940054495913	0	1	0	1	1	0	0
1	0.114285714285714	0.469713456655785	0.697221150135083	0.0402611534276387	NA	NA	NA	NA	0.505245216403222	0.948333682666108	0	1	0	1	1	0	0
0.571428571428571	0.242857142857143	0.434409382178697	0.749131609417213	0.0402611534276387	NA	NA	NA	NA	0.906397743643853	0.942988891217774	0	1	0	1	1	0	0
0.428571428571429	0.328571428571429	0.458952968202152	0.687765341566963	0.0685527747551687	NA	NA	NA	NA	0.904064281801027	0.930832110668623	0	1	0	1	1	0	0
0.571428571428571	0.261904761904762	0.395478176762181	0.629293708992667	0.0511425462459195	NA	NA	NA	NA	0.548850516405251	0.965940054495913	0	1	1	0	1	0	0
0.857142857142857	0.1	0.442630878974731	0.726360478579699	0.0348204570184984	NA	NA	NA	NA	0.524988332690786	0.965940054495913	0	1	0	1	1	0	0
0.428571428571429	0.252380952380952	0.452182323781889	0.692010806638364	0.0359085963003264	NA	NA	NA	NA	0.463973378244019	0.965940054495913	0	1	0	1	1	0	0
0.285714285714286	0.661904761904762	0.612864224398501	0.760131223465843	0.0380848748639826	NA	NA	NA	NA	0.0794594484913662	0.961852861035422	0	1	1	0	1	0	0
0.285714285714286	0.4	0.487728206988272	0.764762639907372	0.0380848748639826	NA	NA	NA	NA	0.512347056794432	0.961852861035422	0	1	0	1	1	0	0
0.714285714285714	0.128571428571429	0.439850078587837	0.780007719027402	0.0380848748639826	NA	NA	NA	NA	0.708682507152568	0.961852861035422	0	1	1	0	1	0	0
0.285714285714286	0.280952380952381	0.468141699915367	0.790621381705905	0.0380848748639826	NA	NA	NA	NA	0.508004788669521	0.961852861035422	0	1	0	1	1	0	0
0.714285714285714	0.157142857142857	0.461975577318341	0.765148591277499	0.0380848748639826	NA	NA	NA	NA	0.463973378244019	0.961852861035422	0	1	1	0	1	0	0
0.285714285714286	0.280952380952381	0.374924434772095	0.684677730605944	0.0380848748639826	NA	NA	NA	NA	0.548850516405251	0.965940054495913	0	1	0	1	1	0	0
0.714285714285714	0.180952380952381	0.402127916817797	0.692010806638364	0.0380848748639826	NA	NA	NA	NA	0.405271594667532	0.965940054495913	0	1	0	1	1	0	0
0.714285714285714	0.228571428571429	0.461008342401161	0.736974141258201	0.0380848748639826	NA	NA	NA	NA	0.403587443946188	0.965940054495913	0	1	1	0	1	0	0
0.571428571428571	0.347619047619048	0.466811751904244	0.715360864531069	0.0391730141458107	NA	NA	NA	NA	0.52281719862833	0.961852861035422	0	1	1	0	1	0	0
0.714285714285714	0.3	0.361866763390158	0.664222307989193	0.0402611534276387	NA	NA	NA	NA	0.597670596351683	0.961852861035422	0	1	1	0	1	0	0
0.428571428571429	0.252380952380952	0.445532583726273	0.746236974141258	0.0402611534276387	NA	NA	NA	NA	0.546577927480064	0.961852861035422	0	1	0	1	1	0	0
0.857142857142857	0.114285714285714	0.489783581187281	0.758587417985334	0.0402611534276387	NA	NA	NA	NA	0.403587443946188	0.961852861035422	0	1	1	0	1	0	0
0.857142857142857	0.19047619047619	0.466932656268891	0.828444615978387	0.0413492927094668	NA	NA	NA	NA	0.560558407564475	0.961852861035422	0	1	1	0	1	0	0
0.428571428571429	0.328571428571429	0.44468625317374	0.797761482053261	0.0380848748639826	NA	NA	NA	NA	0.414909806627032	0.961852861035422	0	1	0	1	1	0	0
0.571428571428571	0.242857142857143	0.527626647321968	0.882670783481281	0.0402611534276387	NA	NA	NA	NA	0.414909806627032	0.961852861035422	0	1	0	1	1	0	0
0.714285714285714	0.114285714285714	0.512755410470318	0.827479737553068	0.0402611534276387	NA	NA	NA	NA	NA	NA	0	1	0	1	1	0	0
1	0.114285714285714	0.469350743561843	0.817445001929757	0.0391730141458107	NA	NA	NA	NA	0.505245216403222	0.948333682666108	0	1	0	1	1	0	0
0.714285714285714	0.252380952380952	0.421230806432112	0.799112311848707	0.0718171926006529	0.351732991014121	0.580838323353293	0.0173010380622837	0.315337423312883	0.463973378244019	0.961852861035422	1	0	1	0	1	0	0
0.714285714285714	0.447619047619048	0.406359569580462	0.68815129293709	0.0685527747551687	0.120667522464698	0.497005988023952	0.0934256055363322	0.247852760736196	0.546577927480064	0.961852861035422	1	0	1	0	1	0	0
0.714285714285714	0.447619047619048	0.447467053560634	0.718062524121961	0.0685527747551687	0.0911424903722721	0.502994011976048	0.0934256055363322	0.347239263803681	0.414909806627032	0.965940054495913	1	0	1	0	1	0	0
0.857142857142857	0	0.403578769193568	0.791586260131223	0.0620239390642002	0.209884467265725	0.5	0.0242214532871972	0.426993865030675	0.708682507152568	0.961852861035422	1	0	1	0	1	0	0
0.285714285714286	0.9	0.494015233949946	0.760131223465843	0.0380848748639826	NA	NA	NA	NA	0.912180670819552	0.961852861035422	0	1	0	1	1	0	0
0.714285714285714	0.252380952380952	0.457260307097086	0.749710536472404	0.0402611534276387	NA	NA	NA	NA	0.264431954223566	0.909243345210648	0	1	1	0	1	0	0
0.857142857142857	0.1	0.547938580582759	0.772481667309919	0.0413492927094668	NA	NA	NA	NA	0.0990402369985593	0.93355690630895	0	1	0	1	1	0	0
0.428571428571429	0.328571428571429	0.457623020191029	0.764955615592435	0.0380848748639826	NA	NA	NA	NA	0.933770265608831	0.961852861035422	0	1	0	1	1	0	0
0.285714285714286	0.280952380952381	0.476605005440696	0.790621381705905	0.0369967355821545	NA	NA	NA	NA	0.508004788669521	0.961852861035422	0	1	0	1	1	0	0
0.428571428571429	0.314285714285714	0.481682988755894	0.736202238517947	0.0402611534276387	NA	NA	NA	NA	0.649250248564414	0.965940054495913	0	1	1	0	1	0	0
0.285714285714286	0.280952380952381	0.449401523394995	0.775955229641065	0.0402611534276387	NA	NA	NA	NA	0.517074853397723	0.909243345210648	0	1	0	1	1	0	0
0.285714285714286	0.9	0.498972312900496	0.741026630644539	0.0402611534276387	NA	NA	NA	NA	0.908386258953392	0.957765667574932	0	1	0	1	1	0	0
0.857142857142857	0.1	0.482045701849837	0.806059436511	0.0620239390642002	0.365853658536585	0.514970059880239	0.394463667820069	0.342331288343558	0.182963699450115	0.26178998113603	1	0	0	1	1	0	0
0.857142857142857	0.114285714285714	0.407084995768347	0.704747201852567	0.388465723612622	0.422978177150193	0.517964071856287	0.13840830449827	0.27239263803681	0.387435829799322	0.922867323412283	1	0	1	0	1	0	0
0.714285714285714	0.195238095238095	0.47346149195986	0.809340023157082	0.399347116430903	0.282413350449294	0.425149700598802	0.117647058823529	0.27239263803681	0.371832071911207	0.860721022846364	1	0	0	1	1	0	0
0.714285714285714	0.0857142857142857	0.503324870027808	0.823427248166731	0.26006528835691	NA	NA	NA	NA	0.530568350141022	0.860721022846364	0	1	0	1	1	0	0
0.714285714285714	0.195238095238095	0.381090557369121	0.761868004631416	0.398258977149075	0.397946084724005	0.574850299401198	0.117647058823529	0.27239263803681	0.573747539719579	0.922867323412283	1	0	0	1	1	0	0
0.857142857142857	0.371428571428571	0.347962761455689	0.650714010034736	0.397170837867247	0.699614890885751	0.619760479041916	0.131487889273356	0.27239263803681	0.574985289044904	0.922867323412283	1	0	0	1	1	0	0
0.285714285714286	0.0761904761904762	0.297062023939064	0.639521420301042	0.401523394994559	0.29589216944801	0.431137724550898	0.0380622837370242	0.27239263803681	0.487673234178114	0.922867323412283	1	0	0	1	1	0	0
0.714285714285714	0.195238095238095	0.472373352678032	0.791972211501351	0.393906420021763	0.578947368421053	0.425149700598802	0.117647058823529	0.365644171779141	0.396526185500071	0.918675330119472	1	0	0	1	1	0	0
0.857142857142857	0	0.33599322935558	0.651099961404863	0.400435255712731	0.296534017971759	0.5	0.0242214532871972	0.330061349693252	0.680315727532821	0.922867323412283	1	0	1	0	1	0	0
0.857142857142857	0.1	0.414218353282554	0.724430721729062	0.367791077257889	0.551347881899872	0.48502994011976	0.394463667820069	0.27239263803681	0.501876914960534	0.922867323412283	1	0	0	1	1	0	0
0.571428571428571	0.080952380952381	0.538266231410954	0.801042068699344	0.329706202393906	NA	NA	NA	NA	0.639591745632368	0.864808216306854	0	1	0	1	1	0	0
0.714285714285714	0.195238095238095	0.456051263450611	0.760324199150907	0.348204570184984	0.582798459563543	0.574850299401198	0.117647058823529	0.27239263803681	0.573747539719579	0.922867323412283	1	0	0	1	1	0	0
0.428571428571429	0.3	0.542497884173619	0.791200308761096	0.37867247007617	0.482670089858793	0.616766467065868	0.152249134948097	0.365644171779141	0.63853661505996	0.918675330119472	1	0	1	0	1	0	0
0.571428571428571	0.242857142857143	0.50175311328739	0.786954843689695	0.29923830250272	NA	NA	NA	NA	0.373597386522736	0.877279396352966	0	1	0	1	1	0	0
0.285714285714286	0.0761904761904762	0.337081368637408	0.692203782323427	0.392818280739935	0.49614890885751	0.431137724550898	0.0380622837370242	0.27239263803681	0.485502100115659	0.918675330119472	1	0	0	1	1	0	0
1	0.128571428571429	0.490750816104461	0.79139328444616	0.256800870511425	NA	NA	NA	NA	0.474707302721019	0.898029763152379	0	1	1	0	1	0	0
0.714285714285714	0.195238095238095	0.473098778865917	0.769587032033964	0.391730141458107	0.526315789473684	0.574850299401198	0.117647058823529	0.27239263803681	0.555972647769008	0.893837769859568	1	0	0	1	1	0	0
0.714285714285714	0.157142857142857	0.436343852013058	0.653415669625627	0.0217627856365615	NA	NA	NA	NA	0.816447862346042	0.965625654998952	0	1	1	0	1	0	0
0.571428571428571	0.114285714285714	0.677548059484947	0.622346584330374	0.0326441784548422	NA	NA	NA	NA	0.0564291946512996	0.965625654998952	0	1	0	1	1	0	0
0.857142857142857	0.0476190476190476	0.336235038084875	0.495368583558472	0.0348204570184984	NA	NA	NA	NA	0.695818030558205	0.965625654998952	0	1	1	0	1	0	0
0.428571428571429	0.423809523809524	0.420505380244227	0.691431879583173	0.0304678998911861	NA	NA	NA	NA	0.731489560294625	0.944141689373297	0	1	0	1	1	0	0
0.571428571428571	0.114285714285714	0.385201305767138	0.639135468930915	0.0326441784548422	NA	NA	NA	NA	0.574011322362681	0.944141689373297	0	1	0	1	1	0	0
0.285714285714286	0.514285714285714	0.271672107363076	0.45175607873408	0.0304678998911861	NA	NA	NA	NA	0.405149848832255	0.965625654998952	0	1	1	0	1	0	0
0.142857142857143	0.442857142857143	0.423890702454359	0.71227325357005	0.0217627856365615	NA	NA	NA	NA	0.626564941257635	0.889436176902117	0	1	0	1	1	0	0
0.285714285714286	0.280952380952381	0.566316044009189	0.830567348514087	0.449401523394995	0.00834403080872914	0.344311377245509	0.152249134948097	0.197546012269939	0.382363086662744	0.746803605114232	1	0	0	1	1	0	0
0.285714285714286	0.0761904761904762	0.344819247974852	0.40988035507526	0.291621327529924	0.328626444159178	0.431137724550898	0.0380622837370242	0.406134969325153	0.506949658097113	0.959861664221337	1	0	0	1	1	0	0
0.142857142857143	0.804761904761905	0.453512271793012	0.539752991123118	0.290533188248096	0.0404364569961489	0.634730538922156	0.217993079584775	0.250306748466258	0.441754763305805	0.954097673443723	1	0	0	0	1	0	0
0.428571428571429	0.338095238095238	0.303107242171442	0.546507140100347	0.210010881392818	0.515404364569962	0.404191616766467	0.041522491349481	0.375460122699387	0.909766045086541	0.959861664221337	1	0	1	0	1	0	0
0.857142857142857	0.19047619047619	0.386531253778261	0.6551524507912	0.250272034820457	0.388960205391528	0.419161676646707	0.100346020761246	0.398773006134969	0.729460463039994	0.936805701110878	1	0	1	0	1	0	0
0.428571428571429	0.5	0.32208922742111	0.528753377074489	0.251360174102285	0.254172015404365	0.751497005988024	0.321799307958477	0.27239263803681	0.647911044376357	0.959861664221337	1	0	1	0	1	0	0
0.714285714285714	0.252380952380952	0.39801716841978	0.738131995368584	0.323177366702938	0.187419768934531	0.580838323353293	0.0173010380622837	0.310429447852761	0.463019702534342	0.959861664221337	1	0	1	0	1	0	0
0.714285714285714	0.195238095238095	0.379518800628703	0.572365881898881	0.321001088139282	0.310654685494223	0.574850299401198	0.117647058823529	0.353374233128834	0.596432847026358	0.959861664221337	1	0	0	1	1	0	0
0.428571428571429	0.252380952380952	0.492564381574175	0.696642223079892	0.453754080522307	0.0346598202824134	0.583832335329341	0.0761245674740484	0.229447852760736	0.46028042124059	0.954097673443723	1	0	0	1	1	0	0
0.428571428571429	0.485714285714286	0.37963970499335	0.674642994982632	0.295973884657236	0.570603337612324	0.649700598802395	0.359861591695502	0.417177914110429	0.556074102631739	0.954097673443723	1	0	1	0	1	0	0
0.714285714285714	0.242857142857143	0.382057792286302	0.661906599768429	0.295973884657236	0.543003851091142	0.589820359281437	0.449826989619377	0.557055214723926	0.521721486110829	0.959861664221337	1	0	0	1	1	0	0
0.428571428571429	0.509523809523809	0.336235038084875	0.539174064067927	0.233949945593036	0.58408215661104	0.44311377245509	0.252595155709343	0.743558282208589	0.411602378101982	0.959861664221337	1	0	1	0	1	0	0
0.857142857142857	0	0.357030588804256	0.702045542261675	0.323177366702938	0.0507060333761232	0.5	0.0242214532871972	0.276073619631902	0.703021325812146	0.954097673443723	1	0	1	0	1	0	0
0.714285714285714	0.195238095238095	0.420384475879579	0.659976842917792	0.321001088139282	0.206033376123235	0.425149700598802	0.117647058823529	0.303067484662577	0.41403729480754	0.959861664221337	1	0	0	1	1	0	0
0.571428571428571	0.423809523809524	0.645750211582638	0.689309147047472	0.324265505984766	0.231707317073171	0.338323353293413	0.598615916955017	0.339877300613497	0.0855264492827141	0.784217145252568	1	0	1	0	1	0	0
0.714285714285714	0.114285714285714	0.406480473945109	0.695677344654573	0.325353645266594	0.079589216944801	0.419161676646707	0.013840830449827	0.284662576687117	0.49193433841284	0.931041710333263	1	0	0	1	1	0	0
0.857142857142857	0	0.250876556643695	0.620609803164801	0.454842219804135	0.0263157894736842	0.5	0.0242214532871972	0.283435582822086	0.686281273461437	0.931041710333263	1	0	1	0	1	0	0
0.714285714285714	0.252380952380952	0.532825535001814	0.834812813585488	0.448313384113166	0.00641848523748395	0.419161676646707	0.0173010380622837	0.207361963190184	0.40423675506767	0.936805701110878	1	0	1	0	1	0	0
0.285714285714286	0.461904761904762	0.423769798089711	0.608452335005789	0.303590859630033	0.494223363286264	0.517964071856287	0.605536332179931	0.260122699386503	0.628715784347544	0.931041710333263	1	0	1	0	1	0	0
0.857142857142857	0.1	0.468262604280015	0.788112697800077	0.295973884657236	0.218870346598203	0.514970059880239	0.394463667820069	0.241717791411043	0.53091329667431	0.784217145252568	1	0	0	1	1	0	0
0.714285714285714	0.228571428571429	0.433563051626164	0.663836356619066	0.286180631120783	0.290757381258023	0.42814371257485	0.588235294117647	0.316564417177914	0.309741695919485	0.84751624397401	1	0	1	0	1	0	0
0.714285714285714	0.447619047619048	0.335146898803047	0.679853338479352	0.236126224156692	0.0179717586649551	0.497005988023952	0.0934256055363322	0.34601226993865	0.532536574478015	0.936805701110878	1	0	1	0	1	0	0
0.571428571428571	0.3	0.363801233224519	0.546507140100347	0.210010881392818	0.515404364569962	0.335329341317365	0.1280276816609	0.375460122699387	0.411602378101982	0.959861664221337	1	0	0	0	1	0	0
0.714285714285714	0.447619047619048	0.312416878249305	0.577190274025473	0.453754080522307	0.215661103979461	0.502994011976048	0.0934256055363322	0.25521472392638	0.366231763488424	0.959861664221337	1	0	1	0	1	0	0
0.714285714285714	0.128571428571429	0.656268891306976	0.914511771516789	0.425462459194777	0.00256739409499358	0.580838323353293	0.0380622837370242	0.250306748466258	0.144492015502303	0.700691678893314	1	0	1	0	1	0	0
0.571428571428571	0.242857142857143	0.572844879700157	0.902933230412968	0.420021762785637	NA	0.586826347305389	0.0069204152249135	0.223312883435583	0.21299433881866	0.5625654998952	1	0	0	1	1	0	0
0.285714285714286	0.280952380952381	0.390400193446983	0.648398301813971	0.0598476605005441	NA	NA	NA	NA	0.318223322443845	0.59777824355481	0	1	0	1	1	0	0
0.285714285714286	0.461904761904762	0.659170596058518	0.738131995368584	0.0130576713819369	NA	NA	NA	NA	0.0357729845991518	0.864598616642213	0	1	1	0	1	0	0
0.714285714285714	0.180952380952381	0.418329101680571	0.684291779235816	0.0130576713819369	NA	NA	NA	NA	0.584440882251486	0.864598616642213	0	1	0	1	1	0	0
0.428571428571429	0.252380952380952	0.442509974610083	0.75260517174836	0.0119695321001088	NA	NA	NA	NA	0.356735588336749	0.958499266401174	0	1	0	1	1	0	0
1	0.128571428571429	0.441421835328255	0.788112697800077	0.00761697497279652	NA	NA	NA	NA	0.506239474057992	0.958499266401174	0	1	1	0	1	0	0
0.714285714285714	0.114285714285714	0.411195744166364	0.783095329988421	0.0239390642002176	NA	0.419161676646707	0.013840830449827	0.263803680981595	0.506239474057992	0.958499266401174	1	0	0	1	1	0	0
0.857142857142857	0.1	0.380365131181236	0.734851408722501	0.0239390642002176	0.109756097560976	0.48502994011976	0.394463667820069	0.397546012269939	0.520991011099162	0.958499266401174	1	0	0	1	1	0	0
0.857142857142857	0.19047619047619	0.406722282674405	0.77884986491702	0.0239390642002176	0.05198973042362	0.580838323353293	0.100346020761246	0.263803680981595	0.558610474200028	0.958499266401174	1	0	1	0	1	0	0
0.428571428571429	0.423809523809524	0.375408052230686	0.661906599768429	0.0239390642002176	0.580872913992298	0.347305389221557	0.15916955017301	0.510429447852761	0.958991944483899	0.958499266401174	1	0	0	1	1	0	0
0.571428571428571	0.242857142857143	0.505380244226817	0.85951370127364	0.0228509249183896	0.181643132220796	0.586826347305389	0.0069204152249135	0.412269938650307	0.382748615141124	0.886292181932509	1	0	0	1	1	0	0
0.714285714285714	0.157142857142857	0.430419538145327	0.737360092628329	0.0228509249183896	0.349807445442876	0.511976047904192	0.103806228373702	0.500613496932515	0.387841649250249	0.958499266401174	1	0	1	0	1	0	0
0.571428571428571	0.0761904761904762	0.22234312658687	0.449633346198379	0.0228509249183896	0.532734274711168	0.431137724550898	0.0346020761245675	0.334969325153374	0.510561451210357	0.958499266401174	1	0	1	0	1	0	0
1	0.114285714285714	0.44021279168178	0.729062138170591	0.0206746463547334	NA	NA	NA	NA	0.510561451210357	0.958499266401174	0	1	0	0	1	0	0
0.857142857142857	0.19047619047619	0.417482771128038	0.777499035121575	0.00979325353645267	NA	NA	NA	NA	0.746119351500517	0.958499266401174	0	1	1	0	1	0	0
0.857142857142857	0.19047619047619	0.438036513118124	0.793901968351988	0.00870511425462459	NA	NA	NA	NA	0.558610474200028	0.958499266401174	0	1	1	0	1	0	0
0.285714285714286	0.342857142857143	0.740418329101681	0.774411424160556	0.0130576713819369	NA	NA	NA	NA	0.033520686646511	0.891741773213163	0	1	1	0	1	0	0
0.428571428571429	0.328571428571429	0.332366098416153	0.683133925125434	0.0816104461371056	NA	NA	NA	NA	0.585049611427876	0.59777824355481	0	1	0	1	1	0	0
0.285714285714286	0.280952380952381	0.398379881513723	0.677537630258587	0.0816104461371056	NA	NA	NA	NA	0.318223322443845	0.59777824355481	0	1	0	1	1	0	0
0.571428571428571	0.242857142857143	0.451335993229356	0.698186028560401	0.00761697497279652	NA	NA	NA	NA	0.373475640687458	0.891741773213163	0	1	0	1	1	0	0
0.285714285714286	0.280952380952381	0.453995889251602	0.764955615592435	0.00652883569096844	NA	NA	NA	NA	0.410466083639389	0.774680360511423	0	1	0	1	1	0	0
0.571428571428571	0.242857142857143	0.505984766050054	0.744886144345812	0.00761697497279652	NA	NA	NA	NA	NA	NA	0	1	0	1	1	0	0
0.142857142857143	0.7	0.640551323902793	0.793901968351988	0.00979325353645267	NA	NA	NA	NA	0.0548262078201408	0.897191364493817	0	1	1	0	1	0	0
0.571428571428571	0.3	0.555434651190908	0.684291779235816	0.0130576713819369	NA	NA	NA	NA	0.0743055414646024	0.864598616642213	0	1	0	0	1	0	0
0.571428571428571	0.114285714285714	0.535122717930117	0.785604013894249	0.0826985854189336	0.301668806161746	0.440119760479042	0.356401384083045	0.354601226993865	0.418562181685368	0.59777824355481	1	0	0	1	1	0	0
0.285714285714286	0.571428571428571	0.47938580582759	0.804322655345426	0.0805223068552775	NA	NA	NA	NA	0.602946249213725	0.59777824355481	0	1	1	0	1	0	0
1	0.080952380952381	0.505863861685407	0.848707062910073	0.0707290533188248	NA	NA	NA	NA	0.455755534362762	0.59777824355481	0	1	1	0	1	0	0
0.571428571428571	0.114285714285714	0.450006045218232	0.746429949826322	0.0805223068552775	NA	NA	NA	NA	0.406752835663413	0.59777824355481	0	1	0	1	1	0	0
0.857142857142857	0.1	0.479023092733648	0.726167502894635	0.00979325353645267	NA	NA	NA	NA	NA	NA	0	1	0	1	1	0	0
0.714285714285714	0.447619047619048	0.517591585056221	0.817252026244693	0.0544069640914037	NA	NA	NA	NA	0.0471968021427267	0.463005659190945	0	1	1	0	1	0	0
0.714285714285714	0.195238095238095	0.425341554830129	0.75627170976457	0.0130576713819369	NA	NA	NA	NA	0.55469431649859	0.891741773213163	0	1	0	1	1	0	0
0.714285714285714	0.195238095238095	0.428605972675614	0.7306059436511	0.0206746463547334	NA	NA	NA	NA	0.373475640687458	0.864598616642213	0	1	0	1	1	0	0
1	0.114285714285714	0.4267924072059	0.640486298726361	0.11860718171926	NA	NA	NA	NA	0.469289613051154	0.880004191993293	0	1	0	1	1	0	0
0.857142857142857	0.114285714285714	0.33103615040503	0.481281358548823	0.126224156692057	NA	NA	NA	NA	0.341476776981921	0.880004191993293	0	1	1	0	1	0	0
0.428571428571429	0.433333333333333	0.276508281948978	0.652257815515245	0.115342763873776	NA	NA	NA	NA	0.649148793701682	0.880004191993293	0	1	0	0	1	0	0
0.285714285714286	0.661904761904762	0.336235038084875	0.667502894635276	0.115342763873776	NA	NA	NA	NA	0.548627315707242	0.880004191993293	0	1	1	0	1	0	0
0.714285714285714	0.252380952380952	0.529440212791682	0.742184484754921	0.116430903155604	NA	NA	NA	NA	0.395511636872755	0.818067491092014	0	1	1	0	1	0	0
1	0.114285714285714	0.507919235884415	0.862794287919722	0.116430903155604	NA	NA	NA	NA	0.430249781872045	0.805701110878223	0	1	0	1	1	0	0
0.285714285714286	0.4	0.486277354612502	0.701852566576611	0.117519042437432	NA	NA	NA	NA	0.38469654850557	0.880004191993293	0	1	0	1	1	0	0
0.714285714285714	0.195238095238095	0.433200338532221	0.643187958317252	0.119695321001088	NA	NA	NA	NA	0.351054116023781	0.880004191993293	0	1	0	1	1	0	0
0.571428571428571	0.242857142857143	0.390642002176279	0.696642223079892	0.11860718171926	NA	NA	NA	NA	0.881480429356979	0.880004191993293	0	1	0	1	1	0	0
0.857142857142857	0.19047619047619	0.474670535606335	0.766885372443072	0.120783460282916	NA	NA	NA	NA	0.513442769311933	0.880004191993293	0	1	1	0	1	0	0
0.428571428571429	0.214285714285714	0.286180631120784	0.62369741412582	0.121871599564744	NA	NA	NA	NA	0.66633524744841	0.880004191993293	0	1	1	0	1	0	0
0.714285714285714	0.114285714285714	0.458711159472857	0.785796989579313	0.121871599564744	NA	NA	NA	NA	0.245926587261327	0.558163906937749	0	1	0	1	1	0	0
0.428571428571429	0.5	0.42231894571394	0.591470474720185	0.122959738846572	NA	NA	NA	NA	0.483391838970842	0.880004191993293	0	1	1	0	1	0	0
0.285714285714286	0.4	0.484826502236731	0.742956387495176	0.122959738846572	NA	NA	NA	NA	0.358196538360084	0.880004191993293	0	1	0	1	1	0	0
0.571428571428571	0.285714285714286	0.404666908475396	0.613469702817445	0.121871599564744	NA	NA	NA	NA	0.373901751110931	0.818067491092014	0	1	1	0	1	0	0
0.571428571428571	0.080952380952381	0.492443477209527	0.814936318023929	0.121871599564744	NA	NA	NA	NA	0.620132702960453	0.880004191993293	0	1	0	1	1	0	0
0.285714285714286	0.304761904761905	0.410591222343127	0.643187958317252	0.122959738846572	NA	NA	NA	NA	0.465312582432076	0.880004191993293	0	1	0	0	1	0	0
0.857142857142857	0	0.260186192721557	0.601119258973369	0.122959738846572	NA	NA	NA	NA	0.469289613051154	0.880004191993293	0	1	1	0	1	0	0
0.571428571428571	0.166666666666667	0.343489299963729	0.481281358548823	0.126224156692057	NA	NA	NA	NA	0.611975731996835	0.880004191993293	0	1	0	0	1	0	0
0.714285714285714	0.128571428571429	0.356909684439608	0.568506368197607	0.1240478781284	NA	NA	NA	NA	0.649148793701682	0.880004191993293	0	1	1	0	1	0	0
0.142857142857143	0.685714285714286	0.391609237093459	0.579505982246237	0.115342763873776	NA	NA	NA	NA	0.547450439299556	0.880004191993293	0	1	1	0	1	0	0
0.857142857142857	0.1	0.572119453512272	0.717290621381706	0.0315560391730141	NA	NA	NA	NA	0.143660085627904	0.827499476000839	0	1	0	1	1	0	0
0.285714285714286	0.571428571428571	0.553983798815137	0.807989193361636	0.0315560391730141	NA	NA	NA	NA	0.456587464237161	0.813456298469923	0	1	0	1	1	0	0
0.571428571428571	0.114285714285714	0.380606939910531	0.602856040138942	0.0272034820457018	NA	NA	NA	NA	0.576020128644766	0.827499476000839	0	1	0	1	1	0	0
0.571428571428571	0.242857142857143	0.514931689033974	0.74006175221922	0.0467899891186072	NA	NA	NA	NA	0.176977862548952	0.805386711381262	0	1	0	1	1	0	0
0.428571428571429	0.423809523809524	0.750937008826019	0.96854496333462	0.0652883569096844	0.189345314505777	0.652694610778443	0.15916955017301	0.271165644171779	NA	NA	1	0	0	1	1	0	0
0.428571428571429	0.252380952380952	0.510579131906662	0.72327286761868	0.0685527747551687	0.00385109114249037	0.583832335329341	0.0761245674740484	0.331288343558282	0.461294969867906	0.956193670090128	1	0	0	1	1	0	0
1	0.080952380952381	0.38761939306009	0.66248552682362	0.0674646354733406	0.143132220795892	0.491017964071856	0.1280276816609	0.247852760736196	0.723251425440821	0.956193670090128	1	0	1	0	1	0	0
0.571428571428571	0.261904761904762	0.629186313625922	0.839058278656889	0.0674646354733406	NA	0.416167664670659	0.100346020761246	0.266257668711656	0.102996976645091	0.783273946761685	1	0	1	0	1	0	0
0.285714285714286	0.342857142857143	0.847055978720832	0.862794287919722	0.0696409140369967	0.171373555840822	0.622754491017964	0.121107266435986	0.182822085889571	0.0112209078181117	0.403060155103752	1	0	1	0	1	0	0
0.714285714285714	0.0238095238095238	0.461008342401161	0.515631030490158	0.0718171926006529	0.397946084724005	0.488023952095808	0.0242214532871972	0.36319018404908	0.241279954548221	0.956193670090128	1	0	0	1	1	0	0
0.857142857142857	0.114285714285714	0.472252448313384	0.770551910459282	0.0718171926006529	0.351732991014121	0.482035928143713	0.13840830449827	0.373006134969325	0.461294969867906	0.78924753720394	1	0	1	0	1	0	0
0.857142857142857	0.371428571428571	0.763390158384718	0.843882670783481	0.0718171926006529	0.213735558408216	0.380239520958084	0.131487889273356	0.265030674846626	0.0298886025607207	0.956193670090128	1	0	0	1	1	0	0
0.714285714285714	0.195238095238095	0.409503083061299	0.587996912389039	0.0696409140369967	0.356867779204108	0.574850299401198	0.117647058823529	0.683435582822086	0.59422113101881	0.956193670090128	1	0	0	1	1	0	0
0.571428571428571	0.114285714285714	0.299117398138073	0.493438826707835	0.072905331882481	0.586649550706033	0.559880239520958	0.356401384083045	0.488343558282209	0.645516709615892	0.956193670090128	1	0	0	1	1	0	0
0.714285714285714	0.0238095238095238	0.519888767984524	0.757815515245079	0.072905331882481	NA	0.511976047904192	0.0242214532871972	0.4	0.214353833979263	0.499580800670719	1	0	1	0	1	0	0
0.428571428571429	0.423809523809524	0.476605005440696	0.767850250868391	0.0707290533188248	0.322207958921694	0.347305389221557	0.15916955017301	0.494478527607362	0.629141894771016	0.827499476000839	1	0	0	1	1	0	0
0.857142857142857	0.114285714285714	0.376496191512514	0.544963334619838	0.0261153427638738	NA	NA	NA	NA	0.557311851957064	0.956193670090128	0	1	1	0	1	0	0
0.571428571428571	0.261904761904762	0.465119090799178	0.693554612118873	0.0261153427638738	NA	NA	NA	NA	0.853803542803807	0.93355690630895	0	1	1	0	1	0	0
0.142857142857143	0.495238095238095	0.532704630637166	0.621960632960247	0.0315560391730141	NA	NA	NA	NA	0.13950043625591	0.93355690630895	0	1	1	0	1	0	0
0.714285714285714	0.252380952380952	0.477814049087172	0.706869934388267	0.0522306855277476	NA	NA	NA	NA	0.332021183775338	0.855795430727311	0	1	1	0	1	0	0
0.857142857142857	0	0.382178696650949	0.669046700115785	0.0848748639825898	NA	NA	NA	NA	0.545340178154739	0.92580171871725	0	1	1	0	1	0	0
0.857142857142857	0.1	0.476484101076049	0.706098031648012	0.0870511425462459	NA	NA	NA	NA	0.625246028042124	0.92580171871725	0	1	0	1	1	0	0
0.857142857142857	0.19047619047619	0.373231773667029	0.683326900810498	0.0870511425462459	NA	NA	NA	NA	0.544285047582331	0.93355690630895	0	1	1	0	1	0	0
0.714285714285714	0.195238095238095	0.30818522548664	0.643573909687379	0.0870511425462459	NA	NA	NA	NA	0.580342105797131	0.93355690630895	0	1	0	1	1	0	0
0.285714285714286	0.461904761904762	0.500060452182324	0.720957159397916	0.0870511425462459	0.0770218228498074	0.482035928143713	0.605536332179931	0.240490797546012	0.497270864192521	0.92580171871725	1	0	1	0	1	0	0
0.714285714285714	0.447619047619048	0.376617095877161	0.612890775762254	0.0870511425462459	NA	NA	NA	NA	0.530730677921393	0.93355690630895	0	1	1	0	1	0	0
0.714285714285714	0.447619047619048	0.50767742715512	0.862601312234659	0.0870511425462459	NA	0.502994011976048	0.0934256055363322	0.191411042944785	0.331676237242051	0.766401173758122	1	0	1	0	1	0	0
0.428571428571429	0.5	0.471889735219441	0.715360864531069	0.0174102285092492	NA	NA	NA	NA	0.644664488768947	0.954936072102285	0	1	1	0	1	0	0
0.571428571428571	0.114285714285714	0.484463789142788	0.671941335391741	0.0228509249183896	NA	NA	NA	NA	0.595418298399042	0.93355690630895	0	1	0	1	1	0	0
0.571428571428571	0.261904761904762	0.577197436827469	0.713624083365496	0.0282916213275299	NA	NA	NA	NA	0.11241198790658	0.93355690630895	0	1	1	0	1	0	0
0.714285714285714	0.447619047619048	0.476725909805344	0.748745658047086	0.0794341675734494	0.296534017971759	0.502994011976048	0.0934256055363322	0.32638036809816	0.330012377493253	0.762523579962272	1	0	1	0	1	0	0
1	0.114285714285714	0.478539475275057	0.684291779235816	0.0837867247007617	0.0134788189987163	0.580838323353293	0.013840830449827	0.251533742331288	0.412637217701844	0.931670509327185	1	0	0	1	1	0	0
0.714285714285714	0.0238095238095238	0.375649860959981	0.669046700115785	0.0848748639825898	NA	NA	NA	NA	0.294178519976462	0.92580171871725	0	1	0	1	1	0	0
0.714285714285714	0.252380952380952	0.426066981018015	0.594558085681204	0.0816104461371056	NA	NA	NA	NA	0.296897510297669	0.92580171871725	0	1	1	0	1	0	0
0.857142857142857	0.19047619047619	0.423769798089711	0.761482053261289	0.0870511425462459	0.261874197689345	0.419161676646707	0.100346020761246	0.348466257668712	0.72700525536189	0.93355690630895	1	0	1	0	1	0	0
1	0.114285714285714	0.439245556764599	0.735044384407565	0.0870511425462459	0.259306803594352	0.580838323353293	0.013840830449827	0.21840490797546	0.497473773917984	0.93355690630895	1	0	0	1	1	0	0
0.714285714285714	0.114285714285714	0.432958529802926	0.766499421072945	0.0870511425462459	0.171373555840822	0.419161676646707	0.013840830449827	0.339877300613497	0.493253251628351	0.93355690630895	1	0	0	1	1	0	0
0.857142857142857	0.1	0.628460887438037	0.736781165573138	0.0859630032644178	NA	NA	NA	NA	0.0955501897205933	0.762523579962272	0	1	0	1	1	0	0
0.714285714285714	0.0857142857142857	0.37867247007617	0.771709764569664	0.0870511425462459	NA	NA	NA	NA	0.72700525536189	0.93355690630895	0	1	0	1	1	0	0
0.857142857142857	0.371428571428571	0.460282916213275	0.620995754534929	0.0870511425462459	0.306803594351733	0.619760479041916	0.131487889273356	0.213496932515337	0.46088915041698	0.848040243135611	1	0	0	1	1	0	0
1	0.114285714285714	0.471647926490146	0.813392512543419	0.0870511425462459	0.0186136071887035	0.580838323353293	0.013840830449827	0.332515337423313	0.484183186900148	0.908300146719765	1	0	0	1	1	0	0
0.857142857142857	0.19047619047619	0.446620723008101	0.713238131995369	0.0870511425462459	0.409499358151476	0.419161676646707	0.100346020761246	0.414723926380368	0.667268632185541	0.855795430727311	1	0	1	0	1	0	0
1	0.114285714285714	0.390158384717688	0.764762639907372	0.0859630032644178	NA	0.580838323353293	0.013840830449827	0.206134969325153	0.497473773917984	0.93355690630895	1	0	0	1	1	0	0
0.428571428571429	0.328571428571429	0.437673800024181	0.651099961404863	0.0533188248095756	0.382541720154044	0.568862275449102	0.0865051903114187	0.306748466257669	0.83748960087657	0.912596939844896	1	0	0	1	1	0	0
0.285714285714286	0.514285714285714	0.513964454116794	0.761868004631416	0.0631120783460283	0.517329910141207	0.431137724550898	0.411764705882353	0.306748466257669	0.255077815879715	0.884929784112345	1	0	1	0	1	0	0
0.428571428571429	0.457142857142857	0.455688550356668	0.613083751447318	0.0620239390642002	0.551347881899872	0.329341317365269	0.550173010380623	0.34478527607362	0.353752815372441	0.912596939844896	1	0	0	0	1	0	0
0.285714285714286	0.176190476190476	0.271793011727723	0.347163257429564	0.0642002176278564	0.436456996148909	0.344311377245509	0.0795847750865052	0.306748466257669	0.913661911815433	0.912596939844896	1	0	0	0	1	0	0
0.142857142857143	0.457142857142857	0.072059001329948	0.33018139714396	0.0642002176278564	0.28818998716303	0.661676646706587	0.577854671280277	0.306748466257669	0.889799728100968	0.912596939844896	1	0	0	1	1	0	0
0.714285714285714	0.0857142857142857	0.456897594003144	0.787147819374759	0.0707290533188248	0.410783055198973	0.491017964071856	0.0484429065743945	0.306748466257669	0.485380354280381	0.619052609515825	1	0	0	1	1	0	0
0.571428571428571	0.233333333333333	0.574658445169871	0.695098417599383	0.0707290533188248	0.370346598202824	0.395209580838323	0.055363321799308	0.306748466257669	0.111904713592923	0.884929784112345	1	0	0	0	1	0	0
0.857142857142857	0.114285714285714	0.663885866279773	0.764183712852181	0.0718171926006529	0.419768934531451	0.517964071856287	0.13840830449827	0.306748466257669	0.089848426435079	0.861349821840285	1	0	1	0	1	0	0
0.857142857142857	0.371428571428571	0.441421835328255	0.599382477807796	0.0707290533188248	0.0969191270860077	0.380239520958084	0.131487889273356	0.306748466257669	0.634316092770327	0.912596939844896	1	0	0	1	1	0	0
0.285714285714286	0.666666666666667	0.567162374561722	0.847549208799691	0.0685527747551687	0.418485237483954	0.733532934131736	0.283737024221453	0.306748466257669	0.384960331148672	0.619052609515825	1	0	0	1	1	0	0
0.714285714285714	0.180952380952381	0.359690484826502	0.643380934002316	0.0674646354733406	0.10012836970475	0.586826347305389	0.193771626297578	0.306748466257669	0.410384919749204	0.619052609515825	1	0	0	1	1	0	0
1	0.128571428571429	0.432474912344336	0.614048629872636	0.0652883569096844	0.569319640564827	0.419161676646707	0.0380622837370242	0.484662576687117	0.329302193454132	0.912596939844896	1	0	1	0	1	0	0
0.285714285714286	0.280952380952381	0.45411679361625	0.791586260131223	0.0652883569096844	0.589216944801027	0.655688622754491	0.152249134948097	0.306748466257669	0.304648661810361	0.585516663173339	1	0	0	1	1	0	0
0.142857142857143	0.819047619047619	0.510216418812719	0.711694326514859	0.0631120783460283	0.310012836970475	0.0868263473053892	0.256055363321799	0.306748466257669	0.266420469533105	0.613079019073569	1	0	1	0	1	0	0
0.714285714285714	0.114285714285714	0.47297787450127	0.807024314936318	0.0631120783460283	0.214377406931964	0.419161676646707	0.013840830449827	0.306748466257669	0.247144045614106	0.518549570320687	1	0	0	1	1	0	0
0.857142857142857	0.1	0.352678031676944	0.642609031262061	0.044613710554951	NA	NA	NA	NA	0.616419454984477	0.912596939844896	0	1	0	1	1	0	0
0.428571428571429	0.361904761904762	0.479506710192238	0.577190274025473	0.0674646354733406	0.0988446726572529	0.640718562874252	0.26643598615917	0.306748466257669	0.183146318203031	0.912596939844896	1	0	0	1	1	0	0
0.571428571428571	0.347619047619048	0.405996856486519	0.613083751447318	0.0620239390642002	0.551347881899872	0.344311377245509	0.73356401384083	0.34478527607362	0.440496723007934	0.912596939844896	1	0	1	0	1	0	0
0.142857142857143	0.442857142857143	0.387256679966147	0.347163257429564	0.0642002176278564	0.436456996148909	0.664670658682635	0.370242214532872	0.306748466257669	0.0699024004220522	0.912596939844896	1	0	0	1	1	0	0
0.714285714285714	0.180952380952381	0.429694111957442	0.33018139714396	0.0642002176278564	0.28818998716303	0.413173652694611	0.193771626297578	0.306748466257669	0.0309640241056754	0.912596939844896	1	0	0	1	1	0	0
0.285714285714286	0.4	0.695441905452787	0.82284832111154	0.0696409140369967	0.159178433889602	0.652694610778443	0.242214532871972	0.306748466257669	0.0440719923705943	0.619052609515825	1	0	0	1	1	0	0
0.714285714285714	0.242857142857143	0.340587595212187	0.719992280972597	0.0707290533188248	0.241976893453145	0.410179640718563	0.449826989619377	0.306748466257669	0.532191627944727	0.912596939844896	1	0	0	1	1	0	0
0.142857142857143	0.442857142857143	0.472252448313384	0.762832883056735	0.0707290533188248	0.419127086007702	0.335329341317365	0.370242214532872	0.306748466257669	0.83748960087657	0.861349821840285	1	0	0	1	1	0	0
0.285714285714286	0.666666666666667	0.704993350259944	0.916634504052489	0.0707290533188248	0.10012836970475	0.733532934131736	0.283737024221453	0.306748466257669	NA	NA	1	0	0	1	1	0	0
0.714285714285714	0.242857142857143	0.535243622294765	0.764183712852181	0.0718171926006529	0.419768934531451	0.589820359281437	0.449826989619377	0.306748466257669	0.468883793600227	0.861349821840285	1	0	0	1	1	0	0
0.142857142857143	0.457142857142857	0.470801595937613	0.578155152450791	0.0674646354733406	0.417201540436457	0.661676646706587	0.577854671280277	0.306748466257669	0.889799728100968	0.912596939844896	1	0	0	1	1	0	0
0.571428571428571	0.285714285714286	0.599443839922621	0.717290621381706	0.0674646354733406	0.619383825417201	0.505988023952096	0.134948096885813	0.306748466257669	0.0736156483980277	0.603227834835464	1	0	1	0	1	0	0
0.142857142857143	0.442857142857143	0.280619030346996	0.614048629872636	0.0652883569096844	0.569319640564827	0.335329341317365	0.370242214532872	0.484662576687117	0.886553172493558	0.912596939844896	1	0	0	1	1	0	0
0.428571428571429	0.252380952380952	0.635110627493653	0.791586260131223	0.0652883569096844	0.589216944801027	0.583832335329341	0.0761245674740484	0.306748466257669	0.0839437534241016	0.585516663173339	1	0	0	1	1	0	0
0.571428571428571	0.080952380952381	0.466932656268891	0.806638363566191	0.0663764961915125	0.465982028241335	0.568862275449102	0.0103806228373702	0.306748466257669	0.690643832558894	0.912596939844896	1	0	0	1	1	0	0
0.714285714285714	0.242857142857143	0.251481078466933	0.459089154766499	0.0598476605005441	NA	NA	NA	NA	0.532191627944727	0.912596939844896	0	1	0	1	1	0	0
0.571428571428571	0.0761904761904762	0.477330431628582	0.643766885372443	0.044613710554951	NA	NA	NA	NA	0.35397601607045	0.861349821840285	0	1	1	0	1	0	0
0.428571428571429	0.252380952380952	0.408173135050175	0.616943265148591	0.044613710554951	NA	NA	NA	NA	0.136679991071972	0.861349821840285	0	1	0	1	1	0	0
0.714285714285714	0.0857142857142857	0.509732801354129	0.850829795445774	0.109902067464635	0.109756097560976	0.491017964071856	0.0484429065743945	0.288343558282209	0.651421382626869	0.835149863760218	1	0	0	1	1	0	0
0.142857142857143	0.442857142857143	0.716962882360053	0.743342338865303	0.452665941240479	NA	0.335329341317365	0.370242214532872	0.228220858895706	0.0258709899965505	0.649234961224062	1	0	0	1	1	0	0
0.142857142857143	0.833333333333333	0.832910168057067	0.718255499807024	0.462459194776931	0.26379974326059	0.305389221556886	0.57439446366782	0.315337423312883	0.0227867621695108	0.954726472437644	1	0	0	1	1	0	0
0.428571428571429	0.423809523809524	0.498367791077258	0.745851022771131	0.462459194776931	0.130295250320924	0.652694610778443	0.15916955017301	0.25521472392638	0.552421727573403	0.954726472437644	1	0	0	1	1	0	0
0.285714285714286	0.280952380952381	0.357030588804256	0.565418757236588	0.457018498367791	0.462772785622593	0.344311377245509	0.152249134948097	0.242944785276074	0.550595540044234	0.968979249633201	1	0	0	1	1	0	0
0.714285714285714	0.195238095238095	0.441059122234313	0.57390968737939	0.454842219804135	0.250320924261874	0.425149700598802	0.117647058823529	0.265030674846626	0.415518535803421	0.966149654160553	1	0	0	1	1	0	0
0.285714285714286	0.304761904761905	0.429089590134204	0.637977614820533	0.226332970620239	NA	NA	NA	NA	0.324270032262646	0.856529029553553	0	1	0	0	1	0	0
0.285714285714286	0.4	0.437673800024181	0.595522964106523	0.105549510337323	0.359435173299101	0.347305389221557	0.242214532871972	0.317791411042945	0.447273907838403	0.926744917208133	1	0	0	1	1	0	0
0.285714285714286	0.376190476190476	0.381574174827711	0.47954457738325	0.0859630032644178	0.458279845956354	0.461077844311377	0.211072664359862	0.274846625766871	0.319339325933892	0.972018444770488	1	0	0	0	1	0	0
0.857142857142857	0.19047619047619	0.394631846209648	0.597645696642223	0.129488574537541	0.502567394094994	0.580838323353293	0.100346020761246	0.317791411042945	0.539354341253576	0.924963320058688	1	0	1	0	1	0	0
0.857142857142857	0.0476190476190476	0.40297424737033	0.808761096101891	0.238302502720348	0.0205391527599487	0.488023952095808	0	0.225766871165644	0.308686565347077	0.972018444770488	1	0	1	0	1	0	0
0.714285714285714	0.447619047619048	0.575021158263813	0.907178695484369	0.242655059847661	NA	0.502994011976048	0.0934256055363322	0.266257668711656	0.236876813505671	0.931984908824146	1	0	1	0	1	0	0
0.285714285714286	0.280952380952381	0.501994922016685	0.80972597452721	0.26550598476605	NA	0.655688622754491	0.152249134948097	0.165644171779141	0.290059452549561	0.898868161810941	1	0	0	1	1	0	0
0.142857142857143	0.447619047619048	0.375891669689276	0.47954457738325	0.0859630032644178	0.458279845956354	0.541916167664671	0.249134948096886	0.274846625766871	0.683156463689305	0.972018444770488	1	0	1	0	1	0	0
0.428571428571429	0.252380952380952	0.400797968806674	0.632767271323813	0.23177366702938	0.184210526315789	0.583832335329341	0.0761245674740484	0.384049079754601	0.449749406489053	0.931984908824146	1	0	0	1	1	0	0
0.571428571428571	0.242857142857143	0.491597146656994	0.878618294094944	0.242655059847661	0.15211810012837	0.586826347305389	0.0069204152249135	0.239263803680982	0.399955359860398	0.926744917208133	1	0	0	1	1	0	0
0.285714285714286	0.0761904761904762	0.433321242896869	0.720571208027788	0.264417845484222	NA	0.431137724550898	0.0380622837370242	0.27239263803681	0.489702331432746	0.926744917208133	1	0	0	1	1	0	0
0.428571428571429	0.252380952380952	0.251360174102285	0.590698571979931	0.0228509249183896	NA	NA	NA	NA	0.464642980338048	0.963215258855586	0	1	0	1	1	0	0
0.714285714285714	0.195238095238095	0.491838955386289	0.815708220764184	0.0489662676822633	NA	NA	NA	NA	0.316336261997038	0.73035003143995	0	1	0	1	1	0	0
0.285714285714286	0.571428571428571	0.235884415427397	0.432458510227711	0.0489662676822633	NA	NA	NA	NA	0.562019357587809	0.830957870467407	0	1	0	1	1	0	0
1	0.128571428571429	0.558578164671745	0.846005403319182	0.0500544069640914	NA	NA	NA	NA	0.43974595702372	0.830957870467407	0	1	1	0	1	0	0
0.857142857142857	0.19047619047619	0.43029863378068	0.707641837128522	0.0511425462459195	NA	NA	NA	NA	0.399995941805491	0.714420456927269	0	1	1	0	1	0	0
1	0.128571428571429	0.344335630516262	0.634504052489386	0.0511425462459195	NA	NA	NA	NA	0.43974595702372	0.830957870467407	0	1	1	0	1	0	0
0.428571428571429	0.252380952380952	0.485672832789264	0.851215746815901	0.0522306855277476	NA	NA	NA	NA	0.367611549621573	0.759484384824984	0	1	0	1	1	0	0
0.428571428571429	0.252380952380952	0.465360899528473	0.833076032419915	0.0544069640914037	NA	NA	NA	NA	0.367611549621573	0.759484384824984	0	1	0	1	1	0	0
0.428571428571429	0.252380952380952	0.504654818038931	0.810497877267464	0.0554951033732318	NA	NA	NA	NA	0.380212243572835	0.830957870467407	0	1	0	1	1	0	0
0.857142857142857	0.114285714285714	0.537419900858421	0.808375144731764	0.0554951033732318	NA	NA	NA	NA	0.310999736217357	0.73831481869629	0	1	1	0	1	0	0
0.285714285714286	0.442857142857143	0.595695804618547	0.865688923195677	0.0554951033732318	NA	NA	NA	NA	0.259967940263377	0.73831481869629	0	1	0	1	1	0	0
0.428571428571429	0.252380952380952	0.325595453995889	0.621767657275183	0.0544069640914037	NA	NA	NA	NA	0.473144897834953	0.830957870467407	0	1	0	1	1	0	0
0.428571428571429	0.252380952380952	0.310845121508886	0.675993824778078	0.0511425462459195	NA	NA	NA	NA	0.473144897834953	0.830957870467407	0	1	0	1	1	0	0
0.714285714285714	0.0761904761904762	0.562930721799057	0.832111153994597	0.0511425462459195	NA	NA	NA	NA	0.203011180325873	0.635086983860826	0	1	0	1	1	0	0
0.285714285714286	0.461904761904762	0.55930359085963	0.834040910845233	0.0478781284004353	NA	NA	NA	NA	0.540348598908346	0.73035003143995	0	1	1	0	1	0	0
0.571428571428571	0.423809523809524	0.619513964454117	0.698764955615592	0.0315560391730141	NA	NA	NA	NA	0.0676703934419577	0.785893942569692	0	1	1	0	1	0	0
0.714285714285714	0.242857142857143	0.505259339862169	0.764762639907372	0.0522306855277476	NA	NA	NA	NA	0.337560619280482	0.695975686438902	0	1	0	1	1	0	0
0.285714285714286	0.571428571428571	0.278442751783339	0.503859513701274	0.250272034820457	0.197689345314506	0.161676646706587	0.314878892733564	0.625766871165644	0.963780614004829	0.963320058687906	1	0	1	0	1	0	0
1	0.114285714285714	0.509007375166244	0.856426090312621	0.268770402611534	NA	0.580838323353293	0.013840830449827	0.271165644171779	0.489418257817097	0.918256130790191	1	0	0	1	1	0	0
0.428571428571429	0.252380952380952	0.43972917422319	0.679274411424161	0.274211099020675	0.265083440308087	0.583832335329341	0.0761245674740484	0.682208588957055	0.391351987500761	0.963320058687906	1	0	0	1	1	0	0
0.714285714285714	0.114285714285714	0.537057187764478	0.837128521806252	0.272034820457018	0.00706033376123235	0.419161676646707	0.013840830449827	0.185276073619632	0.264979810482316	0.721022846363446	1	0	0	1	1	0	0
1	0.114285714285714	0.418933623503809	0.64415283674257	0.0261153427638738	0.414634146341463	0.580838323353293	0.013840830449827	0.511656441717791	0.513118113751192	0.963320058687906	1	0	0	1	1	0	0
0.714285714285714	0.0857142857142857	0.31761576592915	0.679853338479352	0.26006528835691	0.177792041078306	0.491017964071856	0.0484429065743945	0.473619631901841	0.749832599476493	0.963320058687906	1	0	0	1	1	0	0
0.714285714285714	0.128571428571429	0.41240478781284	0.771323813199537	0.27094668117519	0.00256739409499358	0.580838323353293	0.0380622837370242	0.192638036809816	0.709737637724976	0.963320058687906	1	0	1	0	1	0	0
0.285714285714286	0.442857142857143	0.504533913674284	0.774025472790428	0.0914036996735582	0.499358151476252	0.733532934131736	0.259515570934256	0.398773006134969	0.560314915893919	0.961433661706141	1	0	0	1	1	0	0
0.428571428571429	0.252380952380952	0.543586023455447	0.75627170976457	0.273122959738847	0.533376123234917	0.583832335329341	0.0761245674740484	0.385276073619632	0.369884138546761	0.792391532173549	1	0	0	1	1	0	0
0.857142857142857	0.19047619047619	0.468746221738605	0.767078348128136	0.269858541893362	0.526315789473684	0.419161676646707	0.100346020761246	0.397546012269939	0.746951281374916	0.959547264724376	1	0	1	0	1	0	0
0.285714285714286	0.280952380952381	0.625921895780438	0.877846391354689	0.1240478781284	NA	NA	NA	0.306748466257669	NA	NA	1	0	0	1	1	0	0
0.428571428571429	0.252380952380952	0.604884536331762	0.770937861829409	0.130576713819369	NA	NA	NA	NA	0.152831605218838	0.949800880318592	0	1	0	1	1	0	0
0.857142857142857	0.19047619047619	0.580945472131544	0.758780393670398	0.170837867247008	NA	NA	NA	0.306748466257669	0.158046385163241	0.968245650806959	1	0	1	0	1	0	0
0.285714285714286	0.714285714285714	0.721073630758071	0.793323041296797	0.191512513601741	NA	NA	NA	NA	0.0296856928352576	0.946132886187382	0	1	0	1	1	0	0
0.285714285714286	0.714285714285714	0.708378672470076	0.773253570050174	0.191512513601741	NA	NA	NA	NA	0.0407848548180914	0.949800880318592	0	1	0	1	1	0	0
0.285714285714286	0.714285714285714	0.731471406117761	0.830374372829023	0.194776931447225	NA	NA	NA	0.306748466257669	0.0385731388105432	0.898134562984699	1	0	0	1	1	0	0
0.285714285714286	0.714285714285714	0.731834119211704	0.817830953299884	0.194776931447225	NA	NA	NA	0.306748466257669	0.0403181624495262	0.905575351079438	1	0	0	1	1	0	0
0.714285714285714	0.242857142857143	0.624350139040019	0.881126978000772	0.193688792165397	NA	NA	NA	0.306748466257669	NA	NA	1	0	0	1	1	0	0
0.714285714285714	0.128571428571429	0.287873292225849	0.596873793901968	0.0554951033732318	NA	NA	NA	NA	0.715114745449749	0.970656046950325	0	1	1	0	1	0	0
0.428571428571429	0.252380952380952	0.377705235158989	0.648977228869162	0.0576713819368879	NA	NA	NA	NA	0.551549215753911	0.970656046950325	0	1	0	1	1	0	0
0.857142857142857	0.114285714285714	0.363559424495224	0.644731763797761	0.122959738846572	NA	NA	NA	NA	0.407260109977071	0.970656046950325	0	1	1	0	1	0	0
0.571428571428571	0.080952380952381	0.518679724338049	0.788691624855268	0.0576713819368879	NA	NA	NA	NA	0.646774749913763	0.957451268077971	0	1	0	1	1	0	0
0.714285714285714	0.252380952380952	0.456172167815258	0.690467001157854	0.0598476605005441	NA	NA	NA	NA	0.468193900533653	0.970656046950325	0	1	1	0	1	0	0
0.428571428571429	0.252380952380952	0.464877282069883	0.68815129293709	0.116430903155604	NA	NA	NA	NA	0.468193900533653	0.970656046950325	0	1	0	1	1	0	0
0.571428571428571	0.285714285714286	0.432474912344336	0.630065611732922	0.116430903155604	NA	NA	NA	NA	0.603088286021549	0.970656046950325	0	1	1	0	1	0	0
0.285714285714286	0.0761904761904762	0.34542376979809	0.653994596680818	0.119695321001088	NA	NA	NA	NA	0.512610839437534	0.970656046950325	0	1	0	1	1	0	0
0.714285714285714	0.228571428571429	0.387982106154032	0.656889231956774	0.122959738846572	NA	NA	NA	NA	0.527565286204168	0.970656046950325	0	1	1	0	1	0	0
0.857142857142857	0.1	0.416636440575505	0.694519490544191	0.122959738846572	NA	NA	NA	NA	0.527565286204168	0.970656046950325	0	1	0	0	1	0	0
0.428571428571429	0.485714285714286	0.485551928424616	0.792358162871478	0.122959738846572	NA	NA	NA	NA	0.551549215753911	0.970656046950325	0	1	1	0	1	0	0
0.428571428571429	0.3	0.522427759642123	0.731377846391355	0.121871599564744	NA	NA	NA	NA	0.674187853823834	0.970656046950325	0	1	1	0	1	0	0
0.714285714285714	0.195238095238095	0.415669205658324	0.71381705905056	0.119695321001088	NA	NA	NA	NA	0.603088286021549	0.970656046950325	0	1	0	1	1	0	0
0.857142857142857	0.19047619047619	0.405271430298634	0.553261289077576	0.11860718171926	NA	NA	NA	NA	0.755514071789461	0.970656046950325	0	1	1	0	1	0	0
0.571428571428571	0.0904761904761905	0.390762906540926	0.581435739096874	0.11860718171926	NA	NA	NA	NA	0.407260109977071	0.970656046950325	0	1	1	0	1	0	0
0.428571428571429	0.252380952380952	0.470801595937613	0.767464299498263	0.116430903155604	NA	NA	NA	NA	0.551549215753911	0.970656046950325	0	1	0	1	1	0	0
0.857142857142857	0.114285714285714	0.447104340466691	0.703782323427248	0.110990206746464	NA	NA	NA	NA	0.565631150701053	0.970656046950325	0	1	1	0	1	0	0
0.428571428571429	0.252380952380952	0.339620360295007	0.702624469316866	0.0206746463547334	NA	NA	NA	NA	0.515208083923463	0.905889750576399	0	1	0	1	1	0	0
0.571428571428571	0.080952380952381	0.396929029137952	0.682169046700116	0.0206746463547334	NA	NA	NA	NA	0.659375443865024	0.894047369524209	0	1	0	1	1	0	0
0.571428571428571	0.0761904761904762	0.353403457864829	0.516016981860286	0.14689880304679	0.134146341463415	0.431137724550898	0.0346020761245675	0.331288343558282	0.493354706491082	0.92569691888493	1	0	1	0	1	0	0
0.857142857142857	0.19047619047619	0.417120058034095	0.734658433037437	0.199129488574538	0.241335044929397	0.419161676646707	0.100346020761246	0.440490797546012	0.720958545543088	0.92569691888493	1	0	1	0	1	0	0
0.714285714285714	0.180952380952381	0.440817313505018	0.590891547664994	0.200217627856366	0.284980744544288	0.586826347305389	0.193771626297578	0.484662576687117	0.625185155124485	0.92569691888493	1	0	0	1	1	0	0
0.714285714285714	0.114285714285714	0.367186555434651	0.44442300270166	0.200217627856366	NA	NA	NA	NA	0.489174766146541	0.92569691888493	0	1	0	1	1	0	0
1	0.114285714285714	0.443114496433321	0.67136240833655	0.0826985854189336	0.650192554557124	0.580838323353293	0.013840830449827	0.403680981595092	0.502790008725118	0.943722490044016	1	0	0	1	1	0	0
0.285714285714286	0.4	0.48337564986096	0.824585102277113	0.0903155603917301	0.0603337612323492	0.347305389221557	0.242214532871972	0.238036809815951	0.452346650974981	0.9374345001048	1	0	0	1	1	0	0
0.857142857142857	0.19047619047619	0.425099746100834	0.754341952913933	0.0805223068552775	0.213735558408216	0.419161676646707	0.100346020761246	0.498159509202454	0.729947446381105	0.943722490044016	1	0	1	0	1	0	0
0.857142857142857	0.1	0.477330431628582	0.815322269394056	0.0761697497279652	0.147625160462131	0.514970059880239	0.394463667820069	0.4	0.63297688858227	0.9374345001048	1	0	0	1	1	0	0
0.428571428571429	0.252380952380952	0.504896626768226	0.802778849864917	0.0914036996735582	0.0160462130937099	0.583832335329341	0.0761245674740484	0.228220858895706	0.409025424588601	0.9374345001048	1	0	0	1	1	0	0
0.857142857142857	0.19047619047619	0.467899891186072	0.747587803936704	0.0772578890097933	0.404364569961489	0.580838323353293	0.100346020761246	0.352147239263804	0.546496763589879	0.9374345001048	1	0	1	0	1	0	0
0.428571428571429	0.423809523809524	0.454963124168783	0.720957159397916	0.0750816104461371	0.353658536585366	0.347305389221557	0.15916955017301	0.428220858895706	0.938213988596473	0.9374345001048	1	0	0	1	1	0	0
0.428571428571429	0.252380952380952	0.528472977874501	0.766113469702817	0.0826985854189336	0.577021822849807	0.583832335329341	0.0761245674740484	0.603680981595092	0.410506665584482	0.9374345001048	1	0	0	1	1	0	0
0.714285714285714	0.114285714285714	0.465119090799178	0.831532226939406	0.088139281828074	0.263157894736842	0.419161676646707	0.013840830449827	0.300613496932515	0.46908670332569	0.887235380423391	1	0	0	1	1	0	0
0.714285714285714	0.228571428571429	0.505017531132874	0.81551524507912	0.0783460282916213	0.339537869062901	0.42814371257485	0.588235294117647	0.347239263803681	0.357080534870036	0.855795430727311	1	0	1	0	1	0	0
0.714285714285714	0.114285714285714	0.380727844275178	0.740447703589348	0.0783460282916213	0.156611039794608	0.419161676646707	0.013840830449827	0.239263803680982	0.495262057910436	0.9374345001048	1	0	0	1	1	0	0
0.571428571428571	0.423809523809524	0.514206262846089	0.775762253956002	0.0761697497279652	0.476251604621309	0.338323353293413	0.598615916955017	0.395092024539877	0.551894162287198	0.934290505135192	1	0	1	0	1	0	0
0.428571428571429	0.328571428571429	0.51614073268045	0.739868776534157	0.0837867247007617	0.446084724005135	0.431137724550898	0.0865051903114187	0.495705521472393	0.404500537710772	0.9374345001048	1	0	0	1	1	0	0
0.428571428571429	0.252380952380952	0.435860234554467	0.683905827865689	0.0837867247007617	0.519255455712452	0.416167664670659	0.0761245674740484	0.505521472392638	0.536391859261814	0.943722490044016	1	0	0	1	1	0	0
0.571428571428571	0.080952380952381	0.57272397533551	0.840602084137399	0.0914036996735582	0.0442875481386393	0.568862275449102	0.0103806228373702	0.192638036809816	0.615546943164986	0.871515405575351	1	0	0	1	1	0	0
0.285714285714286	0.357142857142857	0.629911739813807	0.84330374372829	0.0914036996735582	0.350449293966624	0.338323353293413	0.110726643598616	0.238036809815951	0.0725402268530731	0.805596311045902	1	0	0	0	1	0	0
0.714285714285714	0.447619047619048	0.495949703784307	0.830374372829023	0.088139281828074	0.0160462130937099	0.502994011976048	0.0934256055363322	0.295705521472393	0.403161333522716	0.934290505135192	1	0	1	0	1	0	0
0.857142857142857	0.0476190476190476	0.466207230081006	0.694133539174064	0.0805223068552775	0.406290115532734	0.511976047904192	0	0.417177914110429	0.690907615201997	0.9374345001048	1	0	1	0	1	0	0
1	0.114285714285714	0.613106033127796	0.880741026630644	0.0805223068552775	0.0937098844672657	0.580838323353293	0.013840830449827	0.396319018404908	0.0788304283424305	0.758541186334102	1	0	0	1	1	0	0
0.714285714285714	0.252380952380952	0.480957562568009	0.83963720571208	0.0772578890097933	NA	0.580838323353293	0.0173010380622837	0.193865030674847	0.452346650974981	0.9374345001048	1	0	1	0	1	0	0
0.714285714285714	0.0857142857142857	0.457743924555676	0.798919336163643	0.0903155603917301	0.486521181001284	0.508982035928144	0.0484429065743945	0.262576687116564	0.582695858612503	0.9374345001048	1	0	0	1	1	0	0
0.857142857142857	0.1	0.64417845484222	0.81551524507912	0.0783460282916213	0.339537869062901	0.514970059880239	0.394463667820069	0.347239263803681	0.12089361443094	0.855795430727311	1	0	0	1	1	0	0
0.714285714285714	0.195238095238095	0.598597509370088	0.789077576225396	0.0783460282916213	0.189987163029525	0.425149700598802	0.117647058823529	0.34601226993865	0.155104194144025	0.855795430727311	1	0	0	1	1	0	0
0.857142857142857	0.0476190476190476	0.509007375166244	0.741798533384794	0.029379760609358	NA	NA	NA	NA	0.279224073209829	0.878117795011528	0	1	0	0	1	0	0
0.714285714285714	0.252380952380952	0.429452303228147	0.673099189502123	0.0261153427638738	NA	NA	NA	NA	0.379238276890611	0.878117795011528	0	1	1	0	1	0	0
0.714285714285714	0.0857142857142857	0.477451335993229	0.796603627942879	0.0261153427638738	NA	NA	NA	NA	0.647464642980338	0.830014671976525	0	1	0	1	1	0	0
0.857142857142857	0.1	0.464151855881997	0.744307217290621	0.0272034820457018	NA	NA	NA	NA	0.554227624130025	0.823831481869629	0	1	0	1	1	0	0
0.714285714285714	0.195238095238095	0.369967355821545	0.637591663450405	0.0272034820457018	NA	NA	NA	NA	0.399042266095814	0.924648920561727	0	1	0	1	1	0	0
0.714285714285714	0.114285714285714	0.397654455325837	0.79139328444616	0.0272034820457018	NA	NA	NA	NA	0.446563723799282	0.843953049675121	0	1	0	1	1	0	0
0.285714285714286	0.280952380952381	0.386168540684319	0.72115013508298	0.0250272034820457	NA	NA	NA	NA	0.499604326035347	0.878117795011528	0	1	0	1	1	0	0
0.857142857142857	0.114285714285714	0.665457623020191	0.897143959861057	0.0315560391730141	NA	NA	NA	NA	NA	NA	0	1	1	0	1	0	0
1	0.114285714285714	0.463184620964817	0.763990737167117	0.0315560391730141	NA	NA	NA	NA	0.440598177870665	0.825403479354433	0	1	0	1	1	0	0
0.857142857142857	0.114285714285714	0.4590738725668	0.674064067927441	0.0282916213275299	NA	NA	NA	NA	0.474930503419029	0.878117795011528	0	1	1	0	1	0	0
0.142857142857143	0.495238095238095	0.583968081247733	0.685642609031262	0.0272034820457018	NA	NA	NA	NA	0.103037558590183	0.830014671976525	0	1	1	0	1	0	0
0.714285714285714	0.195238095238095	0.454721315439487	0.760131223465843	0.0272034820457018	NA	NA	NA	NA	0.516851652699714	0.830014671976525	0	1	0	1	1	0	0
1	0.114285714285714	0.460282916213275	0.759745272095716	0.0272034820457018	NA	NA	NA	NA	0.456100480896049	0.854852232236428	0	1	0	1	1	0	0
0.571428571428571	0.242857142857143	0.651432716721074	0.864338093400231	0.029379760609358	NA	NA	NA	NA	0.0841060812044721	0.878117795011528	0	1	0	1	1	0	0
0.142857142857143	0.738095238095238	0.688429452303228	0.698571979930529	0.029379760609358	NA	NA	NA	NA	0.0290566726863219	0.830014671976525	0	1	1	0	1	0	0
0.714285714285714	0.180952380952381	0.595816708983194	0.735623311462756	0.029379760609358	NA	NA	NA	NA	0.167623724205101	0.823831481869629	0	1	0	1	1	0	0
0.285714285714286	0.666666666666667	0.465602708257768	0.717869548436897	0.029379760609358	NA	NA	NA	NA	0.630886918409999	0.854852232236428	0	1	0	1	1	0	0
0.571428571428571	0.0904761904761905	0.611534276387378	0.714781937475878	0.029379760609358	NA	NA	NA	NA	0.0536899133575472	0.830014671976525	0	1	1	0	1	0	0
0.857142857142857	0.19047619047619	0.597751178817555	0.838093400231571	0.029379760609358	NA	NA	NA	NA	0.0884077673842907	0.830014671976525	0	1	1	0	1	0	0
0.428571428571429	0.314285714285714	0.593398621690243	0.717097645696642	0.029379760609358	NA	NA	NA	NA	0.128360692327983	0.878117795011528	0	1	1	0	1	0	0
1	0.114285714285714	0.440938217869665	0.771130837514473	0.029379760609358	NA	NA	NA	NA	0.46831564636893	0.878117795011528	0	1	0	1	1	0	0
0.571428571428571	0.261904761904762	0.337323177366703	0.721922037823234	0.029379760609358	NA	NA	NA	NA	0.879654241827811	0.878117795011528	0	1	1	0	1	0	0
0.857142857142857	0.114285714285714	0.460887438036513	0.746429949826322	0.0282916213275299	NA	NA	NA	NA	0.370614613558428	0.878117795011528	0	1	1	0	1	0	0
0.571428571428571	0.080952380952381	0.506589287873292	0.870513315322269	0.189336235038085	NA	0.431137724550898	0.0103806228373702	0.217177914110429	0.568958870198649	0.76964996856005	1	0	0	1	1	0	0
0.857142857142857	0.1	0.519526054890582	0.867811655731378	0.190424374319913	0.372913992297818	0.48502994011976	0.394463667820069	0.401226993865031	0.345392934683359	0.829909872144205	1	0	0	1	1	0	0
0.714285714285714	0.252380952380952	0.399709829524846	0.615785411038209	0.191512513601741	NA	NA	NA	NA	0.361280766187123	0.926325717878851	0	1	1	0	1	0	0
0.714285714285714	0.157142857142857	0.485310119695321	0.773253570050174	0.191512513601741	0.422336328626444	0.511976047904192	0.103806228373702	0.283435582822086	0.432704989550149	0.896143366170614	1	0	1	0	1	0	0
0.571428571428571	0.080952380952381	0.46004110748398	0.807217290621382	0.192600652883569	0.0205391527599487	0.431137724550898	0.0103806228373702	0.514110429447853	0.630257898261064	0.854013833577866	1	0	0	1	1	0	0
0.142857142857143	0.495238095238095	0.193326079071454	0.39675800849093	0.187159956474429	NA	NA	NA	NA	0.891524460767405	0.926325717878851	0	1	1	0	1	0	0
1	0.114285714285714	0.456172167815258	0.802006947124662	0.0369967355821545	0.227214377406932	0.580838323353293	0.013840830449827	0.238036809815951	0.482559909096443	0.905156151750157	1	0	0	1	1	0	0
0.571428571428571	0.0904761904761905	0.411679361624955	0.617329216518719	0.0369967355821545	0.178433889602054	0.526946107784431	0.162629757785467	0.4	0.67366028853763	0.969922448124083	1	0	1	0	1	0	0
0.714285714285714	0.114285714285714	0.363559424495224	0.741412582014666	0.0359085963003264	0.00256739409499358	0.419161676646707	0.013840830449827	0.267484662576687	0.512225310959154	0.969922448124083	1	0	0	1	1	0	0
0.714285714285714	0.228571428571429	0.432958529802926	0.738517946738711	0.0369967355821545	0.320282413350449	0.57185628742515	0.588235294117647	0.306748466257669	0.518474930503419	0.953783273946762	1	0	1	0	1	0	0
0.857142857142857	0	0.446983436102043	0.760517174835971	0.0369967355821545	0.28818998716303	0.5	0.0242214532871972	0.279754601226994	0.495322930828075	0.929469712848459	1	0	1	0	1	0	0
0.714285714285714	0.195238095238095	0.515778019586507	0.803550752605172	0.0369967355821545	0.446726572528883	0.425149700598802	0.117647058823529	0.552147239263804	0.411460341294158	0.953783273946762	1	0	0	1	1	0	0
0.857142857142857	0.1	0.475758674888163	0.701080663836357	0.0369967355821545	0.375481386392811	0.514970059880239	0.394463667820069	0.483435582822086	0.301544143010775	0.82026828757074	1	0	0	1	1	0	0
0.714285714285714	0.180952380952381	0.418933623503809	0.670011578541104	0.0217627856365615	0.536585365853658	0.586826347305389	0.193771626297578	0.87239263803681	0.654647647261733	0.969922448124083	1	0	0	1	1	0	0
0.714285714285714	0.242857142857143	0.39402732438641	0.640872250096488	0.0184983677910773	NA	NA	NA	NA	0.5326177383682	0.969922448124083	0	1	0	1	1	0	0
0.428571428571429	0.252380952380952	0.628702696167332	0.885565418757237	0.128400435255713	0.228498074454429	0.416167664670659	0.0761245674740484	0.359509202453988	0.0420834770610555	0.45325927478516	1	0	0	1	1	0	0
0.571428571428571	0.0904761904761905	0.38314593156813	0.700115785411038	0.127312295973885	NA	NA	NA	NA	0.66980500375383	0.964368057011109	0	1	1	0	1	0	0
0.857142857142857	0	0.453391367428364	0.587417985333848	0.128400435255713	NA	NA	NA	NA	0.280015421139135	0.801404317753092	0	1	1	0	1	0	0
0.285714285714286	0.280952380952381	0.388344819247975	0.702238517946739	0.127312295973885	NA	NA	NA	NA	0.402593186291419	0.775518759169985	0	1	0	1	1	0	0
0.285714285714286	0.280952380952381	0.392939185104582	0.657661134697028	0.127312295973885	NA	NA	NA	NA	0.456587464237161	0.964368057011109	0	1	0	1	1	0	0
0.714285714285714	0.114285714285714	0.377584330794342	0.639714395986106	0.101196953210011	0.57188703465982	0.419161676646707	0.013840830449827	0.477300613496932	0.509283119939939	0.964368057011109	1	0	0	1	1	0	0
0.714285714285714	0.447619047619048	0.4168782493048	0.645117715167889	0.26550598476605	NA	NA	NA	NA	0.46661120467504	0.819220289247537	0	1	1	0	1	0	0
0.857142857142857	0.19047619047619	0.486035545883206	0.767464299498263	0.254624591947769	NA	NA	NA	NA	0.35992127102652	0.613079019073569	0	1	1	0	1	0	0
1	0.114285714285714	0.47346149195986	0.685835584716326	0.20348204570185	NA	NA	NA	NA	0.488971856421078	0.917417732131629	0	1	0	0	1	0	0
0.714285714285714	0.257142857142857	0.331761576592915	0.457352373600926	0.109902067464635	NA	NA	NA	NA	0.463973378244019	0.961852861035422	0	1	0	0	1	0	0
0.714285714285714	0.0238095238095238	0.544674162737275	0.770937861829409	0.244831338411317	NA	NA	NA	NA	0.291540693545442	0.917417732131629	0	1	1	0	1	0	0
1	0.114285714285714	0.423769798089711	0.740640679274411	0.282916213275299	NA	NA	NA	NA	0.488971856421078	0.917417732131629	0	1	0	1	1	0	0
0.714285714285714	0.195238095238095	0.382420505380244	0.596873793901968	0.29379760609358	NA	NA	NA	NA	0.395978329241321	0.917417732131629	0	1	0	1	1	0	0
0.857142857142857	0.371428571428571	0.370088260186193	0.582014666152065	0.311207834602829	0.309370988446727	0.380239520958084	0.131487889273356	0.29079754601227	0.668120853032486	0.961852861035422	1	0	0	1	1	0	0
0.714285714285714	0.114285714285714	0.490025389916576	0.770744886144346	0.297062023939064	0.0166880616174583	0.419161676646707	0.013840830449827	0.301840490797546	0.508004788669521	0.961852861035422	1	0	0	1	1	0	0
0.857142857142857	0.19047619047619	0.418208197315923	0.703589347742185	0.29379760609358	0.546854942233633	0.419161676646707	0.100346020761246	0.495705521472393	0.748716595986446	0.961852861035422	1	0	1	0	1	0	0
0.428571428571429	0.104761904761905	0.527022125498731	0.799112311848707	0.297062023939064	0.586007702182285	0.42814371257485	0.179930795847751	0.440490797546012	0.356532678611286	0.659819744288409	1	0	1	0	1	0	0
0.142857142857143	0.442857142857143	0.334542376979809	0.653994596680818	0.1240478781284	0.531450577663671	0.335329341317365	0.370242214532872	0.592638036809816	0.933770265608831	0.961852861035422	1	0	0	1	1	0	0
0.714285714285714	0.447619047619048	0.458227542014267	0.752026244693169	0.0369967355821545	NA	NA	NA	NA	0.546577927480064	0.961852861035422	0	1	1	0	1	0	0
0.857142857142857	0.19047619047619	0.381211461733769	0.674257043612505	0.295973884657236	NA	NA	NA	NA	0.560558407564475	0.961852861035422	0	1	1	0	1	0	0
0.857142857142857	0.0476190476190476	0.609599806553017	0.874565804708607	0.303590859630033	NA	NA	NA	NA	0.121806708195524	0.566233494026409	0	1	1	0	1	0	0
0.571428571428571	0.080952380952381	0.457502115826381	0.78618294094944	0.0500544069640914	NA	NA	NA	NA	0.734594079094211	0.971494445608887	0	1	0	0	1	0	0
0.714285714285714	0.252380952380952	0.268407689517592	0.481860285604014	0.0500544069640914	NA	NA	NA	NA	0.46853884706694	0.971494445608887	0	1	1	0	1	0	0
0.428571428571429	0.433333333333333	0.571273122959739	0.752219220378232	0.0500544069640914	0.315789473684211	0.263473053892216	0.190311418685121	0.206134969325153	0.124079297120711	0.965416055334312	1	0	0	0	1	0	0
0.285714285714286	0.514285714285714	0.424011606819006	0.686221536086453	0.0500544069640914	NA	NA	NA	NA	0.696406468762048	0.971494445608887	0	1	0	0	1	0	0
0.714285714285714	0.114285714285714	0.411195744166364	0.783095329988421	0.0500544069640914	NA	NA	NA	NA	0.512996367915914	0.971494445608887	0	1	0	1	1	0	0
0.428571428571429	0.509523809523809	0.701970741143755	0.877846391354689	0.0500544069640914	0.215661103979461	0.754491017964072	0.41522491349481	0.6	NA	NA	1	0	0	0	1	0	0
0.714285714285714	0.447619047619048	0.447950671019224	0.815129293708993	0.0500544069640914	NA	0.502994011976048	0.0934256055363322	0.220858895705521	0.418988292108841	0.971494445608887	1	0	1	0	1	0	0
0.714285714285714	0.0857142857142857	0.474912344335631	0.829216518718642	0.0402611534276387	0.258023106546855	0.491017964071856	0.0484429065743945	0.257668711656442	0.7283241685774	0.935338503458394	1	0	0	1	1	0	0
1	0.114285714285714	0.462701003506227	0.830760324199151	0.0467899891186072	NA	0.580838323353293	0.013840830449827	0.211042944785276	0.498386867682568	0.935338503458394	1	0	0	0	1	0	0
0.571428571428571	0.10952380952381	0.463789142788055	0.722693940563489	0.0467899891186072	0.255455712451861	0.419161676646707	0.0103806228373702	0.192638036809816	0.297161292940771	0.935338503458394	1	0	0	0	1	0	0
0.428571428571429	0.40952380952381	0.604763631967114	0.682362022385179	0.0467899891186072	NA	NA	NA	NA	0.101211371061015	0.971494445608887	0	1	0	0	1	0	0
1	0.128571428571429	0.438641034941361	0.752219220378232	0.0500544069640914	0.315789473684211	0.419161676646707	0.0380622837370242	0.206134969325153	0.481606233386766	0.965416055334312	1	0	1	0	1	0	0
1	0.114285714285714	0.42135171079676	0.772481667309919	0.0500544069640914	0.489730423620026	0.580838323353293	0.013840830449827	0.285889570552147	0.517379217985918	0.971494445608887	1	0	0	1	1	0	0
0.285714285714286	0.280952380952381	0.398138072784428	0.686221536086453	0.0500544069640914	NA	NA	NA	NA	0.512996367915914	0.971494445608887	0	1	0	1	1	0	0
0.857142857142857	0.0476190476190476	0.438761939306009	0.779428791972211	0.0500544069640914	NA	NA	NA	NA	0.30850394659416	0.971494445608887	0	1	1	0	1	0	0
0.857142857142857	0.0476190476190476	0.343368395599081	0.686414511771517	0.0500544069640914	NA	NA	NA	NA	0.7156626017085	0.971494445608887	0	1	1	0	1	0	0
0.285714285714286	0.280952380952381	0.377342522065047	0.665766113469703	0.0380848748639826	NA	0.344311377245509	0.152249134948097	0.601226993865031	0.551955035204837	0.971494445608887	1	0	0	1	1	0	0
0.428571428571429	0.480952380952381	0.385080401402491	0.682362022385179	0.0467899891186072	NA	NA	NA	NA	0.527950814682548	0.971494445608887	0	1	0	0	1	0	0
0.857142857142857	0	0.40841494377947	0.730219992280973	0.0500544069640914	0.489730423620026	0.5	0.0242214532871972	0.208588957055215	0.7156626017085	0.971494445608887	1	0	1	0	1	0	0
0.857142857142857	0	0.351710796759763	0.728869162485527	0.0478781284004353	NA	NA	NA	NA	0.7156626017085	0.971494445608887	0	1	1	0	1	0	0
0.428571428571429	0.252380952380952	0.441663644057551	0.777884986491702	0.0467899891186072	NA	NA	NA	NA	0.46853884706694	0.971494445608887	0	1	0	1	1	0	0
0.142857142857143	0.495238095238095	0.529923830250272	0.665766113469703	0.0380848748639826	NA	0.260479041916168	0.252595155709343	0.601226993865031	0.14907777529777	0.971494445608887	1	0	1	0	1	0	0
1	0.080952380952381	0.466932656268891	0.715553840216133	0.0478781284004353	NA	NA	NA	NA	0.734594079094211	0.971494445608887	0	1	1	0	1	0	0
0.571428571428571	0.261904761904762	0.465481803893121	0.705712080277885	0.0500544069640914	0.296534017971759	0.416167664670659	0.100346020761246	0.301840490797546	0.843962421118844	0.971494445608887	1	0	1	0	1	0	0
0.714285714285714	0.447619047619048	0.552412042074719	0.809918950212273	0.0500544069640914	NA	NA	NA	NA	0.138546760546233	0.968455250471599	0	1	0	0	1	0	0
0.571428571428571	0.285714285714286	0.486035545883206	0.82651485912775	0.0489662676822633	0.109756097560976	0.505988023952096	0.134948096885813	0.277300613496932	0.467118478988698	0.968455250471599	1	0	1	0	1	0	0
0.857142857142857	0	0.448917905936404	0.794287919722115	0.0478781284004353	NA	NA	NA	NA	0.517379217985918	0.971494445608887	0	1	1	0	1	0	0
[truncated: 11,104 more rows]
