# Supplementary material for: Prediction of deleterious mutations in coding regions of mammals with transfer learning
Source: Evol Appl. 2018 May 9;12(1):18–28. doi: 10.1111/eva.12607 (PMC6304693; doi:10.1111/eva.12607)
Supplement: Supplementary file 6 [file EVA-12-18-s006.zip › Transfer_learning-master/Data_HumVar_bg.txt]

Bscore	Gscore	dScore	Score1	Nobs	NormASA	dVol	dProp	B.fact	IdPmax	IdQmin	PDB_id1	PDB_id0	Transv1	Transv0	PfamHit1	PfamHit0	mtype
0.571428571428571	0.080952380952381	0.499433876811594	0.804528740081285	0.138315672058003	0.243033052495139	0.431137724550898	0.0103806228373702	0.224235560588901	0.712247571906911	0.915059084940915	1	0	0	0	1	0	0
0.571428571428571	0.114285714285714	0.764719202898551	0.795239016837623	0.138315672058003	0.310434219053791	0.440119760479042	0.356401384083045	0.620611551528879	0.0188008235759	0.920614079385921	1	0	0	0	1	0	0
0.571428571428571	0.0904761904761905	0.470448369565217	0.629765821559899	0.109313998884551	0.00453661697990927	0.526946107784431	0.162629757785467	0.209513023782559	0.693675519414346	0.945561054438946	1	0	1	0	1	0	0
0.714285714285714	0.0857142857142857	0.472599637681159	0.720147087284691	0.108756274400446	0.00518470511989631	0.508982035928144	0.0484429065743945	0.261608154020385	0.620551962231974	0.945561054438946	1	0	0	1	1	0	0
0.714285714285714	0.0238095238095238	0.494791666666667	0.661312173408167	0.109313998884551	0.00259235255994815	0.488023952095808	0.0242214532871972	0.161947904869762	0.317222303100888	0.945561054438946	1	0	0	1	1	0	0
0.428571428571429	0.328571428571429	0.44825634057971	0.763305593187536	0.109313998884551	0.536616979909268	0.568862275449102	0.0865051903114187	0.392978482446206	0.963833371461847	0.94000605999394	1	0	0	1	1	0	0
0.571428571428571	0.080952380952381	0.499433876811594	0.804528740081285	0.109313998884551	0.27349319507453	0.431137724550898	0.0103806228373702	0.29445073612684	0.722958218081235	0.928896071103929	1	0	0	1	1	0	0
0.571428571428571	0.114285714285714	0.75486865942029	0.82755951228953	0.108756274400446	0.193778353856124	0.440119760479042	0.356401384083045	0.397508493771234	NA	NA	1	0	0	1	1	0	0
0.571428571428571	0.0904761904761905	0.470448369565217	0.629765821559899	0.1148912437256	0.0084251458198315	0.526946107784431	0.162629757785467	0.209513023782559	0.691658174406755	0.945561054438946	1	0	1	0	1	0	0
0.714285714285714	0.0857142857142857	0.472599637681159	0.720147087284691	0.1148912437256	0.00518470511989631	0.508982035928144	0.0484429065743945	0.207248018120045	0.620551962231974	0.945561054438946	1	0	0	1	1	0	0
0.571428571428571	0.080952380952381	0.499433876811594	0.804528740081285	0.1148912437256	0.254050550874919	0.431137724550898	0.0103806228373702	0.261608154020385	0.725100347316099	0.931724068275932	1	0	0	1	1	0	0
0.571428571428571	0.114285714285714	0.764719202898551	0.795239016837623	0.1148912437256	0.349319507453014	0.440119760479042	0.356401384083045	0.489241223103058	0.0191959736289333	0.94000605999394	1	0	0	1	1	0	0
0.714285714285714	0.0857142857142857	0.469089673913043	0.598413005612541	0.0345789180145008	NA	NA	NA	NA	0.554582700746626	0.844359155640844	1	0	0	1	1	0	0
0.857142857142857	0.19047619047619	0.604959239130435	0.85291271530869	0.0496374790853318	NA	NA	NA	NA	0.341326456335919	0.552065447934552	1	0	1	0	1	0	0
0.142857142857143	0.442857142857143	0.520606884057971	0.607122121153474	0.0540992749581707	NA	NA	NA	NA	0.242934093130628	0.832239167760832	1	0	0	1	1	0	0
0.571428571428571	0.114285714285714	0.727921195652174	0.79194890652216	0.0635805911879531	0.163318211276734	0.440119760479042	0.356401384083045	0.405436013590034	NA	NA	1	0	0	0	1	0	0
0.571428571428571	0.114285714285714	0.727921195652174	0.79194890652216	0.0646960401561629	0.163318211276734	0.440119760479042	0.356401384083045	0.405436013590034	NA	NA	1	0	0	0	1	0	0
0.571428571428571	0.0904761904761905	0.457767210144927	0.618927811108961	0.139988845510318	0.0777705767984446	0.473053892215569	0.162629757785467	0.224235560588901	0.417860782397105	0.942733057266943	1	0	0	0	1	0	0
0.714285714285714	0.0857142857142857	0.455615942028985	0.70563189471647	0.139988845510318	0.00129617627997408	0.491017964071856	0.0484429065743945	0.167610419026048	0.775097227710417	0.942733057266943	1	0	0	0	1	0	0
0.428571428571429	0.328571428571429	0.479959239130435	0.790400619314883	0.140546569994423	0.508749189889825	0.431137724550898	0.0865051903114187	0.404303510758777	0.429569702389618	0.942733057266943	1	0	0	0	1	0	0
0.571428571428571	0.080952380952381	0.499433876811594	0.804528740081285	0.140546569994423	0.254050550874919	0.431137724550898	0.0103806228373702	0.261608154020385	0.729363808414616	0.937178062821937	1	0	0	0	1	0	0
0.428571428571429	0.328571428571429	0.483129528985507	0.777627249854848	0.0457334076965979	0.536616979909268	0.568862275449102	0.0865051903114187	0.392978482446206	0.95819728386332	0.934451065548935	1	0	0	0	1	0	0
0.571428571428571	0.080952380952381	0.473505434782609	0.773369460034836	0.0457334076965979	0.27349319507453	0.431137724550898	0.0103806228373702	0.29445073612684	0.663040991618659	0.851429148570852	1	0	0	0	1	0	0
0.571428571428571	0.0904761904761905	0.470448369565217	0.629765821559899	0.13106525376464	0.00453661697990927	0.526946107784431	0.162629757785467	0.209513023782559	0.693675519414346	0.948288051711948	1	0	1	0	1	0	0
0.714285714285714	0.0857142857142857	0.472599637681159	0.720147087284691	0.130507529280535	0.00518470511989631	0.508982035928144	0.0484429065743945	0.261608154020385	0.622361333527442	0.948288051711948	1	0	0	1	1	0	0
0.714285714285714	0.0238095238095238	0.495697463768116	0.657634991290884	0.130507529280535	0.00259235255994815	0.488023952095808	0.0242214532871972	0.161947904869762	0.315392134434207	0.945561054438946	1	0	0	1	1	0	0
0.428571428571429	0.328571428571429	0.44825634057971	0.763305593187536	0.13106525376464	0.536616979909268	0.568862275449102	0.0865051903114187	0.392978482446206	0.969469459060375	0.945561054438946	1	0	0	1	1	0	0
0.571428571428571	0.080952380952381	0.499433876811594	0.804528740081285	0.13106525376464	0.27349319507453	0.431137724550898	0.0103806228373702	0.29445073612684	0.725100347316099	0.931724068275932	1	0	0	1	1	0	0
0.571428571428571	0.114285714285714	0.764719202898551	0.795239016837623	0.130507529280535	0.193778353856124	0.440119760479042	0.356401384083045	0.397508493771234	0.0190919867728719	0.934451065548935	1	0	0	1	1	0	0
0.571428571428571	0.114285714285714	0.75486865942029	0.82755951228953	0.124930284439487	0.193778353856124	0.440119760479042	0.356401384083045	0.397508493771234	NA	NA	1	0	0	0	1	0	0
0.714285714285714	0.0857142857142857	0.474977355072464	0.741629572285659	0.0462911321807027	0.00518470511989631	0.508982035928144	0.0484429065743945	0.207248018120045	0.615144645716781	0.937178062821937	1	0	0	0	1	0	0
0.571428571428571	0.080952380952381	0.499433876811594	0.804528740081285	0.13106525376464	0.243033052495139	0.431137724550898	0.0103806228373702	0.224235560588901	0.718673959611505	0.923341076658923	1	0	0	1	1	0	0
0.571428571428571	0.114285714285714	0.764719202898551	0.795239016837623	0.13106525376464	0.310434219053791	0.440119760479042	0.356401384083045	0.620611551528879	0.0189672025455982	0.928896071103929	1	0	0	1	1	0	0
0.714285714285714	0.0857142857142857	0.472599637681159	0.720147087284691	0.119910764082543	0.00518470511989631	0.508982035928144	0.0484429065743945	0.207248018120045	0.618742590936506	0.942733057266943	1	0	0	0	1	0	0
0.571428571428571	0.0904761904761905	0.470448369565217	0.629765821559899	0.098159509202454	0.173039533376539	0.526946107784431	0.162629757785467	0.218573046432616	0.695692864421937	0.948288051711948	1	0	0	0	1	0	0
0.714285714285714	0.0857142857142857	0.472599637681159	0.720147087284691	0.098159509202454	0.202851587815943	0.508982035928144	0.0484429065743945	0.190260475651189	0.615144645716781	0.948288051711948	1	0	0	0	1	0	0
0.428571428571429	0.328571428571429	0.44825634057971	0.763305593187536	0.0987172336865588	0.510693454309786	0.568862275449102	0.0865051903114187	0.627406568516421	0.966641016575505	0.942733057266943	1	0	0	0	1	0	0
0.571428571428571	0.080952380952381	0.499433876811594	0.804528740081285	0.0987172336865588	0.231367465975373	0.431137724550898	0.0103806228373702	0.432616081540204	0.72081608884637	0.926169073830926	1	0	0	0	1	0	0
0.571428571428571	0.0904761904761905	0.470448369565217	0.629765821559899	0.1148912437256	NA	NA	NA	NA	0.691658174406755	0.942733057266943	1	0	0	0	1	0	0
0.714285714285714	0.0857142857142857	0.472599637681159	0.720147087284691	0.1148912437256	NA	0.508982035928144	0.0484429065743945	0.195922989807475	0.618742590936506	0.942733057266943	1	0	0	0	1	0	0
0.714285714285714	0.0238095238095238	0.495697463768116	0.657634991290884	0.250976017847183	0.016850291639663	0.488023952095808	0.0242214532871972	0.164212910532276	0.313541168396315	0.934451065548935	1	0	0	0	1	0	0
0.428571428571429	0.328571428571429	0.476222826086957	0.793690729630346	0.251533742331288	0.536616979909268	0.568862275449102	0.0865051903114187	0.392978482446206	0.961004928976977	0.937178062821937	1	0	0	0	1	0	0
0.571428571428571	0.080952380952381	0.499433876811594	0.804528740081285	0.251533742331288	0.243033052495139	0.431137724550898	0.0103806228373702	0.224235560588901	0.710105442672046	0.912332087667912	1	0	0	0	1	0	0
0.571428571428571	0.114285714285714	0.764719202898551	0.795239016837623	0.250976017847183	0.310434219053791	0.440119760479042	0.356401384083045	0.620611551528879	0.0188008235759	0.920614079385921	1	0	0	0	1	0	0
1	0.128571428571429	0.47463768115942	0.801625701567641	0.160066926938093	NA	NA	NA	NA	0.524093754549425	0.93950106049894	1	0	1	0	1	0	0
0.714285714285714	0.447619047619048	0.449162137681159	0.744919682601122	0.168432794199665	NA	0.497005988023952	0.0934256055363322	0.134767836919592	0.563899923049727	0.945056054943945	1	0	1	0	1	0	0
0.428571428571429	0.328571428571429	0.658627717391304	0.744919682601122	0.168432794199665	NA	0.568862275449102	0.0865051903114187	0.134767836919592	0.0563608759852755	0.945056054943945	1	0	0	1	1	0	0
0.714285714285714	0.252380952380952	0.462182971014493	0.744919682601122	0.168432794199665	NA	0.580838323353293	0.0173010380622837	0.134767836919592	0.48152153567789	0.945056054943945	1	0	1	0	1	0	0
0.428571428571429	0.252380952380952	0.59476902173913	0.774530675440294	0.168432794199665	0.016202203499676	0.416167664670659	0.0761245674740484	0.151755379388448	0.204375766903063	0.903242096757903	1	0	0	1	1	0	0
0.714285714285714	0.195238095238095	0.465692934782609	0.72092123088833	0.168432794199665	0.00259235255994815	0.574850299401198	0.117647058823529	0.156285390713477	0.618409832997109	0.942228057771942	1	0	0	1	1	0	0
0.428571428571429	0.361904761904762	0.533514492753623	0.660538029804529	0.167875069715561	0.00907323395981854	0.625748502994012	0.200692041522491	0.198187995469989	0.689266476717343	0.945056054943945	1	0	1	0	1	0	0
0.428571428571429	0.5	0.428328804347826	0.71066382814012	0.168432794199665	0.421257290991575	0.248502994011976	0.321799307958477	0.284258210645527	0.429340931306283	0.942228057771942	1	0	1	0	1	0	0
0.857142857142857	0.371428571428571	0.54393115942029	0.818269789045868	0.168432794199665	NA	0.380239520958084	0.131487889273356	0.262740656851642	0.681134704573342	0.928290071709928	1	0	0	1	1	0	0
1	0.114285714285714	0.479619565217391	0.80220630927037	0.165086447295036	NA	NA	NA	NA	0.530145789572198	0.942228057771942	1	0	0	1	1	0	0
0.428571428571429	0.252380952380952	0.475090579710145	0.800077414360364	0.161182375906302	NA	NA	NA	NA	0.480107314435455	0.942228057771942	1	0	0	1	1	0	0
0.428571428571429	0.509523809523809	0.442934782608696	0.708534933230114	0.105967651979922	NA	NA	NA	NA	0.429340931306283	0.942228057771942	1	0	1	0	1	0	0
0.285714285714286	0.9	0.692255434782609	0.708534933230114	0.105967651979922	NA	NA	NA	NA	0.0348979888942038	0.942228057771942	1	0	0	1	1	0	0
1	0.128571428571429	0.47463768115942	0.801625701567641	0.103179029559398	NA	NA	NA	NA	0.524093754549425	0.93950106049894	1	0	0	0	1	0	0
0.714285714285714	0.447619047619048	0.422101449275362	0.707760789626476	0.105409927495817	NA	0.497005988023952	0.0934256055363322	0.134767836919592	0.565563712746709	0.947884052115948	1	0	0	0	1	0	0
0.428571428571429	0.328571428571429	0.634284420289855	0.707760789626476	0.105409927495817	NA	0.568862275449102	0.0865051903114187	0.134767836919592	0.0565272549549737	0.947884052115948	1	0	0	0	1	0	0
0.714285714285714	0.252380952380952	0.43455615942029	0.707760789626476	0.105409927495817	NA	0.580838323353293	0.0173010380622837	0.134767836919592	0.482935756920325	0.947884052115948	1	0	0	0	1	0	0
0.428571428571429	0.252380952380952	0.593523550724638	0.828914263595897	0.105409927495817	0.016202203499676	0.416167664670659	0.0761245674740484	0.151755379388448	NA	NA	1	0	0	0	1	0	0
0.714285714285714	0.195238095238095	0.465013586956522	0.730017418231082	0.105409927495817	0.00259235255994815	0.574850299401198	0.117647058823529	0.156285390713477	0.616600461701641	0.93950106049894	1	0	0	0	1	0	0
0.428571428571429	0.5	0.416779891304348	0.672537255660925	0.105409927495817	0.421257290991575	0.248502994011976	0.321799307958477	0.284258210645527	0.431857413222969	0.947884052115948	1	0	1	0	1	0	0
1	0.114285714285714	0.479619565217391	0.80220630927037	0.101505856107083	NA	NA	NA	NA	0.530145789572198	0.942228057771942	1	0	0	1	1	0	0
0.428571428571429	0.252380952380952	0.475090579710145	0.800077414360364	0.0998326826547686	NA	NA	NA	NA	0.480107314435455	0.942228057771942	1	0	0	1	1	0	0
0.428571428571429	0.509523809523809	0.402626811594203	0.652409521966325	0.0552147239263804	NA	NA	NA	NA	0.429340931306283	0.942228057771942	1	0	1	0	1	0	0
0.285714285714286	0.9	0.656589673913043	0.652409521966325	0.0552147239263804	NA	NA	NA	NA	0.0348979888942038	0.942228057771942	1	0	0	1	1	0	0
1	0.114285714285714	0.444746376811594	0.786336365395781	0.228109313998885	NA	NA	NA	NA	0.531705592413119	0.945056054943945	1	0	0	0	1	0	0
0.428571428571429	0.252380952380952	0.498301630434783	0.80201277336946	0.219743446737312	NA	NA	NA	NA	0.48152153567789	0.945056054943945	1	0	0	0	1	0	0
0.428571428571429	0.509523809523809	0.413269927536232	0.670795432552738	0.160624651422197	NA	NA	NA	NA	0.43058877357902	0.945056054943945	1	0	0	0	1	0	0
0.285714285714286	0.9	0.677196557971014	0.670795432552738	0.160624651422197	NA	NA	NA	NA	0.0350019757502652	0.945056054943945	1	0	0	0	1	0	0
1	0.128571428571429	0.50294384057971	0.814205535126766	0.0317902955939766	NA	NA	NA	NA	0.469958197283863	0.841834158165842	1	0	0	0	1	0	0
0.714285714285714	0.447619047619048	0.448029891304348	0.717244048771047	0.0356943669827105	0.0129617627997408	0.497005988023952	0.0934256055363322	0.181200453001133	0.508974065678098	0.866882133117867	1	0	0	0	1	0	0
0.428571428571429	0.328571428571429	0.637001811594203	0.717244048771047	0.0356943669827105	0.0129617627997408	0.568862275449102	0.0865051903114187	0.181200453001133	0.0508495726140216	0.866882133117867	1	0	0	0	1	0	0
0.714285714285714	0.252380952380952	0.432518115942029	0.717244048771047	0.0356943669827105	0.0129617627997408	0.580838323353293	0.0173010380622837	0.181200453001133	0.441964935632136	0.866882133117867	1	0	0	0	1	0	0
0.428571428571429	0.252380952380952	0.593523550724638	0.828914263595897	0.0356943669827105	0.0440699935191186	0.416167664670659	0.0761245674740484	0.225368063420159	NA	NA	1	0	0	0	1	0	0
1	0.114285714285714	0.459352355072464	0.774917747242113	0.0356943669827105	NA	NA	NA	NA	0.491150718549175	0.872538127461873	1	0	0	0	1	0	0
0.428571428571429	0.252380952380952	0.507472826086957	0.814399071027676	0.0312325711098717	NA	NA	NA	NA	0.432065386935091	0.847389152610847	1	0	0	0	1	0	0
1	0.114285714285714	0.460597826086957	0.794077801432166	0.198549916341327	NA	NA	NA	NA	0.531705592413119	0.945056054943945	1	0	0	0	1	0	0
0.428571428571429	0.252380952380952	0.475090579710145	0.800077414360364	0.192972671500279	NA	NA	NA	NA	0.48152153567789	0.945056054943945	1	0	0	0	1	0	0
0.428571428571429	0.509523809523809	0.442934782608696	0.708534933230114	0.126603457891801	NA	NA	NA	NA	0.43058877357902	0.945056054943945	1	0	0	0	1	0	0
0.285714285714286	0.9	0.692255434782609	0.708534933230114	0.126603457891801	NA	NA	NA	NA	0.0350019757502652	0.945056054943945	1	0	0	0	1	0	0
0.714285714285714	0.447619047619048	0.449162137681159	0.744919682601122	0.172894590072504	NA	NA	NA	NA	0.523948172950939	0.872538127461873	1	0	0	0	1	0	0
0.428571428571429	0.328571428571429	0.658627717391304	0.744919682601122	0.172894590072504	NA	NA	NA	NA	0.0523469833413057	0.872538127461873	1	0	0	0	1	0	0
0.714285714285714	0.252380952380952	0.462182971014493	0.744919682601122	0.172894590072504	NA	NA	NA	NA	0.444772580745794	0.872538127461873	1	0	0	0	1	0	0
1	0.128571428571429	0.495244565217391	0.825817689181343	0.235917456776352	NA	NA	NA	NA	0.482332633155169	0.864155135844864	1	0	0	0	1	0	0
0.714285714285714	0.447619047619048	0.428781702898551	0.73601703115928	0.263803680981595	0.0129617627997408	0.497005988023952	0.0934256055363322	0.181200453001133	0.520620593556974	0.86971013028987	1	0	0	0	1	0	0
0.428571428571429	0.328571428571429	0.655797101449275	0.73601703115928	0.263803680981595	0.0129617627997408	0.568862275449102	0.0865051903114187	0.181200453001133	0.0520142254019092	0.86971013028987	1	0	0	0	1	0	0
0.714285714285714	0.252380952380952	0.463201992753623	0.73601703115928	0.263803680981595	0.0129617627997408	0.580838323353293	0.0173010380622837	0.181200453001133	0.443379156874571	0.86971013028987	1	0	0	0	1	0	0
1	0.114285714285714	0.460597826086957	0.794077801432166	0.235917456776352	NA	NA	NA	NA	0.489590915708255	0.86971013028987	1	0	0	0	1	0	0
0.428571428571429	0.252380952380952	0.475090579710145	0.800077414360364	0.148354712771891	NA	NA	NA	NA	0.443379156874571	0.86971013028987	1	0	0	0	1	0	0
1	0.128571428571429	0.47463768115942	0.801625701567641	0.0992749581706637	NA	NA	NA	NA	0.482332633155169	0.864155135844864	1	0	0	0	1	0	0
0.714285714285714	0.447619047619048	0.422101449275362	0.707760789626476	0.102621305075293	0.0129617627997408	0.497005988023952	0.0934256055363322	0.181200453001133	0.520620593556974	0.872538127461873	1	0	0	0	1	0	0
0.428571428571429	0.328571428571429	0.634284420289855	0.707760789626476	0.102621305075293	0.0129617627997408	0.568862275449102	0.0865051903114187	0.181200453001133	0.0520142254019092	0.872538127461873	1	0	0	0	1	0	0
0.714285714285714	0.252380952380952	0.43455615942029	0.707760789626476	0.102621305075293	0.0129617627997408	0.580838323353293	0.0173010380622837	0.181200453001133	0.444772580745794	0.872538127461873	1	0	0	0	1	0	0
0.428571428571429	0.252380952380952	0.593523550724638	0.828914263595897	0.102621305075293	0.0440699935191186	0.416167664670659	0.0761245674740484	0.225368063420159	NA	NA	1	0	0	0	1	0	0
1	0.114285714285714	0.479619565217391	0.80220630927037	0.0936977133296152	NA	NA	NA	NA	0.488010315496121	0.866882133117867	1	0	0	0	1	0	0
0.428571428571429	0.252380952380952	0.475090579710145	0.800077414360364	0.0897936419408812	NA	NA	NA	NA	0.441964935632136	0.866882133117867	1	0	0	0	1	0	0
0.714285714285714	0.195238095238095	0.465013586956522	0.730017418231082	0.129392080312326	NA	0.574850299401198	0.117647058823529	0.169875424688562	0.62024000166379	0.947884052115948	1	0	0	0	1	0	0
0.428571428571429	0.5	0.453125	0.722082446293787	0.129392080312326	0.460142579390797	0.248502994011976	0.321799307958477	0.379388448471121	0.431857413222969	0.947884052115948	1	0	1	0	1	0	0
1	0.114285714285714	0.479619565217391	0.80220630927037	0.122699386503067	NA	NA	NA	NA	0.531705592413119	0.945056054943945	1	0	0	1	1	0	0
0.428571428571429	0.252380952380952	0.475090579710145	0.800077414360364	0.120468488566648	NA	NA	NA	NA	0.48152153567789	0.945056054943945	1	0	0	1	1	0	0
0.428571428571429	0.509523809523809	0.442934782608696	0.708534933230114	0.0797546012269939	NA	NA	NA	NA	0.43058877357902	0.945056054943945	1	0	1	0	1	0	0
0.285714285714286	0.9	0.692255434782609	0.708534933230114	0.0797546012269939	NA	NA	NA	NA	0.0350019757502652	0.945056054943945	1	0	0	1	1	0	0
1	0.128571428571429	0.512228260869565	0.844397135668666	0.224762967094255	NA	NA	NA	NA	0.524093754549425	0.93950106049894	1	0	0	0	1	0	0
0.428571428571429	0.5	0.456182065217391	0.713373330752855	0.243167875069716	0.460142579390797	0.248502994011976	0.321799307958477	0.379388448471121	0.431857413222969	0.947884052115948	1	0	1	0	1	0	0
1	0.114285714285714	0.444746376811594	0.786336365395781	0.232571109871723	NA	NA	NA	NA	0.530145789572198	0.942228057771942	1	0	0	1	1	0	0
0.428571428571429	0.252380952380952	0.498414855072464	0.77162763692665	0.22643614054657	NA	NA	NA	NA	0.480107314435455	0.942228057771942	1	0	0	1	1	0	0
0.428571428571429	0.509523809523809	0.413269927536232	0.670795432552738	0.172894590072504	NA	NA	NA	NA	0.431857413222969	0.947884052115948	1	0	1	0	1	0	0
0.285714285714286	0.9	0.677196557971014	0.670795432552738	0.172894590072504	NA	NA	NA	NA	0.0351059626063266	0.947884052115948	1	0	0	1	1	0	0
1	0.128571428571429	0.59861865942029	0.83742984323592	0.0234244283324038	NA	NA	NA	NA	NA	NA	1	0	1	0	1	0	0
0.714285714285714	0.447619047619048	0.474864130434783	0.754402941745694	0.0290016731734523	NA	0.497005988023952	0.0934256055363322	0.134767836919592	0.530603331738868	0.942228057771942	1	0	1	0	1	0	0
0.428571428571429	0.328571428571429	0.661571557971014	0.754402941745694	0.0290016731734523	NA	0.568862275449102	0.0865051903114187	0.134767836919592	0.0530124992200986	0.942228057771942	1	0	0	1	1	0	0
0.714285714285714	0.252380952380952	0.460824275362319	0.754402941745694	0.0290016731734523	NA	0.580838323353293	0.0173010380622837	0.134767836919592	0.480107314435455	0.942228057771942	1	0	1	0	1	0	0
0.428571428571429	0.252380952380952	0.575634057971015	0.744339074898394	0.0290016731734523	0.016202203499676	0.416167664670659	0.0761245674740484	0.151755379388448	0.203751845766695	0.903242096757903	1	0	0	1	1	0	0
0.714285714285714	0.195238095238095	0.464673913043478	0.750725759628411	0.0290016731734523	0.00259235255994815	0.574850299401198	0.117647058823529	0.156285390713477	0.62024000166379	0.945056054943945	1	0	0	1	1	0	0
0.428571428571429	0.5	0.420176630434783	0.702535320301916	0.0290016731734523	0.421257290991575	0.248502994011976	0.321799307958477	0.284258210645527	0.429340931306283	0.942228057771942	1	0	1	0	1	0	0
1	0.114285714285714	0.459352355072464	0.774917747242113	0.0290016731734523	NA	NA	NA	NA	0.531705592413119	0.945056054943945	1	0	0	1	1	0	0
0.428571428571429	0.252380952380952	0.641983695652174	0.845171279272305	0.0290016731734523	NA	NA	NA	NA	NA	NA	1	0	0	1	1	0	0
0.428571428571429	0.509523809523809	0.408627717391304	0.682794658409135	0.0290016731734523	NA	NA	NA	NA	0.43058877357902	0.945056054943945	1	0	1	0	1	0	0
0.285714285714286	0.9	0.667119565217391	0.682794658409135	0.0290016731734523	NA	NA	NA	NA	0.0350019757502652	0.945056054943945	1	0	0	1	1	0	0
1	0.114285714285714	0.479619565217391	0.80220630927037	0.162297824874512	NA	NA	NA	NA	0.530145789572198	0.942228057771942	1	0	0	0	1	0	0
0.428571428571429	0.252380952380952	0.475090579710145	0.800077414360364	0.156162855549359	NA	NA	NA	NA	0.480107314435455	0.942228057771942	1	0	0	0	1	0	0
0.428571428571429	0.509523809523809	0.402626811594203	0.652409521966325	0.0875627440044618	NA	NA	NA	NA	0.429340931306283	0.942228057771942	1	0	0	0	1	0	0
1	0.128571428571429	0.47463768115942	0.801625701567641	0.13218070273285	NA	NA	NA	NA	0.482332633155169	0.864155135844864	1	0	0	0	1	0	0
1	0.114285714285714	0.459352355072464	0.774917747242113	0.0479643056330173	NA	NA	NA	NA	0.527026183890356	0.936673063326937	1	0	0	0	1	0	0
0.428571428571429	0.252380952380952	0.507472826086957	0.814399071027676	0.0418293363078639	NA	NA	NA	NA	0.477278871950585	0.936673063326937	1	0	0	0	1	0	0
0.428571428571429	0.509523809523809	0.449048913043478	0.737565318366557	0.0418293363078639	NA	NA	NA	NA	0.426803652018385	0.936673063326937	1	0	0	0	1	0	0
0.285714285714286	0.9	0.703011775362319	0.737565318366557	0.0418293363078639	NA	NA	NA	NA	0.034690015182081	0.936673063326937	1	0	0	0	1	0	0
1	0.128571428571429	0.495244565217391	0.825817689181343	0.237590630228667	NA	NA	NA	NA	0.524093754549425	0.93950106049894	1	0	0	0	1	0	0
0.714285714285714	0.447619047619048	0.447690217391304	0.72595316431198	0.250976017847183	NA	0.497005988023952	0.0934256055363322	0.134767836919592	0.565563712746709	0.942228057771942	1	0	0	0	1	0	0
0.428571428571429	0.328571428571429	0.668025362318841	0.72595316431198	0.250976017847183	NA	0.568862275449102	0.0865051903114187	0.134767836919592	0.0565272549549737	0.942228057771942	1	0	0	0	1	0	0
0.714285714285714	0.252380952380952	0.482336956521739	0.72595316431198	0.250976017847183	NA	0.580838323353293	0.0173010380622837	0.134767836919592	0.47869309319302	0.942228057771942	1	0	0	0	1	0	0
0.714285714285714	0.195238095238095	0.465126811594203	0.73582349525837	0.250976017847183	0.00259235255994815	0.574850299401198	0.117647058823529	0.156285390713477	0.622049372959258	0.947884052115948	1	0	0	0	1	0	0
0.428571428571429	0.5	0.455163043478261	0.745693826204761	0.250976017847183	0.421257290991575	0.248502994011976	0.321799307958477	0.284258210645527	0.431857413222969	0.947884052115948	1	0	1	0	1	0	0
0.857142857142857	0.371428571428571	0.526947463768116	0.825817689181343	0.250976017847183	NA	0.380239520958084	0.131487889273356	0.262740656851642	0.691304619096146	0.942228057771942	1	0	0	1	1	0	0
1	0.114285714285714	0.444746376811594	0.786336365395781	0.244283324037925	NA	NA	NA	NA	0.530145789572198	0.942228057771942	1	0	0	1	1	0	0
0.428571428571429	0.252380952380952	0.498301630434783	0.780143216566673	0.239821528165086	NA	NA	NA	NA	0.480107314435455	0.942228057771942	1	0	0	1	1	0	0
0.428571428571429	0.509523809523809	0.413269927536232	0.670795432552738	0.184606804238706	NA	NA	NA	NA	0.431857413222969	0.947884052115948	1	0	1	0	1	0	0
0.285714285714286	0.9	0.677196557971014	0.670795432552738	0.184606804238706	NA	NA	NA	NA	0.0351059626063266	0.947884052115948	1	0	0	1	1	0	0
1	0.128571428571429	0.495244565217391	0.825817689181343	0.161182375906302	NA	NA	NA	NA	0.482332633155169	0.864155135844864	1	0	0	0	1	0	0
1	0.128571428571429	0.47463768115942	0.801625701567641	0.116564417177914	NA	NA	NA	NA	0.482332633155169	0.864155135844864	1	0	0	0	1	0	0
0.428571428571429	0.252380952380952	0.593636775362319	0.764466808592994	0.107640825432236	0.0486066104990279	0.416167664670659	0.0761245674740484	0.240090600226501	0.0747249547657176	0.769316230683769	1	0	0	0	1	0	0
0.714285714285714	0.195238095238095	0.465013586956522	0.730017418231082	0.107640825432236	NA	0.574850299401198	0.117647058823529	0.245753114382786	0.525611962647921	0.808302191697808	1	0	0	0	1	0	0
0.428571428571429	0.252380952380952	0.567934782608696	0.696148635571899	0.100948131622978	0.0440699935191186	0.416167664670659	0.0761245674740484	0.225368063420159	0.17486429715284	0.772043227956772	1	0	0	0	1	0	0
0.714285714285714	0.195238095238095	0.472033514492754	0.700987033094639	0.100948131622978	NA	0.574850299401198	0.117647058823529	0.233295583238958	0.505604891541709	0.772043227956772	1	0	0	0	1	0	0
0.428571428571429	0.252380952380952	0.574388586956522	0.768337526611186	0.0870050195203569	0.0486066104990279	0.416167664670659	0.0761245674740484	0.240090600226501	0.17486429715284	0.772043227956772	1	0	0	0	1	0	0
0.714285714285714	0.195238095238095	0.495357789855072	0.738339461970195	0.0870050195203569	NA	0.574850299401198	0.117647058823529	0.245753114382786	0.527442131314602	0.808302191697808	1	0	0	0	1	0	0
1	0.114285714285714	0.479619565217391	0.80220630927037	0.177914110429448	NA	NA	NA	NA	0.53326539525404	0.947884052115948	1	0	0	0	1	0	0
0.428571428571429	0.252380952380952	0.475090579710145	0.800077414360364	0.172894590072504	NA	NA	NA	NA	0.48152153567789	0.945056054943945	1	0	0	0	1	0	0
0.428571428571429	0.509523809523809	0.402626811594203	0.652409521966325	0.112102621305075	NA	NA	NA	NA	0.431857413222969	0.947884052115948	1	0	0	0	1	0	0
0.285714285714286	0.9	0.656589673913043	0.652409521966325	0.112102621305075	NA	NA	NA	NA	0.0351059626063266	0.947884052115948	1	0	0	0	1	0	0
1	0.128571428571429	0.59861865942029	0.83742984323592	0.0105967651979922	NA	NA	NA	NA	NA	NA	1	0	0	0	1	0	0
0.714285714285714	0.447619047619048	0.539288949275362	0.748790400619315	0.0145008365867262	0.0129617627997408	0.497005988023952	0.0934256055363322	0.181200453001133	0.131127425493418	0.866882133117867	1	0	0	0	1	0	0
0.428571428571429	0.328571428571429	0.64356884057971	0.748790400619315	0.0145008365867262	0.0129617627997408	0.568862275449102	0.0865051903114187	0.181200453001133	0.0475011958488447	0.866882133117867	1	0	0	0	1	0	0
0.714285714285714	0.252380952380952	0.455502717391304	0.748790400619315	0.0145008365867262	0.0129617627997408	0.580838323353293	0.0173010380622837	0.181200453001133	0.441964935632136	0.866882133117867	1	0	0	0	1	0	0
0.428571428571429	0.252380952380952	0.593523550724638	0.828914263595897	0.0145008365867262	0.0440699935191186	0.416167664670659	0.0761245674740484	0.225368063420159	NA	NA	1	0	0	0	1	0	0
0.714285714285714	0.195238095238095	0.431499094202899	0.738145926069286	0.0145008365867262	NA	0.574850299401198	0.117647058823529	0.233295583238958	0.572925982155855	0.872538127461873	1	0	0	0	1	0	0
1	0.114285714285714	0.459352355072464	0.774917747242113	0.0145008365867262	NA	NA	NA	NA	0.488010315496121	0.866882133117867	1	0	0	0	1	0	0
0.428571428571429	0.252380952380952	0.641983695652174	0.845171279272305	0.00836586726157278	NA	NA	NA	NA	NA	NA	1	0	0	0	1	0	0
1	0.128571428571429	0.620471014492754	0.864331333462357	0.145008365867262	NA	NA	NA	NA	NA	NA	1	0	0	0	1	0	0
0.428571428571429	0.5	0.483469202898551	0.783046255080317	0.147796988287786	NA	NA	NA	NA	0.348771915229915	0.764367235632764	1	0	0	0	1	0	0
0.428571428571429	0.252380952380952	0.593523550724638	0.828914263595897	0.0808700501952036	0.0764744005184705	0.416167664670659	0.0761245674740484	0.192525481313703	NA	NA	1	0	0	0	1	0	0
0.714285714285714	0.447619047619048	0.422101449275362	0.707760789626476	0.168432794199665	NA	0.497005988023952	0.0934256055363322	0.134767836919592	0.565563712746709	0.947884052115948	1	0	1	0	1	0	0
0.428571428571429	0.328571428571429	0.634284420289855	0.707760789626476	0.168432794199665	NA	0.568862275449102	0.0865051903114187	0.134767836919592	0.0565272549549737	0.947884052115948	1	0	0	1	1	0	0
0.714285714285714	0.252380952380952	0.43455615942029	0.707760789626476	0.168432794199665	NA	0.580838323353293	0.0173010380622837	0.134767836919592	0.482935756920325	0.947884052115948	1	0	1	0	1	0	0
0.428571428571429	0.252380952380952	0.593523550724638	0.828914263595897	0.168432794199665	0.016202203499676	0.416167664670659	0.0761245674740484	0.151755379388448	NA	NA	1	0	0	1	1	0	0
0.714285714285714	0.195238095238095	0.465013586956522	0.730017418231082	0.168432794199665	0.00259235255994815	0.574850299401198	0.117647058823529	0.156285390713477	0.62024000166379	0.945056054943945	1	0	0	1	1	0	0
0.428571428571429	0.5	0.416779891304348	0.672537255660925	0.168432794199665	0.421257290991575	0.248502994011976	0.321799307958477	0.284258210645527	0.431857413222969	0.947884052115948	1	0	1	0	1	0	0
0.857142857142857	0.371428571428571	0.519248188405797	0.789820011612154	0.168432794199665	NA	0.380239520958084	0.131487889273356	0.262740656851642	0.693321964103737	0.945056054943945	1	0	0	1	1	0	0
1	0.114285714285714	0.479619565217391	0.80220630927037	0.157278304517568	NA	NA	NA	NA	0.530145789572198	0.942228057771942	1	0	0	1	1	0	0
0.428571428571429	0.252380952380952	0.475090579710145	0.800077414360364	0.15281650864473	NA	NA	NA	NA	0.480107314435455	0.942228057771942	1	0	0	1	1	0	0
0.428571428571429	0.509523809523809	0.402626811594203	0.652409521966325	0.0858895705521472	NA	NA	NA	NA	0.431857413222969	0.947884052115948	1	0	1	0	1	0	0
0.285714285714286	0.9	0.656589673913043	0.652409521966325	0.0858895705521472	NA	NA	NA	NA	0.0351059626063266	0.947884052115948	1	0	0	1	1	0	0
0.714285714285714	0.447619047619048	0.449162137681159	0.744919682601122	0.204684885666481	NA	0.497005988023952	0.0934256055363322	0.134767836919592	0.485681009920346	0.808302191697808	1	0	0	0	1	0	0
0.428571428571429	0.328571428571429	0.658627717391304	0.744919682601122	0.204684885666481	NA	0.568862275449102	0.0865051903114187	0.134767836919592	0.0484994696670341	0.808302191697808	1	0	0	0	1	0	0
0.714285714285714	0.252380952380952	0.462182971014493	0.744919682601122	0.204684885666481	NA	0.580838323353293	0.0173010380622837	0.134767836919592	0.412287086912214	0.808302191697808	1	0	0	0	1	0	0
0.428571428571429	0.252380952380952	0.501585144927536	0.774530675440294	0.204684885666481	0.016202203499676	0.416167664670659	0.0761245674740484	0.151755379388448	0.425763783457771	0.769316230683769	1	0	0	0	1	0	0
0.714285714285714	0.195238095238095	0.467617753623188	0.71047029223921	0.204684885666481	0.00259235255994815	0.574850299401198	0.117647058823529	0.156285390713477	0.531081671276751	0.808302191697808	1	0	0	0	1	0	0
0.285714285714286	0.280952380952381	0.636322463768116	0.809560673504935	0.0836586726157278	0.355800388852884	0.655688622754491	0.152249134948097	0.249150622876557	0.0504128278185637	0.755277244722755	1	0	0	0	1	0	0
0.285714285714286	0.280952380952381	0.639945652173913	0.810528353009483	0.204684885666481	0.355800388852884	0.655688622754491	0.152249134948097	0.249150622876557	0.111515504440239	0.758004241995758	1	0	0	0	1	0	0
0.285714285714286	0.280952380952381	0.531476449275362	0.810528353009483	0.11154489682097	0.318211276733636	0.655688622754491	0.152249134948097	0.238958097395243	0.438824532579082	0.785678214321786	1	0	0	1	1	0	0
0.285714285714286	0.280952380952381	0.636322463768116	0.809560673504935	0.0184049079754601	0.318211276733636	0.655688622754491	0.152249134948097	0.238958097395243	0.0502464488488655	0.752550247449753	1	0	0	0	1	0	0
0.285714285714286	0.280952380952381	0.636322463768116	0.809560673504935	0.0390407138873397	0.318211276733636	0.655688622754491	0.152249134948097	0.238958097395243	0.0504128278185637	0.755277244722755	1	0	0	0	1	0	0
0.285714285714286	0.280952380952381	0.636322463768116	0.809560673504935	0.0730619074177356	0.318211276733636	0.655688622754491	0.152249134948097	0.238958097395243	0.050059272507955	0.74972225027775	1	0	0	0	1	0	0
0.285714285714286	0.280952380952381	0.636322463768116	0.809560673504935	0.0535415504740658	0.318211276733636	0.655688622754491	0.152249134948097	0.238958097395243	0.0494977434852235	0.741440258559741	1	0	0	0	1	0	0
0.285714285714286	0.280952380952381	0.628623188405797	0.845171279272305	0.0317902955939766	0.355800388852884	0.655688622754491	0.152249134948097	0.249150622876557	NA	NA	1	0	0	0	1	0	0
0.428571428571429	0.104761904761905	0.522192028985507	0.714921617960132	0.0931399888455103	NA	NA	NA	NA	0.702701578520475	0.857186142813857	1	0	1	0	1	0	0
0.571428571428571	0.242857142857143	0.612884963768116	0.866073156570544	0.145566090351366	0.191186001296176	0.586826347305389	0.0069204152249135	0.212910532276331	0.34808560197991	0.854257145742854	1	0	0	1	0	1	0
0.857142857142857	0.1	0.474071557971014	0.725179020708341	0.18739542665923	NA	NA	NA	NA	0.664164049664122	0.931522068477932	1	0	0	0	1	0	0
0.714285714285714	0.447619047619048	0.547101449275362	0.787691116702148	0.195761293920803	NA	NA	NA	NA	0.419295801010752	0.92010907989092	1	0	0	0	1	0	0
0.857142857142857	0.1	0.614470108695652	0.732533384942907	0.199107640825432	0.360337005832793	0.48502994011976	0.394463667820069	0.366930917327293	0.175030676122538	0.935259064740935	1	0	0	0	1	0	0
0.714285714285714	0.180952380952381	0.489130434782609	0.732533384942907	0.199107640825432	0.360337005832793	0.413173652694611	0.193771626297578	0.366930917327293	0.414574797745565	0.935259064740935	1	0	0	0	1	0	0
0.285714285714286	0.661904761904762	0.367074275362319	0.533384942906909	0.247629670942554	NA	0.811377245508982	0.166089965397924	0.19365798414496	0.617661127633467	0.946672053327947	1	0	0	0	1	0	0
0.285714285714286	0.280952380952381	0.529891304347826	0.748403328817496	0.248187395426659	0.067401166558652	0.344311377245509	0.152249134948097	0.178935447338618	0.556870411579976	0.927684072315928	1	0	0	0	1	0	0
0.714285714285714	0.0761904761904762	0.640625	0.871492161796013	0.198549916341327	NA	NA	NA	NA	0.256826737100431	0.878295121704878	1	0	0	1	1	0	0
0.428571428571429	0.314285714285714	0.567595108695652	0.81227017611767	0.186279977691021	NA	NA	NA	NA	0.661460391406526	0.927684072315928	1	0	1	0	1	0	0
1	0.080952380952381	0.44723731884058	0.682407586607316	0.242610150585611	NA	0.491017964071856	0.1280276816609	0.163080407701019	0.756192417278456	0.946672053327947	1	0	0	0	1	0	0
0.571428571428571	0.285714285714286	0.393795289855072	0.641377975614477	0.242610150585611	0.317563188593649	0.505988023952096	0.134948096885813	0.308040770101925	0.482353430526381	0.946672053327947	1	0	0	0	1	0	0
0.714285714285714	0.0761904761904762	0.639492753623188	0.835881556028643	0.194645844952593	NA	NA	NA	NA	0.251772975895847	0.874558125441875	1	0	0	1	1	0	0
0.857142857142857	0.1	0.474071557971014	0.725179020708341	0.182933630786392	NA	NA	NA	NA	0.666846910550506	0.935259064740935	1	0	0	0	1	0	0
0.714285714285714	0.0761904761904762	0.786231884057971	0.887168569769692	0.196319018404908	NA	NA	NA	NA	0.0905309568870495	0.878295121704878	1	0	0	1	1	0	0
0.428571428571429	0.314285714285714	0.567595108695652	0.81227017611767	0.184606804238706	NA	NA	NA	NA	0.666846910550506	0.935259064740935	1	0	1	0	1	0	0
0.857142857142857	0.1	0.474184782608696	0.69034255854461	0.194088120468489	NA	NA	NA	NA	0.666846910550506	0.935259064740935	1	0	0	0	1	0	0
0.714285714285714	0.0761904761904762	0.653419384057971	0.856009289723244	0.205242610150586	NA	NA	NA	NA	0.250504336251898	0.863145136854863	1	0	0	1	1	0	0
0.428571428571429	0.314285714285714	0.56736865942029	0.806077027288562	0.191857222532069	NA	NA	NA	NA	0.650708150489778	0.912534087465913	1	0	1	0	1	0	0
0.714285714285714	0.0761904761904762	0.640398550724638	0.841687633055932	0.183491355270496	NA	NA	NA	NA	0.255558097456482	0.859307140692859	1	0	0	1	1	0	0
0.428571428571429	0.314285714285714	0.599864130434783	0.826011225082253	0.17010596765198	NA	NA	NA	NA	0.674916290580871	0.946672053327947	1	0	1	0	1	0	0
0.857142857142857	0.1	0.474071557971014	0.725179020708341	0.18962632459565	NA	NA	NA	NA	0.66952977143689	0.939097060902939	1	0	0	0	1	0	0
0.714285714285714	0.0761904761904762	0.640625	0.871492161796013	0.200223089793642	NA	NA	NA	NA	0.253020818168584	0.874558125441875	1	0	0	1	1	0	0
0.428571428571429	0.314285714285714	0.567595108695652	0.81227017611767	0.18739542665923	NA	NA	NA	NA	0.650708150489778	0.912534087465913	1	0	1	0	1	0	0
0.714285714285714	0.0761904761904762	0.625226449275362	0.824269401974066	0.196319018404908	NA	NA	NA	NA	0.254289457812533	0.859307140692859	1	0	0	0	1	0	0
0.428571428571429	0.314285714285714	0.567934782608696	0.818850396748597	0.182933630786392	NA	NA	NA	NA	0.658777530520142	0.923947076052924	1	0	0	0	1	0	0
1	0.080952380952381	0.482223731884058	0.739887749177472	0.180702732849972	NA	0.508982035928144	0.1280276816609	0.211778029445074	0.622631699353202	0.946672053327947	1	0	0	0	1	0	0
0.714285714285714	0.0761904761904762	0.626585144927536	0.864718405264176	0.15281650864473	NA	NA	NA	NA	0.256826737100431	0.764468235531764	1	0	0	1	1	0	0
0.428571428571429	0.314285714285714	0.329257246376812	0.569382620476098	0.181818181818182	NA	NA	NA	NA	0.482353430526381	0.946672053327947	1	0	1	0	1	0	0
0.857142857142857	0.1	0.507586050724638	0.772208244629379	0.0267707752370329	NA	NA	NA	NA	0.63995590957303	0.897283102716897	1	0	0	1	1	0	0
1	0.080952380952381	0.462749094202899	0.745113218502032	0.0334634690462911	NA	0.508982035928144	0.1280276816609	0.211778029445074	0.597820435496953	0.908696091303909	1	0	1	0	1	0	0
0.571428571428571	0.285714285714286	0.530910326086956	0.794658409134894	0.034021193530396	0.36098509397278	0.494011976047904	0.134948096885813	0.344280860702152	0.618825780421355	0.942834057165943	1	0	1	0	1	0	0
0.714285714285714	0.0761904761904762	0.742753623188406	0.845751886975034	0.030117122141662	NA	NA	NA	NA	NA	NA	1	0	0	1	1	0	0
0.428571428571429	0.314285714285714	0.712975543478261	0.857170505128701	0.0295593976575572	NA	NA	NA	NA	NA	NA	1	0	1	0	1	0	0
0.428571428571429	0.314285714285714	0.567595108695652	0.81227017611767	0.186279977691021	NA	NA	NA	NA	0.66952977143689	0.939097060902939	1	0	1	0	1	0	0
0.714285714285714	0.114285714285714	0.387567934782609	0.74104896458293	0.0356943669827105	NA	NA	NA	NA	0.525154420481251	0.941319058680941	1	0	0	1	1	0	0
0.571428571428571	0.080952380952381	0.343410326086957	0.600928972324366	0.03792526491913	NA	NA	NA	NA	0.732566603581307	0.941319058680941	1	0	0	1	1	0	0
0.571428571428571	0.285714285714286	0.566236413043478	0.772401780530288	0.0373675404350251	NA	NA	NA	NA	0.40238753821517	0.786991213008787	1	0	1	0	1	0	0
0.428571428571429	0.252380952380952	0.447916666666667	0.595703502999806	0.0607919687674289	NA	NA	NA	NA	0.556454464155731	0.926977073022927	1	0	0	1	1	0	0
0.142857142857143	0.442857142857143	0.77932518115942	0.846138958776853	0.0535415504740658	NA	NA	NA	NA	0.0326310754320654	0.918796081203919	1	0	0	1	1	0	0
0.142857142857143	0.442857142857143	0.650815217391304	0.837042771434101	0.015058561070831	NA	NA	NA	NA	0.204521348501549	0.758711241288759	1	0	0	1	1	0	0
0.714285714285714	0.114285714285714	0.381453804347826	0.755177085349332	0.0384829894032348	0.104342190537913	0.419161676646707	0.013840830449827	0.27519818799547	0.51465174801905	0.922432077567922	1	0	0	1	1	0	0
0.714285714285714	0.252380952380952	0.524343297101449	0.680859299400039	0.0384829894032348	0.43551523007129	0.419161676646707	0.0173010380622837	0.354473386183465	0.255620489570118	0.848298151701848	1	0	1	0	1	0	0
0.714285714285714	0.228571428571429	0.543704710144927	0.80220630927037	0.015058561070831	NA	NA	NA	NA	0.337166982093463	0.75962024037976	1	0	1	0	1	0	0
0.714285714285714	0.180952380952381	0.566123188405797	0.708147861428295	0.0395984383714445	0.211924821775762	0.586826347305389	0.193771626297578	0.262740656851642	0.232660191751763	0.593576406423594	1	0	0	1	1	0	0
0.428571428571429	0.423809523809524	0.71580615942029	0.868782659183279	0.0133853876185165	NA	NA	NA	NA	0.0338997150760144	0.912736087263913	1	0	0	1	1	0	0
0.428571428571429	0.252380952380952	0.697803442028985	0.875169343913296	0.0842163970998327	NA	NA	NA	NA	0.0358754653411809	0.458539541460458	1	0	0	1	1	0	0
0.571428571428571	0.285714285714286	0.631567028985507	0.730404490032901	0.0105967651979922	NA	NA	NA	NA	0.103903666576545	0.92000807999192	1	0	1	0	1	0	0
0.714285714285714	0.114285714285714	0.578691123188406	0.735049351654732	0.0741773563859453	NA	NA	NA	NA	0.114551920637231	0.596202403797596	1	0	0	1	1	0	0
0.857142857142857	0.371428571428571	0.61911231884058	0.573059802593381	0.0351366424986057	NA	NA	NA	NA	0.0379967972048333	0.941420058579941	1	0	0	1	1	0	0
0.571428571428571	0.080952380952381	0.450067934782609	0.694793884265531	0.0797546012269939	NA	NA	NA	NA	0.628101407982031	0.806282193717806	1	0	0	1	1	0	0
0.142857142857143	0.457142857142857	0.951879528985507	0.91368298819431	0.0858895705521472	NA	NA	NA	NA	NA	NA	1	0	0	1	1	0	0
0.285714285714286	0.0761904761904762	0.428894927536232	0.641184439713567	0.0217512548800892	NA	NA	NA	NA	0.450242289374623	0.806282193717806	1	0	0	1	1	0	0
0.428571428571429	0.509523809523809	0.614017210144927	0.692858525256435	0.011154489682097	NA	NA	NA	NA	0.0494353513715866	0.933037066962933	1	0	1	0	1	0	0
0.571428571428571	0.114285714285714	0.73245018115942	0.715115153861041	0.0395984383714445	NA	NA	NA	NA	0.0533036624170705	0.843046156953843	1	0	0	1	1	0	0
0.285714285714286	0.661904761904762	0.151041666666667	0.312560479969034	0.0217512548800892	NA	NA	NA	NA	0.408377181124306	0.895970104029896	1	0	1	0	1	0	0
1	0.114285714285714	0.474864130434783	0.78188503967486	0.0228667038482989	NA	NA	NA	NA	0.446644344154899	0.792950207049793	1	0	0	1	1	0	0
0.571428571428571	0.423809523809524	0.520040760869565	0.749758080123863	0.0418293363078639	NA	NA	NA	NA	0.376182850487698	0.789011210988789	1	0	1	0	1	0	0
0.571428571428571	0.261904761904762	0.623528079710145	0.795239016837623	0.0440602342442833	NA	NA	NA	NA	0.0934217914855562	0.820624179375821	1	0	1	0	1	0	0
0.571428571428571	0.261904761904762	0.481884057971014	0.545577704664215	0.0808700501952036	NA	NA	NA	NA	0.60701287357278	0.605393394606605	1	0	1	0	1	0	0
0.571428571428571	0.114285714285714	0.686594202898551	0.905748016257016	0.0920245398773006	NA	NA	NA	NA	0.371149886654327	0.761135238864761	1	0	0	1	1	0	0
0.571428571428571	0.114285714285714	0.62601902173913	0.757112444358429	0.0624651422197434	NA	NA	NA	NA	0.398706403510596	0.543177456822543	1	0	0	1	1	0	0
0.428571428571429	0.252380952380952	0.360054347826087	0.688213663634604	0.0373675404350251	NA	NA	NA	NA	0.475303121685419	0.932734067265933	1	0	0	1	1	0	0
0.428571428571429	0.252380952380952	0.498754528985507	0.704277143410103	0.0418293363078639	NA	NA	NA	NA	0.475303121685419	0.932734067265933	1	0	0	1	1	0	0
0.285714285714286	0.9	0.675158514492754	0.707567253725566	0.00892359174567764	NA	NA	NA	NA	0.0384335420002912	0.904757095242905	1	0	0	1	1	0	0
0.428571428571429	0.338095238095238	0.305027173913043	0.404296497000194	0.0100390407138873	NA	NA	NA	NA	0.365721772767922	0.921422078577921	1	0	1	0	1	0	0
0.285714285714286	0.280952380952381	0.456748188405797	0.80201277336946	0.0206358059118795	NA	0.655688622754491	0.152249134948097	0.397508493771234	0.521327704178192	0.934451065548935	1	0	0	1	1	0	0
0.428571428571429	0.509523809523809	0.751471920289855	0.714147474356493	0.0206358059118795	NA	NA	NA	NA	0.0255391718486783	0.643874356125644	1	0	1	0	1	0	0
0.428571428571429	0.252380952380952	0.479619565217391	0.771240565124831	0.0122699386503067	NA	NA	NA	NA	0.343385396085935	0.69033430966569	1	0	0	1	1	0	0
0.428571428571429	0.252380952380952	0.388247282608696	0.577898200116121	0.0418293363078639	NA	NA	NA	NA	0.548634652579914	0.913847086152914	1	0	0	1	1	0	0
0.428571428571429	0.361904761904762	0.430932971014493	0.578091736017031	0.0435025097601785	NA	NA	NA	NA	0.29378366574465	0.91041308958691	1	0	0	1	1	0	0
0.714285714285714	0.114285714285714	0.377717391304348	0.676214437778208	0.0172894590072504	NA	NA	NA	NA	0.482436620011231	0.864357135642864	1	0	0	1	1	0	0
0.714285714285714	0.0761904761904762	0.786684782608696	0.873621056706019	0.030117122141662	0.0460142579390797	0.568862275449102	0.0380622837370242	0.28312570781427	0.0209221554395524	0.562771437228563	1	0	0	1	1	0	0
1	0.128571428571429	0.469316123188406	0.769498742016644	0.0239821528165086	NA	NA	NA	NA	0.457750140382256	0.911726088273912	1	0	1	0	1	0	0
0.714285714285714	0.0761904761904762	0.510190217391304	0.703309463905554	0.0117122141662019	0.0998055735580039	0.568862275449102	0.0380622837370242	0.260475651189128	0.19247967056964	0.571457428542571	1	0	0	1	1	0	0
0.285714285714286	0.280952380952381	0.639832427536232	0.841300561254113	0.0100390407138873	0.051198963058976	0.344311377245509	0.152249134948097	0.210645526613817	0.0507455857579602	0.521260478739521	1	0	0	1	1	0	0
0.285714285714286	0.571428571428571	0.794610507246377	0.927230501257983	0.0105967651979922	NA	0.838323353293413	0.314878892733564	0.164212910532276	0.0295322671214358	0.450863549136451	1	0	0	1	1	0	0
0.142857142857143	0.833333333333333	0.185122282608696	0.113605573833946	0.0122699386503067	NA	NA	NA	NA	0.622714888838051	0.893041106958893	1	0	0	1	1	0	0
0.285714285714286	0.0761904761904762	0.403192934782609	0.635378362686278	0.0122699386503067	0.108878807517822	0.431137724550898	0.0380622837370242	0.204983012457531	0.498388203731048	0.893041106958893	1	0	0	1	1	0	0
0.571428571428571	0.114285714285714	0.40919384057971	0.540352235339655	0.271054099274958	NA	NA	NA	NA	0.602520641390928	0.844460155539844	1	0	0	1	1	0	0
0.571428571428571	0.114285714285714	0.362658514492754	0.603057867234372	0.0418293363078639	NA	NA	NA	NA	0.523012291246386	0.844460155539844	1	0	0	1	1	0	0
0.714285714285714	0.0761904761904762	0.546535326086956	0.745887362105671	0.0156162855549359	NA	NA	NA	NA	0.304847867229582	0.908393091606908	1	0	0	1	1	0	0
0.285714285714286	0.280952380952381	0.490942028985507	0.793884265531256	0.0128276631344116	NA	NA	NA	NA	0.468439989185367	0.839107160892839	1	0	0	1	1	0	0
0.142857142857143	0.457142857142857	0.807971014492754	0.679117476291852	0.0128276631344116	NA	NA	NA	NA	0.0117297173637252	0.898697101302899	1	0	0	1	1	0	0
0.571428571428571	0.261904761904762	0.610280797101449	0.697890458680085	0.0217512548800892	0.148412184057032	0.416167664670659	0.100346020761246	0.253680634201586	0.109851714743256	0.8000201999798	1	0	1	0	1	0	0
0.857142857142857	0.1	0.469995471014493	0.713760402554674	0.0312325711098717	0.208036292935839	0.48502994011976	0.394463667820069	0.244620611551529	0.471538797495996	0.820523179476821	1	0	0	1	1	0	0
0.571428571428571	0.242857142857143	0.333786231884058	0.458486549254887	0.0239821528165086	NA	NA	NA	NA	0.425493417632011	0.933744066255934	1	0	0	1	1	0	0
0.428571428571429	0.328571428571429	0.575520833333333	0.782078575575769	0.0167317345231456	NA	NA	NA	NA	0.217228542312252	0.738814261185739	1	0	0	1	1	0	0
0.714285714285714	0.114285714285714	0.530797101449275	0.821946971163151	0.0725041829336308	NA	NA	NA	NA	0.455587213776179	0.815877184122816	1	0	0	1	1	0	0
0.285714285714286	0.0761904761904762	0.462182971014493	0.681052835300948	0.015058561070831	NA	NA	NA	NA	0.466089886238379	0.834865165134835	1	0	0	1	1	0	0
0.714285714285714	0.180952380952381	0.49807518115942	0.739307141474744	0.015058561070831	NA	NA	NA	NA	0.640267870141214	0.897788102211898	1	0	0	1	1	0	0
0.285714285714286	0.576190476190476	0.473278985507246	0.688020127733695	0.0317902955939766	NA	NA	NA	NA	0.764157810452759	0.929401070598929	1	0	1	0	1	0	0
0.285714285714286	0.280952380952381	0.443614130434783	0.747435649312947	0.0580033463469046	0.267660401814647	0.655688622754491	0.152249134948097	0.202718006795017	0.317763034752407	0.567316432683567	1	0	0	1	1	0	0
0.857142857142857	0	0.624886775362319	0.834913876524095	0.183491355270496	NA	NA	NA	NA	0.0856227772809517	0.314412685587314	1	0	1	0	1	0	0
0.428571428571429	0.428571428571429	0.415307971014493	0.270563189471647	0.181260457334077	NA	NA	NA	NA	0.0465029220306553	0.905161094838905	1	0	1	0	1	0	0
0.714285714285714	0.180952380952381	0.450520833333333	0.689374879040062	0.0557724484104852	NA	NA	NA	NA	0.391926460495393	0.883951116048884	1	0	0	1	1	0	0
1	0.114285714285714	0.607563405797101	0.89355525449971	0.0652537646402677	NA	NA	NA	NA	0.425763783457771	0.785981214018786	1	0	0	1	1	0	0
0.428571428571429	0.104761904761905	0.601788949275362	0.76137023417844	0.0172894590072504	NA	NA	NA	NA	0.185387766986253	0.852439147560852	1	0	1	0	1	0	0
0.714285714285714	0.128571428571429	0.479166666666667	0.669440681246371	0.060234244283324	NA	NA	NA	NA	0.65081213734584	0.876679123320877	1	0	1	0	1	0	0
0.714285714285714	0.114285714285714	0.33695652173913	0.422101799883878	0.0334634690462911	NA	NA	NA	NA	0.519684711852422	0.931522068477932	1	0	0	1	1	0	0
0.428571428571429	0.252380952380952	0.550271739130435	0.806270563189472	0.0161740100390407	NA	NA	NA	NA	0.315308944949358	0.616806383193617	1	0	0	1	1	0	0
0.857142857142857	0	0.495810688405797	0.81227017611767	0.0267707752370329	NA	NA	NA	NA	0.450970197367053	0.577214422785577	1	0	1	0	1	0	0
0.714285714285714	0.228571428571429	0.331634963768116	0.469131023804916	0.0139431121026213	NA	NA	NA	NA	0.41736164548801	0.941622058377942	1	0	1	0	1	0	0
0.285714285714286	0.280952380952381	0.478260869565217	0.758080123862977	0.015058561070831	NA	NA	NA	NA	0.509390013102344	0.848096151903848	1	0	0	1	1	0	0
0.714285714285714	0.252380952380952	0.57620018115942	0.909038126572479	0.151143335192415	0.216461438755671	0.419161676646707	0.0173010380622837	0.22876557191393	0.244327517001851	0.533683466316534	1	0	1	0	1	0	0
0.571428571428571	0.423809523809524	0.526154891304348	0.699245209986452	0.0485220301171221	NA	NA	NA	NA	0.5111785870266	0.826684173315827	1	0	1	0	1	0	0
0.428571428571429	0.104761904761905	0.608016304347826	0.784981614089413	0.0172894590072504	NA	NA	NA	NA	0.0791755922051453	0.856984143015857	1	0	1	0	1	0	0
1	0.128571428571429	0.352807971014493	0.530868976195084	0.0184049079754601	NA	NA	NA	NA	0.519601522367573	0.931320068679931	1	0	1	0	1	0	0
0.142857142857143	0.457142857142857	0.849977355072464	0.739887749177472	0.0373675404350251	NA	NA	NA	NA	0.0115425410228147	0.856984143015857	1	0	0	1	1	0	0
0.714285714285714	0.114285714285714	0.468183876811594	0.70040642539191	0.0245398773006135	NA	NA	NA	NA	0.381631761745315	0.687102312897687	1	0	0	1	1	0	0
0.285714285714286	0.571428571428571	0.252830615942029	0.478227211147668	0.0105967651979922	NA	NA	NA	NA	0.664476010232307	0.931926068073932	1	0	1	0	0	1	0
0.428571428571429	0.104761904761905	0.351109601449275	0.671182504354558	0.0708310094813162	NA	NA	NA	NA	0.936526423060125	0.913140086859913	1	0	1	0	0	1	0
0.714285714285714	0.252380952380952	0.453804347826087	0.707760789626476	0.0736196319018405	NA	NA	NA	NA	0.465382775617162	0.913140086859913	1	0	1	0	0	1	0
0.428571428571429	0.509523809523809	0.56057518115942	0.706406038320108	0.0468488566648076	NA	NA	NA	NA	0.451469334276147	0.548025451974548	1	0	1	0	0	1	0
0.714285714285714	0.447619047619048	0.612432065217391	0.845171279272305	0.0117122141662019	NA	NA	NA	NA	NA	NA	1	0	1	0	1	0	0
0.571428571428571	0.242857142857143	0.565557065217391	0.798529127153087	0.17122141662019	0.153596889176928	0.586826347305389	0.0069204152249135	0.187995469988675	0.365659380654285	0.801636198363802	1	0	0	1	1	0	0
0.142857142857143	0.495238095238095	0.419384057971014	0.615637700793497	0.170663692136085	NA	NA	NA	NA	0.996006904727243	0.942531057468943	1	0	1	0	1	0	0
0.571428571428571	0.080952380952381	0.668817934782609	0.87284691310238	0.0797546012269939	NA	NA	NA	NA	0.0950647838113263	0.406524593475406	1	0	0	1	1	0	0
0.428571428571429	0.252380952380952	0.294836956521739	0.450164505515773	0.0278862242052426	NA	NA	NA	NA	0.548801031549612	0.914150085849914	1	0	0	1	1	0	0
0.428571428571429	0.252380952380952	0.62013134057971	0.781110896071221	0.0513106525376464	0.636422553467272	0.416167664670659	0.0761245674740484	0.28312570781427	0.0506000041594742	0.536713463286537	1	0	0	1	1	0	0
0.714285714285714	0.242857142857143	0.497735507246377	0.741629572285659	0.049079754601227	NA	NA	NA	NA	0.572281263648275	0.92960307039693	1	0	0	1	1	0	0
0.714285714285714	0.447619047619048	0.386096014492754	0.632668860073544	0.0552147239263804	NA	NA	NA	NA	0.553272466360252	0.921624078375922	1	0	1	0	1	0	0
0.571428571428571	0.347619047619048	0.422214673913043	0.707760789626476	0.0552147239263804	NA	NA	NA	NA	0.533743734791922	0.92960307039693	1	0	1	0	1	0	0
0.285714285714286	0.466666666666667	0.4140625	0.608476872459841	0.015058561070831	NA	NA	NA	NA	0.83006467982447	0.879103120896879	1	0	1	0	1	0	0
0.285714285714286	0.514285714285714	0.612205615942029	0.714147474356493	0.0139431121026213	NA	NA	NA	NA	0.0776365867354366	0.879103120896879	1	0	1	0	1	0	0
0.714285714285714	0.447619047619048	0.530457427536232	0.816721501838591	0.0145008365867262	NA	NA	NA	NA	0.189817607054468	0.413291586708413	1	0	1	0	1	0	0
0.428571428571429	0.252380952380952	0.659080615942029	0.835881556028643	0.0145008365867262	NA	NA	NA	NA	0.031258448932055	0.372689627310373	1	0	0	1	1	0	0
1	0.114285714285714	0.590013586956522	0.821559899361331	0.0245398773006135	NA	NA	NA	NA	0.0895742778112847	0.372689627310373	1	0	0	1	1	0	0
0.285714285714286	0.9	0.572690217391304	0.833365589316818	0.0262130507529281	NA	NA	NA	NA	0.80277852879396	0.8005251994748	1	0	0	1	1	0	0
0.571428571428571	0.114285714285714	0.500566123188406	0.752080510934778	0.0457334076965979	NA	NA	NA	NA	0.49539338227648	0.785375214624785	1	0	0	1	1	0	0
0.571428571428571	0.114285714285714	0.772758152173913	0.850203212695955	0.0362520914668154	0.158133506156837	0.440119760479042	0.356401384083045	0.28312570781427	NA	NA	1	0	0	1	1	0	0
0.857142857142857	0.114285714285714	0.598165760869565	0.835300948325915	0.0384829894032348	0.13350615683733	0.482035928143713	0.13840830449827	0.28312570781427	NA	NA	1	0	1	0	1	0	0
0.285714285714286	0.461904761904762	0.685461956521739	0.826398296884072	0.0278862242052426	NA	NA	NA	NA	0.0584822078489279	0.751136248863751	1	0	1	0	1	0	0
0.714285714285714	0.157142857142857	0.496942934782609	0.610605767369847	0.0970440602342443	NA	NA	NA	NA	0.544017636170788	0.933542066457934	1	0	1	0	1	0	0
0.428571428571429	0.3	0.604732789855072	0.686084768724598	0.0808700501952036	NA	NA	NA	NA	0.458207682548926	0.884456115543884	1	0	1	0	1	0	0
0.428571428571429	0.328571428571429	0.555819746376812	0.791368298819431	0.107640825432236	NA	NA	NA	NA	0.235696607948755	0.741642258357742	1	0	0	1	1	0	0
0.571428571428571	0.114285714285714	0.784986413043478	0.778594929359396	0.030117122141662	NA	NA	NA	NA	0.00740386415157124	0.338450661549338	1	0	0	1	1	0	0
0.571428571428571	0.114285714285714	0.347939311594203	0.494097155022257	0.0686001115448968	NA	NA	NA	NA	0.648212465944305	0.908999091000909	1	0	0	1	1	0	0
0.285714285714286	0.652380952380952	0.408967391304348	0.491194116508612	0.030117122141662	NA	NA	NA	NA	0.508558118253853	0.908999091000909	1	0	1	0	1	0	0
0.428571428571429	0.252380952380952	0.527740036231884	0.765628023998452	0.0267707752370329	NA	NA	NA	NA	0.435496953185117	0.854156145843854	1	0	0	1	1	0	0
0.714285714285714	0.180952380952381	0.532495471014493	0.754790013547513	0.0384829894032348	NA	NA	NA	NA	0.377118732192251	0.570649429350571	1	0	0	1	1	0	0
0.714285714285714	0.447619047619048	0.457427536231884	0.708341397329205	0.0278862242052426	NA	NA	NA	NA	0.426491691450201	0.935966064033936	1	0	1	0	1	0	0
0.285714285714286	0.0761904761904762	0.421308876811594	0.609444551964389	0.0267707752370329	NA	NA	NA	NA	0.519102385458478	0.93041106958893	1	0	0	1	1	0	0
1	0.114285714285714	0.445086050724638	0.650474162957228	0.122141662018963	NA	NA	NA	NA	0.509286026246282	0.904959095040905	1	0	0	1	1	0	0
0.285714285714286	0.657142857142857	0.702898550724638	0.685891232823689	0.113218070273285	NA	NA	NA	NA	0.104278019258366	0.900616099383901	1	0	1	0	1	0	0
0.714285714285714	0.0238095238095238	0.426970108695652	0.606154441648926	0.123257110987172	NA	NA	NA	NA	0.509286026246282	0.936774063225937	1	0	1	0	1	0	0
0.714285714285714	0.0238095238095238	0.435122282608696	0.585059028449777	0.120468488566648	NA	NA	NA	NA	0.506831936443234	0.900616099383901	1	0	1	0	1	0	0
0.714285714285714	0.195238095238095	0.582201086956522	0.889878072382427	0.128276631344116	NA	NA	NA	NA	0.348231183578396	0.763155236844763	1	0	0	1	1	0	0
0.285714285714286	0.442857142857143	0.621942934782609	0.733694600348365	0.011154489682097	NA	NA	NA	NA	0.0700039515005303	0.77961822038178	1	0	0	1	1	0	0
0.428571428571429	0.252380952380952	0.411005434782609	0.629185213857171	0.0552147239263804	NA	NA	NA	NA	0.498013851049227	0.829007170992829	1	0	0	1	1	0	0
0.571428571428571	0.114285714285714	0.384171195652174	0.565898974259725	0.0552147239263804	NA	NA	NA	NA	0.580891375330158	0.813958186041814	1	0	0	1	1	0	0
0.571428571428571	0.114285714285714	0.771852355072464	0.7565318366557	0.0568878973786949	NA	NA	NA	NA	0.0216292660607699	0.783860216139784	1	0	0	1	1	0	0
0.428571428571429	0.252380952380952	0.700860507246377	0.864911941165086	0.0546569994422755	NA	NA	NA	NA	0.0423642451594119	0.408241591758408	1	0	0	1	1	0	0
0.571428571428571	0.285714285714286	0.606997282608696	0.849235533191407	0.0568878973786949	NA	NA	NA	NA	0.399163945677266	0.782446217553782	1	0	1	0	1	0	0
0.714285714285714	0.180952380952381	0.447010869565217	0.590478033675247	0.0607919687674289	NA	NA	NA	NA	0.367759915146725	0.829007170992829	1	0	0	1	1	0	0
0.571428571428571	0.261904761904762	0.294157608695652	0.40623185600929	0.0903513664249861	NA	NA	NA	NA	0.498013851049227	0.829007170992829	1	0	1	0	1	0	0
0.714285714285714	0.180952380952381	0.476675724637681	0.59880007741436	0.0959286112660346	NA	NA	NA	NA	0.5875673314893	0.823351176648823	1	0	0	1	1	0	0
0.714285714285714	0.447619047619048	0.477921195652174	0.733888136249274	0.107640825432236	NA	NA	NA	NA	0.23546783686542	0.514190485809514	1	0	1	0	1	0	0
0.428571428571429	0.252380952380952	0.531476449275362	0.74608089800658	0.0920245398773006	NA	NA	NA	NA	0.411642368404634	0.792849207150793	1	0	0	1	1	0	0
0.571428571428571	0.242857142857143	0.524230072463768	0.82755951228953	0.0897936419408812	NA	NA	NA	NA	0.267350206933844	0.684173315826684	1	0	0	1	1	0	0
0.285714285714286	0.280952380952381	0.566236413043478	0.808012386297658	0.0925822643614055	NA	NA	NA	NA	0.500883888276522	0.897586102413898	1	0	0	1	1	0	0
0.285714285714286	0.461904761904762	0.80570652173913	0.921037352428876	0.0992749581706637	NA	NA	NA	NA	0.0413035792275856	0.621654378345622	1	0	1	0	1	0	0
0.142857142857143	0.733333333333333	0.748414855072464	0.890071608283336	0.0948131622978249	NA	NA	NA	NA	0.0598964290913628	0.792849207150793	1	0	1	0	1	0	0
0.571428571428571	0.242857142857143	0.647078804347826	0.939616798916199	0.0892359174567764	NA	NA	NA	NA	0.260695048145914	0.56984143015857	1	0	0	1	1	0	0
0.571428571428571	0.114285714285714	0.420629528985507	0.541900522546932	0.118795315114334	NA	NA	NA	NA	0.630409916186594	0.858701141298859	1	0	0	1	1	0	0
0.714285714285714	0.195238095238095	0.550837862318841	0.764273272692084	0.141662018962632	NA	NA	NA	NA	0.292099078676455	0.646702353297647	1	0	0	1	1	0	0
0.571428571428571	0.347619047619048	0.74411231884058	0.901683762337914	0.122699386503067	NA	NA	NA	NA	0.0557369548489071	0.536612463387537	1	0	1	0	1	0	0
0.571428571428571	0.242857142857143	0.449954710144927	0.663441068318173	0.119353039598438	NA	NA	NA	NA	0.391510513071148	0.858701141298859	1	0	0	1	1	0	0
0.428571428571429	0.328571428571429	0.468636775362319	0.533384942906909	0.11377579475739	NA	NA	NA	NA	0.217623692365285	0.788304211695788	1	0	0	1	1	0	0
0.714285714285714	0.114285714285714	0.50679347826087	0.78188503967486	0.113218070273285	NA	NA	NA	NA	0.33941309818439	0.630542369457631	1	0	0	1	1	0	0
0.428571428571429	0.361904761904762	0.306838768115942	0.506096380878653	0.0825432236475181	NA	NA	NA	NA	0.351413181373874	0.688112311887688	1	0	0	1	1	0	0
0.285714285714286	1	0.803442028985507	0.742210179988388	0.0206358059118795	NA	NA	NA	NA	0.0190087972880228	0.895061104938895	1	0	1	0	1	0	0
0.428571428571429	0.3	0.712069746376812	0.669634217147281	0.0217512548800892	NA	NA	NA	NA	0.036852941788158	0.922634077365923	1	0	1	0	1	0	0
0.714285714285714	0.180952380952381	0.53226902173913	0.810915424811302	0.0217512548800892	NA	NA	NA	NA	0.648545223883701	0.909403090596909	1	0	0	1	1	0	0
0.285714285714286	0.571428571428571	0.61129981884058	0.70059996129282	0.0217512548800892	NA	NA	NA	NA	0.0755568496142088	0.915261084738915	1	0	1	0	1	0	0
0.285714285714286	0.442857142857143	0.595901268115942	0.704664215211922	0.0250976017847183	NA	NA	NA	NA	0.080943368758189	0.793859206140794	1	0	0	1	1	0	0
0.428571428571429	0.423809523809524	0.749094202898551	0.917940778014322	0.0334634690462911	NA	NA	NA	NA	0.0184888630077158	0.556408443591556	1	0	0	1	1	0	0
0.142857142857143	0.442857142857143	0.394927536231884	0.658796206696342	0.0145008365867262	NA	NA	NA	NA	0.579685127799846	0.888193111806888	1	0	0	1	1	0	0
0.571428571428571	0.114285714285714	0.475769927536232	0.714534546158312	0.0156162855549359	NA	NA	NA	NA	0.553937982239045	0.753863246136754	1	0	0	1	1	0	0
0.285714285714286	0.652380952380952	0.634057971014493	0.713566866653764	0.0172894590072504	NA	NA	NA	NA	0.127654264500967	0.743662256337744	1	0	1	0	1	0	0
0.714285714285714	0.242857142857143	0.551403985507246	0.737758854267467	0.0172894590072504	NA	NA	NA	NA	0.316120042426637	0.681143318856681	1	0	0	1	1	0	0
0.714285714285714	0.114285714285714	0.446897644927536	0.66015095800271	0.0161740100390407	NA	NA	NA	NA	0.363517251419421	0.754065245934754	1	0	0	1	1	0	0
0.571428571428571	0.080952380952381	0.64254981884058	0.875749951616025	0.0167317345231456	NA	NA	NA	NA	NA	NA	1	0	0	1	1	0	0
0.142857142857143	0.461904761904762	0.632925724637681	0.661312173408167	0.0184049079754601	NA	NA	NA	NA	0.0624545057504731	0.888193111806888	1	0	1	0	1	0	0
0.714285714285714	0.0857142857142857	0.637115036231884	0.769305206115734	0.0167317345231456	NA	NA	NA	NA	0.070503088409625	0.915968084031916	1	0	0	1	1	0	0
0.285714285714286	0.666666666666667	0.548686594202899	0.804528740081285	0.0161740100390407	NA	NA	NA	NA	0.53399330324647	0.684577315422685	1	0	0	1	1	0	0
0.428571428571429	0.485714285714286	0.26754981884058	0.527578865879621	0.0161740100390407	NA	NA	NA	NA	0.563941517792151	0.915968084031916	1	0	1	0	1	0	0
0.285714285714286	0.666666666666667	0.427196557971014	0.724017805302884	0.0161740100390407	NA	NA	NA	NA	0.417424037601647	0.915968084031916	1	0	0	1	1	0	0
0.857142857142857	0.1	0.532608695652174	0.775498354944842	0.0156162855549359	NA	NA	NA	NA	0.395420418859056	0.659226340773659	1	0	0	1	1	0	0
0.714285714285714	0.447619047619048	0.285552536231884	0.505902844977743	0.0161740100390407	NA	NA	NA	NA	0.549882494852651	0.915968084031916	1	0	1	0	1	0	0
0.142857142857143	0.457142857142857	0.378962862318841	0.59415521579253	0.0161740100390407	NA	NA	NA	NA	0.942807229166233	0.915968084031916	1	0	0	1	1	0	0
0.285714285714286	0.280952380952381	0.437839673913043	0.729243274627443	0.0178471834913553	NA	NA	NA	NA	0.351329991889025	0.920917079082921	1	0	0	1	1	0	0
1	0.080952380952381	0.663496376811594	0.831043158505903	0.0239821528165086	NA	NA	NA	NA	0.0420106898488031	0.657610342389658	1	0	1	0	1	0	0
0.714285714285714	0.0857142857142857	0.393908514492754	0.680665763499129	0.015058561070831	NA	NA	NA	NA	0.757294677952707	0.920917079082921	1	0	0	1	1	0	0
0.714285714285714	0.180952380952381	0.455163043478261	0.575962841107025	0.0167317345231456	NA	NA	NA	NA	0.466568225776262	0.753863246136754	1	0	0	1	1	0	0
0.428571428571429	0.104761904761905	0.661231884057971	0.876137023417844	0.0172894590072504	NA	NA	NA	NA	0.0355219100305721	0.243611756388244	1	0	1	0	1	0	0
0.714285714285714	0.242857142857143	0.227921195652174	0.504161021869557	0.110987172336866	NA	NA	NA	NA	0.575712829898301	0.935259064740935	1	0	0	1	1	0	0
0.571428571428571	0.0904761904761905	0.558990036231884	0.668279465840913	0.11266034578918	NA	NA	NA	NA	0.430463989351746	0.831936168063832	1	0	1	0	1	0	0
0.428571428571429	0.252380952380952	0.720221920289855	0.925875749951616	0.105967651979922	NA	NA	NA	NA	0.0748497389929913	0.437733562266438	1	0	0	1	1	0	0
0.714285714285714	0.242857142857143	0.542119565217391	0.718792335978324	0.109871723368656	NA	NA	NA	NA	0.26019591123682	0.623068376931623	1	0	0	1	1	0	0
0.714285714285714	0.180952380952381	0.631114130434782	0.86781497967873	0.0563301728945901	NA	NA	NA	NA	0.395004471434811	0.890920109079891	1	0	0	1	1	0	0
0.285714285714286	0.280952380952381	0.672214673913043	0.71085736404103	0.117122141662019	0.34348671419313	0.655688622754491	0.152249134948097	0.285390713476784	0.139404779235905	0.941824058175942	1	0	0	1	1	0	0
0.285714285714286	0.280952380952381	0.373754528985507	0.764079736791175	0.117122141662019	NA	NA	NA	NA	0.310567144312959	0.514796485203515	1	0	0	1	1	0	0
0.714285714285714	0.0761904761904762	0.744451992753623	0.725566092510161	0.0401561628555494	NA	NA	NA	NA	0.0919035833870599	0.920614079385921	1	0	0	1	1	0	0
0.714285714285714	0.0857142857142857	0.527513586956522	0.780723824269402	0.141104294478528	0.178872326636423	0.508982035928144	0.0484429065743945	0.195922989807475	0.282677869517293	0.427431572568427	1	0	0	1	1	0	0
0.714285714285714	0.447619047619048	0.457314311594203	0.630152893361719	0.0998326826547686	NA	NA	NA	NA	0.429944055071439	0.943541056458943	1	0	1	0	1	0	0
1	0.114285714285714	0.473845108695652	0.689181343139152	0.0920245398773006	NA	NA	NA	NA	0.457313395586798	0.811938188061812	1	0	0	1	1	0	0
0.571428571428571	0.114285714285714	0.705729166666667	0.62957228565899	0.0156162855549359	NA	NA	NA	NA	0.0220452134850155	0.921826078173922	1	0	0	1	1	0	0
0.428571428571429	0.485714285714286	0.390172101449275	0.45190632862396	0.127718906860011	NA	NA	NA	NA	0.567497868269451	0.921826078173922	1	0	1	0	1	0	0
0.428571428571429	0.361904761904762	0.744338768115942	0.733888136249274	0.141662018962632	NA	NA	NA	NA	0.0225443503941102	0.733966266033734	1	0	0	1	1	0	0
1	0.114285714285714	0.531702898550725	0.840913489452293	0.141104294478528	NA	0.580838323353293	0.013840830449827	0.195922989807475	0.1656510617058	0.295424704575295	1	0	0	1	1	0	0
1	0.114285714285714	0.447350543478261	0.823108186568608	0.141104294478528	NA	NA	NA	NA	0.488447060291579	0.867690132309868	1	0	0	1	1	0	0
0.571428571428571	0.114285714285714	0.0874094202898551	0.197406618927811	0.175683212493028	NA	NA	NA	NA	0.657280119792858	0.921826078173922	1	0	0	1	1	0	0
1	0.114285714285714	0.492980072463768	0.654344880975421	0.0468488566648076	NA	NA	NA	NA	0.494561487427989	0.878598121401879	1	0	0	1	1	0	0
0.428571428571429	0.252380952380952	0.531702898550725	0.754402941745694	0.0479643056330173	NA	NA	NA	NA	0.452114052783728	0.886981113018887	1	0	0	1	1	0	0
0.428571428571429	0.314285714285714	0.585031702898551	0.691503773950068	0.0474065811489124	NA	NA	NA	NA	0.268951604517189	0.866983133016867	1	0	1	0	1	0	0
0.714285714285714	0.242857142857143	0.486073369565217	0.669634217147281	0.045175683212493	NA	NA	NA	NA	0.460932138177734	0.866983133016867	1	0	0	1	1	0	0
0.714285714285714	0.0857142857142857	0.483016304347826	0.694793884265531	0.0117122141662019	NA	NA	NA	NA	0.762327641786078	0.941521058478941	1	0	0	1	1	0	0
0.714285714285714	0.0761904761904762	0.420176630434783	0.656280239984517	0.0334634690462911	NA	NA	NA	NA	0.290331302123412	0.864862135137865	1	0	0	1	1	0	0
0.428571428571429	0.361904761904762	0.875	0.932262434681633	0.0596765197992192	NA	NA	NA	NA	0.0158683942349687	0.5996364003636	1	0	1	0	1	0	0
0.428571428571429	0.252380952380952	0.512341485507246	0.762724985484807	0.0574456218627998	NA	NA	NA	NA	0.337853295343469	0.661347338652661	1	0	0	1	1	0	0
0.142857142857143	0.442857142857143	0.606317934782609	0.722856589897426	0.0178471834913553	NA	NA	NA	NA	0.263585882744421	0.78002221997778	1	0	0	1	1	0	0
0.142857142857143	0.833333333333333	0.842957427536232	0.776078962647571	0.0211935303959844	NA	NA	NA	NA	0.0231682715304785	0.845369154630845	1	0	0	1	1	0	0
0.714285714285714	0.252380952380952	0.54879981884058	0.810915424811302	0.0217512548800892	NA	NA	NA	NA	0.378449763949837	0.82991617008383	1	0	1	0	1	0	0
0.857142857142857	0.114285714285714	0.528419384057971	0.776272498548481	0.0217512548800892	NA	NA	NA	NA	0.358484287586049	0.623573376426623	1	0	1	0	1	0	0
0.285714285714286	0.9	0.614583333333333	0.84749371008322	0.0317902955939766	NA	NA	NA	NA	0.839090738930599	0.837087162912837	1	0	0	1	1	0	0
0.714285714285714	0.0761904761904762	0.74615036231884	0.783626862783046	0.0345789180145008	NA	NA	NA	NA	0.072437243932367	0.739521260478739	1	0	0	1	1	0	0
0.285714285714286	0.280952380952381	0.695538949275362	0.894716469905167	0.034021193530396	NA	NA	NA	NA	0.033941309818439	0.664478335521664	1	0	0	1	1	0	0
0.571428571428571	0.347619047619048	0.555593297101449	0.743564931294755	0.0317902955939766	NA	NA	NA	NA	0.425285443919888	0.834057165942834	1	0	1	0	1	0	0
0.285714285714286	0.280952380952381	0.283627717391304	0.434294561641184	0.0295593976575572	NA	NA	NA	NA	0.56009400411788	0.933138066861933	1	0	0	1	1	0	0
0.428571428571429	0.252380952380952	0.646625905797101	0.843622992065028	0.0161740100390407	NA	NA	NA	NA	0.066697169477778	0.38955661044339	1	0	0	1	1	0	0
0.714285714285714	0.0238095238095238	0.206634963768116	0.296497000193536	0.0167317345231456	NA	NA	NA	NA	0.454380966245866	0.879507120492879	1	0	1	0	1	0	0
0.857142857142857	0.1	0.608808876811594	0.850203212695955	0.0105967651979922	NA	NA	NA	NA	NA	NA	1	0	0	1	1	0	0
0.285714285714286	0.4	0.458446557971015	0.591058641377976	0.0250976017847183	0.158133506156837	0.347305389221557	0.242214532871972	0.269535673839185	0.148451635713246	0.922432077567922	1	0	0	1	1	0	0
0.285714285714286	0.714285714285714	0.779664855072464	0.859686471840526	0.0172894590072504	NA	NA	NA	NA	0.0368945365305825	0.797192202807797	1	0	0	1	1	0	0
0.285714285714286	0.714285714285714	0.18263134057971	0.318560092897233	0.0145008365867262	NA	NA	NA	NA	0.42347607262442	0.929300070699929	1	0	0	1	1	0	0
0.428571428571429	0.328571428571429	0.447124094202899	0.605960905748016	0.0145008365867262	NA	NA	NA	NA	0.266455919971716	0.929300070699929	1	0	0	1	1	0	0
0.428571428571429	0.423809523809524	0.546535326086956	0.798916198954906	0.0156162855549359	NA	NA	NA	NA	0.6180562776865	0.899101100898899	1	0	0	1	1	0	0
0.714285714285714	0.242857142857143	0.520040760869565	0.768724598413006	0.0161740100390407	NA	NA	NA	NA	0.572114884678577	0.929300070699929	1	0	0	1	1	0	0
0.714285714285714	0.0761904761904762	0.601902173913043	0.805883491387652	0.0161740100390407	NA	NA	NA	NA	0.263190732691388	0.841228158771841	1	0	0	1	1	0	0
0.428571428571429	0.252380952380952	0.43557518115942	0.651441842461777	0.0262130507529281	NA	NA	NA	NA	0.276501050267246	0.494293505706494	1	0	0	1	1	0	0
0.428571428571429	0.338095238095238	0.290534420289855	0.343332688213664	0.0518683770217513	NA	NA	NA	NA	0.416113803215274	0.938794061205939	1	0	1	0	1	0	0
0.857142857142857	0.19047619047619	0.393002717391304	0.625701567640797	0.0524261015058561	NA	NA	NA	NA	0.57789655387559	0.938794061205939	1	0	1	0	1	0	0
0.285714285714286	1	0.12986865942029	0.0698664602283725	0.0568878973786949	NA	NA	NA	NA	0.940353139363184	0.938794061205939	1	0	1	0	1	0	0
0.714285714285714	0.114285714285714	0.4296875	0.652796593768144	0.0284439486893475	NA	NA	NA	NA	0.477341264064222	0.855065144934855	1	0	0	1	1	0	0
0.714285714285714	0.180952380952381	0.690670289855072	0.79175537062125	0.015058561070831	NA	NA	NA	NA	0.0325686833184286	0.906777093222907	1	0	0	1	1	0	0
0.285714285714286	1	0.418138586956522	0.576156377007935	0.0178471834913553	NA	NA	NA	NA	0.952415614666306	0.925361074638925	1	0	1	0	1	0	0
0.285714285714286	0.514285714285714	0.78023097826087	0.859686471840526	0.00948131622978249	NA	NA	NA	NA	0.0160347732046669	0.596606403393597	1	0	1	0	1	0	0
0.714285714285714	0.180952380952381	0.550724637681159	0.824269401974066	0.018962632459565	NA	NA	NA	NA	0.149283530561737	0.333097666902333	1	0	0	1	1	0	0
0.285714285714286	0.666666666666667	0.482336956521739	0.743952003096574	0.0267707752370329	NA	NA	NA	NA	0.672212632323274	0.931219068780931	1	0	0	1	1	0	0
0.571428571428571	0.114285714285714	0.564877717391304	0.740661892781111	0.0513106525376464	NA	NA	NA	NA	0.215273589418298	0.387536612463387	1	0	0	1	1	0	0
0.857142857142857	0.1	0.634284420289855	0.853299787110509	0.0256553262688232	NA	NA	NA	NA	NA	NA	1	0	0	1	1	0	0
0.714285714285714	0.0761904761904762	0.749547101449275	0.817689181343139	0.0256553262688232	NA	NA	NA	NA	0.0246240875153381	0.661852338147662	1	0	0	1	1	0	0
0.714285714285714	0.157142857142857	0.523777173913043	0.727114379717438	0.0764082543223648	NA	NA	NA	NA	0.196306386872699	0.521967478032522	1	0	1	0	1	0	0
0.285714285714286	0.571428571428571	0.483808876811594	0.647958196245404	0.0920245398773006	NA	NA	NA	NA	0.400453382692428	0.566104433895566	1	0	1	0	1	0	0
0.428571428571429	0.423809523809524	0.744565217391304	0.941552157925295	0.0362520914668154	NA	NA	NA	NA	NA	NA	1	0	0	1	1	0	0
0.428571428571429	0.361904761904762	0.455842391304348	0.653764273272692	0.0239821528165086	NA	NA	NA	NA	0.301166732525009	0.897384102615897	1	0	0	1	1	0	0
0.285714285714286	0.714285714285714	0.705163043478261	0.705825430617379	0.0552147239263804	0.00777705767984446	0.802395209580838	0.294117647058823	0.286523216308041	0.0968533577355822	0.844965155034845	1	0	0	1	1	0	0
0.714285714285714	0.361904761904762	0.366508152173913	0.59396167989162	0.0329057445621863	NA	NA	NA	NA	0.738036312210137	0.897384102615897	1	0	1	0	1	0	0
0.428571428571429	0.3	0.777513586956522	0.758080123862977	0.0585610708310095	0.195722618276086	0.616766467065868	0.152249134948097	0.202718006795017	0.0326310754320654	0.820725179274821	1	0	1	0	1	0	0
0.857142857142857	0.1	0.532608695652174	0.750145151925682	0.0607919687674289	NA	NA	NA	NA	0.599484225193936	0.873144126855873	1	0	0	1	1	0	0
0.571428571428571	0.0904761904761905	0.235846920289855	0.262047609831624	0.0178471834913553	NA	NA	NA	NA	0.422935340972901	0.954247045752954	1	0	1	0	1	0	0
0.428571428571429	0.252380952380952	0.452445652173913	0.717050512870137	0.0228667038482989	NA	NA	NA	NA	0.572738805814945	0.954247045752954	1	0	0	1	1	0	0
0.714285714285714	0.114285714285714	0.379302536231884	0.719953551383782	0.0725041829336308	NA	NA	NA	NA	0.511844102905393	0.917382082617917	1	0	0	1	1	0	0
0.428571428571429	0.252380952380952	0.686367753623188	0.874782272111477	0.0730619074177356	NA	NA	NA	NA	0.00490817960609779	0.0601959398040602	1	0	0	1	1	0	0
1	0.114285714285714	0.408514492753623	0.75111283143023	0.0758505298382599	NA	NA	NA	NA	0.516211550859971	0.917382082617917	1	0	0	1	1	0	0
0.714285714285714	0.180952380952381	0.514266304347826	0.691890845751887	0.0306748466257669	NA	NA	NA	NA	0.364432335752761	0.821432178567821	1	0	0	1	1	0	0
0.571428571428571	0.114285714285714	0.865602355072464	0.950454809367138	0.199665365309537	0.00583279325988334	0.440119760479042	0.356401384083045	0.181200453001133	NA	NA	1	0	0	1	1	0	0
0.571428571428571	0.080952380952381	0.518342391304348	0.72575962841107	0.0133853876185165	NA	NA	NA	NA	0.708379260861427	0.886476113523887	1	0	0	1	1	0	0
0.142857142857143	0.442857142857143	0.53611865942029	0.562802399845171	0.0245398773006135	NA	NA	NA	NA	0.183412016721086	0.863347136652863	1	0	0	1	1	0	0
0.142857142857143	0.833333333333333	0.782608695652174	0.681633443003677	0.0195203569436698	NA	NA	NA	NA	0.0293866855229499	0.925866074133926	1	0	0	1	1	0	0
0.142857142857143	0.457142857142857	0.822576992753623	0.696535707373718	0.0178471834913553	NA	NA	NA	NA	0.00929642493188861	0.847995152004848	1	0	0	1	1	0	0
0.428571428571429	0.423809523809524	0.379189311594203	0.601316044126185	0.0362520914668154	NA	NA	NA	NA	0.99251294636358	0.939198060801939	1	0	0	1	1	0	0
0.142857142857143	0.442857142857143	0.713654891304348	0.882330172246952	0.0239821528165086	NA	NA	NA	NA	NA	NA	1	0	0	1	1	0	0
0.285714285714286	0.571428571428571	0.452332427536232	0.734855815753822	0.0178471834913553	NA	NA	NA	NA	0.893933406817378	0.845369154630845	1	0	0	1	1	0	0
0.428571428571429	0.361904761904762	0.588201992753623	0.796013160441262	0.0351366424986057	NA	NA	NA	NA	0.288667512426429	0.85991314008686	1	0	0	1	1	0	0
0.285714285714286	0.0761904761904762	0.335597826086957	0.499322624346816	0.11266034578918	NA	NA	NA	NA	0.514048624253894	0.921321078678921	1	0	0	1	1	0	0
0.285714285714286	0.280952380952381	0.43161231884058	0.645829301335398	0.123257110987172	NA	NA	NA	NA	0.336168708275274	0.638117361882638	1	0	0	1	1	0	0
0.285714285714286	0.280952380952381	0.316802536231884	0.642345655119025	0.075292805354155	NA	NA	NA	NA	0.541563546367739	0.902030097969902	1	0	0	1	1	0	0
0.857142857142857	0.1	0.482903079710145	0.730598025933811	0.075292805354155	NA	NA	NA	NA	0.474616808435414	0.698818301181699	1	0	0	1	1	0	0
0.428571428571429	0.423809523809524	0.647984601449275	0.910199341977937	0.0713887339654211	NA	NA	NA	NA	0.424682320154732	0.513786486213514	1	0	0	1	1	0	0
0.285714285714286	0.466666666666667	0.588994565217391	0.768143990710277	0.0719464584495259	NA	NA	NA	NA	0.406921365139446	0.844359155640844	1	0	1	0	1	0	0
0.857142857142857	0.1	0.427536231884058	0.743952003096574	0.0719464584495259	NA	NA	NA	NA	0.51802092215544	0.902030097969902	1	0	0	1	1	0	0
0.857142857142857	0.114285714285714	0.267889492753623	0.473775885426747	0.0719464584495259	NA	NA	NA	NA	0.399912651040908	0.902030097969902	1	0	1	0	1	0	0
0.428571428571429	0.5	0.749773550724638	0.931101219276176	0.0691578360290017	NA	NA	NA	NA	NA	NA	1	0	1	0	1	0	0
0.285714285714286	0.0761904761904762	0.553781702898551	0.714341010257403	0.148354712771891	NA	NA	NA	NA	0.443836699041241	0.794667205332795	1	0	0	1	1	0	0
0.285714285714286	0.571428571428571	0.672554347826087	0.87807238242694	0.121583937534858	NA	NA	NA	NA	0.476758937670278	0.736592263407737	1	0	0	1	1	0	0
0.428571428571429	0.338095238095238	0.523777173913043	0.772982388233017	0.0100390407138873	NA	NA	NA	NA	0.306449264812928	0.68982931017069	1	0	1	0	1	0	0
0.285714285714286	0.461904761904762	0.481997282608696	0.740274820979292	0.0100390407138873	NA	NA	NA	NA	0.475344716427843	0.735178264821735	1	0	1	0	1	0	0
0.285714285714286	0.280952380952381	0.306159420289855	0.467969808399458	0.00948131622978249	NA	NA	NA	NA	0.549092194746584	0.938087061912938	1	0	0	1	1	0	0
0.714285714285714	0.180952380952381	0.336277173913043	0.632281788271724	0.0223089793641941	NA	NA	NA	NA	0.669321797724768	0.938794061205939	1	0	0	1	1	0	0
0.714285714285714	0.157142857142857	0.320991847826087	0.430810915424811	0.0223089793641941	NA	NA	NA	NA	0.962606326560323	0.938794061205939	1	0	1	0	1	0	0
0.714285714285714	0.0857142857142857	0.595901268115942	0.900329011031546	0.0245398773006135	NA	NA	NA	NA	0.196306386872699	0.295020704979295	1	0	0	1	1	0	0
0.285714285714286	0.280952380952381	0.685122282608696	0.822914650667699	0.0457334076965979	NA	NA	NA	NA	0.107771977622029	0.803353196646803	1	0	0	1	1	0	0
0.714285714285714	0.128571428571429	0.570538949275362	0.66982775304819	0.0217512548800892	NA	NA	NA	NA	0.117297173637252	0.87021512978487	1	0	1	0	1	0	0
0.857142857142857	0.1	0.577219202898551	0.656086704083607	0.011154489682097	NA	NA	NA	NA	0.112555373000853	0.854055145944854	1	0	0	1	1	0	0
0.714285714285714	0.114285714285714	0.560914855072464	0.70563189471647	0.0686001115448968	NA	0.419161676646707	0.013840830449827	0.265005662514156	0.163529729842148	0.823654176345824	1	0	0	1	1	0	0
0.285714285714286	0.280952380952381	0.399909420289855	0.692664989355525	0.0133853876185165	NA	NA	NA	NA	0.55343884532995	0.921927078072922	1	0	0	1	1	0	0
0.857142857142857	0.1	0.457880434782609	0.675633830075479	0.0507529280535415	0.22747893713545	0.514970059880239	0.394463667820069	0.335220838052095	0.568600128943701	0.822947177052823	1	0	0	1	1	0	0
0.285714285714286	0.280952380952381	0.431159420289855	0.675633830075479	0.0323480200780814	NA	NA	NA	NA	0.388640475843853	0.926472073527926	1	0	0	1	1	0	0
0.714285714285714	0.180952380952381	0.412817028985507	0.596864718405264	0.0217512548800892	0.285158781594297	0.413173652694611	0.193771626297578	0.483578708946772	0.264958509244432	0.934552065447935	1	0	0	1	1	0	0
0.428571428571429	0.104761904761905	0.654551630434783	0.858912328236888	0.0278862242052426	0.00259235255994815	0.42814371257485	0.179930795847751	0.287655719139298	0.0366657654472475	0.312796687203313	1	0	1	0	1	0	0
0.714285714285714	0.3	0.593523550724638	0.683762337913683	0.0290016731734523	0.515878159429683	0.383233532934132	0.152249134948097	0.310305775764439	0.0857059667658008	0.927987072012928	1	0	1	0	1	0	0
0.428571428571429	0.361904761904762	0.82223731884058	0.850977356299593	0.0195203569436698	0.318859364873623	0.640718562874252	0.26643598615917	0.438278595696489	0.0145165651061706	0.598424401575598	1	0	0	1	1	0	0
0.428571428571429	0.5	0.593070652173913	0.679311012192762	0.0139431121026213	NA	NA	NA	NA	0.0988291080007487	0.906171093828906	1	0	1	0	1	0	0
0.428571428571429	0.485714285714286	0.640964673913043	0.806270563189472	0.0613496932515337	NA	NA	NA	NA	0.0972693051598278	0.597414402585597	1	0	1	0	1	0	0
0.285714285714286	0.4	0.467957427536232	0.695180956067351	0.0128276631344116	NA	NA	NA	NA	0.48973649730674	0.87001312998687	1	0	0	1	1	0	0
0.428571428571429	0.252380952380952	0.365715579710145	0.530481904393265	0.166759620747351	NA	NA	NA	NA	0.561175467420918	0.934855065144935	1	0	0	1	1	0	0
0.571428571428571	0.114285714285714	0.768002717391304	0.769305206115734	0.0747350808700502	0.482177576150356	0.440119760479042	0.356401384083045	0.28312570781427	0.0378304182351351	0.733663266336734	1	0	0	1	1	0	0
1	0.114285714285714	0.604053442028985	0.865686084768725	0.0312325711098717	0.067401166558652	0.580838323353293	0.013840830449827	0.186862967157418	NA	NA	1	0	0	1	1	0	0
0.714285714285714	0.180952380952381	0.643229166666667	0.731759241339268	0.0468488566648076	NA	NA	NA	NA	0.0795083501445417	0.721139278860721	1	0	0	1	1	0	0
0.285714285714286	0.280952380952381	0.585824275362319	0.838978130443197	0.0501952035694367	NA	NA	NA	NA	0.377326705904374	0.674679325320675	1	0	0	1	1	0	0
0.714285714285714	0.195238095238095	0.434895833333333	0.629959357460809	0.0435025097601785	NA	NA	NA	NA	0.308175446623547	0.927684072315928	1	0	0	1	1	0	0
0.142857142857143	0.7	0.603147644927536	0.679891619895491	0.0468488566648076	NA	NA	NA	NA	0.261402158767132	0.869508130491869	1	0	1	0	1	0	0
0.571428571428571	0.0904761904761905	0.486073369565217	0.533578478807819	0.0580033463469046	NA	NA	NA	NA	0.458831603685294	0.878901121098879	1	0	1	0	1	0	0
0.714285714285714	0.242857142857143	0.596127717391304	0.758854267466615	0.0329057445621863	NA	NA	NA	NA	0.183141650895327	0.884557115442885	1	0	0	1	1	0	0
0.285714285714286	0.4	0.64651268115942	0.725566092510161	0.0719464584495259	0.230719377835386	0.652694610778443	0.242214532871972	0.28312570781427	0.207516169956118	0.885971114028886	1	0	0	1	1	0	0
0.285714285714286	0.442857142857143	0.636322463768116	0.759434875169344	0.030117122141662	NA	NA	NA	NA	0.0785932658112015	0.870619129380871	1	0	0	1	1	0	0
0.142857142857143	0.495238095238095	0.671082427536232	0.813044319721308	0.0139431121026213	NA	NA	NA	NA	0.123328411288813	0.897081102918897	1	0	1	0	1	0	0
0.428571428571429	0.252380952380952	0.458899456521739	0.726920843816528	0.0864472950362521	NA	NA	NA	NA	0.267828546471726	0.921624078375922	1	0	0	1	1	0	0
0.857142857142857	0.1	0.563971920289855	0.79194890652216	0.0206358059118795	NA	NA	NA	NA	NA	NA	1	0	0	1	1	0	0
0.714285714285714	0.0238095238095238	0.466259057971014	0.637507257596284	0.0206358059118795	NA	NA	NA	NA	0.285610298858224	0.850722149277851	1	0	0	1	1	0	0
0.428571428571429	0.328571428571429	0.492074275362319	0.757499516160248	0.0195203569436698	NA	NA	NA	NA	0.664975147141401	0.842440157559842	1	0	0	1	1	0	0
0.285714285714286	0.714285714285714	0.729619565217391	0.777627249854848	0.0206358059118795	NA	NA	NA	NA	0.0187592288334755	0.670740329259671	1	0	0	1	1	0	0
0.142857142857143	0.457142857142857	0.544270833333333	0.698664602283724	0.0329057445621863	NA	NA	NA	NA	0.944886966287461	0.917988082011918	1	0	0	1	1	0	0
0.142857142857143	0.442857142857143	0.42481884057971	0.688794271337333	0.0156162855549359	NA	NA	NA	NA	0.719027514922114	0.923846076153924	1	0	0	1	1	0	0
0.428571428571429	0.104761904761905	0.527740036231884	0.705244822914651	0.0317902955939766	NA	NA	NA	NA	0.756649959445126	0.878295121704878	1	0	1	0	1	0	0
0.714285714285714	0.0761904761904762	0.508378623188406	0.646216373137217	0.0317902955939766	NA	NA	NA	NA	0.2467816068049	0.736592263407737	1	0	0	1	1	0	0
1	0.128571428571429	0.634171195652174	0.880781885039675	0.0317902955939766	NA	NA	NA	NA	0.138822452841961	0.376729623270377	1	0	1	0	1	0	0
0.857142857142857	0.19047619047619	0.442934782608696	0.653377201470873	0.0178471834913553	0.499675955930007	0.419161676646707	0.100346020761246	0.29445073612684	0.713162656240251	0.934855065144935	1	0	1	0	1	0	0
1	0.114285714285714	0.523663949275362	0.746661505709309	0.0652537646402677	NA	NA	NA	NA	0.528086849822182	0.938592061407939	1	0	0	1	1	0	0
0.142857142857143	0.442857142857143	0.523097826086957	0.716469905167408	0.0351366424986057	NA	NA	NA	NA	0.831603685294179	0.81022118977881	1	0	0	1	1	0	0
0.142857142857143	0.457142857142857	0.853826992753623	0.777433713953938	0.0145008365867262	NA	NA	NA	NA	0.00418027161366803	0.454499545500454	1	0	0	1	1	0	0
0.142857142857143	0.442857142857143	0.492300724637681	0.819043932649506	0.0686001115448968	NA	NA	NA	NA	0.340702535199551	0.434602565397435	1	0	0	1	1	0	0
0.428571428571429	0.423809523809524	0.423686594202899	0.606154441648926	0.0345789180145008	NA	NA	NA	NA	0.683464010149117	0.830623169376831	1	0	0	1	1	0	0
0.714285714285714	0.0238095238095238	0.554461050724638	0.576349912908845	0.068042387060792	NA	NA	NA	NA	0.224216459039577	0.833956166043834	1	0	1	0	1	0	0
0.571428571428571	0.114285714285714	0.545403079710145	0.665957035029998	0.0329057445621863	0.313026571613739	0.440119760479042	0.356401384083045	0.372593431483579	0.583199883534721	0.793960206039794	1	0	0	1	1	0	0
1	0.114285714285714	0.481997282608696	0.833365589316818	0.068042387060792	NA	NA	NA	NA	0.275481979077845	0.486819513180487	1	0	0	1	1	0	0
0.428571428571429	0.252380952380952	0.550271739130435	0.83239790981227	0.0574456218627998	NA	NA	NA	NA	0.438387787783624	0.867185132814867	1	0	0	1	1	0	0
0.285714285714286	0.576190476190476	0.529098731884058	0.693826204760983	0.128276631344116	0.211276733635774	0.568862275449102	0.259515570934256	0.507361268403171	0.517625772102406	0.94000605999394	1	0	1	0	1	0	0
0.285714285714286	0.571428571428571	0.78317481884058	0.89355525449971	0.129392080312326	0.235904082955282	0.838323353293413	0.314878892733564	0.271800679501699	0.150468980720837	0.676396323603676	1	0	0	1	1	0	0
0.857142857142857	0.0476190476190476	0.151607789855073	0.298238823301723	0.0925822643614055	NA	NA	NA	NA	0.71981781502818	0.924856075143925	1	0	1	0	1	0	0
0.571428571428571	0.114285714285714	0.520153985507246	0.483259144571318	0.0540992749581707	NA	NA	NA	NA	0.160368529417882	0.922129077870922	1	0	0	1	1	0	0
0.285714285714286	0.576190476190476	0.77932518115942	0.924133926843429	0.0764082543223648	NA	0.568862275449102	0.259515570934256	0.159682899207248	0.0141838071667741	0.221593778406222	1	0	1	0	1	0	0
0.714285714285714	0.242857142857143	0.406816123188406	0.575575769305206	0.0903513664249861	NA	NA	NA	NA	0.445146933427615	0.847490152509848	1	0	0	1	1	0	0
0.571428571428571	0.242857142857143	0.534533514492754	0.726727307915618	0.0987172336865588	NA	NA	NA	NA	0.230518062516898	0.924048075951924	1	0	0	1	1	0	0
0.714285714285714	0.0238095238095238	0.484035326086957	0.579446487323398	0.108756274400446	0.19248217757615	0.488023952095808	0.0242214532871972	0.469988674971687	0.187571490963542	0.849106150893849	1	0	1	0	1	0	0
0.714285714285714	0.0857142857142857	0.488111413043478	0.555641571511515	0.0669269380925823	NA	NA	NA	NA	0.270760975812657	0.816079183920816	1	0	0	1	1	0	0
0.428571428571429	0.361904761904762	0.616961050724638	0.731372169537449	0.147796988287786	NA	NA	NA	NA	0.25901046107772	0.771033228966771	1	0	0	1	1	0	0
0.142857142857143	0.442857142857143	0.656589673913043	0.748790400619315	0.0903513664249861	NA	NA	NA	NA	0.131002641266144	0.479244520755479	1	0	0	1	1	0	0
0.428571428571429	0.361904761904762	0.670629528985507	0.752274046835688	0.177356385945343	NA	NA	NA	NA	0.0996194081068153	0.683567316432684	1	0	0	1	1	0	0
0.285714285714286	0.4	0.685235507246377	0.819818076253145	0.0195203569436698	NA	NA	NA	NA	0.0265166482956554	0.296232703767296	1	0	0	1	1	0	0
0.285714285714286	0.666666666666667	0.499660326086956	0.597058254306174	0.0552147239263804	0.531432274789371	0.733532934131736	0.283737024221453	0.379388448471121	0.615602187883452	0.81981618018382	1	0	0	1	1	0	0
0.714285714285714	0.0761904761904762	0.551856884057971	0.727501451519257	0.0440602342442833	NA	NA	NA	NA	0.198240542395441	0.846783153216847	1	0	0	1	1	0	0
0.142857142857143	0.442857142857143	0.494791666666667	0.718598800077414	0.015058561070831	NA	NA	NA	NA	0.850030156188258	0.828300171699828	1	0	0	1	1	0	0
0.428571428571429	0.104761904761905	0.526494565217391	0.73079156183472	0.0178471834913553	NA	NA	NA	NA	0.553501237443587	0.777396222603777	1	0	1	0	1	0	0
0.714285714285714	0.0761904761904762	0.565330615942029	0.519256822140507	0.128834355828221	NA	NA	NA	NA	0.135432481334359	0.88970811029189	1	0	0	1	1	0	0
0.714285714285714	0.114285714285714	0.522531702898551	0.86297658215599	0.0262130507529281	NA	NA	NA	NA	0.477570035147557	0.855570144429856	1	0	0	1	1	0	0
0.285714285714286	0.466666666666667	0.750452898550725	0.846526030578672	0.0262130507529281	NA	NA	NA	NA	0.0632864005989643	0.718513281486718	1	0	1	0	1	0	0
0.857142857142857	0.1	0.475090579710145	0.672924327462744	0.0250976017847183	NA	NA	NA	NA	0.513258324147828	0.718513281486718	1	0	0	1	1	0	0
0.285714285714286	0.280952380952381	0.442481884057971	0.64466808592994	0.0262130507529281	NA	NA	NA	NA	0.487261610132479	0.873043126956873	1	0	0	1	1	0	0
0.428571428571429	0.252380952380952	0.562047101449275	0.697696922779175	0.034021193530396	NA	NA	NA	NA	0.172534991577065	0.761741238258762	1	0	0	1	1	0	0
0.142857142857143	0.738095238095238	0.472373188405797	0.582736597638862	0.0217512548800892	NA	NA	NA	NA	0.478422727367261	0.855570144429856	1	0	1	0	1	0	0
0.285714285714286	0.0761904761904762	0.353826992753623	0.531643119798723	0.203011712214166	NA	NA	NA	NA	0.461306490859555	0.904555095444905	1	0	0	1	1	0	0
0.428571428571429	0.252380952380952	0.334465579710145	0.622411457325334	0.204684885666481	NA	NA	NA	NA	0.505147349375039	0.926775073224927	1	0	0	1	1	0	0
0.714285714285714	0.114285714285714	0.519701086956522	0.846138958776853	0.0161740100390407	NA	0.419161676646707	0.013840830449827	0.312570781426954	0.425763783457771	0.762044237955762	1	0	0	1	1	0	0
0.285714285714286	0.4	0.64741847826087	0.800077414360364	0.015058561070831	NA	NA	NA	NA	0.0790924027202962	0.765579234420766	1	0	0	1	1	0	0
0.714285714285714	0.157142857142857	0.460144927536232	0.712212115347397	0.0674846625766871	0.084899546338302	0.511976047904192	0.103806228373702	0.29445073612684	0.325291683131252	0.855368144631855	1	0	1	0	1	0	0
0.571428571428571	0.423809523809524	0.621490036231884	0.66518289142636	0.0669269380925823	NA	NA	NA	NA	0.0842501507809413	0.888193111806888	1	0	1	0	1	0	0
0.714285714285714	0.180952380952381	0.414288949275362	0.618734275208051	0.0686001115448968	NA	NA	NA	NA	0.407025351995508	0.918190081809918	1	0	0	1	1	0	0
0.714285714285714	0.242857142857143	0.506340579710145	0.738339461970195	0.0708310094813162	0.33700583279326	0.589820359281437	0.449826989619377	0.44167610419026	0.396855437472703	0.918190081809918	1	0	0	1	1	0	0
0.285714285714286	0.466666666666667	0.771852355072464	0.873814592606929	0.0697155605131065	0.314322747893714	0.682634730538922	0.235294117647059	0.309173272933182	0.0678826196368779	0.883244116755883	1	0	1	0	1	0	0
0.285714285714286	0.442857142857143	0.403079710144927	0.70040642539191	0.00334634690462911	NA	NA	NA	NA	0.881184618264251	0.833148166851833	1	0	0	1	1	0	0
0.428571428571429	0.509523809523809	0.510982789855072	0.561254112637894	0.011154489682097	NA	NA	NA	NA	0.0698375725308321	0.561761438238562	1	0	1	0	1	0	0
0.857142857142857	0.1	0.588201992753623	0.58389781304432	0.0596765197992192	NA	NA	NA	NA	0.0460661772351975	0.561761438238562	1	0	0	1	1	0	0
0.285714285714286	0.952380952380952	0.877151268115942	0.891039287787885	0.0284439486893475	NA	NA	NA	NA	NA	NA	1	0	1	0	1	0	0
0.714285714285714	0.447619047619048	0.493659420289855	0.721308302690149	0.015058561070831	NA	NA	NA	NA	0.355905413555727	0.78012321987678	1	0	1	0	1	0	0
0.142857142857143	0.833333333333333	0.769814311594203	0.662086317011806	0.0161740100390407	NA	NA	NA	NA	0.0319031674396356	0.785678214321786	1	0	0	1	1	0	0
0.285714285714286	0.0761904761904762	0.402740036231884	0.58389781304432	0.0139431121026213	0.0596241088788075	0.431137724550898	0.0380622837370242	0.372593431483579	0.523968970322151	0.939198060801939	1	0	0	1	1	0	0
0.714285714285714	0.180952380952381	0.256567028985507	0.418618153667505	0.114333519241495	NA	NA	NA	NA	0.41553147682133	0.937481062518937	1	0	0	1	1	0	0
0.142857142857143	0.833333333333333	0.037590579710145	0.122895297077608	0.108198549916341	NA	NA	NA	NA	0.668406713391427	0.937481062518937	1	0	0	1	1	0	0
0.428571428571429	0.485714285714286	0.673233695652174	0.86278304625508	0.108756274400446	0.0635126377187297	0.350299401197605	0.359861591695502	0.28312570781427	0.0754528627581474	0.650540349459651	1	0	1	0	1	0	0
0.714285714285714	0.180952380952381	0.414628623188406	0.59396167989162	0.11154489682097	NA	NA	NA	NA	0.668406713391427	0.937481062518937	1	0	0	1	1	0	0
0.285714285714286	0.571428571428571	0.776494565217391	0.907489839365202	0.0167317345231456	NA	NA	NA	NA	0.0436536821745731	0.532168467831532	1	0	0	1	1	0	0
0.285714285714286	0.280952380952381	0.688858695652174	0.914457131797949	0.0412716118237591	NA	0.655688622754491	0.152249134948097	0.28312570781427	NA	NA	1	0	0	1	1	0	0
0.714285714285714	0.114285714285714	0.501811594202899	0.752854654538417	0.116564417177914	NA	NA	NA	NA	0.373416800116465	0.694273305726694	1	0	0	1	1	0	0
0.571428571428571	0.0904761904761905	0.4765625	0.556802786916973	0.0501952035694367	NA	NA	NA	NA	0.289956949441591	0.844864155135845	1	0	1	0	1	0	0
0.714285714285714	0.180952380952381	0.53419384057971	0.754209405844784	0.0128276631344116	NA	NA	NA	NA	0.352619428904186	0.794667205332795	1	0	0	1	1	0	0
0.714285714285714	0.0761904761904762	0.583786231884058	0.716276369266499	0.015058561070831	NA	0.568862275449102	0.0380622837370242	0.2480181200453	0.199342803069692	0.911827088172912	1	0	0	1	1	0	0
0.285714285714286	0.571428571428571	0.366621376811594	0.456551190245791	0.015058561070831	NA	NA	NA	NA	0.539733377701059	0.905868094131906	1	0	0	1	1	0	0
0.571428571428571	0.347619047619048	0.327558876811594	0.453454615831237	0.049079754601227	NA	NA	NA	NA	0.444211051723062	0.871427128572871	1	0	1	0	1	0	0
0.714285714285714	0.242857142857143	0.461163949275362	0.591832784981614	0.0624651422197434	NA	NA	NA	NA	0.469854210427802	0.762145237854762	1	0	0	1	1	0	0
0.285714285714286	0.571428571428571	0.495471014492754	0.656086704083607	0.0507529280535415	NA	NA	NA	NA	0.985483434893829	0.934956065043935	1	0	0	1	1	0	0
0.428571428571429	0.214285714285714	0.512341485507246	0.780917360170312	0.119353039598438	NA	NA	NA	NA	0.564918994239128	0.842339157660842	1	0	1	0	1	0	0
0.571428571428571	0.242857142857143	0.65330615942029	0.790594155215793	0.0122699386503067	NA	NA	NA	NA	0.0761391760081526	0.838602161397839	1	0	0	1	1	0	0
0.857142857142857	0.19047619047619	0.461616847826087	0.681826978904587	0.0200780814277747	NA	NA	NA	NA	0.637148264459372	0.773861226138774	1	0	1	0	1	0	0
0.285714285714286	0.466666666666667	0.512567934782609	0.661699245209986	0.0948131622978249	NA	NA	NA	NA	0.61969927001227	0.925563074436926	1	0	1	0	1	0	0
0.857142857142857	0.371428571428571	0.595448369565217	0.82755951228953	0.110429447852761	NA	NA	NA	NA	0.266414325229291	0.916675083324917	1	0	0	1	1	0	0
1	0.114285714285714	0.504528985507246	0.658602670795433	0.0479643056330173	NA	NA	NA	NA	0.481563130420315	0.868700131299869	1	0	0	1	1	0	0
0.428571428571429	0.40952380952381	0.749660326086957	0.745306754402942	0.0228667038482989	NA	NA	NA	NA	0.0291371170684026	0.907181092818907	1	0	1	0	1	0	0
0.714285714285714	0.195238095238095	0.653645833333333	0.889297464679698	0.0245398773006135	NA	NA	NA	NA	NA	NA	1	0	0	1	1	0	0
0.571428571428571	0.347619047619048	0.502264492753623	0.682601122508225	0.0234244283324038	NA	NA	NA	NA	0.395316432002995	0.821230178769821	1	0	1	0	1	0	0
0.714285714285714	0.157142857142857	0.736413043478261	0.891619895490613	0.0234244283324038	NA	NA	NA	NA	NA	NA	1	0	1	0	1	0	0
0.714285714285714	0.0238095238095238	0.186141304347826	0.344300367718212	0.0178471834913553	NA	NA	NA	NA	0.510533868519019	0.907181092818907	1	0	1	0	1	0	0
0.714285714285714	0.0761904761904762	0.487998188405797	0.709309076833753	0.0145008365867262	NA	NA	NA	NA	0.30226899319926	0.931926068073932	1	0	0	1	1	0	0
0.571428571428571	0.261904761904762	0.530570652173913	0.707954325527385	0.134411600669269	NA	NA	NA	NA	0.479005053761205	0.916069083930916	1	0	1	0	1	0	0
1	0.114285714285714	0.572010869565217	0.901877298238823	0.130507529280535	NA	NA	NA	NA	0.189235280660525	0.332592667407333	1	0	0	1	1	0	0
1	0.114285714285714	0.662590579710145	0.813818463324947	0.130507529280535	NA	NA	NA	NA	0.0785724684399892	0.857792142207858	1	0	0	1	1	0	0
0.142857142857143	0.442857142857143	0.409646739130435	0.486355718985872	0.123814835471277	NA	NA	NA	NA	0.331863652434332	0.652055347944652	1	0	0	1	1	0	0
0.428571428571429	0.252380952380952	0.45120018115942	0.71085736404103	0.00669269380925823	NA	NA	NA	NA	0.365784164881559	0.607312392687607	1	0	0	1	1	0	0
0.714285714285714	0.195238095238095	0.549592391304348	0.798335591252177	0.030117122141662	NA	NA	NA	NA	0.339558679782875	0.743965256034744	1	0	0	1	1	0	0
0.428571428571429	0.252380952380952	0.453011775362319	0.696342171472808	0.0329057445621863	NA	NA	NA	NA	0.562152943867895	0.936572063427937	1	0	0	1	1	0	0
0.428571428571429	0.328571428571429	0.538269927536232	0.83742984323592	0.0334634690462911	0.109526895657809	0.431137724550898	0.0865051903114187	0.19365798414496	0.338997150760144	0.742753257246743	1	0	0	1	1	0	0
0.142857142857143	0.457142857142857	0.425951086956522	0.599380685117089	0.0329057445621863	NA	NA	NA	NA	0.547158039223842	0.766387233612766	1	0	1	0	1	0	0
1	0.114285714285714	0.561367753623188	0.653183665569963	0.0223089793641941	NA	NA	NA	NA	0.134870952311628	0.874457125542874	1	0	0	1	1	0	0
0.428571428571429	0.361904761904762	0.569067028985507	0.648925875749952	0.0206358059118795	NA	NA	NA	NA	0.0791755922051453	0.766387233612766	1	0	0	1	1	0	0
0.428571428571429	0.328571428571429	0.547327898550725	0.800464486162183	0.0206358059118795	NA	NA	NA	NA	0.338997150760144	0.874457125542874	1	0	0	1	1	0	0
0.285714285714286	0.442857142857143	0.425498188405797	0.731372169537449	0.0128276631344116	NA	NA	NA	NA	0.512655200382672	0.832138167861832	1	0	0	1	1	0	0
0.285714285714286	0.571428571428571	0.575973731884058	0.779369072963035	0.0239821528165086	NA	NA	NA	NA	0.409666618139467	0.65023734976265	1	0	0	1	1	0	0
0.285714285714286	0.852380952380952	0.858242753623188	0.782852719179408	0.030117122141662	NA	NA	NA	NA	0.0182600919243808	0.41965458034542	1	0	1	0	1	0	0
0.857142857142857	0.114285714285714	0.670063405797101	0.845558351074124	0.0139431121026213	NA	NA	NA	NA	0.0818584530915292	0.742450257549742	1	0	1	0	1	0	0
0.714285714285714	0.0761904761904762	0.773663949275362	0.882717244048771	0.018962632459565	NA	NA	NA	NA	NA	NA	1	0	0	1	1	0	0
0.285714285714286	0.4	0.635076992753623	0.742984323592026	0.0195203569436698	NA	NA	NA	NA	0.0767215024020964	0.758509241490759	1	0	0	1	1	0	0
0.428571428571429	0.3	0.550611413043478	0.747048577511128	0.0178471834913553	NA	NA	NA	NA	0.689162489861282	0.939299060700939	1	0	1	0	1	0	0
0.142857142857143	0.442857142857143	0.777173913043478	0.881943100445133	0.0161740100390407	NA	NA	NA	NA	NA	NA	1	0	0	1	1	0	0
0.285714285714286	0.571428571428571	0.512228260869565	0.670795432552738	0.0334634690462911	NA	NA	NA	NA	0.466921781086871	0.653065346934653	1	0	0	1	1	0	0
0.142857142857143	0.457142857142857	0.821218297101449	0.712792723050126	0.0351366424986057	NA	NA	NA	NA	0.0349187862654161	0.894556105443895	1	0	0	1	1	0	0
0.142857142857143	0.833333333333333	0.820538949275362	0.727888523321076	0.0401561628555494	NA	NA	NA	NA	0.0160139758334547	0.894556105443895	1	0	0	1	1	0	0
0.285714285714286	0.4	0.643682065217391	0.79194890652216	0.0105967651979922	NA	NA	NA	NA	0.077740573591498	0.752348247651752	1	0	0	1	1	0	0
0.714285714285714	0.3	0.422780797101449	0.610799303270757	0.0267707752370329	NA	NA	NA	NA	0.556100908845122	0.846682153317847	1	0	1	0	1	0	0
0.571428571428571	0.285714285714286	0.632019927536232	0.681826978904587	0.0223089793641941	NA	NA	NA	NA	0.0977476446977102	0.832643167356833	1	0	1	0	1	0	0
0.714285714285714	0.114285714285714	0.469202898550725	0.665957035029998	0.0223089793641941	NA	NA	NA	NA	0.470436536821746	0.842642157357843	1	0	0	1	1	0	0
0.857142857142857	0.1	0.501245471014493	0.731759241339268	0.0563301728945901	0.178224238496436	0.514970059880239	0.394463667820069	0.345413363533409	0.596988540648462	0.836683163316837	1	0	0	1	1	0	0
0.571428571428571	0.242857142857143	0.307178442028985	0.455389974840333	0.0117122141662019	NA	NA	NA	NA	0.973732920158892	0.921321078678921	1	0	0	1	1	0	0
0.428571428571429	0.328571428571429	0.265172101449275	0.462937874975808	0.0334634690462911	NA	NA	NA	NA	0.966204271780047	0.942329057670942	1	0	0	1	1	0	0
0.714285714285714	0.0761904761904762	0.546195652173913	0.654151345074511	0.0356943669827105	NA	NA	NA	NA	0.211238899403115	0.808403191596808	1	0	0	1	1	0	0
0.142857142857143	0.442857142857143	0.53317481884058	0.743952003096574	0.0167317345231456	NA	NA	NA	NA	0.618534617224383	0.793859206140794	1	0	0	1	1	0	0
0.571428571428571	0.0904761904761905	0.410778985507246	0.544997096961486	0.0184049079754601	NA	NA	NA	NA	0.391032173533265	0.881830118169882	1	0	1	0	1	0	0
0.571428571428571	0.114285714285714	0.343070652173913	0.474356493129476	0.0964863357501394	NA	NA	NA	NA	0.65738410664892	0.921927078072922	1	0	0	1	1	0	0
0.428571428571429	0.5	0.427536231884058	0.657054383588156	0.0178471834913553	NA	NA	NA	NA	0.381423788033193	0.843450156549843	1	0	1	0	1	0	0
0.714285714285714	0.447619047619048	0.424479166666667	0.729049738726534	0.0613496932515337	NA	NA	NA	NA	0.412640642222823	0.905363094636905	1	0	1	0	1	0	0
0.428571428571429	0.328571428571429	0.195991847826087	0.463905554480356	0.045175683212493	NA	NA	NA	NA	0.963999750431545	0.94010705989294	1	0	0	1	1	0	0
0.857142857142857	0.0476190476190476	0.655570652173913	0.873427520805109	0.0423870607919688	NA	NA	NA	NA	0.170101699145228	0.668922331077669	1	0	1	0	1	0	0
0.142857142857143	0.457142857142857	0.898777173913043	0.850783820398684	0.0496374790853318	NA	NA	NA	NA	0.0288251565002184	0.527522472477527	1	0	0	1	1	0	0
0.285714285714286	0.952380952380952	0.560348731884058	0.791174762918521	0.0479643056330173	NA	NA	NA	NA	0.42118836179107	0.564993435006565	1	0	1	0	1	0	0
0.714285714285714	0.0238095238095238	0.484375	0.531836655699632	0.0479643056330173	NA	NA	NA	NA	0.312938044631159	0.91990708009292	1	0	1	0	1	0	0
0.142857142857143	0.442857142857143	0.777740036231884	0.948712986258951	0.0457334076965979	NA	NA	NA	NA	NA	NA	1	0	0	1	1	0	0
0.428571428571429	0.252380952380952	0.527853260869565	0.671376040255467	0.20580033463469	0.701879455605962	0.583832335329341	0.0761245674740484	0.532276330690827	0.350310920699624	0.713867286132714	1	0	0	1	1	0	0
0.714285714285714	0.128571428571429	0.585824275362319	0.855235146119605	0.0881204684885667	NA	NA	NA	NA	0.450013518291288	0.575901424098576	1	0	1	0	1	0	0
1	0.114285714285714	0.520606884057971	0.742597251790207	0.0892359174567764	NA	NA	NA	NA	0.303059293305326	0.769417230582769	1	0	0	1	1	0	0
0.428571428571429	0.328571428571429	0.471014492753623	0.662279852912715	0.0306748466257669	NA	NA	NA	NA	0.977393257492253	0.953338046661953	1	0	0	1	1	0	0
0.714285714285714	0.447619047619048	0.548913043478261	0.790013547513064	0.0725041829336308	NA	NA	NA	NA	0.186157269721107	0.749419250580749	1	0	1	0	1	0	0
0.428571428571429	0.252380952380952	0.620810688405797	0.762337913682988	0.00892359174567764	NA	NA	NA	NA	0.136430755152549	0.871225128774871	1	0	0	1	1	0	0
0.428571428571429	0.361904761904762	0.299139492753623	0.472808205922199	0.0234244283324038	NA	NA	NA	NA	0.305222219911403	0.90950409049591	1	0	0	1	1	0	0
0.714285714285714	0.114285714285714	0.47169384057971	0.755757693052061	0.0217512548800892	NA	NA	NA	NA	0.507518249693239	0.90950409049591	1	0	0	1	1	0	0
0.714285714285714	0.447619047619048	0.564311594202898	0.877298238823302	0.0273284997211378	NA	0.502994011976048	0.0934256055363322	0.152887882219706	0.345777093775347	0.757701242298758	1	0	1	0	1	0	0
0.142857142857143	0.833333333333333	0.775815217391304	0.677569189084575	0.0256553262688232	NA	NA	NA	NA	0.0284092090759728	0.84052115947884	1	0	0	1	1	0	0
0.285714285714286	0.852380952380952	0.881567028985507	0.794077801432166	0.116564417177914	NA	NA	NA	NA	0.00449223218185221	0.451368548631451	1	0	1	0	1	0	0
0.428571428571429	0.509523809523809	0.717844202898551	0.591445713179795	0.0658114891243726	NA	NA	NA	NA	0.0333173886820706	0.84052115947884	1	0	1	0	1	0	0
0.857142857142857	0.19047619047619	0.532948369565217	0.760596090574802	0.192414947016174	NA	NA	NA	NA	0.335004055487386	0.476416523583476	1	0	1	0	1	0	0
0.428571428571429	0.361904761904762	0.429121376811594	0.516740855428682	0.235917456776352	NA	NA	NA	NA	0.289208244077949	0.756489243510757	1	0	0	1	1	0	0
0.714285714285714	0.195238095238095	0.578011775362319	0.845171279272305	0.244283324037925	NA	NA	NA	NA	0.344238088305638	0.778002221997778	1	0	0	1	1	0	0
0.714285714285714	0.252380952380952	0.505548007246377	0.696342171472808	0.0513106525376464	0.0486066104990279	0.419161676646707	0.0173010380622837	0.28312570781427	0.382734022419566	0.866276133723866	1	0	1	0	1	0	0
0.571428571428571	0.114285714285714	0.546761775362319	0.754209405844784	0.0987172336865588	0.274141283214517	0.440119760479042	0.356401384083045	0.202718006795017	0.669280202982343	0.933643066356934	1	0	0	1	1	0	0
0.714285714285714	0.180952380952381	0.548573369565217	0.712212115347397	0.098159509202454	0.426441996111471	0.413173652694611	0.193771626297578	0.28312570781427	0.407898841586423	0.92010907989092	1	0	0	1	1	0	0
0.714285714285714	0.114285714285714	0.383944746376812	0.604412618540739	0.0925822643614055	NA	NA	NA	NA	0.526818210178233	0.944349055650944	1	0	0	1	1	0	0
0.714285714285714	0.157142857142857	0.571557971014493	0.822721114766789	0.0931399888455103	0.235904082955282	0.511976047904192	0.103806228373702	0.301245753114383	0.34479961732837	0.777396222603777	1	0	1	0	1	0	0
0.714285714285714	0.114285714285714	0.469655797101449	0.676601509580027	0.147796988287786	0.00712896953985742	0.419161676646707	0.013840830449827	0.39524348810872	0.466838591602022	0.923947076052924	1	0	0	1	1	0	0
1	0.114285714285714	0.422554347826087	0.739500677375653	0.137757947573899	NA	NA	NA	NA	0.519871888193332	0.923947076052924	1	0	0	1	1	0	0
0.714285714285714	0.114285714285714	0.484035326086957	0.668473001741823	0.0167317345231456	NA	NA	NA	NA	0.305575775222012	0.814261185738814	1	0	0	1	1	0	0
0.714285714285714	0.157142857142857	0.734714673913043	0.83239790981227	0.0178471834913553	NA	0.488023952095808	0.103806228373702	0.244620611551529	0.0374352681821018	0.622159377840622	1	0	1	0	1	0	0
0.571428571428571	0.261904761904762	0.672667572463768	0.886587962066963	0.104294478527607	0.161373946856773	0.583832335329341	0.100346020761246	0.362400906002265	0.141609300584406	0.849308150691849	1	0	1	0	1	0	0
0.285714285714286	0.666666666666667	0.448822463768116	0.589897425972518	0.0719464584495259	0.61697990926766	0.266467065868263	0.283737024221453	0.298980747451869	0.425327038662313	0.933441066558933	1	0	0	1	1	0	0
0.857142857142857	0.371428571428571	0.544836956521739	0.780723824269402	0.0356943669827105	0.355152300712897	0.380239520958084	0.131487889273356	0.203850509626274	0.597238109103009	0.813251186748813	1	0	0	1	1	0	0
0.142857142857143	0.833333333333333	0.662703804347826	0.706018966518289	0.0145008365867262	NA	NA	NA	NA	0.07191730965206	0.942733057266943	1	0	0	1	1	0	0
0.428571428571429	0.5	0.70991847826087	0.795819624540352	0.0145008365867262	NA	NA	NA	NA	0.036333007507851	0.687001312998687	1	0	1	0	1	0	0
0.285714285714286	0.466666666666667	0.577219202898551	0.779562608863944	0.0156162855549359	NA	NA	NA	NA	0.340099411434395	0.861731138268862	1	0	1	0	1	0	0
0.571428571428571	0.114285714285714	0.459125905797101	0.468356880201277	0.116006692693809	NA	NA	NA	NA	0.66605661044444	0.934148065851934	1	0	0	1	1	0	0
0.857142857142857	0.1	0.53713768115942	0.834139732920457	0.0290016731734523	NA	NA	NA	NA	0.267537383274754	0.371578628421372	1	0	0	1	1	0	0
0.285714285714286	0.461904761904762	0.489583333333333	0.653183665569963	0.0256553262688232	NA	NA	NA	NA	0.619033754133478	0.92980507019493	1	0	1	0	1	0	0
0.285714285714286	0.442857142857143	0.635643115942029	0.75614476485388	0.015058561070831	NA	NA	NA	NA	0.0761183786369403	0.876679123320877	1	0	0	1	1	0	0
0.714285714285714	0.180952380952381	0.612884963768116	0.67505322237275	0.030117122141662	NA	NA	NA	NA	0.0905309568870495	0.925159074840925	1	0	0	1	1	0	0
0.428571428571429	0.252380952380952	0.479846014492754	0.69556802786917	0.0145008365867262	NA	NA	NA	NA	0.307468336002329	0.700838299161701	1	0	0	1	1	0	0
0.714285714285714	0.195238095238095	0.473052536231884	0.652796593768144	0.0362520914668154	NA	NA	NA	NA	0.316473597737246	0.715079284920715	1	0	0	1	1	0	0
0.857142857142857	0.114285714285714	0.539628623188406	0.675827365976389	0.052983825989961	NA	NA	NA	NA	0.332633155169187	0.749318250681749	1	0	1	0	1	0	0
0.428571428571429	0.509523809523809	0.799932065217391	0.733694600348365	0.17010596765198	0.251458198314971	0.55688622754491	0.252595155709343	0.22876557191393	0.0315912068714514	0.715079284920715	1	0	1	0	1	0	0
0.142857142857143	0.457142857142857	0.0387228260869565	0.0801238629765823	0.0663692136084774	NA	NA	NA	NA	0.676684067133914	0.949197050802949	1	0	1	0	1	0	0
0.714285714285714	0.242857142857143	0.632925724637681	0.717244048771047	0.0518683770217513	NA	NA	NA	NA	0.0769294761142192	0.815473184526815	1	0	0	1	1	0	0
0.142857142857143	0.833333333333333	0.897531702898551	0.870524482291465	0.0691578360290017	NA	NA	NA	NA	0.0157644073789073	0.855065144934855	1	0	0	1	1	0	0
0.714285714285714	0.180952380952381	0.514945652173913	0.704857751112831	0.167317345231456	NA	NA	NA	NA	0.400266206351517	0.902838097161903	1	0	0	1	1	0	0
0.142857142857143	0.457142857142857	0.682291666666667	0.654151345074511	0.156162855549359	0.29099157485418	0.661676646706587	0.577854671280277	0.231030577576444	0.887299045400661	0.876073123926876	1	0	0	1	1	0	0
0.428571428571429	0.361904761904762	0.711050724637681	0.810141281207664	0.127161182375906	0.254050550874919	0.640718562874252	0.26643598615917	0.420158550396376	0.149990641182954	0.822644177355823	1	0	0	1	1	0	0
0.571428571428571	0.114285714285714	0.426064311594203	0.611186375072576	0.0462911321807027	NA	NA	NA	NA	0.665224715595949	0.933037066962933	1	0	0	1	1	0	0
0.428571428571429	0.104761904761905	0.708446557971014	0.785949293593962	0.0524261015058561	0.469215813350616	0.57185628742515	0.179930795847751	0.190260475651189	0.0428633820685065	0.712655287344713	1	0	1	0	1	0	0
0.571428571428571	0.080952380952381	0.659307065217391	0.877298238823302	0.0524261015058561	0.0738820479585224	0.431137724550898	0.0103806228373702	0.313703284258211	0.0831686874779028	0.585496414503585	1	0	0	1	1	0	0
0.857142857142857	0.1	0.421875	0.736597638862009	0.0513106525376464	NA	NA	NA	NA	0.641203751845767	0.899101100898899	1	0	0	1	1	0	0
0.285714285714286	0.461904761904762	0.353713768115942	0.547319527772402	0.235917456776352	NA	NA	NA	NA	0.672046253353576	0.942632057367943	1	0	1	0	1	0	0
1	0.114285714285714	0.426970108695652	0.70040642539191	0.0239821528165086	NA	NA	NA	NA	0.527629307655512	0.937784062215938	1	0	0	1	1	0	0
0.714285714285714	0.157142857142857	0.608582427536232	0.683181730210954	0.011154489682097	NA	NA	NA	NA	0.0695880040762848	0.857085142914857	1	0	1	0	1	0	0
0.714285714285714	0.242857142857143	0.304008152173913	0.479969034255854	0.0105967651979922	NA	NA	NA	NA	0.573820269117984	0.932128067871932	1	0	0	1	1	0	0
1	0.114285714285714	0.525701992753623	0.739307141474744	0.015058561070831	NA	NA	NA	NA	0.305513383108375	0.83011816988183	1	0	0	1	1	0	0
0.285714285714286	0.852380952380952	0.820652173913043	0.696148635571899	0.0167317345231456	NA	NA	NA	NA	0.0164715180001248	0.857792142207858	1	0	1	0	1	0	0
0.428571428571429	0.104761904761905	0.505548007246377	0.777627249854848	0.0122699386503067	NA	NA	NA	NA	0.544163217769274	0.906373093626906	1	0	1	0	1	0	0
0.285714285714286	0.852380952380952	0.642096920289855	0.79698083994581	0.0368098159509202	NA	NA	NA	NA	0.151072104485993	0.931421068578931	1	0	1	0	1	0	0
0.285714285714286	0.571428571428571	0.774003623188406	0.894716469905167	0.0312325711098717	NA	NA	NA	NA	0.0650957718944325	0.794970205029795	1	0	0	1	1	0	0
0.714285714285714	0.252380952380952	0.504302536231884	0.729243274627443	0.0245398773006135	NA	NA	NA	NA	0.368217457313396	0.943137056862943	1	0	1	0	1	0	0
0.714285714285714	0.242857142857143	0.462522644927536	0.737565318366557	0.0295593976575572	NA	NA	NA	NA	0.487220015390055	0.848096151903848	1	0	0	1	1	0	0
0.714285714285714	0.0857142857142857	0.654438405797101	0.785949293593962	0.0145008365867262	NA	NA	NA	NA	0.0488322276064305	0.567316432683567	1	0	0	1	0	1	0
0.571428571428571	0.347619047619048	0.687726449275362	0.800851557964002	0.0133853876185165	NA	NA	NA	NA	0.0663852089095938	0.883446116553883	1	0	1	0	0	1	0
0.571428571428571	0.114285714285714	0.564311594202898	0.734081672150184	0.0184049079754601	NA	NA	NA	NA	0.531996755610091	0.723765276234724	1	0	0	1	1	0	0
0.714285714285714	0.252380952380952	0.633038949275362	0.794658409134894	0.0184049079754601	NA	NA	NA	NA	0.141900463781378	0.813150186849813	1	0	1	0	1	0	0
0.428571428571429	0.509523809523809	0.784080615942029	0.726340236113799	0.0395984383714445	NA	NA	NA	NA	0.028575588045671	0.64942935057065	1	0	1	0	1	0	0
0.714285714285714	0.0761904761904762	0.706634963768116	0.678343332688214	0.0284439486893475	NA	NA	NA	NA	0.0921739492128195	0.894354105645894	1	0	0	1	1	0	0
0.714285714285714	0.195238095238095	0.485507246376812	0.754983549448423	0.0206358059118795	NA	NA	NA	NA	0.402657904040929	0.883345116654883	1	0	0	1	1	0	0
0.714285714285714	0.157142857142857	0.656136775362319	0.722082446293787	0.0145008365867262	NA	NA	NA	NA	0.0560905101595158	0.933340066659933	1	0	1	0	1	0	0
0.428571428571429	0.423809523809524	0.565330615942029	0.890845751886975	0.0178471834913553	NA	NA	NA	NA	0.566707568163384	0.533683466316534	1	0	0	1	0	1	0
0.714285714285714	0.242857142857143	0.527060688405797	0.81730210954132	0.0172894590072504	NA	NA	NA	NA	0.504648212465944	0.878598121401879	1	0	0	1	0	1	0
0.714285714285714	0.195238095238095	0.427423007246377	0.655699632281788	0.0172894590072504	NA	NA	NA	NA	0.407836449472787	0.894758105241895	1	0	0	1	0	1	0
0.571428571428571	0.261904761904762	0.402966485507246	0.664215211921811	0.0228667038482989	NA	NA	NA	NA	0.983902834681696	0.931017068982931	1	0	1	0	1	0	0
0.714285714285714	0.114285714285714	0.438632246376812	0.75111283143023	0.107083100948132	NA	NA	NA	NA	0.505708878397771	0.906272093727906	1	0	0	1	1	0	0
1	0.114285714285714	0.477355072463768	0.733113992645636	0.03792526491913	NA	NA	NA	NA	0.528211634049456	0.938794061205939	1	0	0	1	1	0	0
0.571428571428571	0.242857142857143	0.63383152173913	0.799109734855816	0.0156162855549359	0.257939079714841	0.586826347305389	0.0069204152249135	0.421291053227633	0.069983154129318	0.646096353903646	1	0	0	1	1	0	0
0.142857142857143	0.495238095238095	0.722259963768116	0.804915811883104	0.336865588399331	NA	NA	NA	NA	0.108645467212944	0.768104231895768	1	0	1	0	1	0	0
0.571428571428571	0.285714285714286	0.69044384057971	0.819624540352235	0.0161740100390407	NA	NA	NA	NA	0.0263502693259572	0.81042318957681	1	0	1	0	1	0	0
0.714285714285714	0.157142857142857	0.623867753623188	0.752274046835688	0.0217512548800892	NA	NA	NA	NA	0.147598943493542	0.867791132208868	1	0	1	0	1	0	0
0.714285714285714	0.0857142857142857	0.554121376811594	0.859492935939617	0.0345789180145008	NA	NA	NA	NA	0.608614271156126	0.927280072719927	1	0	0	1	1	0	0
1	0.114285714285714	0.54585597826087	0.81730210954132	0.0184049079754601	NA	NA	NA	NA	0.25545411060042	0.824866175133825	1	0	0	1	1	0	0
0.285714285714286	0.652380952380952	0.560348731884058	0.490807044706793	0.0312325711098717	NA	NA	NA	NA	0.0420106898488031	0.915261084738915	1	0	1	0	1	0	0
0.714285714285714	0.195238095238095	0.324954710144927	0.490807044706793	0.0312325711098717	NA	NA	NA	NA	0.600773662209097	0.915261084738915	1	0	0	1	1	0	0
0.714285714285714	0.252380952380952	0.485733695652174	0.490807044706793	0.0312325711098717	NA	NA	NA	NA	0.0947944179855666	0.915261084738915	1	0	1	0	1	0	0
0.285714285714286	0.571428571428571	0.51856884057971	0.73621056706019	0.0306748466257669	NA	NA	NA	NA	0.420148493230456	0.891627108372892	1	0	1	0	1	0	0
1	0.114285714285714	0.460484601449275	0.760402554673892	0.0306748466257669	NA	NA	NA	NA	0.515026100700871	0.915261084738915	1	0	0	1	1	0	0
0.285714285714286	0.4	0.483695652173913	0.609831623766209	0.030117122141662	NA	NA	NA	NA	0.4864505126552	0.891627108372892	1	0	0	1	1	0	0
0.285714285714286	0.466666666666667	0.603260869565217	0.622992065028063	0.0290016731734523	NA	NA	NA	NA	0.144604122038974	0.915261084738915	1	0	1	0	1	0	0
0.714285714285714	0.128571428571429	0.492753623188406	0.769305206115734	0.0290016731734523	NA	NA	NA	NA	0.458602832601959	0.848399151600848	1	0	1	0	1	0	0
0.857142857142857	0.1	0.454936594202899	0.731759241339268	0.0552147239263804	NA	NA	NA	NA	0.306116506873531	0.658620341379659	1	0	0	1	1	0	0
0.428571428571429	0.252380952380952	0.4765625	0.779562608863944	0.0105967651979922	NA	NA	NA	NA	0.477674022003619	0.937481062518937	1	0	0	1	0	1	0
0.571428571428571	0.114285714285714	0.543591485507246	0.787884652603058	0.0211935303959844	NA	NA	NA	NA	0.483642867541543	0.728310271689728	1	0	0	1	1	0	0
0.428571428571429	0.338095238095238	0.686707427536232	0.75614476485388	0.0172894590072504	NA	NA	NA	NA	0.0306969199093235	0.68023431976568	1	0	1	0	1	0	0
0.428571428571429	0.252380952380952	0.469429347826087	0.622411457325334	0.0139431121026213	NA	NA	NA	NA	0.167751596198241	0.542672457327543	1	0	0	1	0	1	0
0.714285714285714	0.0761904761904762	0.771739130434783	0.820592219856783	0.0145008365867262	NA	NA	NA	NA	0.0633695900838134	0.83021916978083	1	0	0	1	0	1	0
0.714285714285714	0.0238095238095238	0.319406702898551	0.529901296690536	0.0156162855549359	NA	NA	NA	NA	0.485036291412765	0.861630138369862	1	0	1	0	0	1	0
1	0.128571428571429	0.489470108695652	0.789045868008516	0.0100390407138873	NA	NA	NA	NA	0.270199446789926	0.481466518533481	1	0	1	0	0	1	0
0.857142857142857	0.19047619047619	0.46195652173913	0.767563383007548	0.0161740100390407	NA	NA	NA	NA	0.708795208285673	0.861630138369862	1	0	1	0	0	1	0
0.285714285714286	0.0761904761904762	0.20018115942029	0.356106057673698	0.0909090909090909	NA	NA	NA	NA	0.375704510949816	0.671750328249672	1	0	0	1	0	1	0
0.428571428571429	0.5	0.689538043478261	0.79175537062125	0.0909090909090909	NA	NA	NA	NA	0.0148077283031425	0.202605797394203	1	0	0	0	0	1	0
1	0.128571428571429	0.352694746376812	0.631120572866267	0.103736754043503	NA	NA	NA	NA	0.375704510949816	0.671750328249672	1	0	1	0	0	1	0
0.857142857142857	0.1	0.637115036231884	0.818463324946778	0.0462911321807027	NA	NA	NA	NA	0.0136014807728303	0.135844864155136	1	0	0	1	0	1	0
0.857142857142857	0.19047619047619	0.472033514492754	0.806464099090381	0.0217512548800892	NA	NA	NA	NA	0.134829357569203	0.214422785577214	1	0	1	0	0	1	0
1	0.128571428571429	0.499094202898551	0.750725759628411	0.0217512548800892	NA	NA	NA	NA	0.115591789197845	0.214422785577214	1	0	1	0	0	1	0
0.428571428571429	0.485714285714286	0.592391304347826	0.734275208051093	0.0117122141662019	NA	NA	NA	NA	0.101699145228043	0.481466518533481	1	0	1	0	0	1	0
0.285714285714286	0.280952380952381	0.658967391304348	0.854848074317786	0.0133853876185165	NA	NA	NA	NA	0.0604163633716698	0.542672457327543	1	0	0	1	0	1	0
0.428571428571429	0.5	0.356997282608696	0.582930133539772	0.011154489682097	NA	NA	NA	NA	0.392799950086309	0.861630138369862	1	0	1	0	0	1	0
0.857142857142857	0.19047619047619	0.52151268115942	0.845364815173215	0.0206358059118795	NA	NA	NA	NA	0.334088971154046	0.54024845975154	1	0	1	0	0	1	0
1	0.128571428571429	0.426403985507246	0.757112444358429	0.0206358059118795	NA	NA	NA	NA	0.375704510949816	0.671750328249672	1	0	1	0	0	1	0
0.142857142857143	0.442857142857143	0.649230072463768	0.771240565124831	0.0278862242052426	NA	NA	NA	NA	0.0126655990682778	0.202605797394203	1	0	0	1	0	1	0
0.285714285714286	0.280952380952381	0.324162137681159	0.519063286239597	0.0217512548800892	NA	NA	NA	NA	0.404238504253062	0.671750328249672	1	0	0	1	0	1	0
0.285714285714286	0.442857142857143	0.559442934782609	0.777627249854848	0.0122699386503067	NA	NA	NA	NA	0.153588586402679	0.48964751035249	1	0	0	1	0	1	0
0.714285714285714	0.0857142857142857	0.661005434782609	0.760015482872073	0.0133853876185165	NA	NA	NA	NA	0.0928394650916124	0.822240177759822	1	0	0	1	0	1	0
0.714285714285714	0.128571428571429	0.525135869565217	0.766595703503	0.0161740100390407	NA	NA	NA	NA	0.376973150593765	0.749015250984749	1	0	1	0	0	1	0
0.285714285714286	0.0761904761904762	0.391757246376812	0.666537642732727	0.015058561070831	NA	NA	NA	NA	0.480918411912734	0.861630138369862	1	0	0	1	0	1	0
0.571428571428571	0.423809523809524	0.679234601449275	0.820205148054964	0.165086447295036	NA	NA	NA	NA	0.00956679075764823	0.1002928997071	1	0	1	0	0	1	0
0.285714285714286	0.0761904761904762	0.386662137681159	0.610218695568028	0.129392080312326	NA	NA	NA	NA	0.375704510949816	0.671750328249672	1	0	0	1	0	1	0
0.571428571428571	0.080952380952381	0.499433876811594	0.804528740081285	0.0546569994422755	NA	NA	NA	NA	0.0822328057733503	0.1002928997071	1	0	0	1	0	1	0
0.714285714285714	0.0857142857142857	0.639153079710145	0.756918908457519	0.0959286112660346	NA	NA	NA	NA	0.0172826154774037	0.214422785577214	1	0	0	1	0	1	0
0.571428571428571	0.423809523809524	0.654664855072464	0.769885813818463	0.128276631344116	NA	NA	NA	NA	0.0106482540606867	0.1002928997071	1	0	1	0	0	1	0
0.285714285714286	0.280952380952381	0.444067028985507	0.6398296884072	0.0998326826547686	NA	NA	NA	NA	0.404238504253062	0.671750328249672	1	0	0	1	0	1	0
0.142857142857143	0.442857142857143	0.200860507246377	0.447842074704858	0.0886781929726715	NA	NA	NA	NA	0.690597508474929	0.671750328249672	1	0	0	1	0	1	0
0.857142857142857	0.0476190476190476	0.378170289855072	0.575188697503387	0.0462911321807027	NA	NA	NA	NA	0.161346005864859	0.54024845975154	1	0	1	0	0	1	0
0.428571428571429	0.252380952380952	0.422214673913043	0.598606541513451	0.00836586726157278	NA	NA	NA	NA	0.517438595761496	0.861630138369862	1	0	0	1	0	1	0
0.857142857142857	0.0476190476190476	0.642436594202899	0.831236694406812	0.0161740100390407	NA	NA	NA	NA	0.0622881267807749	0.861630138369862	1	0	0	0	0	1	0
0.285714285714286	0.442857142857143	0.548233695652174	0.740468356880201	0.0133853876185165	NA	NA	NA	NA	0.140153484599547	0.598424401575598	1	0	0	1	0	1	0
0.142857142857143	0.738095238095238	0.183423913043478	0.266111863750726	0.0128276631344116	NA	NA	NA	NA	0.708795208285673	0.861630138369862	1	0	1	0	0	1	0
0.428571428571429	0.104761904761905	0.634284420289855	0.796206696342172	0.0167317345231456	NA	NA	NA	NA	0.0742050204854107	0.481466518533481	1	0	1	0	0	1	0
0.428571428571429	0.361904761904762	0.791326992753623	0.807431778594929	0.0161740100390407	NA	NA	NA	NA	0.0282844248486991	0.481466518533481	1	0	0	1	0	1	0
0.428571428571429	0.252380952380952	0.507472826086957	0.814399071027676	0.0284439486893475	NA	NA	NA	NA	0.43451947673814	0.852237147762852	1	0	0	1	0	1	0
0.571428571428571	0.347619047619048	0.655117753623188	0.824075866073157	0.0250976017847183	NA	NA	NA	NA	NA	NA	1	0	1	0	0	1	0
0.142857142857143	0.442857142857143	0.693840579710145	0.858912328236888	0.0211935303959844	NA	NA	NA	NA	NA	NA	1	0	0	1	0	1	0
0.428571428571429	0.328571428571429	0.285326086956522	0.504741629572286	0.0814277746793084	NA	NA	NA	NA	0.874425472620261	0.852237147762852	1	0	0	1	0	1	0
0.428571428571429	0.423809523809524	0.639719202898551	0.853493323011419	0.030117122141662	NA	NA	NA	NA	NA	NA	1	0	0	1	0	1	0
0.142857142857143	0.442857142857143	0.531476449275362	0.692471453454616	0.0256553262688232	NA	NA	NA	NA	0.539899756670757	0.614584385415614	1	0	0	1	1	0	0
0.428571428571429	0.104761904761905	0.524796195652174	0.77143410102574	0.0234244283324038	NA	NA	NA	NA	0.313416384169041	0.614584385415614	1	0	1	0	1	0	0
0.142857142857143	0.495238095238095	0.469316123188406	0.668473001741823	0.0167317345231456	NA	NA	NA	NA	0.334421729093443	0.904252095747904	1	0	1	0	1	0	0
0.428571428571429	0.361904761904762	0.328238224637681	0.501838591058641	0.0133853876185165	NA	NA	NA	NA	0.663560925898966	0.904252095747904	1	0	1	0	1	0	0
0.857142857142857	0.1	0.41598731884058	0.733888136249274	0.0440602342442833	NA	NA	NA	NA	0.524343323003972	0.913140086859913	1	0	0	1	1	0	0
1	0.114285714285714	0.625113224637681	0.689761950841881	0.0446179587283882	NA	NA	NA	NA	0.0404716843790945	0.852338147661852	1	0	0	1	1	0	0
0.714285714285714	0.157142857142857	0.674365942028985	0.809947745306754	0.0133853876185165	0.455605962410888	0.511976047904192	0.103806228373702	0.28312570781427	0.121997379531227	0.756085243914756	1	0	1	0	1	0	0
0.714285714285714	0.128571428571429	0.431951992753623	0.746661505709309	0.0122699386503067	NA	NA	NA	NA	0.731921885073727	0.940511059488941	1	0	1	0	1	0	0
0.285714285714286	0.571428571428571	0.593183876811594	0.888716856976969	0.0184049079754601	0.183408943616332	0.838323353293413	0.314878892733564	0.177802944507361	0.515691616579664	0.721947278052722	1	0	0	1	0	1	0
0.428571428571429	0.361904761904762	0.616961050724638	0.67021482485001	0.0351366424986057	NA	NA	NA	NA	0.0734355177505563	0.895364104635895	1	0	0	1	1	0	0
0.714285714285714	0.0857142857142857	0.470448369565217	0.800851557964002	0.0368098159509202	NA	NA	NA	NA	0.570159931784622	0.868296131703868	1	0	0	1	1	0	0
0.714285714285714	0.252380952380952	0.527060688405797	0.625120959938068	0.060234244283324	NA	NA	NA	NA	0.194185055009047	0.774972225027775	1	0	1	0	1	0	0
0.714285714285714	0.195238095238095	0.497509057971014	0.657441455389975	0.0267707752370329	NA	NA	NA	NA	0.566478797080049	0.895465104534895	1	0	0	1	1	0	0
0.428571428571429	0.423809523809524	0.703238224637681	0.851945035804142	0.0167317345231456	NA	NA	NA	NA	0.071771728053574	0.413392586607413	1	0	0	1	1	0	0
0.428571428571429	0.338095238095238	0.275701992753623	0.33481710857364	0.0178471834913553	NA	NA	NA	NA	0.790404092922655	0.925058074941925	1	0	1	0	1	0	0
0.142857142857143	0.833333333333333	0.538496376811594	0.713179794851945	0.0167317345231456	NA	NA	NA	NA	0.468585570783853	0.828906171093829	1	0	0	1	1	0	0
1	0.128571428571429	0.613903985507246	0.691503773950068	0.0429447852760736	NA	NA	NA	NA	0.154212507539047	0.804363195636804	1	0	1	0	1	0	0
0.428571428571429	0.485714285714286	0.487998188405797	0.696729243274627	0.0964863357501394	NA	NA	NA	NA	0.554270740178441	0.923341076658923	1	0	1	0	1	0	0
0.285714285714286	0.9	0.548346920289855	0.634991290884459	0.116006692693809	NA	NA	NA	NA	0.116590063016035	0.2996667003333	1	0	0	1	1	0	0
0.714285714285714	0.252380952380952	0.611073369565217	0.699438745887362	0.0998326826547686	NA	NA	NA	NA	0.111515504440239	0.637814362185638	1	0	1	0	1	0	0
0.714285714285714	0.242857142857143	0.511209239130435	0.758854267466615	0.0117122141662019	NA	NA	NA	NA	0.147598943493542	0.488334511665488	1	0	0	1	1	0	0
0.428571428571429	0.104761904761905	0.483016304347826	0.717437584671957	0.0334634690462911	NA	NA	NA	NA	0.478589106336959	0.857994142005858	1	0	1	0	1	0	0
0.428571428571429	0.252380952380952	0.401154891304348	0.559512289529708	0.0295593976575572	NA	NA	NA	NA	0.376266039972547	0.90980709019291	1	0	0	1	1	0	0
0.857142857142857	0	0.557404891304348	0.80723824269402	0.0267707752370329	NA	NA	NA	NA	0.296404134517397	0.871124128875871	1	0	1	0	0	1	0
0.285714285714286	0.280952380952381	0.478260869565217	0.778014321656667	0.0669269380925823	NA	NA	NA	NA	0.257034710812553	0.496010503989496	1	0	0	1	1	0	0
0.428571428571429	0.361904761904762	0.629415760869565	0.820205148054964	0.0691578360290017	NA	NA	NA	NA	0.509785163155377	0.693263306736693	1	0	1	0	1	0	0
0.428571428571429	0.5	0.288496376811594	0.495064834526805	0.0217512548800892	NA	NA	NA	NA	0.636482748580579	0.892435107564892	1	0	1	0	1	0	0
0.285714285714286	0.571428571428571	0.732223731884058	0.843235920263209	0.0133853876185165	NA	NA	NA	NA	0.0662396273111079	0.644884355115645	1	0	0	1	0	1	0
0.428571428571429	0.328571428571429	0.384284420289855	0.613121734081672	0.11154489682097	0.416720674011666	0.431137724550898	0.0865051903114187	0.35673839184598	0.384751367427157	0.863044136955863	1	0	0	1	1	0	0
0.428571428571429	0.361904761904762	0.622169384057971	0.851364428101413	0.107083100948132	0.084251458198315	0.359281437125749	0.26643598615917	0.320498301245753	0.350955639207204	0.69043530956469	1	0	0	1	1	0	0
0.714285714285714	0.0857142857142857	0.533514492753623	0.704470679311012	0.0959286112660346	0.532080362929358	0.491017964071856	0.0484429065743945	0.332955832389581	0.772601543164944	0.93970306029694	1	0	0	1	1	0	0
1	0.080952380952381	0.485733695652174	0.835107412425005	0.141104294478528	0.00518470511989631	0.508982035928144	0.1280276816609	0.156285390713477	0.516793877253915	0.784769215230785	1	0	1	0	1	0	0
0.571428571428571	0.0904761904761905	0.474071557971014	0.572672730791562	0.11266034578918	NA	NA	NA	NA	0.339974627207121	0.884860115139885	1	0	1	0	1	0	0
0.714285714285714	0.180952380952381	0.546422101449275	0.80704470679311	0.146681539319576	0.191186001296176	0.413173652694611	0.193771626297578	0.245753114382786	0.357901961192105	0.806686193313807	1	0	0	1	1	0	0
0.428571428571429	0.328571428571429	0.6484375	0.89858718792336	0.147796988287786	0.552819183408944	0.431137724550898	0.0865051903114187	0.335220838052095	0.258885676850446	0.740935259064741	1	0	0	1	1	0	0
0.285714285714286	0.442857142857143	0.640511775362319	0.863363653957809	0.141662018962632	0.362281270252754	0.733532934131736	0.259515570934256	0.389580973952435	0.456897448162552	0.740935259064741	1	0	0	1	1	0	0
0.428571428571429	0.509523809523809	0.232223731884058	0.408554286820205	0.141104294478528	0.132209980557356	0.55688622754491	0.252595155709343	0.407701019252548	0.942640850196535	0.941117058882941	1	0	1	0	1	0	0
1	0.128571428571429	0.502490942028986	0.665376427327269	0.118237590630229	NA	0.419161676646707	0.0380622837370242	0.242355605889015	0.422727367260778	0.891021108978891	1	0	1	0	1	0	0
0.571428571428571	0.114285714285714	0.268229166666667	0.39578091736017	0.0184049079754601	NA	NA	NA	NA	0.690451926876443	0.941117058882941	1	0	0	1	1	0	0
0.571428571428571	0.080952380952381	0.542912137681159	0.815366750532224	0.0195203569436698	NA	NA	NA	NA	0.64790050537612	0.81022118977881	1	0	1	0	0	1	0
0.714285714285714	0.242857142857143	0.362205615942029	0.673892006967292	0.018962632459565	NA	NA	NA	NA	0.451843686957969	0.732754267245733	1	0	0	1	1	0	0
0.714285714285714	0.228571428571429	0.423913043478261	0.673311399264564	0.0184049079754601	NA	NA	NA	NA	0.36753114406339	0.828502171497828	1	0	1	0	1	0	0
0.285714285714286	0.442857142857143	0.508718297101449	0.789239403909425	0.0167317345231456	NA	NA	NA	NA	0.687623484391573	0.648823351176649	1	0	0	1	1	0	0
1	0.114285714285714	0.553555253623188	0.751886975033869	0.0167317345231456	NA	NA	NA	NA	0.172139841524031	0.682254317745682	1	0	0	1	1	0	0
0.714285714285714	0.242857142857143	0.5546875	0.764079736791175	0.0133853876185165	NA	NA	NA	NA	0.174365160243745	0.537218462781537	1	0	0	1	1	0	0
0.857142857142857	0.19047619047619	0.51460597826087	0.804722275982195	0.0139431121026213	NA	NA	NA	NA	0.534991577064659	0.828502171497828	1	0	1	0	1	0	0
0.857142857142857	0.19047619047619	0.519021739130435	0.771240565124831	0.015058561070831	NA	NA	NA	NA	0.457666950897407	0.58024441975558	1	0	1	0	1	0	0
0.285714285714286	0.280952380952381	0.561367753623188	0.886975033868783	0.0200780814277747	NA	NA	NA	NA	0.47659255870058	0.853752146247854	1	0	0	1	1	0	0
0.714285714285714	0.0761904761904762	0.47463768115942	0.625895103541707	0.0195203569436698	NA	NA	NA	NA	0.310504752199322	0.925361074638925	1	0	0	1	1	0	0
0.142857142857143	0.833333333333333	0.547327898550725	0.747048577511128	0.018962632459565	NA	NA	NA	NA	0.764448973649731	0.762044237955762	1	0	0	1	1	0	0
0.285714285714286	0.666666666666667	0.477468297101449	0.703502999806464	0.0250976017847183	NA	NA	NA	NA	0.409749807624316	0.899000100999899	1	0	0	1	1	0	0
0.285714285714286	0.442857142857143	0.500226449275362	0.733501064447455	0.0139431121026213	NA	NA	NA	NA	0.446623546783686	0.786991213008787	1	0	0	1	1	0	0
0.714285714285714	0.252380952380952	0.413156702898551	0.635958970389007	0.0167317345231456	NA	NA	NA	NA	0.386352765010503	0.847389152610847	1	0	1	0	1	0	0
0.285714285714286	0.4	0.428215579710145	0.651248306560867	0.015058561070831	NA	NA	NA	NA	0.424245575359275	0.831936168063832	1	0	0	1	1	0	0
0.714285714285714	0.242857142857143	0.272984601449275	0.527191794077801	0.0161740100390407	NA	NA	NA	NA	0.486824865337021	0.847389152610847	1	0	0	1	1	0	0
0.285714285714286	0.4	0.587296195652174	0.64950648345268	0.0156162855549359	NA	NA	NA	NA	0.0739970467732879	0.831936168063832	1	0	0	1	1	0	0
0.285714285714286	0.714285714285714	0.738451086956522	0.797561447648539	0.0145008365867262	NA	NA	NA	NA	0.0341076887881372	0.795273204726795	1	0	0	1	1	0	0
0.285714285714286	0.666666666666667	0.577898550724638	0.699051674085543	0.0139431121026213	NA	NA	NA	NA	0.112492980887216	0.831936168063832	1	0	0	1	1	0	0
0.571428571428571	0.114285714285714	0.388586956521739	0.670408360750919	0.0122699386503067	NA	NA	NA	NA	0.599650604163634	0.840420159579841	1	0	0	1	1	0	0
0.571428571428571	0.261904761904762	0.32223731884058	0.536094445519644	0.011154489682097	NA	NA	NA	NA	0.953330698999646	0.901929098070902	1	0	1	0	1	0	0
0.142857142857143	0.442857142857143	0.523324275362319	0.744339074898394	0.0161740100390407	NA	NA	NA	NA	0.6216126281638	0.916069083930916	1	0	0	1	1	0	0
0.285714285714286	0.4	0.431725543478261	0.629959357460809	0.0167317345231456	NA	NA	NA	NA	0.515525237609966	0.916069083930916	1	0	0	1	1	0	0
0.714285714285714	0.242857142857143	0.541100543478261	0.799690342558545	0.0172894590072504	NA	NA	NA	NA	0.424848699124431	0.738713261286739	1	0	0	1	1	0	0
0.285714285714286	0.280952380952381	0.477015398550725	0.692664989355525	0.018962632459565	NA	NA	NA	NA	0.487719152299149	0.882133117866882	1	0	0	1	1	0	0
0.714285714285714	0.195238095238095	0.455729166666667	0.684149409715502	0.0195203569436698	NA	NA	NA	NA	0.398352848199988	0.882133117866882	1	0	0	1	1	0	0
0.714285714285714	0.242857142857143	0.648211050724638	0.874008128507838	0.0195203569436698	NA	NA	NA	NA	NA	NA	1	0	0	1	1	0	0
0.285714285714286	0.280952380952381	0.50192481884058	0.77646603444939	0.0211935303959844	NA	NA	NA	NA	0.385832830730196	0.851631148368852	1	0	0	1	1	0	0
0.428571428571429	0.252380952380952	0.556159420289855	0.700019353590091	0.0211935303959844	NA	NA	NA	NA	0.183557598319572	0.815473184526815	1	0	0	1	1	0	0
1	0.114285714285714	0.592391304347826	0.631507644668086	0.0200780814277747	NA	NA	NA	NA	0.0945032547885947	0.882133117866882	1	0	0	1	1	0	0
0.714285714285714	0.0857142857142857	0.423460144927536	0.648151732146313	0.0211935303959844	NA	NA	NA	NA	0.725557889482769	0.882133117866882	1	0	0	1	1	0	0
1	0.080952380952381	0.519361413043478	0.71066382814012	0.0200780814277747	NA	NA	NA	NA	0.0683609591747603	0.882133117866882	1	0	1	0	1	0	0
0.857142857142857	0.19047619047619	0.507586050724638	0.762918521385717	0.0178471834913553	NA	NA	NA	NA	0.626292036686563	0.873851126148874	1	0	1	0	1	0	0
0.714285714285714	0.0238095238095238	0.549592391304348	0.699245209986452	0.0223089793641941	NA	NA	NA	NA	0.222573466713807	0.933946066053934	1	0	1	0	1	0	0
0.857142857142857	0.1	0.479959239130435	0.625120959938068	0.0178471834913553	NA	NA	NA	NA	0.599629806792422	0.869104130895869	1	0	0	1	1	0	0
0.714285714285714	0.195238095238095	0.497848731884058	0.72092123088833	0.0161740100390407	NA	NA	NA	NA	0.3983736455712	0.873851126148874	1	0	0	1	1	0	0
0.714285714285714	0.180952380952381	0.553328804347826	0.782465647377589	0.0195203569436698	NA	NA	NA	NA	0.249173304494312	0.412180587819412	1	0	0	1	1	0	0
0.285714285714286	0.0761904761904762	0.461616847826087	0.702535320301916	0.0200780814277747	NA	NA	NA	NA	0.472973816109644	0.847187152812847	1	0	0	1	1	0	0
0.571428571428571	0.114285714285714	0.574275362318841	0.808205922198568	0.15170105967652	0.0998055735580039	0.440119760479042	0.356401384083045	0.211778029445074	0.667554021171724	0.90970609029391	1	0	0	0	1	0	0
0.142857142857143	0.733333333333333	0.517323369565217	0.514418424617767	0.109871723368656	NA	NA	NA	NA	0.11536301811451	0.940511059488941	1	0	1	0	1	0	0
0.857142857142857	0.1	0.545403079710145	0.804528740081285	0.113218070273285	NA	NA	NA	NA	0.670548842626292	0.940511059488941	1	0	0	1	1	0	0
0.714285714285714	0.242857142857143	0.658288043478261	0.855235146119605	0.0290016731734523	NA	NA	NA	NA	0.0791755922051453	0.367033632966367	1	0	0	1	1	0	0
0.857142857142857	0.0476190476190476	0.54585597826087	0.703502999806464	0.0133853876185165	NA	NA	NA	NA	0.255870058024666	0.928492071507929	1	0	1	0	1	0	0
0.857142857142857	0.1	0.518002717391304	0.826785368685891	0.0256553262688232	NA	NA	NA	NA	0.370193207578562	0.642965357034643	1	0	0	1	0	1	0
0.285714285714286	0.4	0.450973731884058	0.626669247145345	0.0234244283324038	NA	NA	NA	NA	0.399163945677266	0.897788102211898	1	0	0	1	0	1	0
0.571428571428571	0.0904761904761905	0.502830615942029	0.626669247145345	0.0172894590072504	NA	NA	NA	NA	0.602853399330325	0.927482072517927	1	0	1	0	1	0	0
0.142857142857143	0.442857142857143	0.614583333333333	0.696729243274627	0.0145008365867262	NA	NA	NA	NA	0.0711270095459934	0.727805272194728	1	0	0	1	1	0	0
0.714285714285714	0.180952380952381	0.419270833333333	0.683955873814593	0.0161740100390407	NA	NA	NA	NA	0.656593806542853	0.920816079183921	1	0	0	1	1	0	0
0.714285714285714	0.180952380952381	0.55366847826087	0.816140894135862	0.0161740100390407	NA	NA	NA	NA	0.291308778570389	0.655489344510656	1	0	0	1	1	0	0
0.428571428571429	0.328571428571429	0.418704710144928	0.709889684536481	0.0156162855549359	NA	NA	NA	NA	0.944283842522305	0.920816079183921	1	0	0	1	1	0	0
0.285714285714286	0.9	0.888360507246377	0.906522159860654	0.0167317345231456	NA	NA	NA	NA	NA	NA	1	0	0	1	1	0	0
0.714285714285714	0.195238095238095	0.333786231884058	0.472614670021289	0.0184049079754601	NA	NA	NA	NA	0.61668365118649	0.93960206039794	1	0	0	1	1	0	0
0.285714285714286	0.280952380952381	0.519701086956522	0.671376040255467	0.0184049079754601	NA	NA	NA	NA	0.11609092610694	0.664175335824664	1	0	0	1	1	0	0
0.857142857142857	0.371428571428571	0.54981884057971	0.788658796206696	0.0195203569436698	NA	NA	NA	NA	0.38587442547262	0.584385415614584	1	0	0	1	1	0	0
1	0.128571428571429	0.630661231884058	0.827753048190439	0.0200780814277747	NA	NA	NA	NA	0.287877212320363	0.787395212604787	1	0	1	0	1	0	0
0.142857142857143	0.495238095238095	0.675384963768116	0.753048190439326	0.0105967651979922	NA	NA	NA	NA	0.0534700413867687	0.845369154630845	1	0	1	0	1	0	0
0.571428571428571	0.423809523809524	0.368432971014493	0.672730791561835	0.0161740100390407	NA	NA	NA	NA	0.527046981261569	0.917887082112918	1	0	1	0	1	0	0
0.285714285714286	0.9	0.514379528985507	0.763499129088446	0.015058561070831	NA	NA	NA	NA	0.437971840359379	0.664175335824664	1	0	0	1	1	0	0
0.428571428571429	0.361904761904762	0.479619565217391	0.681826978904587	0.015058561070831	NA	NA	NA	NA	0.381195016949858	0.746894253105747	1	0	0	1	1	0	0
0.142857142857143	0.457142857142857	0.158288043478261	0.0932843042384363	0.0161740100390407	NA	NA	NA	NA	0.598777114572718	0.927482072517927	1	0	1	0	1	0	0
0.714285714285714	0.228571428571429	0.534533514492754	0.738145926069286	0.0161740100390407	NA	NA	NA	NA	0.344716427843521	0.776689223310777	1	0	1	0	1	0	0
0.142857142857143	0.833333333333333	0.4296875	0.606928585252564	0.0167317345231456	NA	NA	NA	NA	0.894120583158289	0.892334107665892	1	0	0	1	1	0	0
0.142857142857143	0.495238095238095	0.532042572463768	0.777240178053029	0.0167317345231456	NA	NA	NA	NA	0.4183599193062	0.892334107665892	1	0	1	0	1	0	0
0.714285714285714	0.242857142857143	0.55174365942029	0.636539578091736	0.0156162855549359	NA	NA	NA	NA	0.187529896221118	0.927482072517927	1	0	0	1	1	0	0
0.285714285714286	0.280952380952381	0.47067481884058	0.749371008322044	0.0172894590072504	NA	NA	NA	NA	0.55397957698147	0.922836077163923	1	0	0	1	1	0	0
0.714285714285714	0.0761904761904762	0.564990942028985	0.741629572285659	0.0178471834913553	NA	NA	NA	NA	0.22752324106233	0.893748106251894	1	0	0	1	1	0	0
0.428571428571429	0.104761904761905	0.595221920289855	0.790594155215793	0.0161740100390407	NA	NA	NA	NA	0.172534991577065	0.761640238359762	1	0	1	0	1	0	0
0.714285714285714	0.0857142857142857	0.30174365942029	0.537642732726921	0.0178471834913553	NA	NA	NA	NA	0.605765031300044	0.922836077163923	1	0	0	1	1	0	0
0.428571428571429	0.361904761904762	0.390511775362319	0.543642345655119	0.0128276631344116	NA	NA	NA	NA	0.381922924942287	0.922836077163923	1	0	0	1	1	0	0
0.571428571428571	0.242857142857143	0.511322463768116	0.792335978323979	0.0239821528165086	NA	NA	NA	NA	0.806043716074288	0.761640238359762	1	0	0	1	1	0	0
0.571428571428571	0.242857142857143	0.707201086956522	0.927230501257983	0.0206358059118795	NA	NA	NA	NA	0.12831978037976	0.734673265326735	1	0	0	1	1	0	0
0.428571428571429	0.252380952380952	0.545063405797101	0.768531062512096	0.0167317345231456	NA	NA	NA	NA	0.472641058170247	0.927482072517927	1	0	0	1	1	0	0
0.571428571428571	0.0761904761904762	0.535326086956522	0.673504935165473	0.0390407138873397	NA	NA	NA	NA	0.530977684420689	0.918998081001919	1	0	1	0	1	0	0
0.285714285714286	0.442857142857143	0.590466485507246	0.623766208631701	0.0613496932515337	0.382372002592353	0.266467065868263	0.259515570934256	0.342015855039638	0.113324875735707	0.896374103625896	1	0	0	1	1	0	0
1	0.114285714285714	0.494338768115942	0.737178246564738	0.0619074177356386	0.440051847051199	0.580838323353293	0.013840830449827	0.432616081540204	0.52084936464031	0.925664074335926	1	0	0	1	1	0	0
0.285714285714286	0.0761904761904762	0.410552536231884	0.674859686471841	0.0234244283324038	NA	NA	NA	NA	0.500613522450762	0.897081102918897	1	0	0	1	1	0	0
0.285714285714286	0.280952380952381	0.727355072463768	0.919295529320689	0.109871723368656	0.0667530784186649	0.655688622754491	0.152249134948097	0.177802944507361	0.0809017740157644	0.620745379254621	1	0	0	1	1	0	0
0.285714285714286	0.461904761904762	0.254189311594203	0.419972904973873	0.113218070273285	NA	NA	NA	NA	0.669592163550527	0.939198060801939	1	0	1	0	1	0	0
0.285714285714286	0.4	0.668365036231884	0.751693439132959	0.118237590630229	0.067401166558652	0.652694610778443	0.242214532871972	0.354473386183465	0.179002974024083	0.896172103827896	1	0	0	1	1	0	0
0.714285714285714	0.0761904761904762	0.285665760869565	0.403328817495645	0.119910764082543	NA	NA	NA	NA	0.315100971237236	0.939198060801939	1	0	0	1	1	0	0
0.857142857142857	0.114285714285714	0.680819746376812	0.839558738145926	0.018962632459565	NA	NA	NA	NA	0.031112867333569	0.819210180789819	1	0	1	0	1	0	0
0.571428571428571	0.0904761904761905	0.185348731884058	0.231081865686085	0.011154489682097	NA	NA	NA	NA	0.411829544745544	0.929098070901929	1	0	1	0	0	1	0
0.714285714285714	0.128571428571429	0.42289402173913	0.662860460615444	0.0161740100390407	NA	NA	NA	NA	0.717550901566042	0.921927078072922	1	0	1	0	0	1	0
0.714285714285714	0.447619047619048	0.266417572463768	0.499709696148636	0.0758505298382599	NA	NA	NA	NA	0.552960505792068	0.921119078880921	1	0	1	0	1	0	0
0.285714285714286	0.442857142857143	0.61820652173913	0.651248306560867	0.0758505298382599	0.243033052495139	0.733532934131736	0.259515570934256	0.426953567383918	0.0713141858869039	0.818604181395819	1	0	0	1	1	0	0
0.428571428571429	0.104761904761905	0.450294384057971	0.662279852912715	0.0769659788064696	0.387556707712249	0.42814371257485	0.179930795847751	0.338618346545866	0.329555144229769	0.894354105645894	1	0	1	0	1	0	0
0.714285714285714	0.195238095238095	0.246376811594203	0.547513063673311	0.049079754601227	NA	NA	NA	NA	0.617390761807708	0.940713059286941	1	0	0	1	1	0	0
0.571428571428571	0.114285714285714	0.145380434782609	0.284884846138959	0.0485220301171221	NA	NA	NA	NA	0.670652829482353	0.940713059286941	1	0	0	1	1	0	0
0.142857142857143	0.457142857142857	0.863564311594203	0.738145926069286	0.0474065811489124	NA	NA	NA	NA	0.0107314435455358	0.799010200989799	1	0	0	1	1	0	0
0.428571428571429	0.5	0.755095108695652	0.870911554093284	0.0479643056330173	NA	0.751497005988024	0.321799307958477	0.160815402038505	0.0335877545078302	0.665185334814665	1	0	1	0	1	0	0
0.571428571428571	0.114285714285714	0.336503623188406	0.640216760209019	0.0474065811489124	NA	NA	NA	NA	0.670652829482353	0.940713059286941	1	0	0	1	1	0	0
1	0.114285714285714	0.495018115942029	0.821946971163151	0.0652537646402677	NA	NA	NA	NA	0.439074101033629	0.779416220583779	1	0	0	1	1	0	0
0.428571428571429	0.252380952380952	0.545403079710145	0.809754209405845	0.0652537646402677	NA	NA	NA	NA	0.32718424391157	0.582062417937582	1	0	0	1	1	0	0
0.428571428571429	0.252380952380952	0.570086050724638	0.887362105670602	0.0373675404350251	NA	0.416167664670659	0.0761245674740484	0.22876557191393	0.48927895514007	0.814362185637814	1	0	0	1	1	0	0
0.714285714285714	0.228571428571429	0.516983695652174	0.753822334042965	0.0373675404350251	0.395333765392093	0.42814371257485	0.588235294117647	0.372593431483579	0.392675165859035	0.885567114432886	1	0	1	0	1	0	0
0.714285714285714	0.3	0.211050724637681	0.199148442035998	0.0334634690462911	NA	NA	NA	NA	0.61595574319406	0.938491061508938	1	0	1	0	1	0	0
0.857142857142857	0.114285714285714	0.612884963768116	0.840913489452293	0.231455660903514	0.0946208684381076	0.517964071856287	0.13840830449827	0.27519818799547	0.256431587047397	0.651247348752651	1	0	1	0	1	0	0
0.714285714285714	0.195238095238095	0.387794384057971	0.623766208631701	0.0284439486893475	NA	NA	NA	NA	0.411579976290997	0.903040096959903	1	0	0	1	1	0	0
0.714285714285714	0.114285714285714	0.61911231884058	0.909812270176118	0.0440602342442833	NA	NA	NA	NA	NA	NA	1	0	0	1	1	0	0
0.714285714285714	0.0857142857142857	0.636209239130435	0.76156377007935	0.0351366424986057	NA	NA	NA	NA	0.129609217394921	0.69033430966569	1	0	0	1	1	0	0
0.285714285714286	0.4	0.263473731884058	0.407780143216567	0.00669269380925823	NA	NA	NA	NA	0.448287336480669	0.879406120593879	1	0	0	1	1	0	0
0.571428571428571	0.242857142857143	0.52638134057971	0.816140894135862	0.00390407138873397	NA	NA	NA	NA	0.342179148555623	0.74982325017675	1	0	0	1	1	0	0
0.142857142857143	0.457142857142857	0.636775362318841	0.848654925488678	0.0362520914668154	NA	NA	NA	NA	0.32691387808581	0.574790425209575	1	0	0	1	1	0	0
0.428571428571429	0.328571428571429	0.473845108695652	0.628798142055351	0.0172894590072504	NA	NA	NA	NA	0.937150344196494	0.918695081304919	1	0	0	1	1	0	0
0.285714285714286	0.280952380952381	0.446784420289855	0.591058641377976	0.0557724484104852	NA	NA	NA	NA	0.357444419025435	0.918695081304919	1	0	0	1	1	0	0
0.714285714285714	0.114285714285714	0.501585144927536	0.784401006386685	0.0306748466257669	NA	NA	NA	NA	0.310400765343261	0.915968084031916	1	0	0	1	1	0	0
0.571428571428571	0.423809523809524	0.504076086956522	0.669247145345461	0.0686001115448968	NA	NA	NA	NA	0.523324251814571	0.796485203514796	1	0	1	0	1	0	0
0.714285714285714	0.195238095238095	0.471807065217391	0.640216760209019	0.0485220301171221	NA	NA	NA	NA	0.413659713412225	0.907585092414907	1	0	0	1	1	0	0
0.285714285714286	0.4	0.636322463768116	0.706212502419199	0.0468488566648076	NA	NA	NA	NA	0.0937129546825281	0.907585092414907	1	0	0	1	1	0	0
0.428571428571429	0.104761904761905	0.72067481884058	0.758467195664796	0.0412716118237591	NA	NA	NA	NA	0.0399933448412121	0.732552267447732	1	0	1	0	1	0	0
0.285714285714286	0.666666666666667	0.622622282608696	0.721308302690149	0.0412716118237591	NA	NA	NA	NA	0.120978308341826	0.8003231996768	1	0	0	1	1	0	0
1	0.114285714285714	0.567255434782609	0.856783433326882	0.0412716118237591	NA	NA	NA	NA	0.249298088721586	0.456519543480456	1	0	0	1	1	0	0
0.285714285714286	0.652380952380952	0.533514492753623	0.698664602283724	0.0429447852760736	NA	NA	NA	NA	0.0985587421749891	0.841632158367842	1	0	1	0	1	0	0
0.571428571428571	0.114285714285714	0.802536231884058	0.814786142829495	0.0262130507529281	0.199611147116008	0.440119760479042	0.356401384083045	0.635334088335221	0.0234802320986627	0.547015452984547	1	0	0	1	1	0	0
0.142857142857143	0.833333333333333	0.630548007246377	0.726920843816528	0.108198549916341	0.155541153596889	0.305389221556886	0.57439446366782	0.331823329558324	0.263336314289874	0.911827088172912	1	0	0	1	1	0	0
0.857142857142857	0.19047619047619	0.592051630434783	0.802399845171279	0.0440602342442833	NA	NA	NA	NA	0.127196722334297	0.392687607312393	1	0	1	0	1	0	0
0.714285714285714	0.180952380952381	0.548460144927536	0.773950067737565	0.0172894590072504	NA	NA	NA	NA	0.36615851756338	0.825371174628825	1	0	0	1	1	0	0
0.571428571428571	0.080952380952381	0.43263134057971	0.537062125024192	0.0496374790853318	NA	NA	NA	NA	0.684191918141547	0.912837087162913	1	0	0	1	1	0	0
0.285714285714286	0.280952380952381	0.41995018115942	0.569189084575189	0.0267707752370329	NA	NA	NA	NA	0.551962231973879	0.91950308049692	1	0	0	1	1	0	0
0.285714285714286	0.4	0.525475543478261	0.624927424037159	0.0412716118237591	NA	NA	NA	NA	0.130461909614625	0.66013533986466	1	0	0	1	1	0	0
0.285714285714286	0.514285714285714	0.51370018115942	0.640216760209019	0.0485220301171221	NA	NA	NA	NA	0.17386602333465	0.703161296838703	1	0	1	0	1	0	0
0.714285714285714	0.114285714285714	0.424592391304348	0.566673117863364	0.0295593976575572	NA	NA	NA	NA	0.531684795041907	0.953136046863953	1	0	0	1	1	0	0
0.857142857142857	0.1	0.54495018115942	0.726727307915618	0.0250976017847183	NA	NA	NA	NA	0.629141276542645	0.8995051004949	1	0	0	1	1	0	0
0.857142857142857	0.19047619047619	0.401607789855072	0.61428294948713	0.0250976017847183	NA	NA	NA	NA	0.586673044527172	0.953136046863953	1	0	1	0	1	0	0
0.142857142857143	0.495238095238095	0.242527173913043	0.409521966324753	0.0161740100390407	NA	NA	NA	NA	0.885052929309735	0.836885163114837	1	0	1	0	0	1	0
0.571428571428571	0.261904761904762	0.55366847826087	0.813818463324947	0.0139431121026213	NA	NA	NA	NA	0.31331239731298	0.686597313402687	1	0	1	0	0	1	0
0.714285714285714	0.114285714285714	0.409986413043478	0.658796206696342	0.0312325711098717	NA	NA	NA	NA	0.467233741655055	0.836885163114837	1	0	0	1	0	1	0
0.428571428571429	0.5	0.411571557971014	0.669053609444552	0.0250976017847183	NA	NA	NA	NA	0.597134122246948	0.836885163114837	1	0	1	0	0	1	0
0.285714285714286	0.466666666666667	0.132472826086957	0.361137991097349	0.015058561070831	NA	NA	NA	NA	0.958779610257264	0.935057064942935	1	0	1	0	0	1	0
0.714285714285714	0.195238095238095	0.684103260869565	0.848267853686859	0.015058561070831	NA	NA	NA	NA	0.0535116361291933	0.670639329360671	1	0	0	1	0	1	0
0.428571428571429	0.361904761904762	0.236186594202899	0.406812463712019	0.015058561070831	NA	NA	NA	NA	0.68604288417944	0.935057064942935	1	0	1	0	0	1	0
0.714285714285714	0.195238095238095	0.326313405797101	0.504935165473195	0.00390407138873397	NA	NA	NA	NA	0.369319717987646	0.836885163114837	1	0	0	1	0	1	0
0.714285714285714	0.242857142857143	0.625	0.818269789045868	0.0139431121026213	NA	NA	NA	NA	0.100534492440156	0.495404504595495	1	0	0	1	0	1	0
0.142857142857143	0.442857142857143	0.442934782608696	0.749177472421134	0.0122699386503067	NA	NA	NA	NA	0.659505438512572	0.846884153115847	1	0	0	1	0	1	0
0.428571428571429	0.361904761904762	0.227355072463768	0.204567447261467	0.0128276631344116	NA	NA	NA	NA	0.435725724268453	0.854661145338855	1	0	0	1	0	1	0
0.428571428571429	0.361904761904762	0.382359601449275	0.569189084575189	0.0133853876185165	NA	NA	NA	NA	0.443711914813968	0.87041712958287	1	0	0	1	0	1	0
0.714285714285714	0.180952380952381	0.685348731884058	0.873621056706019	0.0256553262688232	NA	NA	NA	NA	NA	NA	1	0	0	1	1	0	0
0.714285714285714	0.0857142857142857	0.526268115942029	0.706406038320108	0.0245398773006135	NA	NA	NA	NA	0.213318636524343	0.896475103524896	1	0	0	1	1	0	0
0.428571428571429	0.423809523809524	0.673346920289855	0.844977743371395	0.0167317345231456	NA	NA	NA	NA	0.0536156229852547	0.81042318957681	1	0	0	1	1	0	0
0.571428571428571	0.114285714285714	0.44429347826087	0.537449196826011	0.0167317345231456	NA	NA	NA	NA	0.588149657883244	0.933037066962933	1	0	0	1	1	0	0
0.428571428571429	0.423809523809524	0.517096920289855	0.793110121927618	0.0167317345231456	NA	NA	NA	NA	0.588045671027182	0.713766286233714	1	0	0	1	1	0	0
0.714285714285714	0.0238095238095238	0.498301630434783	0.687826591832785	0.0172894590072504	NA	NA	NA	NA	0.448245741738244	0.896475103524896	1	0	1	0	1	0	0
0.428571428571429	0.361904761904762	0.201879528985507	0.253532030191601	0.0172894590072504	NA	NA	NA	NA	0.469251086662646	0.920816079183921	1	0	0	1	1	0	0
0.571428571428571	0.242857142857143	0.538836050724638	0.789820011612154	0.0172894590072504	NA	NA	NA	NA	0.361895056464863	0.793354206645793	1	0	0	1	1	0	0
0.142857142857143	0.438095238095238	0.746037137681159	0.805109347784014	0.0172894590072504	NA	NA	NA	NA	0.0494561487427989	0.795778204221796	1	0	1	0	1	0	0
0.714285714285714	0.0857142857142857	0.509963768115942	0.718985871879234	0.0161740100390407	NA	NA	NA	NA	0.176174531539213	0.81042318957681	1	0	0	1	1	0	0
0.285714285714286	0.342857142857143	0.681272644927536	0.716856976969228	0.0223089793641941	NA	NA	NA	NA	0.0394526131896928	0.773861226138774	1	0	1	0	1	0	0
0.571428571428571	0.347619047619048	0.230638586956522	0.419972904973873	0.0172894590072504	NA	NA	NA	NA	0.477944387829378	0.937986062013938	1	0	1	0	1	0	0
0.428571428571429	0.5	0.240149456521739	0.36539578091736	0.0178471834913553	NA	NA	NA	NA	0.427406775783541	0.937986062013938	1	0	1	0	1	0	0
0.571428571428571	0.0904761904761905	0.479166666666667	0.706406038320108	0.0167317345231456	NA	NA	NA	NA	0.415760247904665	0.937986062013938	1	0	1	0	1	0	0
0.571428571428571	0.242857142857143	0.568840579710145	0.834913876524095	0.0161740100390407	NA	NA	NA	NA	0.287253291183994	0.628522371477628	1	0	0	1	1	0	0
0.428571428571429	0.314285714285714	0.260190217391304	0.369266498935553	0.0167317345231456	NA	NA	NA	NA	0.335607179252543	0.937986062013938	1	0	1	0	1	0	0
0.571428571428571	0.423809523809524	0.687047101449275	0.799496806657635	0.0167317345231456	NA	NA	NA	NA	0.0685689328868831	0.61034238965761	1	0	1	0	1	0	0
0.285714285714286	0.666666666666667	0.536911231884058	0.775498354944842	0.0156162855549359	NA	NA	NA	NA	0.412183100056153	0.628522371477628	1	0	0	1	1	0	0
0.285714285714286	0.4	0.384963768115942	0.587187923359783	0.0167317345231456	NA	NA	NA	NA	0.527774889253998	0.937986062013938	1	0	0	1	1	0	0
0.571428571428571	0.423809523809524	0.58491847826087	0.822914650667699	0.0167317345231456	NA	NA	NA	NA	0.29397084208556	0.642460357539642	1	0	1	0	1	0	0
0.714285714285714	0.252380952380952	0.560461956521739	0.760209018772982	0.0167317345231456	NA	NA	NA	NA	0.299294969115904	0.853348146651853	1	0	1	0	1	0	0
1	0.128571428571429	0.647305253623188	0.766789239403909	0.0156162855549359	NA	NA	NA	NA	0.0722708649626687	0.656903343096657	1	0	1	0	1	0	0
0.142857142857143	0.495238095238095	0.585597826086957	0.793884265531256	0.0178471834913553	NA	NA	NA	NA	0.226296196160805	0.656903343096657	1	0	1	0	1	0	0
0.285714285714286	0.342857142857143	0.706748188405797	0.747242113412038	0.0161740100390407	NA	NA	NA	NA	0.0349811783790529	0.61034238965761	1	0	1	0	1	0	0
1	0.128571428571429	0.474411231884058	0.600541900522547	0.0145008365867262	NA	NA	NA	NA	0.285651893600649	0.937986062013938	1	0	1	0	1	0	0
0.428571428571429	0.328571428571429	0.714447463768116	0.902070834139733	0.0161740100390407	NA	NA	NA	NA	0.102780608531082	0.535400464599535	1	0	0	1	1	0	0
0.714285714285714	0.447619047619048	0.57325634057971	0.803367524675827	0.0172894590072504	NA	NA	NA	NA	0.279017532183932	0.832845167154833	1	0	1	0	1	0	0
0.714285714285714	0.180952380952381	0.579483695652174	0.782272111476679	0.0172894590072504	NA	NA	NA	NA	0.436640808601793	0.61963438036562	1	0	0	1	1	0	0
0.714285714285714	0.242857142857143	0.660778985507246	0.829494871298626	0.0217512548800892	NA	NA	NA	NA	0.0155980284092091	0.0778709221290779	1	0	0	1	1	0	0
0.857142857142857	0.371428571428571	0.619565217391304	0.561254112637894	0.0317902955939766	NA	NA	NA	NA	0.0245616954017012	0.698818301181699	1	0	0	1	1	0	0
0.142857142857143	0.833333333333333	0.799365942028985	0.675827365976389	0.0485220301171221	NA	NA	NA	NA	0.0124784227273673	0.698818301181699	1	0	0	1	1	0	0
0.714285714285714	0.242857142857143	0.659873188405797	0.781110896071221	0.0507529280535415	NA	NA	NA	NA	0.00915084333340266	0.0778709221290779	1	0	0	1	1	0	0
0.714285714285714	0.114285714285714	0.374773550724638	0.574995161602477	0.0373675404350251	NA	NA	NA	NA	0.524072957178213	0.939400060599939	1	0	0	1	1	0	0
0.714285714285714	0.252380952380952	0.607110507246377	0.731565705438359	0.0167317345231456	NA	NA	NA	NA	0.127092735478236	0.727704272295728	1	0	1	0	1	0	0
0.285714285714286	0.442857142857143	0.567821557971015	0.832204373911361	0.015058561070831	NA	NA	NA	NA	0.285173554062766	0.577820422179578	1	0	0	1	1	0	0
0.428571428571429	0.361904761904762	0.474184782608696	0.658602670795433	0.0133853876185165	NA	NA	NA	NA	0.311877378699332	0.929502070497929	1	0	0	1	1	0	0
0.714285714285714	0.242857142857143	0.488337862318841	0.771047029223921	0.0139431121026213	NA	NA	NA	NA	0.365077054260341	0.679022320977679	1	0	0	1	1	0	0
0.571428571428571	0.261904761904762	0.659420289855072	0.850590284497774	0.0145008365867262	NA	NA	NA	NA	0.0532620676746459	0.727704272295728	1	0	1	0	1	0	0
0.142857142857143	0.442857142857143	0.406589673913043	0.672150183859106	0.0139431121026213	NA	NA	NA	NA	0.723394962876692	0.929502070497929	1	0	0	1	1	0	0
0.285714285714286	0.576190476190476	0.449162137681159	0.722469518095607	0.0273284997211378	NA	NA	NA	NA	0.22041054010773	0.334713665286335	1	0	1	0	1	0	0
0.142857142857143	0.442857142857143	0.701766304347826	0.758854267466615	0.0278862242052426	NA	NA	NA	NA	0.0163051390304266	0.719220280779719	1	0	0	1	1	0	0
0.285714285714286	0.280952380952381	0.533061594202899	0.731372169537449	0.0273284997211378	NA	NA	NA	NA	0.345922675373833	0.679022320977679	1	0	0	1	1	0	0
0.571428571428571	0.080952380952381	0.451879528985507	0.824462937874976	0.0607919687674289	0.00518470511989631	0.431137724550898	0.0103806228373702	0.187995469988675	0.681675436224861	0.875568124431875	1	0	0	1	1	0	0
0.714285714285714	0.114285714285714	0.420176630434783	0.753241726340236	0.0284439486893475	NA	NA	NA	NA	0.526568641723686	0.943945056054944	1	0	0	1	1	0	0
0.714285714285714	0.0761904761904762	0.523777173913043	0.597251790207083	0.0250976017847183	NA	NA	NA	NA	0.315059376494811	0.938996061003939	1	0	0	1	1	0	0
0.571428571428571	0.080952380952381	0.583220108695652	0.849816140894136	0.0223089793641941	NA	NA	NA	NA	0.588066468398394	0.734875265124735	1	0	0	1	1	0	0
0.142857142857143	0.457142857142857	0.581748188405797	0.839558738145926	0.0195203569436698	NA	NA	NA	NA	0.737142025248009	0.714776285223715	1	0	0	1	1	0	0
0.428571428571429	0.328571428571429	0.607676630434783	0.742210179988388	0.00501952035694367	NA	NA	NA	NA	0.158330387039078	0.907787092212908	1	0	0	1	1	0	0
0.428571428571429	0.314285714285714	0.707540760869565	0.850977356299593	0.172894590072504	NA	NA	NA	NA	0.0612066634777364	0.733360266639733	1	0	0	0	1	0	0
0.714285714285714	0.0761904761904762	0.600996376811594	0.734468743952003	0.060234244283324	NA	NA	NA	NA	0.220202566395608	0.924351075648924	1	0	0	1	1	0	0
0.714285714285714	0.180952380952381	0.417912137681159	0.557770466421521	0.0624651422197434	NA	NA	NA	NA	0.352661023646611	0.844965155034845	1	0	0	1	1	0	0
0.428571428571429	0.423809523809524	0.659646739130435	0.903232049545191	0.0630228667038483	NA	NA	NA	NA	0.539712580329846	0.704878295121705	1	0	0	1	1	0	0
0.285714285714286	0.666666666666667	0.534080615942029	0.738726533772015	0.0596765197992192	NA	NA	NA	NA	0.421209159162282	0.924351075648924	1	0	0	1	1	0	0
0.428571428571429	0.328571428571429	0.587069746376812	0.838978130443197	0.0624651422197434	NA	NA	NA	NA	0.244015556433667	0.794768205231795	1	0	0	1	1	0	0
0.571428571428571	0.0904761904761905	0.654211956521739	0.792529514224889	0.0624651422197434	NA	NA	NA	NA	0.327413014994905	0.794768205231795	1	0	1	0	1	0	0
0.714285714285714	0.242857142857143	0.449501811594203	0.667892394039094	0.0591187953151143	NA	NA	NA	NA	0.530728115966142	0.924351075648924	1	0	0	1	1	0	0
0.285714285714286	0.280952380952381	0.659307065217391	0.822721114766789	0.0172894590072504	NA	NA	NA	NA	0.106253769523532	0.725684274315726	1	0	0	1	1	0	0
0.714285714285714	0.128571428571429	0.49807518115942	0.727888523321076	0.0418293363078639	0.332469215813351	0.580838323353293	0.0380622837370242	0.219705549263873	0.556787222095127	0.866579133420867	1	0	1	0	1	0	0
0.142857142857143	0.442857142857143	0.52932518115942	0.802399845171279	0.015058561070831	NA	NA	NA	NA	0.492356966079488	0.630744369255631	1	0	0	1	1	0	0
0.285714285714286	0.4	0.517096920289855	0.719372943681053	0.0145008365867262	NA	NA	NA	NA	0.509369215731132	0.908999091000909	1	0	0	1	1	0	0
0.428571428571429	0.104761904761905	0.708106884057971	0.794658409134894	0.018962632459565	NA	NA	NA	NA	0.0521182122579706	0.903444096555903	1	0	1	0	1	0	0
0.571428571428571	0.242857142857143	0.56148097826087	0.821366363460422	0.0156162855549359	NA	NA	NA	NA	0.272986294532371	0.597010402989597	1	0	0	1	1	0	0
0.857142857142857	0.19047619047619	0.418025362318841	0.747048577511128	0.0167317345231456	NA	NA	NA	NA	0.748913337354158	0.910716089283911	1	0	1	0	1	0	0
0.142857142857143	0.495238095238095	0.697463768115942	0.838397522740468	0.015058561070831	NA	NA	NA	NA	0.0925898966370651	0.653873346126654	1	0	1	0	1	0	0
1	0.114285714285714	0.521173007246377	0.7967873040449	0.0513106525376464	NA	NA	NA	NA	0.501902959465924	0.891728108271892	1	0	0	1	1	0	0
0.142857142857143	0.457142857142857	0.743546195652174	0.53280433520418	0.0803123257110987	NA	NA	NA	NA	0.0240417611213943	0.935158064841935	1	0	0	1	1	0	0
0.857142857142857	0.371428571428571	0.344995471014493	0.237662086317012	0.287785833798104	NA	NA	NA	NA	0.547885947216272	0.935158064841935	1	0	0	1	1	0	0
0.714285714285714	0.180952380952381	0.612658514492754	0.653183665569963	0.0295593976575572	NA	NA	NA	NA	0.134870952311628	0.843248156751843	1	0	0	1	1	0	0
0.285714285714286	0.280952380952381	0.34567481884058	0.687633055931875	0.030117122141662	NA	NA	NA	NA	0.563775138822453	0.939299060700939	1	0	0	1	1	0	0
0.571428571428571	0.114285714285714	0.771173007246377	0.741629572285659	0.0306748466257669	NA	NA	NA	NA	0.0169706549092195	0.831633168366832	1	0	0	1	1	0	0
0.428571428571429	0.5	0.675045289855072	0.752080510934778	0.0278862242052426	NA	NA	NA	NA	0.0918411912734231	0.784163215836784	1	0	1	0	1	0	0
0.714285714285714	0.242857142857143	0.649003623188406	0.830462550803174	0.0312325711098717	0.447828904731043	0.410179640718563	0.449826989619377	0.240090600226501	0.0519102385458478	0.479042520957479	1	0	0	1	1	0	0
0.714285714285714	0.0238095238095238	0.502604166666667	0.723630733501064	0.0284439486893475	NA	NA	NA	NA	0.347503275585966	0.669427330572669	1	0	1	0	1	0	0
0.571428571428571	0.347619047619048	0.598392210144927	0.68550416102187	0.0312325711098717	NA	NA	NA	NA	0.121914190046378	0.752247247752752	1	0	1	0	1	0	0
0.714285714285714	0.180952380952381	0.449048913043478	0.577898200116121	0.0485220301171221	NA	NA	NA	NA	0.401888401306075	0.906474093525906	1	0	0	1	1	0	0
0.285714285714286	0.280952380952381	0.660665760869565	0.755370621250242	0.0524261015058561	NA	NA	NA	NA	0.101158413576524	0.796788203211797	1	0	0	1	1	0	0
0.142857142857143	0.461904761904762	0.447463768115942	0.388039481323786	0.045175683212493	NA	NA	NA	NA	0.219516253145602	0.906474093525906	1	0	1	0	1	0	0
0.714285714285714	0.0238095238095238	0.399003623188406	0.388039481323786	0.045175683212493	NA	NA	NA	NA	0.304223946093214	0.906474093525906	1	0	0	1	1	0	0
0.714285714285714	0.195238095238095	0.373867753623188	0.62937874975808	0.0501952035694367	NA	NA	NA	NA	0.595095979868145	0.906474093525906	1	0	0	1	1	0	0
0.285714285714286	0.280952380952381	0.481657608695652	0.706793110121928	0.0295593976575572	NA	NA	NA	NA	0.464613272882308	0.831027168972831	1	0	0	1	1	0	0
1	0.114285714285714	0.630774456521739	0.706793110121928	0.0295593976575572	NA	NA	NA	NA	0.0843541376370027	0.831027168972831	1	0	0	1	1	0	0
0.714285714285714	0.180952380952381	0.488337862318841	0.707373717824656	0.0356943669827105	NA	NA	NA	NA	0.366449680760352	0.826078173921826	1	0	0	1	1	0	0
0.142857142857143	0.833333333333333	0.896059782608696	0.86800851557964	0.0290016731734523	NA	NA	NA	NA	0.0027452530000208	0.188465811534188	1	0	0	1	1	0	0
0.428571428571429	0.214285714285714	0.679121376811594	0.723437197600155	0.0245398773006135	NA	NA	NA	NA	0.0784268868415032	0.810827189172811	1	0	1	0	1	0	0
0.571428571428571	0.080952380952381	0.609827898550725	0.841687633055932	0.0239821528165086	NA	NA	NA	NA	0.594908803527234	0.751641248358752	1	0	1	0	1	0	0
1	0.114285714285714	0.444519927536232	0.744145538997484	0.0195203569436698	NA	NA	NA	NA	0.493147266185554	0.876073123926876	1	0	0	1	1	0	0
0.714285714285714	0.195238095238095	0.500452898550725	0.783046255080317	0.0267707752370329	0.0907323395981853	0.425149700598802	0.117647058823529	0.28312570781427	0.335420002911632	0.734875265124735	1	0	0	1	1	0	0
0.714285714285714	0.195238095238095	0.54585597826087	0.782659183278498	0.0156162855549359	NA	NA	NA	NA	0.262358837842897	0.728209271790728	1	0	0	1	0	1	0
0.428571428571429	0.328571428571429	0.576426630434783	0.866847300174182	0.0161740100390407	NA	NA	NA	NA	0.536364203564669	0.52035147964852	1	0	0	1	0	1	0
0.571428571428571	0.114285714285714	0.480978260869565	0.601509580027095	0.0128276631344116	NA	NA	NA	NA	0.506873531185658	0.908292091707908	1	0	0	1	1	0	0
0.714285714285714	0.0857142857142857	0.25	0.445713179794852	0.0211935303959844	NA	NA	NA	NA	0.762951562922447	0.927886072113928	1	0	0	1	1	0	0
0.142857142857143	0.442857142857143	0.634624094202899	0.622992065028063	0.0211935303959844	NA	NA	NA	NA	0.0480003327579394	0.85981214018786	1	0	0	1	1	0	0
0.714285714285714	0.242857142857143	0.32133152173913	0.45693826204761	0.00501952035694367	NA	NA	NA	NA	0.44063390387455	0.766387233612766	1	0	0	1	1	0	0
0.714285714285714	0.195238095238095	0.466259057971014	0.698664602283724	0.00501952035694367	NA	NA	NA	NA	0.216001497410727	0.605494394505605	1	0	0	1	1	0	0
0.285714285714286	0.9	0.798573369565217	0.760209018772982	0.00446179587283882	NA	NA	NA	NA	0.0088180853940062	0.441571558428442	1	0	0	1	1	0	0
0.857142857142857	0.19047619047619	0.60835597826087	0.855235146119605	0.0133853876185165	NA	NA	NA	NA	NA	NA	1	0	1	0	1	0	0
0.857142857142857	0.19047619047619	0.331634963768116	0.51751499903232	0.015058561070831	NA	NA	NA	NA	0.499615248632573	0.605494394505605	1	0	1	0	1	0	0
0.428571428571429	0.252380952380952	0.552536231884058	0.773950067737565	0.00892359174567764	NA	NA	NA	NA	NA	NA	1	0	0	1	1	0	0
0.571428571428571	0.423809523809524	0.59669384057971	0.708341397329205	0.00223089793641941	NA	NA	NA	NA	0.0582742341368051	0.403393596606403	1	0	1	0	1	0	0
0.142857142857143	0.833333333333333	0.57325634057971	0.396942132765628	0.00892359174567764	NA	NA	NA	NA	0.0131439386061602	0.404100595899404	1	0	0	1	1	0	0
0.714285714285714	0.0761904761904762	0.678555253623188	0.758854267466615	0.00278862242052426	NA	NA	NA	NA	0.0523885780837302	0.506514493485506	1	0	0	1	1	0	0
0.571428571428571	0.080952380952381	0.584805253623188	0.803173988774918	0.00501952035694367	NA	NA	NA	NA	NA	NA	1	0	0	1	1	0	0
0.285714285714286	0.280952380952381	0.365489130434783	0.617960131604413	0.0663692136084774	NA	NA	NA	NA	0.325166898903979	0.580648419351581	1	0	0	1	0	1	0
0.857142857142857	0.1	0.644814311594203	0.787497580801239	0.0635805911879531	0.556707712248866	0.48502994011976	0.394463667820069	0.28312570781427	0.0590229395004471	0.52025047974952	1	0	0	1	0	1	0
0.142857142857143	0.442857142857143	0.808650362318841	0.91368298819431	0.0686001115448968	NA	0.335329341317365	0.370242214532872	0.226500566251416	0.022377971424412	0.438238561761438	1	0	0	1	0	1	0
0.285714285714286	0.442857142857143	0.612658514492754	0.773756531836656	0.00501952035694367	NA	NA	NA	NA	0.0777613709627103	0.602262397737602	1	0	0	1	0	1	0
0.571428571428571	0.080952380952381	0.317821557971015	0.497774337139539	0.0658114891243726	NA	NA	NA	NA	0.734084811679804	0.918796081203919	1	0	1	0	1	0	0
0.285714285714286	0.666666666666667	0.365942028985507	0.677375653183666	0.0200780814277747	NA	NA	NA	NA	0.425992554541106	0.934855065144935	1	0	0	1	1	0	0
0.857142857142857	0.19047619047619	0.590466485507246	0.73582349525837	0.00613496932515337	NA	NA	NA	NA	0.0680074038641516	0.691647308352692	1	0	1	0	1	0	0
0.285714285714286	0.571428571428571	0.625	0.730598025933811	0.0167317345231456	NA	NA	NA	NA	0.0650333797807957	0.787496212503787	1	0	1	0	1	0	0
0.714285714285714	0.180952380952381	0.698709239130435	0.827946584091349	0.0139431121026213	NA	NA	NA	NA	0.0283884117047605	0.626906373093627	1	0	0	1	1	0	0
0.714285714285714	0.0761904761904762	0.549026268115942	0.829688407199536	0.0200780814277747	NA	NA	NA	NA	0.252937628683734	0.752752247247753	1	0	0	1	1	0	0
0.285714285714286	0.852380952380952	0.864923007246377	0.873427520805109	0.000557724484104852	NA	NA	NA	NA	NA	NA	1	0	1	0	1	0	0
0.285714285714286	0.952380952380952	0.806951992753623	0.766982775304819	0.0206358059118795	NA	NA	NA	NA	0.021858037144105	0.670437329562671	1	0	1	0	1	0	0
0.428571428571429	0.328571428571429	0.528419384057971	0.762918521385717	0.0178471834913553	NA	NA	NA	NA	0.422664975147141	0.927482072517927	1	0	0	1	1	0	0
0.714285714285714	0.242857142857143	0.46195652173913	0.664215211921811	0.0407138873396542	0.520414776409592	0.410179640718563	0.449826989619377	0.424688561721404	0.453653058253437	0.735683264316736	1	0	0	1	1	0	0
0.428571428571429	0.361904761904762	0.548007246376812	0.714921617960132	0.0412716118237591	NA	NA	NA	NA	0.284341659214275	0.846884153115847	1	0	0	1	1	0	0
0.714285714285714	0.180952380952381	0.445199275362319	0.621443777820786	0.0412716118237591	NA	NA	NA	NA	0.346047459601106	0.77971922028078	1	0	0	1	1	0	0
0.857142857142857	0.19047619047619	0.509171195652174	0.744919682601122	0.0172894590072504	NA	NA	NA	NA	0.583990183640788	0.901424098575901	1	0	1	0	1	0	0
0.571428571428571	0.114285714285714	0.566236413043478	0.773562995935746	0.0284439486893475	0.445884640311082	0.440119760479042	0.356401384083045	0.593431483578709	0.636025206413909	0.866478133521867	1	0	0	1	1	0	0
1	0.114285714285714	0.58401268115942	0.852138571705051	0.0976017847183491	0.386260531432275	0.580838323353293	0.013840830449827	0.334088335220838	0.433521202919951	0.907888092111908	1	0	0	1	1	0	0
0.714285714285714	0.242857142857143	0.555932971014493	0.786142829494871	0.0217512548800892	0.344134802333117	0.589820359281437	0.449826989619377	0.237825594563986	0.272403968138427	0.682355317644682	1	0	0	1	1	0	0
0.714285714285714	0.242857142857143	0.645380434782609	0.77646603444939	0.0206358059118795	0.447828904731043	0.589820359281437	0.449826989619377	0.279728199320498	0.0883056381673357	0.687102312897687	1	0	0	1	1	0	0
0.428571428571429	0.361904761904762	0.563858695652174	0.750725759628411	0.0211935303959844	0.0395333765392093	0.640718562874252	0.26643598615917	0.109852774631937	0.291475157540087	0.868296131703868	1	0	0	1	1	0	0
0.714285714285714	0.0238095238095238	0.264379528985507	0.234565511902458	0.0200780814277747	0.447180816591056	0.511976047904192	0.0242214532871972	0.298980747451869	0.282677869517293	0.924452075547924	1	0	1	0	1	0	0
0.857142857142857	0	0.556838768115942	0.631894716469905	0.430563301728946	0.399222294232016	0.5	0.0242214532871972	0.164212910532276	0.136014807728303	0.916069083930916	1	0	1	0	1	0	0
0.714285714285714	0.180952380952381	0.467164855072464	0.491000580607703	0.0931399888455103	NA	NA	NA	NA	0.404467275336397	0.916069083930916	1	0	0	1	1	0	0
0.285714285714286	0.4	0.58695652173913	0.612154054577124	0.17122141662019	NA	NA	NA	NA	0.182850487698355	0.87960812039188	1	0	0	1	1	0	0
0.285714285714286	0.0761904761904762	0.361413043478261	0.521192181149603	0.164528722810931	NA	NA	NA	NA	0.368571012624004	0.916069083930916	1	0	0	1	1	0	0
0.285714285714286	0.280952380952381	0.307971014492754	0.489258757499516	0.018962632459565	NA	NA	NA	NA	0.534783603352536	0.890617109382891	1	0	0	1	1	0	0
0.571428571428571	0.0904761904761905	0.522871376811594	0.759821946971163	0.015058561070831	NA	NA	NA	NA	0.255204542145873	0.887082112917887	1	0	1	0	1	0	0
0.714285714285714	0.114285714285714	0.505095108695652	0.805689955486743	0.0161740100390407	NA	NA	NA	NA	0.319946758729697	0.786082213917786	1	0	0	1	1	0	0
0.857142857142857	0.1	0.497961956521739	0.788271724404877	0.0161740100390407	NA	NA	NA	NA	0.5088076867084	0.712150287849712	1	0	0	1	1	0	0
0.714285714285714	0.114285714285714	0.445765398550725	0.622217921424424	0.0245398773006135	NA	NA	NA	NA	0.518104111640289	0.928593071406928	1	0	0	1	1	0	0
0.714285714285714	0.114285714285714	0.574615036231884	0.816721501838591	0.0161740100390407	NA	NA	NA	NA	0.0478547511594535	0.417533582466417	1	0	0	1	1	0	0
0.571428571428571	0.080952380952381	0.357110507246377	0.498354944842268	0.0128276631344116	NA	NA	NA	NA	0.723769315558513	0.906575093424907	1	0	1	0	1	0	0
1	0.114285714285714	0.61424365942029	0.717631120572866	0.0211935303959844	NA	NA	NA	NA	0.0576503130004367	0.683264316735683	1	0	0	1	1	0	0
0.571428571428571	0.242857142857143	0.55763134057971	0.875556415715115	0.0139431121026213	NA	NA	NA	NA	0.391822473639332	0.859408140591859	1	0	0	1	1	0	0
0.714285714285714	0.195238095238095	0.623867753623188	0.854267466615057	0.0161740100390407	NA	NA	NA	NA	NA	NA	1	0	0	1	1	0	0
0.714285714285714	0.242857142857143	0.393229166666667	0.604606154441649	0.0195203569436698	0.499675955930007	0.589820359281437	0.449826989619377	0.532276330690827	0.533057421541917	0.928391071608928	1	0	0	1	1	0	0
0.428571428571429	0.252380952380952	0.671422101449275	0.85271917940778	0.0139431121026213	NA	NA	NA	NA	0.0869746064097498	0.509342490657509	1	0	0	1	1	0	0
0.285714285714286	0.280952380952381	0.493659420289855	0.780917360170312	0.0145008365867262	NA	NA	NA	NA	0.398519227169686	0.712958287041713	1	0	0	1	1	0	0
0.285714285714286	0.514285714285714	0.806272644927536	0.89316818269789	0.0167317345231456	NA	NA	NA	NA	0.00528253228791881	0.228461771538228	1	0	1	0	1	0	0
0.428571428571429	0.328571428571429	0.499773550724638	0.790594155215793	0.0139431121026213	NA	NA	NA	NA	0.429611297132043	0.942834057165943	1	0	0	1	1	0	0
0.285714285714286	0.266666666666667	0.889492753623188	0.881943100445133	0.0133853876185165	NA	NA	NA	NA	NA	NA	1	0	1	0	1	0	0
0.714285714285714	0.157142857142857	0.405910326086956	0.640797367911748	0.0139431121026213	NA	NA	NA	NA	0.966765800802779	0.942834057165943	1	0	1	0	1	0	0
0.714285714285714	0.180952380952381	0.474411231884058	0.760596090574802	0.018962632459565	NA	NA	NA	NA	0.602416654534867	0.844359155640844	1	0	0	1	1	0	0
0.714285714285714	0.0761904761904762	0.73629981884058	0.771047029223921	0.018962632459565	NA	NA	NA	NA	0.0507039910155356	0.663670336329664	1	0	0	1	1	0	0
0.857142857142857	0.371428571428571	0.649343297101449	0.646796980839946	0.0278862242052426	NA	NA	NA	NA	0.0342740677578354	0.759216240783759	1	0	0	1	1	0	0
0.857142857142857	0.114285714285714	0.580615942028985	0.693826204760983	0.030117122141662	NA	NA	NA	NA	0.0792171869475698	0.633269366730633	1	0	1	0	1	0	0
0.571428571428571	0.114285714285714	0.662817028985507	0.552932068898781	0.030117122141662	NA	NA	NA	NA	0.0455670403261028	0.759216240783759	1	0	0	1	1	0	0
0.428571428571429	0.252380952380952	0.478147644927536	0.721888910392878	0.0139431121026213	NA	NA	NA	NA	0.458623629973171	0.8998081001919	1	0	0	1	1	0	0
0.714285714285714	0.157142857142857	0.721467391304348	0.911167021482485	0.0184049079754601	NA	NA	NA	NA	NA	NA	1	0	1	0	1	0	0
0.285714285714286	0.514285714285714	0.57223731884058	0.72614670021289	0.0195203569436698	NA	NA	NA	NA	0.35867146392696	0.8995051004949	1	0	1	0	1	0	0
0.285714285714286	0.442857142857143	0.737884963768116	0.873621056706019	0.0200780814277747	NA	NA	NA	NA	0.0200070711062122	0.355418644581355	1	0	0	1	1	0	0
0.714285714285714	0.180952380952381	0.567481884057971	0.789626475711244	0.018962632459565	NA	NA	NA	NA	0.393652642306013	0.887789112210888	1	0	0	1	1	0	0
0.857142857142857	0.114285714285714	0.590466485507246	0.758660731565705	0.0267707752370329	NA	NA	NA	NA	0.0606243370837926	0.591051408948591	1	0	1	0	1	0	0
0.714285714285714	0.114285714285714	0.396059782608696	0.709502612734662	0.0267707752370329	NA	NA	NA	NA	0.518852817003931	0.93000706999293	1	0	0	1	1	0	0
0.428571428571429	0.361904761904762	0.740149456521739	0.717824656473776	0.0317902955939766	NA	NA	NA	NA	0.0602499844019716	0.93000706999293	1	0	0	1	1	0	0
0.428571428571429	0.252380952380952	0.448822463768116	0.709309076833753	0.0278862242052426	NA	NA	NA	NA	0.501071064617432	0.834158165841834	1	0	0	1	1	0	0
0.428571428571429	0.252380952380952	0.478147644927536	0.721888910392878	0.0278862242052426	NA	NA	NA	NA	0.437327121851798	0.902232097767902	1	0	0	1	1	0	0
0.428571428571429	0.252380952380952	0.456295289855072	0.660344493903619	0.0200780814277747	NA	NA	NA	NA	0.43944845371545	0.931320068679931	1	0	0	1	1	0	0
0.428571428571429	0.252380952380952	0.456521739130435	0.656860847687246	0.018962632459565	NA	NA	NA	NA	0.437119148139675	0.872740127259873	1	0	0	1	1	0	0
1	0.114285714285714	0.459692028985507	0.740661892781111	0.0234244283324038	NA	NA	NA	NA	0.478880269533931	0.927078072921927	1	0	0	1	1	0	0
0.714285714285714	0.0238095238095238	0.742074275362319	0.801625701567641	0.0161740100390407	NA	NA	NA	NA	0.0816712767506187	0.816079183920816	1	0	1	0	1	0	0
0.571428571428571	0.242857142857143	0.504302536231884	0.767756918908458	0.0167317345231456	NA	NA	NA	NA	0.902231557931077	0.853247146752853	1	0	0	1	1	0	0
0.714285714285714	0.0857142857142857	0.595108695652174	0.871879233597832	0.0262130507529281	NA	NA	NA	NA	0.0858515483642868	0.53024946975053	1	0	0	1	1	0	0
0.714285714285714	0.0238095238095238	0.552536231884058	0.658796206696342	0.0200780814277747	NA	NA	NA	NA	0.11609092610694	0.88021411978588	1	0	0	1	1	0	0
0.714285714285714	0.128571428571429	0.455842391304348	0.667892394039094	0.0239821528165086	NA	NA	NA	NA	0.535053969178296	0.868397131602868	1	0	1	0	1	0	0
0.428571428571429	0.361904761904762	0.541893115942029	0.627056318947165	0.0223089793641941	NA	NA	NA	NA	0.291495954911299	0.868397131602868	1	0	0	1	1	0	0
0.142857142857143	0.442857142857143	0.518115942028985	0.717437584671957	0.015058561070831	NA	NA	NA	NA	0.652704698126157	0.934047065952934	1	0	0	1	1	0	0
0.142857142857143	0.819047619047619	0.914402173913043	0.866847300174182	0.0312325711098717	NA	NA	NA	NA	0.0067591456439906	0.574083425916574	1	0	1	0	1	0	0
0.571428571428571	0.242857142857143	0.500113224637681	0.6700212889491	0.0217512548800892	NA	NA	NA	NA	0.894474138468898	0.925967074032926	1	0	0	1	1	0	0
0.285714285714286	0.9	0.695425724637681	0.798335591252177	0.0256553262688232	NA	NA	NA	NA	0.084894869288522	0.705989294010706	1	0	0	1	1	0	0
1	0.128571428571429	0.659080615942029	0.876717631120573	0.03792526491913	NA	0.419161676646707	0.0380622837370242	0.43035107587769	0.0780317367884699	0.45965054034946	1	0	1	0	1	0	0
0.714285714285714	0.195238095238095	0.260982789855072	0.538416876330559	0.0345789180145008	NA	NA	NA	NA	0.617515546034981	0.940915059084941	1	0	0	1	1	0	0
0.285714285714286	0.280952380952381	0.572916666666667	0.803561060576737	0.142777467930842	NA	NA	NA	NA	0.190878272986295	0.497323502676497	1	0	0	1	1	0	0
0.714285714285714	0.180952380952381	0.473845108695652	0.645635765434488	0.0462911321807027	NA	NA	NA	NA	0.407586881018239	0.91950308049692	1	0	0	1	1	0	0
0.428571428571429	0.361904761904762	0.596580615942029	0.724791948906522	0.0518683770217513	NA	NA	NA	NA	0.0859971299627727	0.65013634986365	1	0	0	1	1	0	0
0.285714285714286	0.714285714285714	0.673573369565217	0.760983162376621	0.083100948131623	NA	NA	NA	NA	0.069234448765676	0.896071103928896	1	0	0	1	1	0	0
0.285714285714286	0.571428571428571	0.68263134057971	0.726727307915618	0.0145008365867262	NA	NA	NA	NA	0.0419067029927417	0.838703161296839	1	0	0	1	1	0	0
0.285714285714286	0.280952380952381	0.39945652173913	0.643506870524482	0.0278862242052426	NA	NA	NA	NA	0.53910945656469	0.897889102110898	1	0	0	1	1	0	0
0.428571428571429	0.328571428571429	0.648663949275362	0.780143216566673	0.0278862242052426	NA	NA	NA	NA	0.0570055944928561	0.653166346833653	1	0	0	1	1	0	0
0.714285714285714	0.0238095238095238	0.625566123188406	0.775111283143023	0.0373675404350251	NA	NA	NA	NA	0.0575047314019508	0.468942531057469	1	0	1	0	1	0	0
0.714285714285714	0.447619047619048	0.496490036231884	0.712792723050126	0.0345789180145008	NA	NA	NA	NA	0.145103258948069	0.693465306534694	1	0	1	0	1	0	0
0.571428571428571	0.261904761904762	0.661005434782609	0.892394039094252	0.0384829894032348	NA	NA	NA	NA	0.0143085913940478	0.155438844561155	1	0	1	0	1	0	0
0.571428571428571	0.080952380952381	0.532495471014493	0.753048190439326	0.0423870607919688	NA	NA	NA	NA	0.623151633633509	0.779113220886779	1	0	1	0	1	0	0
0.571428571428571	0.423809523809524	0.531476449275362	0.754596477646603	0.0395984383714445	NA	NA	NA	NA	0.378449763949837	0.65963034036966	1	0	1	0	1	0	0
0.428571428571429	0.252380952380952	0.653079710144928	0.841494097155022	0.323480200780814	NA	NA	NA	NA	0.182413742902897	0.746187253812746	1	0	0	1	1	0	0
1	0.114285714285714	0.521173007246377	0.742403715889297	0.0105967651979922	NA	NA	NA	NA	0.407087744109145	0.722149277850722	1	0	0	1	1	0	0
0.714285714285714	0.242857142857143	0.462635869565217	0.471259918714922	0.0100390407138873	NA	NA	NA	NA	0.17222303100888	0.92031107968892	1	0	0	1	1	0	0
0.714285714285714	0.114285714285714	0.41700634057971	0.661505709309077	0.030117122141662	NA	NA	NA	NA	0.526735020693384	0.944248055751944	1	0	0	1	1	0	0
0.142857142857143	0.833333333333333	0.451653079710145	0.590478033675247	0.0317902955939766	NA	NA	NA	NA	0.673169311399039	0.944248055751944	1	0	0	1	1	0	0
0.714285714285714	0.180952380952381	0.471127717391304	0.52777240178053	0.159509202453988	NA	NA	NA	NA	0.396023542624212	0.907484092515908	1	0	0	1	1	0	0
0.142857142857143	0.442857142857143	0.513360507246377	0.742210179988388	0.0172894590072504	NA	NA	NA	NA	0.700767422997733	0.9002120997879	1	0	0	1	1	0	0
0.428571428571429	0.104761904761905	0.488224637681159	0.820592219856783	0.0239821528165086	NA	NA	NA	NA	0.47449202420814	0.78961721038279	1	0	1	0	1	0	0
0.857142857142857	0.19047619047619	0.624094202898551	0.874008128507838	0.0223089793641941	NA	NA	NA	NA	NA	NA	1	0	1	0	1	0	0
0.285714285714286	0.4	0.691009963768116	0.770659957422102	0.0206358059118795	NA	NA	NA	NA	0.0789052263793856	0.888496111503888	1	0	0	1	1	0	0
0.714285714285714	0.195238095238095	0.446444746376812	0.692277917553706	0.0161740100390407	NA	NA	NA	NA	0.588815173762037	0.896879103120897	1	0	0	1	1	0	0
0.857142857142857	0.1	0.563632246376812	0.840526417650474	0.018962632459565	NA	NA	NA	NA	0.281159661418797	0.390869609130391	1	0	0	1	1	0	0
0.285714285714286	0.666666666666667	0.520040760869565	0.739113605573834	0.0172894590072504	NA	NA	NA	NA	0.359524156146663	0.884658115341885	1	0	0	1	1	0	0
0.428571428571429	0.328571428571429	0.489923007246377	0.723437197600155	0.0206358059118795	NA	NA	NA	NA	0.938356591726806	0.914958085041915	1	0	0	1	1	0	0
0.571428571428571	0.261904761904762	0.68455615942029	0.929746467969808	0.030117122141662	NA	NA	NA	NA	NA	NA	1	0	1	0	1	0	0
0.714285714285714	0.180952380952381	0.497961956521739	0.759821946971163	0.0217512548800892	NA	NA	NA	NA	0.570575879208868	0.835774164225836	1	0	0	1	1	0	0
0.428571428571429	0.252380952380952	0.409986413043478	0.666924714534546	0.0133853876185165	NA	NA	NA	NA	0.472807437139945	0.927886072113928	1	0	0	1	1	0	0
0.714285714285714	0.180952380952381	0.529098731884058	0.732726920843817	0.0122699386503067	NA	NA	NA	NA	0.189983986024167	0.793859206140794	1	0	0	1	1	0	0
0.714285714285714	0.242857142857143	0.535552536231884	0.784788078188504	0.0117122141662019	NA	NA	NA	NA	0.324584572510035	0.927886072113928	1	0	0	1	1	0	0
0.714285714285714	0.447619047619048	0.36526268115942	0.647958196245404	0.0128276631344116	NA	NA	NA	NA	0.556953601064825	0.927886072113928	1	0	1	0	1	0	0
0.714285714285714	0.180952380952381	0.395153985507246	0.655506096380879	0.0122699386503067	NA	NA	NA	NA	0.616454880103155	0.864155135844864	1	0	0	1	1	0	0
0.714285714285714	0.114285714285714	0.50101902173913	0.769305206115734	0.0128276631344116	NA	NA	NA	NA	0.434852234677537	0.778507221492778	1	0	0	1	1	0	0
0.714285714285714	0.128571428571429	0.508944746376812	0.731372169537449	0.0161740100390407	NA	NA	NA	NA	0.475927042821787	0.614786385213615	1	0	1	0	1	0	0
1	0.114285714285714	0.476788949275362	0.758080123862977	0.015058561070831	NA	NA	NA	NA	0.483830043882453	0.859408140591859	1	0	0	1	1	0	0
0.571428571428571	0.080952380952381	0.326879528985507	0.59415521579253	0.0139431121026213	NA	NA	NA	NA	0.672878148202067	0.864155135844864	1	0	0	1	1	0	0
0.571428571428571	0.242857142857143	0.60745018115942	0.747242113412038	0.0228667038482989	NA	NA	NA	NA	0.0741842231141984	0.762246237753762	1	0	0	1	1	0	0
0.285714285714286	0.466666666666667	0.534307065217391	0.673698471066383	0.0267707752370329	NA	NA	NA	NA	0.343884532995029	0.891122108877891	1	0	1	0	1	0	0
0.714285714285714	0.0857142857142857	0.452785326086956	0.772208244629379	0.0139431121026213	NA	NA	NA	NA	0.591123681966599	0.9004140995859	1	0	0	1	1	0	0
0.285714285714286	0.571428571428571	0.491847826086957	0.775498354944842	0.00501952035694367	NA	NA	NA	NA	0.689869600482499	0.650944349055651	1	0	0	0	1	0	0
0.857142857142857	0.19047619047619	0.605185688405797	0.786336365395781	0.00836586726157278	NA	NA	NA	NA	0.0584822078489279	0.702151297848702	1	0	0	0	1	0	0
0.428571428571429	0.5	0.296535326086957	0.513063673311399	0.0117122141662019	NA	NA	NA	NA	0.644260965413972	0.903444096555903	1	0	1	0	1	0	0
1	0.080952380952381	0.520267210144928	0.787691116702148	0.0167317345231456	NA	NA	NA	NA	0.371108291911902	0.658317341682658	1	0	1	0	1	0	0
0.714285714285714	0.180952380952381	0.600656702898551	0.67021482485001	0.0184049079754601	NA	NA	NA	NA	0.103030176985629	0.688011311988688	1	0	0	1	1	0	0
0.571428571428571	0.285714285714286	0.670176630434783	0.819624540352235	0.0184049079754601	NA	NA	NA	NA	0.0501632593640164	0.628623371376628	1	0	1	0	1	0	0
1	0.114285714285714	0.599411231884058	0.637120185794465	0.0139431121026213	NA	NA	NA	NA	0.187176340910509	0.86991213008787	1	0	0	1	1	0	0
0.571428571428571	0.423809523809524	0.635869565217391	0.771821172827559	0.0167317345231456	NA	NA	NA	NA	0.0795915396293908	0.813958186041814	1	0	1	0	1	0	0
0.428571428571429	0.328571428571429	0.491847826086957	0.73079156183472	0.015058561070831	NA	NA	NA	NA	0.382193290768047	0.838198161801838	1	0	0	1	1	0	0
0.714285714285714	0.0857142857142857	0.648324275362319	0.812850783820399	0.0161740100390407	NA	NA	NA	NA	0.0784268868415032	0.773558226441774	1	0	0	1	1	0	0
0.714285714285714	0.252380952380952	0.531136775362319	0.725372556609251	0.0167317345231456	NA	NA	NA	NA	0.312397312979639	0.93970306029694	1	0	1	0	1	0	0
0.285714285714286	0.466666666666667	0.255661231884058	0.368492355331914	0.0133853876185165	NA	NA	NA	NA	0.955576815090573	0.931926068073932	1	0	1	0	1	0	0
0.571428571428571	0.261904761904762	0.645720108695652	0.80220630927037	0.0100390407138873	NA	NA	NA	NA	0.0471060457958114	0.597717402282598	1	0	1	0	1	0	0
0.428571428571429	0.361904761904762	0.4765625	0.692858525256435	0.0172894590072504	NA	NA	NA	NA	0.305638167335649	0.658721341278659	1	0	0	1	1	0	0
0.714285714285714	0.0761904761904762	0.456295289855072	0.699051674085543	0.0172894590072504	NA	NA	NA	NA	0.308092257138698	0.918089081910918	1	0	0	1	1	0	0
0.714285714285714	0.180952380952381	0.53125	0.77143410102574	0.0167317345231456	NA	NA	NA	NA	0.156271447289063	0.694374305625694	1	0	0	1	1	0	0
0.714285714285714	0.157142857142857	0.65138134057971	0.779562608863944	0.0139431121026213	NA	NA	NA	NA	0.13114822286463	0.770528229471771	1	0	1	0	1	0	0
0.142857142857143	0.833333333333333	0.835371376811594	0.780723824269402	0.0161740100390407	NA	NA	NA	NA	0.0238961795229083	0.634784365215635	1	0	0	0	1	0	0
0.714285714285714	0.447619047619048	0.566915760869565	0.698277530481904	0.00669269380925823	NA	NA	NA	NA	0.168042759395212	0.878497121502879	1	0	1	0	1	0	0
0.142857142857143	0.833333333333333	0.492527173913044	0.679117476291852	0.00669269380925823	NA	NA	NA	NA	0.626583199883535	0.878497121502879	1	0	0	1	1	0	0
0.714285714285714	0.242857142857143	0.648211050724638	0.874008128507838	0.00613496932515337	NA	NA	NA	NA	NA	NA	1	0	0	1	1	0	0
0.428571428571429	0.252380952380952	0.301970108695652	0.565511902457906	0.00613496932515337	NA	NA	NA	NA	0.434353097768442	0.851934148065852	1	0	0	1	1	0	0
0.285714285714286	0.576190476190476	0.642663043478261	0.744145538997484	0.0217512548800892	NA	NA	NA	NA	0.0876193249173305	0.925260074739925	1	0	1	0	1	0	0
0.285714285714286	0.666666666666667	0.320765398550725	0.516934391329592	0.030117122141662	NA	NA	NA	NA	0.427281991556267	0.937683062316938	1	0	0	1	1	0	0
0.857142857142857	0.1	0.447463768115942	0.672924327462744	0.0100390407138873	NA	NA	NA	NA	0.518769627519082	0.903343096656903	1	0	0	1	1	0	0
0.428571428571429	0.104761904761905	0.301290760869565	0.527578865879621	0.0278862242052426	NA	NA	NA	NA	0.938190212757107	0.914857085142915	1	0	1	0	1	0	0
0.571428571428571	0.347619047619048	0.595448369565217	0.673698471066383	0.0195203569436698	NA	NA	NA	NA	0.0676538485535428	0.867488132511867	1	0	1	0	1	0	0
0.857142857142857	0.371428571428571	0.673913043478261	0.741823108186568	0.0161740100390407	NA	NA	NA	NA	0.0273485431441466	0.717402282597717	1	0	0	1	1	0	0
0.428571428571429	0.252380952380952	0.645606884057971	0.891619895490613	0.0161740100390407	NA	NA	NA	NA	NA	NA	1	0	0	1	1	0	0
0.857142857142857	0.0476190476190476	0.200067934782609	0.413005612541126	0.0167317345231456	NA	NA	NA	NA	0.722875028596386	0.928795071204929	1	0	1	0	1	0	0
0.714285714285714	0.180952380952381	0.681838768115942	0.82214050706406	0.0362520914668154	NA	NA	NA	NA	0.0432585321215398	0.521664478335522	1	0	0	1	1	0	0
0.142857142857143	0.833333333333333	0.816915760869565	0.795045480936714	0.0407138873396542	0.108230719377835	0.305389221556886	0.57439446366782	0.192525481313703	0.0195703263107543	0.521664478335522	1	0	0	1	1	0	0
0.714285714285714	0.114285714285714	0.499320652173913	0.837816915037739	0.0407138873396542	NA	0.419161676646707	0.013840830449827	0.191392978482446	0.276937795062704	0.493586506413494	1	0	0	1	1	0	0
0.571428571428571	0.114285714285714	0.542912137681159	0.739887749177472	0.0278862242052426	NA	NA	NA	NA	0.652163966474638	0.888597111402889	1	0	0	1	1	0	0
1	0.114285714285714	0.587182971014493	0.771047029223921	0.0290016731734523	NA	NA	NA	NA	0.212590728531914	0.898192101807898	1	0	0	1	1	0	0
1	0.114285714285714	0.434103260869565	0.706212502419199	0.0278862242052426	NA	NA	NA	NA	0.528710770958551	0.93970306029694	1	0	0	1	1	0	0
0.714285714285714	0.195238095238095	0.446557971014493	0.729436810528353	0.0351366424986057	0.199611147116008	0.574850299401198	0.117647058823529	0.22083805209513	0.611546700497057	0.931724068275932	1	0	0	1	1	0	0
0.142857142857143	0.685714285714286	0.740602355072464	0.774337139539385	0.0368098159509202	0.279974076474401	0.341317365269461	0.377162629757785	0.454133635334088	0.0225235530228979	0.772245227754772	1	0	1	0	1	0	0
0.428571428571429	0.361904761904762	0.475317028985507	0.757886587962067	0.0384829894032348	0.0395333765392093	0.640718562874252	0.26643598615917	0.169875424688562	0.315496121290269	0.94030905969094	1	0	0	1	1	0	0
0.714285714285714	0.180952380952381	0.750905797101449	0.925101606347977	0.0646960401561629	0	0.413173652694611	0.193771626297578	0.164212910532276	NA	NA	1	0	0	1	1	0	0
0.571428571428571	0.261904761904762	0.478374094202899	0.796206696342172	0.0211935303959844	NA	NA	NA	NA	0.486117754715804	0.809009190990809	1	0	1	0	1	0	0
0.428571428571429	0.252380952380952	0.690670289855072	0.902070834139733	0.0156162855549359	NA	NA	NA	NA	NA	NA	1	0	0	1	1	0	0
0.428571428571429	0.252380952380952	0.399569746376812	0.648345268047223	0.0167317345231456	NA	NA	NA	NA	0.544537570451095	0.906979093020907	1	0	0	1	1	0	0
0.428571428571429	0.252380952380952	0.672441123188406	0.831236694406812	0.0167317345231456	NA	NA	NA	NA	0.0422186635609259	0.693364306635693	1	0	0	1	1	0	0
0.428571428571429	0.423809523809524	0.668591485507246	0.877878846526031	0.0161740100390407	NA	NA	NA	NA	0.059979618576212	0.45035854964145	1	0	0	1	1	0	0
0.714285714285714	0.0857142857142857	0.495357789855072	0.704083607509193	0.0133853876185165	NA	NA	NA	NA	0.617203585466797	0.94041005958994	1	0	0	1	1	0	0
0.428571428571429	0.252380952380952	0.646286231884058	0.782465647377589	0.0167317345231456	NA	NA	NA	NA	0.0349187862654161	0.416927583072417	1	0	0	1	1	0	0
0.571428571428571	0.261904761904762	0.675158514492754	0.920263208825237	0.0178471834913553	NA	NA	NA	NA	NA	NA	1	0	1	0	1	0	0
0.714285714285714	0.180952380952381	0.509397644927536	0.660731565705438	0.0546569994422755	NA	NA	NA	NA	0.322255266934259	0.898091101908898	1	0	0	1	1	0	0
0.857142857142857	0.371428571428571	0.451766304347826	0.734855815753822	0.0546569994422755	0.100453661697991	0.619760479041916	0.131487889273356	0.261608154020385	0.568142586777031	0.863347136652863	1	0	0	1	1	0	0
0.285714285714286	0.4	0.614130434782609	0.717050512870137	0.0540992749581707	NA	0.347305389221557	0.242214532871972	0.211778029445074	0.149533099016284	0.933441066558933	1	0	0	1	1	0	0
0.571428571428571	0.114285714285714	0.548120471014493	0.722663053996516	0.0552147239263804	0.277381723914452	0.440119760479042	0.356401384083045	0.344280860702152	0.633758292951771	0.863347136652863	1	0	0	1	1	0	0
0.142857142857143	0.457142857142857	0.930932971014493	0.884459067156958	0.0552147239263804	NA	0.661676646706587	0.577854671280277	0.243488108720272	0.0118545015909989	0.879204120795879	1	0	0	1	1	0	0
0.571428571428571	0.242857142857143	0.519927536231884	0.804722275982195	0.0580033463469046	0.0868438107582631	0.586826347305389	0.0069204152249135	0.311438278595697	0.400786140631824	0.891122108877891	1	0	0	1	1	0	0
0.285714285714286	0.4	0.6328125	0.681633443003677	0.0184049079754601	NA	NA	NA	NA	0.0843541376370027	0.95010604989395	1	0	0	1	0	1	0
0.142857142857143	0.495238095238095	0.684329710144927	0.726533772014709	0.142219743446737	NA	0.260479041916168	0.252595155709343	0.126840317100793	0.049310567144313	0.573578426421574	1	0	1	0	1	0	0
0.285714285714286	0.342857142857143	0.702219202898551	0.602283723630734	0.0418293363078639	NA	NA	NA	NA	0.0576087182580122	0.913948086051914	1	0	1	0	1	0	0
0.285714285714286	0.714285714285714	0.734035326086957	0.742210179988388	0.0959286112660346	NA	NA	NA	NA	0.0429049768109311	0.586809413190587	1	0	0	1	1	0	0
0.285714285714286	0.552380952380952	0.284420289855073	0.398296884071995	0.0920245398773006	NA	NA	NA	NA	0.550922363413265	0.894657105342895	1	0	1	0	1	0	0
0.285714285714286	0.571428571428571	0.52830615942029	0.672730791561835	0.0630228667038483	NA	NA	NA	NA	0.314996984381174	0.63044136955863	1	0	0	1	1	0	0
0.714285714285714	0.114285714285714	0.451313405797101	0.755177085349332	0.015058561070831	NA	NA	NA	NA	0.505771270511407	0.906373093626906	1	0	0	1	1	0	0
0.142857142857143	0.442857142857143	0.577558876811594	0.782852719179408	0.060234244283324	NA	NA	NA	NA	0.461056922405008	0.726290273709726	1	0	0	1	1	0	0
0.285714285714286	0.666666666666667	0.612205615942029	0.735242887555641	0.0290016731734523	NA	NA	NA	NA	0.103196555955327	0.932532067467932	1	0	0	1	1	0	0
0.142857142857143	0.833333333333333	0.130434782608696	0.136055738339462	0.0267707752370329	NA	NA	NA	NA	0.656739388141339	0.921018078981921	1	0	0	1	1	0	0
0.714285714285714	0.447619047619048	0.467844202898551	0.802593381072189	0.0145008365867262	NA	NA	NA	NA	0.565459725890647	0.942127057872942	1	0	1	0	1	0	0
0.142857142857143	0.442857142857143	0.279551630434783	0.449390361912135	0.0295593976575572	NA	NA	NA	NA	0.954495351787534	0.930815069184931	1	0	0	1	1	0	0
0.285714285714286	0.266666666666667	0.612545289855072	0.730017418231082	0.0128276631344116	NA	NA	NA	NA	0.145498409001102	0.754166245833754	1	0	1	0	1	0	0
0.571428571428571	0.347619047619048	0.682178442028985	0.839752274046836	0.0245398773006135	0.152300712896954	0.344311377245509	0.73356401384083	0.277463193657984	0.00574007445458894	0.0656499343500657	1	0	1	0	1	0	0
0.142857142857143	0.833333333333333	0.307065217391304	0.143990710276756	0.0156162855549359	NA	NA	NA	NA	0.0774286130233139	0.928088071911928	1	0	0	1	1	0	0
0.285714285714286	0.571428571428571	0.746829710144927	0.862395974453261	0.0273284997211378	0.123784834737524	0.838323353293413	0.314878892733564	0.310305775764439	0.0444855770230643	0.542268457731542	1	0	1	0	1	0	0
0.142857142857143	0.833333333333333	0.0721240942028985	0.139539384555835	0.0262130507529281	NA	NA	NA	NA	0.672566187633883	0.943339056660943	1	0	0	1	1	0	0
0.714285714285714	0.195238095238095	0.461843297101449	0.748790400619315	0.0133853876185165	NA	NA	NA	NA	0.617910696088014	0.941521058478941	1	0	0	1	1	0	0
0.714285714285714	0.447619047619048	0.427989130434783	0.6700212889491	0.0128276631344116	NA	NA	NA	NA	0.436058482207849	0.825169174830825	1	0	1	0	1	0	0
0.714285714285714	0.180952380952381	0.516417572463768	0.747242113412038	0.0167317345231456	NA	NA	NA	NA	0.305367801509889	0.687405312594687	1	0	0	1	1	0	0
1	0.114285714285714	0.549932065217391	0.844203599767757	0.0446179587283882	NA	NA	NA	NA	0.463386227980783	0.822846177153823	1	0	0	1	0	1	0
0.142857142857143	0.833333333333333	0.379415760869565	0.536094445519644	0.0145008365867262	NA	NA	NA	NA	0.640995778133644	0.898798101201899	1	0	0	1	0	1	0
0.857142857142857	0.371428571428571	0.501811594202899	0.755177085349332	0.0217512548800892	NA	NA	NA	NA	0.459746688018634	0.791940208059792	1	0	0	1	0	1	0
0.714285714285714	0.180952380952381	0.696218297101449	0.84265531256048	0.0211935303959844	NA	NA	NA	NA	0.0437784664018468	0.527825472174528	1	0	0	1	0	1	0
0.142857142857143	0.833333333333333	0.861979166666667	0.794464873233985	0.0206358059118795	NA	NA	NA	NA	0.011417756795541	0.650843349156651	1	0	0	1	0	1	0
0.428571428571429	0.328571428571429	0.463088768115942	0.678730404490033	0.0234244283324038	NA	NA	NA	NA	0.381361395919556	0.909100090899909	1	0	0	1	1	0	0
0.142857142857143	0.7	0.393455615942029	0.660538029804529	0.0161740100390407	NA	NA	NA	NA	0.773745398581619	0.941117058882941	1	0	1	0	1	0	0
0.571428571428571	0.242857142857143	0.5234375	0.85794464873234	0.0178471834913553	NA	NA	NA	NA	0.385208909593827	0.844864155135845	1	0	0	1	1	0	0
0.571428571428571	0.0904761904761905	0.720788043478261	0.681633443003677	0.0228667038482989	0.344782890473104	0.526946107784431	0.162629757785467	0.232163080407701	0.0611234739928873	0.943339056660943	1	0	1	0	1	0	0
0.714285714285714	0.114285714285714	0.549252717391304	0.848461389587769	0.0412716118237591	NA	0.419161676646707	0.013840830449827	0.152887882219706	0.383607512010482	0.685991314008686	1	0	0	1	1	0	0
0.857142857142857	0.19047619047619	0.499207427536232	0.701761176698278	0.0401561628555494	0.222942320155541	0.580838323353293	0.100346020761246	0.310305775764439	0.580641806875611	0.943339056660943	1	0	1	0	1	0	0
0.142857142857143	0.833333333333333	0.553102355072464	0.714534546158312	0.0362520914668154	NA	NA	NA	NA	0.855458270074663	0.853550146449854	1	0	0	1	1	0	0
0.142857142857143	0.457142857142857	0.855751811594203	0.714534546158312	0.0362520914668154	NA	NA	NA	NA	0.0101283197803798	0.853550146449854	1	0	0	0	1	0	0
0.571428571428571	0.080952380952381	0.569633152173913	0.716469905167408	0.0223089793641941	NA	NA	NA	NA	0.122163758500925	0.862135137864862	1	0	0	1	1	0	0
1	0.114285714285714	0.522305253623188	0.80201277336946	0.0306748466257669	NA	NA	NA	NA	0.427739533722937	0.759115240884759	1	0	0	1	1	0	0
0.714285714285714	0.114285714285714	0.379302536231884	0.719953551383782	0.0167317345231456	NA	NA	NA	NA	0.478589106336959	0.857388142611857	1	0	0	1	1	0	0
0.714285714285714	0.252380952380952	0.282155797101449	0.531643119798723	0.015058561070831	NA	NA	NA	NA	0.400099827381819	0.857388142611857	1	0	1	0	1	0	0
0.571428571428571	0.080952380952381	0.441915760869565	0.683375266111864	0.015058561070831	NA	NA	NA	NA	0.672753363974794	0.841531158468842	1	0	0	1	1	0	0
0.714285714285714	0.0857142857142857	0.500226449275362	0.826785368685891	0.034021193530396	NA	NA	NA	NA	0.499594451261361	0.76002423997576	1	0	0	1	1	0	0
0.714285714285714	0.114285714285714	0.57620018115942	0.847106638281401	0.0329057445621863	NA	NA	NA	NA	0.205686001289437	0.367538632461368	1	0	0	1	1	0	0
0.714285714285714	0.180952380952381	0.652287137681159	0.66015095800271	0.0412716118237591	NA	NA	NA	NA	0.0713557806293285	0.646702353297647	1	0	0	1	1	0	0
0.428571428571429	0.361904761904762	0.807744565217391	0.826978904586801	0.0306748466257669	0.574206092028516	0.625748502994012	0.200692041522491	0.28312570781427	0.0313000436744795	0.602666397333603	1	0	1	0	1	0	0
0.285714285714286	0.466666666666667	0.76754981884058	0.884459067156958	0.030117122141662	0.410239792611795	0.317365269461078	0.235294117647059	0.28312570781427	0.0199654763637876	0.390869609130391	1	0	1	0	1	0	0
0.571428571428571	0.242857142857143	0.493546195652174	0.698471066382814	0.0284439486893475	NA	NA	NA	NA	0.317367884699374	0.807292192707807	1	0	0	1	1	0	0
0.714285714285714	0.195238095238095	0.524682971014493	0.785368685891233	0.0295593976575572	NA	NA	NA	NA	0.348563941517792	0.763862236137764	1	0	0	1	1	0	0
0.714285714285714	0.128571428571429	0.608808876811594	0.832978517514999	0.0262130507529281	NA	NA	NA	NA	0.246303267267017	0.600646399353601	1	0	1	0	1	0	0
0.714285714285714	0.252380952380952	0.492074275362319	0.66015095800271	0.0178471834913553	NA	NA	NA	NA	0.36588815173762	0.802141197858802	1	0	1	0	1	0	0
0.857142857142857	0.19047619047619	0.507019927536232	0.765821559899361	0.0161740100390407	NA	NA	NA	NA	0.568600128943701	0.923644076355924	1	0	1	0	1	0	0
0.714285714285714	0.0761904761904762	0.528645833333333	0.733113992645636	0.015058561070831	NA	NA	NA	NA	0.269429944055071	0.838097161902838	1	0	0	1	1	0	0
1	0.128571428571429	0.476902173913044	0.780723824269402	0.0178471834913553	NA	NA	NA	NA	0.217166150198615	0.385819614180386	1	0	1	0	1	0	0
1	0.128571428571429	0.475317028985507	0.722663053996516	0.018962632459565	NA	NA	NA	NA	0.217166150198615	0.385819614180386	1	0	1	0	1	0	0
0.714285714285714	0.157142857142857	0.648550724637681	0.700987033094639	0.404907975460123	NA	NA	NA	NA	0.00551130337125387	0.0984749015250985	1	0	1	0	1	0	0
0.714285714285714	0.180952380952381	0.470561594202899	0.625508031739888	0.404907975460123	NA	NA	NA	NA	0.0131439386061602	0.0984749015250985	1	0	0	1	1	0	0
0.428571428571429	0.361904761904762	0.40330615942029	0.634023611379911	0.438929168990519	0.331821127673364	0.359281437125749	0.26643598615917	0.28312570781427	0.202275232410623	0.393596606403394	1	0	0	1	1	0	0
0.571428571428571	0.261904761904762	0.652853260869565	0.919876137023418	0.0278862242052426	0.0868438107582631	0.583832335329341	0.100346020761246	0.202718006795017	NA	NA	1	0	1	0	1	0	0
0.714285714285714	0.0238095238095238	0.711390398550725	0.701567640797368	0.0250976017847183	0.0654569021386909	0.488023952095808	0.0242214532871972	0.158550396375991	0.00291163196971903	0.0944349055650944	1	0	0	1	1	0	0
0.428571428571429	0.104761904761905	0.558876811594203	0.750338687826592	0.015058561070831	NA	NA	NA	NA	0.463095064783811	0.556206443793556	1	0	1	0	0	1	0
0.285714285714286	0.4	0.589900362318841	0.795626088639443	0.0167317345231456	NA	NA	NA	NA	0.431295884200237	0.765478234521766	1	0	0	1	1	0	0
0.428571428571429	0.328571428571429	0.72271286231884	0.912908844590672	0.0206358059118795	NA	NA	NA	NA	0.0806106108187925	0.45975154024846	1	0	0	1	1	0	0
0.428571428571429	0.361904761904762	0.772192028985507	0.737758854267467	0.0195203569436698	NA	NA	NA	NA	0.0275565168562694	0.740632259367741	1	0	0	1	1	0	0
0.285714285714286	0.4	0.544836956521739	0.721114766789239	0.0195203569436698	NA	NA	NA	NA	0.268743630805066	0.748611251388749	1	0	0	1	1	0	0
0.285714285714286	0.280952380952381	0.703917572463768	0.929746467969808	0.018962632459565	NA	NA	NA	NA	NA	NA	1	0	0	1	1	0	0
1	0.114285714285714	0.547780797101449	0.879040061931488	0.0172894590072504	NA	NA	NA	NA	0.377825842813468	0.66983133016867	1	0	0	1	1	0	0
0.571428571428571	0.285714285714286	0.565104166666667	0.738339461970195	0.0200780814277747	NA	NA	NA	NA	0.499656843374997	0.779012220987779	1	0	1	0	1	0	0
0.428571428571429	0.328571428571429	0.507699275362319	0.803948132378556	0.0178471834913553	NA	NA	NA	NA	0.307468336002329	0.673164326835673	1	0	0	1	1	0	0
0.571428571428571	0.114285714285714	0.736413043478261	0.696342171472808	0.0195203569436698	NA	NA	NA	NA	0.0492689724018884	0.892031107968892	1	0	0	1	1	0	0
0.571428571428571	0.114285714285714	0.713541666666667	0.868782659183279	0.0200780814277747	NA	NA	NA	NA	0.0694008277353743	0.45975154024846	1	0	0	1	1	0	0
0.428571428571429	0.361904761904762	0.77638134057971	0.785755757693052	0.0200780814277747	NA	NA	NA	NA	0.0474180063639956	0.716291283708716	1	0	1	0	1	0	0
0.714285714285714	0.114285714285714	0.500226449275362	0.755757693052061	0.0206358059118795	NA	NA	NA	NA	0.426034149283531	0.762549237450763	1	0	0	1	1	0	0
0.285714285714286	0.576190476190476	0.578011775362319	0.769305206115734	0.0195203569436698	NA	NA	NA	NA	0.616517272216792	0.748611251388749	1	0	1	0	1	0	0
0.142857142857143	0.442857142857143	0.772871376811594	0.94426166053803	0.0195203569436698	NA	NA	NA	NA	NA	NA	1	0	0	1	1	0	0
0.428571428571429	0.3	0.550837862318841	0.728856202825624	0.0195203569436698	NA	NA	NA	NA	0.526589439094898	0.765478234521766	1	0	1	0	1	0	0
0.714285714285714	0.3	0.428894927536232	0.556802786916973	0.098159509202454	NA	NA	NA	NA	0.103612503379573	0.720735279264721	1	0	1	0	1	0	0
0.571428571428571	0.242857142857143	0.645720108695652	0.806077027288562	0.118795315114334	NA	NA	NA	NA	0.0190087972880228	0.274113725886274	1	0	0	1	1	0	0
0.428571428571429	0.328571428571429	0.580163043478261	0.83239790981227	0.119353039598438	NA	NA	NA	NA	0.13233367302373	0.421674578325422	1	0	0	1	1	0	0
0.714285714285714	0.180952380952381	0.36129981884058	0.623572672730792	0.0507529280535415	NA	NA	NA	NA	0.320050745585758	0.720735279264721	1	0	0	1	1	0	0
0.714285714285714	0.0761904761904762	0.506000905797101	0.650667698858138	0.0195203569436698	NA	NA	NA	NA	0.299398955971965	0.892031107968892	1	0	0	1	1	0	0
0.714285714285714	0.242857142857143	0.543251811594203	0.795819624540352	0.0195203569436698	NA	NA	NA	NA	0.417881579768317	0.726492273507726	1	0	0	1	1	0	0
0.428571428571429	0.314285714285714	0.607110507246377	0.665569963228179	0.0172894590072504	NA	NA	NA	NA	0.067217103758085	0.779012220987779	1	0	1	0	1	0	0
0.714285714285714	0.195238095238095	0.406702898550725	0.59415521579253	0.0172894590072504	NA	NA	NA	NA	0.585695568080195	0.892031107968892	1	0	0	1	1	0	0
0.428571428571429	0.252380952380952	0.53226902173913	0.782852719179408	0.0184049079754601	NA	NA	NA	NA	0.36570097539671	0.716291283708716	1	0	0	1	1	0	0
0.428571428571429	0.361904761904762	0.425158514492754	0.618540739307141	0.0184049079754601	NA	NA	NA	NA	0.299398955971965	0.892031107968892	1	0	0	1	1	0	0
0.142857142857143	0.442857142857143	0.463315217391304	0.767176311205729	0.00836586726157278	NA	NA	NA	NA	0.96385416883306	0.94000605999394	1	0	0	1	0	1	0
0.285714285714286	0.461904761904762	0.245357789855072	0.455196438939423	0.0122699386503067	NA	NA	NA	NA	0.670195287315683	0.94000605999394	1	0	1	0	0	1	0
0.571428571428571	0.261904761904762	0.330502717391304	0.500677375653184	0.0172894590072504	NA	NA	NA	NA	0.89422457001435	0.907585092414907	1	0	1	0	0	1	0
0.714285714285714	0.195238095238095	0.524116847826087	0.74124250048384	0.0234244283324038	0.199611147116008	0.574850299401198	0.117647058823529	0.19365798414496	0.595449535178753	0.906979093020907	1	0	0	1	1	0	0
0.571428571428571	0.114285714285714	0.697124094202898	0.617185988000774	0.0223089793641941	0.456902138690862	0.440119760479042	0.356401384083045	0.552661381653454	0.0530540939625231	0.848500151499848	1	0	0	1	1	0	0
0.714285714285714	0.128571428571429	0.474864130434783	0.783046255080317	0.0245398773006135	0.213220998055736	0.580838323353293	0.0380622837370242	0.20158550396376	0.660753280785309	0.848500151499848	1	0	1	0	1	0	0
0.714285714285714	0.242857142857143	0.640851449275362	0.829881943100445	0.0139431121026213	NA	NA	NA	NA	0.0497889066821954	0.526512473487526	1	0	0	1	1	0	0
0.714285714285714	0.0238095238095238	0.309103260869565	0.369460034836462	0.0133853876185165	NA	NA	NA	NA	0.231412349479026	0.678820321179679	1	0	1	0	1	0	0
0.857142857142857	0.1	0.289628623188406	0.52274046835688	0.0133853876185165	NA	NA	NA	NA	0.390657820851444	0.678820321179679	1	0	0	1	1	0	0
0.714285714285714	0.0857142857142857	0.607789855072464	0.728662666924715	0.0128276631344116	NA	NA	NA	NA	0.0541563546367739	0.678820321179679	1	0	0	1	1	0	0
0.142857142857143	0.833333333333333	0.523777173913043	0.68531062512096	0.0133853876185165	NA	NA	NA	NA	0.73048686646008	0.727906272093728	1	0	0	1	1	0	0
0.428571428571429	0.5	0.675158514492754	0.710276756338301	0.00948131622978249	NA	NA	NA	NA	0.0234802320986627	0.468437531562468	1	0	1	0	1	0	0
0.285714285714286	0.280952380952381	0.519361413043478	0.736791174762918	0.0117122141662019	NA	NA	NA	NA	0.222615061456232	0.445914554085446	1	0	0	1	1	0	0
0.714285714285714	0.114285714285714	0.425951086956522	0.658215598993613	0.00446179587283882	NA	NA	NA	NA	0.51327912151904	0.91990708009292	1	0	0	1	1	0	0
0.714285714285714	0.128571428571429	0.310461956521739	0.522159860654151	0.00501952035694367	NA	NA	NA	NA	0.716011896096333	0.91990708009292	1	0	1	0	1	0	0
0.285714285714286	0.0761904761904762	0.219202898550725	0.254499709696149	0.00836586726157278	NA	NA	NA	NA	0.51327912151904	0.91990708009292	1	0	0	1	1	0	0
0.571428571428571	0.114285714285714	0.474977355072464	0.727501451519257	0.00780814277746793	NA	NA	NA	NA	0.412994197533432	0.698616301383699	1	0	0	1	1	0	0
0.428571428571429	0.485714285714286	0.71286231884058	0.871105089994194	0.00836586726157278	NA	NA	NA	NA	0.0380799866896824	0.406322593677406	1	0	1	0	1	0	0
0.285714285714286	0.666666666666667	0.613564311594203	0.733113992645636	0.00836586726157278	NA	NA	NA	NA	0.0970821288189173	0.755479244520756	1	0	0	1	1	0	0
0.714285714285714	0.242857142857143	0.537364130434783	0.816721501838591	0.00669269380925823	NA	NA	NA	NA	0.292535823471913	0.506817493182507	1	0	0	1	1	0	0
0.428571428571429	0.361904761904762	0.689764492753623	0.613508805883491	0.0117122141662019	NA	NA	NA	NA	0.0288251565002184	0.901020098979901	1	0	0	1	1	0	0
0.428571428571429	0.361904761904762	0.725317028985507	0.691310238049158	0.0122699386503067	NA	NA	NA	NA	0.0203190316743964	0.546409453590546	1	0	0	1	1	0	0
0.428571428571429	0.509523809523809	0.823596014492754	0.858331720534159	0.00557724484104852	NA	NA	NA	NA	NA	NA	1	0	1	0	1	0	0
0.571428571428571	0.423809523809524	0.476902173913044	0.71550222566286	0.0250976017847183	NA	NA	NA	NA	0.429840068215378	0.768104231895768	1	0	1	0	1	0	0
0.714285714285714	0.447619047619048	0.320652173913043	0.597251790207083	0.0156162855549359	NA	NA	NA	NA	0.426533286192625	0.936067063932936	1	0	1	0	0	1	0
0.857142857142857	0.371428571428571	0.402513586956522	0.239403909425198	0.00223089793641941	NA	NA	NA	NA	0.0344404467275336	0.932330067669932	1	0	0	1	0	1	0
0.428571428571429	0.252380952380952	0.49807518115942	0.758080123862977	0.0100390407138873	NA	NA	NA	NA	0.361562298525466	0.809312190687809	1	0	0	1	1	0	0
0.714285714285714	0.180952380952381	0.511209239130435	0.780530288368492	0.0195203569436698	NA	NA	NA	NA	0.413638916041012	0.933138066861933	1	0	0	1	1	0	0
0.857142857142857	0.371428571428571	0.362771739130435	0.668279465840913	0.0239821528165086	NA	NA	NA	NA	0.613792816587983	0.933138066861933	1	0	0	1	1	0	0
0.285714285714286	0.280952380952381	0.616621376811594	0.723824269401974	0.015058561070831	0.456902138690862	0.655688622754491	0.152249134948097	0.370328425821065	0.185720524925649	0.936067063932936	1	0	0	1	1	0	0
0.428571428571429	0.423809523809524	0.648211050724638	0.783626862783046	0.0211935303959844	0.53402462734932	0.652694610778443	0.15916955017301	0.242355605889015	0.0876193249173305	0.864761135238865	1	0	0	1	1	0	0
0.714285714285714	0.0761904761904762	0.754189311594203	0.827753048190439	0.0256553262688232	NA	NA	NA	NA	0.0679034170080902	0.830724169275831	1	0	0	1	1	0	0
0.571428571428571	0.347619047619048	0.463994565217391	0.647958196245404	0.220858895705521	NA	NA	NA	NA	0.475303121685419	0.932734067265933	1	0	1	0	1	0	0
0.428571428571429	0.104761904761905	0.645720108695652	0.686471840526418	0.0133853876185165	NA	NA	NA	NA	0.0466069088867167	0.87981012018988	1	0	1	0	1	0	0
0.428571428571429	0.252380952380952	0.435688405797101	0.579446487323398	0.0970440602342443	NA	NA	NA	NA	0.557244764261797	0.928290071709928	1	0	0	1	1	0	0
0.714285714285714	0.252380952380952	0.619225543478261	0.779175537062125	0.0239821528165086	NA	NA	NA	NA	0.154898820789052	0.930512069487931	1	0	1	0	1	0	0
0.714285714285714	0.242857142857143	0.463315217391304	0.582349525837043	0.0228667038482989	0.510045366169799	0.589820359281437	0.449826989619377	0.28312570781427	0.289644988873406	0.805373194626805	1	0	0	1	1	0	0
0.714285714285714	0.180952380952381	0.56057518115942	0.711244435842849	0.0758505298382599	NA	NA	NA	NA	0.406921365139446	0.917988082011918	1	0	0	1	1	0	0
0.857142857142857	0.114285714285714	0.491508152173913	0.628604606154442	0.0858895705521472	NA	NA	NA	NA	0.280951687706674	0.488233511766488	1	0	1	0	1	0	0
0.571428571428571	0.423809523809524	0.652853260869565	0.732726920843817	0.0172894590072504	NA	NA	NA	NA	0.0795915396293908	0.876174123825876	1	0	1	0	1	0	0
0.571428571428571	0.080952380952381	0.507586050724638	0.625895103541707	0.0228667038482989	NA	NA	NA	NA	0.239793690077574	0.89041510958489	1	0	0	1	1	0	0
0.428571428571429	0.361904761904762	0.73143115942029	0.749177472421134	0.0145008365867262	NA	NA	NA	NA	0.0593764948110559	0.91990708009292	1	0	1	0	1	0	0
0.571428571428571	0.423809523809524	0.714560688405797	0.86820205148055	0.045175683212493	0.323395981853532	0.338323353293413	0.598615916955017	0.249150622876557	0.0706694673793233	0.764670235329765	1	0	1	0	1	0	0
0.571428571428571	0.114285714285714	0.78125	0.818850396748597	0.0435025097601785	NA	NA	NA	NA	0.0192999604849947	0.848500151499848	1	0	0	1	1	0	0
0.142857142857143	0.457142857142857	0.912024456521739	0.868976195084188	0.0418293363078639	NA	NA	NA	NA	NA	NA	1	0	0	1	1	0	0
0.714285714285714	0.195238095238095	0.512341485507246	0.744726146700213	0.0418293363078639	NA	NA	NA	NA	0.611671484724331	0.931926068073932	1	0	0	1	1	0	0
0.571428571428571	0.242857142857143	0.434669384057971	0.76137023417844	0.0306748466257669	NA	NA	NA	NA	0.825842813468378	0.78052721947278	1	0	0	1	1	0	0
0.428571428571429	0.5	0.474298007246377	0.732533384942907	0.0284439486893475	NA	NA	NA	NA	0.638999230497265	0.895970104029896	1	0	1	0	1	0	0
0.571428571428571	0.0904761904761905	0.734375	0.742790787691117	0.030117122141662	NA	NA	NA	NA	0.0326102780608531	0.717907282092718	1	0	1	0	1	0	0
0.428571428571429	0.252380952380952	0.548686594202899	0.85775111283143	0.030117122141662	NA	NA	NA	NA	0.441798556662438	0.866579133420867	1	0	0	1	1	0	0
0.714285714285714	0.195238095238095	0.49320652173913	0.787110508999419	0.0156162855549359	NA	NA	NA	NA	0.568828900027037	0.866276133723866	1	0	0	1	1	0	0
0.714285714285714	0.0857142857142857	0.649909420289855	0.853493323011419	0.0184049079754601	NA	NA	NA	NA	NA	NA	1	0	0	1	1	0	0
0.142857142857143	0.457142857142857	0.0992980072463768	0.0834139732920457	0.0401561628555494	NA	NA	NA	NA	0.66322816795957	0.93020906979093	1	0	1	0	1	0	0
0.714285714285714	0.114285714285714	0.417232789855072	0.729049738726534	0.0373675404350251	NA	NA	NA	NA	0.518956803859992	0.93020906979093	1	0	0	1	1	0	0
0.714285714285714	0.180952380952381	0.500452898550725	0.642152119218115	0.0117122141662019	NA	NA	NA	NA	0.256805939729218	0.795273204726795	1	0	0	1	1	0	0
0.285714285714286	0.571428571428571	0.723052536231884	0.759434875169344	0.0920245398773006	0.347375243033053	0.838323353293413	0.314878892733564	0.335220838052095	0.0690680697959778	0.843854156145844	1	0	1	0	1	0	0
0.857142857142857	0.0476190476190476	0.15726902173913	0.370234178440101	0.0256553262688232	NA	NA	NA	NA	0.730965205997962	0.939299060700939	1	0	1	0	1	0	0
0.142857142857143	0.442857142857143	0.713654891304348	0.846913102380492	0.0262130507529281	NA	NA	NA	NA	0.0448807270760976	0.433592566407434	1	0	0	1	1	0	0
0.428571428571429	0.5	0.702445652173913	0.787884652603058	0.0267707752370329	NA	NA	NA	NA	0.0744337915687457	0.812140187859812	1	0	1	0	1	0	0
0.714285714285714	0.157142857142857	0.538722826086956	0.550609638087865	0.0245398773006135	NA	NA	NA	NA	0.146517480190504	0.903343096656903	1	0	1	0	1	0	0
0.285714285714286	0.0761904761904762	0.378509963768116	0.592413392684343	0.0211935303959844	NA	NA	NA	NA	0.524010565064576	0.939299060700939	1	0	0	1	1	0	0
0.285714285714286	0.0761904761904762	0.418025362318841	0.582155989936133	0.0195203569436698	NA	NA	NA	NA	0.493209658299191	0.906777093222907	1	0	0	1	1	0	0
0.714285714285714	0.128571428571429	0.310914855072464	0.532417263402361	0.0172894590072504	NA	NA	NA	NA	0.729821350581286	0.937784062215938	1	0	1	0	1	0	0
0.285714285714286	0.666666666666667	0.463315217391304	0.589703890071608	0.11154489682097	NA	NA	NA	NA	0.394193373957532	0.901222098777901	1	0	0	1	1	0	0
0.428571428571429	0.361904761904762	0.402626811594203	0.523514611960519	0.118795315114334	NA	NA	NA	NA	0.459330740594389	0.901222098777901	1	0	0	1	1	0	0
0.142857142857143	0.442857142857143	0.622961956521739	0.750725759628411	0.0195203569436698	NA	NA	NA	NA	0.111307530728116	0.846379153620846	1	0	0	1	1	0	0
1	0.128571428571429	0.613111413043478	0.901877298238823	0.0814277746793084	0.068049254698639	0.419161676646707	0.0380622837370242	0.240090600226501	0.474512821579352	0.85001514998485	1	0	1	0	1	0	0
0.428571428571429	0.361904761904762	0.700294384057971	0.683375266111864	0.011154489682097	NA	NA	NA	NA	0.0548426678867791	0.876275123724876	1	0	1	0	1	0	0
0.571428571428571	0.0904761904761905	0.607789855072464	0.821559899361331	0.0948131622978249	0.287751134154245	0.526946107784431	0.162629757785467	0.28312570781427	0.149657883243558	0.302090697909302	1	0	1	0	1	0	0
0.285714285714286	0.4	0.585824275362319	0.794077801432166	0.102063580591188	0.440051847051199	0.652694610778443	0.242214532871972	0.253680634201586	0.432751700185097	0.768104231895768	1	0	0	1	1	0	0
1	0.114285714285714	0.618546195652174	0.882717244048771	0.0278862242052426	NA	NA	NA	NA	NA	NA	1	0	0	1	1	0	0
1	0.114285714285714	0.504302536231884	0.636539578091736	0.0273284997211378	NA	NA	NA	NA	0.307468336002329	0.808908191091809	1	0	0	1	1	0	0
0.571428571428571	0.114285714285714	0.450860507246377	0.710083220437391	0.0262130507529281	NA	NA	NA	NA	0.646153526194289	0.906070093929906	1	0	0	1	1	0	0
1	0.080952380952381	0.525475543478261	0.760789626475711	0.0356943669827105	0.351911860012962	0.491017964071856	0.1280276816609	0.224235560588901	0.569307239564919	0.721745278254722	1	0	1	0	1	0	0
0.142857142857143	0.442857142857143	0.412930253623188	0.712599187149216	0.018962632459565	NA	NA	NA	NA	0.969947798598257	0.945965054034946	1	0	0	1	1	0	0
0.428571428571429	0.328571428571429	0.422780797101449	0.749951616024773	0.0128276631344116	NA	NA	NA	NA	0.932013393507061	0.908797091202909	1	0	0	1	1	0	0
0.714285714285714	0.0761904761904762	0.484375	0.609831623766209	0.0390407138873397	NA	NA	NA	NA	0.307634714972028	0.916776083223917	1	0	0	1	1	0	0
0.857142857142857	0.371428571428571	0.50294384057971	0.663828140119992	0.0769659788064696	NA	NA	NA	NA	0.278123245221804	0.762852237147763	1	0	0	1	1	0	0
0.285714285714286	0.576190476190476	0.715126811594203	0.831623766208632	0.0211935303959844	NA	NA	NA	NA	0.0358962627123932	0.50964549035451	1	0	1	0	1	0	0
0.714285714285714	0.180952380952381	0.438405797101449	0.6498935552545	0.0329057445621863	NA	NA	NA	NA	0.637189859201797	0.893445106554894	1	0	0	1	1	0	0
0.714285714285714	0.180952380952381	0.511662137681159	0.667118250435456	0.0345789180145008	NA	NA	NA	NA	0.305471788365951	0.716897283102717	1	0	0	1	1	0	0
0.714285714285714	0.195238095238095	0.401494565217391	0.603057867234372	0.0278862242052426	NA	NA	NA	NA	0.427115612586569	0.937380062619937	1	0	0	1	1	0	0
0.285714285714286	0.571428571428571	0.582087862318841	0.832204373911361	0.0178471834913553	NA	NA	NA	NA	0.609092610694008	0.919301080698919	1	0	1	0	1	0	0
0.857142857142857	0.114285714285714	0.558537137681159	0.804141668279466	0.0167317345231456	NA	NA	NA	NA	0.221096853357736	0.904151095848904	1	0	1	0	1	0	0
0.714285714285714	0.180952380952381	0.426290760869565	0.652990129669054	0.015058561070831	NA	NA	NA	NA	0.66961296092174	0.939198060801939	1	0	0	1	1	0	0
0.714285714285714	0.128571428571429	0.297667572463768	0.455970582543062	0.0139431121026213	NA	NA	NA	NA	0.706299523740199	0.907383092616907	1	0	1	0	1	0	0
0.142857142857143	0.442857142857143	0.271286231884058	0.459841300561254	0.0128276631344116	NA	NA	NA	NA	0.930619969635838	0.907383092616907	1	0	0	1	1	0	0
0.285714285714286	0.714285714285714	0.193500905797101	0.318560092897233	0.0122699386503067	NA	NA	NA	NA	0.413555726556163	0.907383092616907	1	0	0	1	1	0	0
0.714285714285714	0.242857142857143	0.452558876811594	0.592026320882524	0.03792526491913	0.510045366169799	0.589820359281437	0.449826989619377	0.392978482446206	0.471226836927812	0.82001817998182	1	0	0	1	1	0	0
0.428571428571429	0.328571428571429	0.580276268115942	0.775885426746661	0.030117122141662	NA	NA	NA	NA	0.567664247239149	0.728209271790728	1	0	0	1	1	0	0
0.857142857142857	0.19047619047619	0.45504981884058	0.728469131023805	0.0100390407138873	NA	NA	NA	NA	0.761225381111827	0.925765074234926	1	0	1	0	1	0	0
0.714285714285714	0.180952380952381	0.585597826086957	0.824656473775885	0.0646960401561629	NA	NA	NA	NA	0.168209138364911	0.376022623977376	1	0	0	1	1	0	0
0.142857142857143	0.733333333333333	0.347486413043478	0.505515773175924	0.0635805911879531	NA	NA	NA	NA	0.820768254892582	0.775679224320776	1	0	1	0	1	0	0
0.285714285714286	0.342857142857143	0.729732789855072	0.844397135668666	0.0312325711098717	NA	NA	NA	NA	NA	NA	1	0	1	0	1	0	0
0.714285714285714	0.195238095238095	0.45991847826087	0.699438745887362	0.0245398773006135	NA	NA	NA	NA	0.386539941351413	0.847793152206848	1	0	0	1	1	0	0
0.428571428571429	0.252380952380952	0.418591485507246	0.641184439713567	0.0234244283324038	NA	NA	NA	NA	0.574860137678597	0.957883042116958	1	0	0	1	1	0	0
0.571428571428571	0.080952380952381	0.590126811594203	0.741629572285659	0.0122699386503067	NA	NA	NA	NA	0.0808809766445521	0.647712352287648	1	0	0	1	1	0	0
0.428571428571429	0.252380952380952	0.69044384057971	0.810528353009483	0.060234244283324	0.00388852883992223	0.583832335329341	0.0761245674740484	0.163080407701019	0.0678618222656656	0.812342187657812	1	0	0	1	1	0	0
0.571428571428571	0.0904761904761905	0.412817028985507	0.617379523901684	0.0607919687674289	0.0764744005184705	0.526946107784431	0.162629757785467	0.291053227633069	0.658112014641349	0.896778103221897	1	0	1	0	1	0	0
0.285714285714286	0.9	0.762115036231884	0.799690342558545	0.0557724484104852	NA	0.754491017964072	0.0865051903114187	0.157417893544734	0.0216500634319822	0.494394505605494	1	0	0	1	1	0	0
0.714285714285714	0.195238095238095	0.474864130434783	0.629185213857171	0.0496374790853318	0.541801685029164	0.574850299401198	0.117647058823529	0.411098527746319	0.544683152049581	0.86011513988486	1	0	0	1	1	0	0
0.714285714285714	0.0761904761904762	0.595221920289855	0.692664989355525	0.060234244283324	0.283862605314323	0.568862275449102	0.0380622837370242	0.211778029445074	0.291828712850696	0.869407130592869	1	0	0	1	1	0	0
0.714285714285714	0.0857142857142857	0.400588768115942	0.655119024579059	0.0507529280535415	NA	NA	NA	NA	0.760019133581515	0.924351075648924	1	0	0	1	1	0	0
0.428571428571429	0.252380952380952	0.266757246376812	0.443777820785756	0.0535415504740658	NA	NA	NA	NA	0.554853066572385	0.924351075648924	1	0	0	1	1	0	0
0.428571428571429	0.252380952380952	0.525022644927536	0.728082059221986	0.0585610708310095	0.110823071937784	0.583832335329341	0.0761245674740484	0.281993204983013	0.437015161283614	0.887688112311888	1	0	0	1	1	0	0
0.857142857142857	0.0476190476190476	0.766870471014493	0.860847687245984	0.018962632459565	NA	NA	NA	NA	0.0287419670153693	0.375012624987375	1	0	1	0	1	0	0
0.142857142857143	0.833333333333333	0.498301630434783	0.670408360750919	0.0172894590072504	NA	NA	NA	NA	0.580184264708941	0.818099181900818	1	0	0	1	1	0	0
0.714285714285714	0.0857142857142857	0.649682971014493	0.745500290303851	0.0211935303959844	NA	NA	NA	NA	0.0872033774930849	0.772144227855772	1	0	0	1	1	0	0
0.714285714285714	0.157142857142857	0.737771739130435	0.928004644861622	0.0211935303959844	NA	NA	NA	NA	NA	NA	1	0	1	0	1	0	0
0.428571428571429	0.5	0.396059782608696	0.654151345074511	0.0100390407138873	NA	NA	NA	NA	0.657155335565584	0.921624078375922	1	0	1	0	1	0	0
0.285714285714286	0.280952380952381	0.432178442028985	0.680472227598219	0.0501952035694367	0.240440699935191	0.344311377245509	0.152249134948097	0.129105322763307	0.553064492648129	0.921321078678921	1	0	0	1	1	0	0
0.428571428571429	0.361904761904762	0.453691123188406	0.615831236694407	0.018962632459565	NA	NA	NA	NA	0.435684129526028	0.854560145439854	1	0	0	1	1	0	0
0.285714285714286	0.442857142857143	0.520606884057971	0.793884265531256	0.0284439486893475	NA	NA	NA	NA	0.857038870286796	0.82991617008383	1	0	0	1	1	0	0
0.428571428571429	0.328571428571429	0.485167572463768	0.723437197600155	0.0223089793641941	NA	NA	NA	NA	0.731318761308571	0.82991617008383	1	0	0	1	1	0	0
0.714285714285714	0.180952380952381	0.531363224637681	0.772788852332108	0.018962632459565	NA	NA	NA	NA	0.280889295593037	0.631855368144632	1	0	0	1	1	0	0
0.285714285714286	0.4	0.558876811594203	0.577704664215212	0.0290016731734523	NA	NA	NA	NA	0.147661335607179	0.869205130794869	1	0	0	1	1	0	0
0.571428571428571	0.423809523809524	0.567028985507246	0.732726920843817	0.0652537646402677	NA	NA	NA	NA	0.132084104569182	0.869205130794869	1	0	1	0	1	0	0
0.714285714285714	0.447619047619048	0.576313405797101	0.766789239403909	0.034021193530396	NA	NA	NA	NA	0.170600836054323	0.693061306938693	1	0	1	0	1	0	0
0.714285714285714	0.114285714285714	0.483469202898551	0.819431004451326	0.0145008365867262	NA	NA	NA	NA	0.17222303100888	0.304716695283305	1	0	0	1	0	1	0
0.571428571428571	0.114285714285714	0.22463768115942	0.424424230694794	0.00725041829336308	NA	NA	NA	NA	0.653474200861011	0.89041510958489	1	0	0	1	0	1	0
0.714285714285714	0.447619047619048	0.660552536231884	0.87284691310238	0.00836586726157278	NA	NA	NA	NA	0.025809537674438	0.286233713766286	1	0	1	0	0	1	0
0.571428571428571	0.242857142857143	0.45799365942029	0.684149409715502	0.0669269380925823	NA	NA	NA	NA	0.396522679533307	0.883951116048884	1	0	0	1	1	0	0
0.714285714285714	0.180952380952381	0.550611413043478	0.79698083994581	0.03792526491913	0.268956578094621	0.413173652694611	0.193771626297578	0.28312570781427	0.294677952706778	0.663165336834663	1	0	0	1	1	0	0
0.857142857142857	0	0.498528079710145	0.771047029223921	0.0228667038482989	NA	NA	NA	NA	0.627623068444149	0.805676194323806	1	0	1	0	1	0	0
0.714285714285714	0.114285714285714	0.449275362318841	0.668666537642733	0.0223089793641941	NA	NA	NA	NA	0.502485285859867	0.900515099484901	1	0	0	1	1	0	0
0.142857142857143	0.442857142857143	0.637341485507246	0.766015095800271	0.0217512548800892	NA	NA	NA	NA	0.0796331343718154	0.602666397333603	1	0	0	1	1	0	0
0.285714285714286	0.4	0.592051630434783	0.591832784981614	0.0306748466257669	NA	NA	NA	NA	0.0914252438491775	0.781840218159782	1	0	0	1	1	0	0
0.714285714285714	0.242857142857143	0.653985507246377	0.865879620669634	0.0200780814277747	0.267660401814647	0.589820359281437	0.449826989619377	0.28312570781427	0.155397957698147	0.82991617008383	1	0	0	1	1	0	0
0.142857142857143	0.733333333333333	0.808310688405797	0.753435262241146	0.0206358059118795	NA	NA	NA	NA	0.0321735332653953	0.744672255327745	1	0	1	0	1	0	0
0.142857142857143	0.442857142857143	0.384624094202899	0.654538416876331	0.0278862242052426	NA	NA	NA	NA	0.960401805211821	0.936673063326937	1	0	0	1	1	0	0
0.428571428571429	0.252380952380952	0.418025362318841	0.681633443003677	0.0122699386503067	NA	NA	NA	NA	0.551733460890543	0.919099080900919	1	0	0	1	1	0	0
0.428571428571429	0.328571428571429	0.70120018115942	0.808786529901297	0.0200780814277747	NA	NA	NA	NA	0.0244577085456398	0.534895465104535	1	0	0	1	1	0	0
0.714285714285714	0.114285714285714	0.562386775362319	0.844010063866847	0.0239821528165086	0.786779001944264	0.419161676646707	0.013840830449827	0.442808607021518	NA	NA	1	0	0	1	1	0	0
0.285714285714286	0.280952380952381	0.477241847826087	0.682601122508225	0.0122699386503067	NA	NA	NA	NA	0.520350227731215	0.893950106049894	1	0	0	1	1	0	0
1	0.114285714285714	0.506567028985507	0.682601122508225	0.0122699386503067	NA	NA	NA	NA	0.438970114177568	0.893950106049894	1	0	0	1	1	0	0
0.285714285714286	1	0.770040760869565	0.64466808592994	0.0295593976575572	0.426441996111471	0.143712574850299	0.00346020761245675	0.334088335220838	0.0230018925607803	0.613170386829613	1	0	1	0	1	0	0
0.714285714285714	0.252380952380952	0.348278985507246	0.410102574027482	0.030117122141662	0.0531432274789371	0.419161676646707	0.0173010380622837	0.216308040770102	0.418339121934987	0.917988082011918	1	0	1	0	1	0	0
0.571428571428571	0.114285714285714	0.482903079710145	0.61950841881169	0.0284439486893475	0.260531432274789	0.440119760479042	0.356401384083045	0.583238958097395	0.630035563504773	0.874154125845874	1	0	0	1	1	0	0
0.714285714285714	0.128571428571429	0.477015398550725	0.797561447648539	0.136642498605689	0.0136098509397278	0.580838323353293	0.0380622837370242	0.244620611551529	0.376307634714972	0.493889506110494	1	0	1	0	1	0	0
0.714285714285714	0.0761904761904762	0.596014492753623	0.797561447648539	0.136642498605689	0.0136098509397278	0.568862275449102	0.0380622837370242	0.244620611551529	0.162801821849718	0.493889506110494	1	0	0	1	1	0	0
0.714285714285714	0.0761904761904762	0.546195652173913	0.747242113412038	0.134411600669269	NA	0.568862275449102	0.0380622837370242	0.231030577576444	0.250025996714015	0.744066255933744	1	0	0	1	1	0	0
0.428571428571429	0.509523809523809	0.588428442028985	0.711244435842849	0.0870050195203569	NA	NA	NA	NA	0.548925815776886	0.686799313200687	1	0	1	0	1	0	0
0.571428571428571	0.114285714285714	0.481884057971014	0.521966324753242	0.136642498605689	NA	NA	NA	NA	0.587276168292328	0.7996162003838	1	0	0	1	1	0	0
0.571428571428571	0.242857142857143	0.563632246376812	0.790594155215793	0.13218070273285	NA	NA	NA	NA	0.246698417320051	0.595495404504595	1	0	0	1	1	0	0
0.857142857142857	0.371428571428571	0.369678442028985	0.610218695568028	0.126045733407697	NA	NA	NA	NA	0.497618700996194	0.755378244621755	1	0	0	1	1	0	0
0.285714285714286	0.280952380952381	0.449501811594203	0.750725759628411	0.0167317345231456	NA	NA	NA	NA	0.506353596905351	0.907484092515908	1	0	0	1	1	0	0
0.714285714285714	0.252380952380952	0.519587862318841	0.691890845751887	0.0267707752370329	NA	NA	NA	NA	0.152611109955702	0.874760125239875	1	0	1	0	1	0	0
0.142857142857143	0.457142857142857	0.315783514492754	0.501064447455003	0.0273284997211378	NA	NA	NA	NA	0.667554021171724	0.936269063730936	1	0	1	0	1	0	0
0.571428571428571	0.114285714285714	0.500452898550725	0.647958196245404	0.0290016731734523	NA	NA	NA	NA	0.642077241436682	0.874760125239875	1	0	0	1	1	0	0
0.428571428571429	0.5	0.484261775362319	0.670408360750919	0.018962632459565	NA	NA	NA	NA	0.659131085830751	0.936168063831936	1	0	1	0	1	0	0
0.714285714285714	0.180952380952381	0.457201086956522	0.631894716469905	0.0217512548800892	NA	NA	NA	NA	0.623151633633509	0.873649126350874	1	0	0	1	1	0	0
0.714285714285714	0.180952380952381	0.397984601449275	0.645248693632669	0.0105967651979922	NA	NA	NA	NA	0.58191044651956	0.815372184627815	1	0	0	1	1	0	0
0.285714285714286	0.442857142857143	0.752377717391304	0.889297464679698	0.0217512548800892	NA	NA	NA	NA	0.0218996318865295	0.522876477123523	1	0	0	1	1	0	0
0.285714285714286	0.280952380952381	0.446671195652174	0.719760015482872	0.0239821528165086	NA	NA	NA	NA	0.560842709481521	0.934350065649934	1	0	0	1	1	0	0
0.142857142857143	0.442857142857143	0.494338768115942	0.749951616024773	0.0239821528165086	NA	NA	NA	NA	0.69872928061893	0.897586102413898	1	0	0	1	1	0	0
0.714285714285714	0.180952380952381	0.444746376811594	0.652409521966325	0.0858895705521472	NA	NA	NA	NA	0.386394359752927	0.875568124431875	1	0	0	1	1	0	0
0.714285714285714	0.447619047619048	0.456295289855072	0.618927811108961	0.068042387060792	0.417368762151653	0.497005988023952	0.0934256055363322	0.448471121177803	0.51492211384481	0.857388142611857	1	0	1	0	1	0	0
0.857142857142857	0.1	0.537024456521739	0.869556802786917	0.0418293363078639	0.421905379131562	0.514970059880239	0.394463667820069	0.377123442808607	0.537612045837406	0.752853247146753	1	0	0	1	1	0	0
0.285714285714286	0.280952380952381	0.628170289855072	0.687439520030966	0.0496374790853318	NA	NA	NA	NA	0.107730382879604	0.783759216240784	1	0	0	1	1	0	0
0.714285714285714	0.0761904761904762	0.507472826086957	0.556415715115154	0.0474065811489124	NA	NA	NA	NA	0.289707380987043	0.863044136955863	1	0	0	1	1	0	0
0.714285714285714	0.0761904761904762	0.716485507246377	0.691310238049158	0.0446179587283882	NA	NA	NA	NA	0.0446727533639748	0.770932229067771	1	0	0	1	1	0	0
0.714285714285714	0.114285714285714	0.453917572463768	0.711631507644668	0.0462911321807027	NA	NA	NA	NA	0.464696462367157	0.863044136955863	1	0	0	1	1	0	0
0.857142857142857	0.19047619047619	0.451539855072464	0.661892781110896	0.0501952035694367	NA	NA	NA	NA	0.504939375662916	0.852742147257853	1	0	1	0	1	0	0
0.285714285714286	0.280952380952381	0.346807065217391	0.568221405070641	0.049079754601227	NA	NA	NA	NA	0.518291287981199	0.863044136955863	1	0	0	1	1	0	0
0.428571428571429	0.252380952380952	0.499320652173913	0.747822721114767	0.0161740100390407	NA	NA	NA	NA	0.487864733897635	0.831431168568831	1	0	0	1	1	0	0
0.714285714285714	0.114285714285714	0.468863224637681	0.783046255080317	0.018962632459565	NA	NA	NA	NA	0.417839985025893	0.747803252196748	1	0	0	1	1	0	0
0.857142857142857	0.19047619047619	0.310009057971015	0.61428294948713	0.0234244283324038	NA	NA	NA	NA	0.766591102884595	0.932330067669932	1	0	1	0	1	0	0
0.428571428571429	0.485714285714286	0.663722826086956	0.859105864137797	0.0211935303959844	0.329876863253402	0.350299401197605	0.359861591695502	0.28312570781427	0.0675498616974814	0.811231188768811	1	0	1	0	1	0	0
0.142857142857143	0.833333333333333	0.502038043478261	0.732339849041997	0.0250976017847183	NA	NA	NA	NA	0.871430651165693	0.88031511968488	1	0	0	1	1	0	0
0.714285714285714	0.0857142857142857	0.669836956521739	0.809173601703116	0.0223089793641941	0.293583927414128	0.508982035928144	0.0484429065743945	0.55039637599094	0.0788636316369611	0.937986062013938	1	0	0	1	1	0	0
0.571428571428571	0.242857142857143	0.597259963768116	0.676988581381846	0.0223089793641941	NA	NA	NA	NA	0.082440779485473	0.934855065144935	1	0	0	1	1	0	0
0.142857142857143	0.442857142857143	0.247735507246377	0.311205728662667	0.0518683770217513	NA	NA	NA	NA	0.727596031861573	0.934956065043935	1	0	0	1	1	0	0
0.571428571428571	0.261904761904762	0.227128623188406	0.525256435068705	0.0875627440044618	NA	NA	NA	NA	0.56119626479213	0.934956065043935	1	0	1	0	1	0	0
0.714285714285714	0.195238095238095	0.51754981884058	0.78652990129669	0.0167317345231456	NA	NA	NA	NA	0.578062932845288	0.88041611958388	1	0	0	1	1	0	0
0.428571428571429	0.252380952380952	0.580615942028985	0.820205148054964	0.0211935303959844	NA	NA	NA	NA	0.225838653994135	0.715382284617715	1	0	0	1	1	0	0
0.714285714285714	0.3	0.686820652173913	0.863557189858719	0.0250976017847183	NA	NA	NA	NA	0.0663020194247447	0.836784163215837	1	0	1	0	1	0	0
0.714285714285714	0.128571428571429	0.43851902173913	0.652215986065415	0.0262130507529281	NA	NA	NA	NA	0.531393631844935	0.74043025956974	1	0	1	0	1	0	0
0.142857142857143	0.833333333333333	0.531476449275362	0.719953551383782	0.0423870607919688	NA	NA	NA	NA	0.881392591976374	0.8996061003939	1	0	0	1	1	0	0
1	0.114285714285714	0.570199275362319	0.868395587381459	0.0423870607919688	NA	NA	NA	NA	0.489861281534014	0.87021512978487	1	0	0	1	1	0	0
0.428571428571429	0.361904761904762	0.746603260869565	0.715308689761951	0.0423870607919688	NA	NA	NA	NA	0.058191044651956	0.91960408039592	1	0	1	0	1	0	0
0.428571428571429	0.328571428571429	0.504755434782609	0.744339074898394	0.0407138873396542	NA	NA	NA	NA	0.39791610340453	0.914251085748914	1	0	0	1	1	0	0
0.714285714285714	0.180952380952381	0.656929347826087	0.704277143410103	0.0435025097601785	NA	NA	NA	NA	0.0823991847430485	0.747500252499747	1	0	0	1	1	0	0
0.428571428571429	0.423809523809524	0.574728260869565	0.89820011612154	0.0384829894032348	NA	NA	NA	NA	0.281305243017283	0.261791738208262	1	0	0	1	1	0	0
0.714285714285714	0.242857142857143	0.605865036231884	0.689374879040062	0.0412716118237591	NA	NA	NA	NA	0.163404945614874	0.872841127158873	1	0	0	1	1	0	0
0.285714285714286	0.461904761904762	0.16304347826087	0.315850590284498	0.018962632459565	NA	NA	NA	NA	0.707380987043238	0.908797091202909	1	0	1	0	1	0	0
0.428571428571429	0.328571428571429	0.511548913043478	0.807431778594929	0.015058561070831	NA	NA	NA	NA	0.381299003805919	0.368144631855368	1	0	0	1	1	0	0
0.428571428571429	0.252380952380952	0.331521739130435	0.498161408941359	0.0128276631344116	NA	NA	NA	NA	0.435996090094212	0.93010806989193	1	0	0	1	1	0	0
0.285714285714286	0.714285714285714	0.711163949275362	0.716663441068318	0.0145008365867262	NA	NA	NA	NA	0.0286795749017324	0.863751136248864	1	0	0	1	1	0	0
0.428571428571429	0.423809523809524	0.538156702898551	0.735629959357461	0.0145008365867262	NA	NA	NA	NA	0.739471330823784	0.912231087768912	1	0	0	1	0	1	0
0.285714285714286	0.280952380952381	0.51754981884058	0.809754209405845	0.0156162855549359	NA	NA	NA	NA	0.319218850737267	0.781739218260782	1	0	0	1	1	0	0
0.857142857142857	0.371428571428571	0.485054347826087	0.615250628991678	0.0117122141662019	NA	NA	NA	NA	0.560759519996673	0.852035147964852	1	0	0	1	1	0	0
0.428571428571429	0.328571428571429	0.72848731884058	0.922779175537062	0.0245398773006135	NA	NA	NA	NA	NA	NA	1	0	0	1	1	0	0
0.571428571428571	0.114285714285714	0.585371376811594	0.733501064447455	0.0278862242052426	NA	NA	NA	NA	0.647047813156417	0.881527118472881	1	0	0	1	1	0	0
0.714285714285714	0.0761904761904762	0.661571557971014	0.671182504354558	0.0273284997211378	NA	NA	NA	NA	0.0676746459247551	0.655590344409656	1	0	0	1	1	0	0
0.857142857142857	0.1	0.471127717391304	0.781304431972131	0.0262130507529281	NA	NA	NA	NA	0.377409895389223	0.655590344409656	1	0	0	1	1	0	0
0.285714285714286	0.280952380952381	0.379528985507246	0.668473001741823	0.0139431121026213	NA	NA	NA	NA	0.520059064534243	0.878800121199879	1	0	0	1	1	0	0
0.285714285714286	0.571428571428571	0.734261775362319	0.838203986839559	0.034021193530396	NA	NA	NA	NA	0.0738722625460142	0.719422280577719	1	0	0	1	1	0	0
0.285714285714286	0.571428571428571	0.508605072463768	0.710083220437391	0.0228667038482989	NA	NA	NA	NA	0.661855541459559	0.928189071810928	1	0	0	1	1	0	0
0.428571428571429	0.361904761904762	0.517210144927536	0.525062899167796	0.0256553262688232	NA	NA	NA	NA	0.0846868955763991	0.832441167558832	1	0	0	1	1	0	0
0.285714285714286	0.552380952380952	0.3203125	0.439713566866654	0.0323480200780814	NA	NA	NA	NA	0.580121872595304	0.942430057569942	1	0	1	0	1	0	0
0.285714285714286	0.514285714285714	0.792685688405797	0.897038900716083	0.0161740100390407	NA	NA	NA	NA	NA	NA	1	0	1	0	1	0	0
0.714285714285714	0.0761904761904762	0.551970108695652	0.815753822334043	0.0156162855549359	NA	NA	NA	NA	0.185533348584739	0.550651449348551	1	0	0	1	1	0	0
0.714285714285714	0.180952380952381	0.423573369565217	0.595509967098897	0.0133853876185165	NA	NA	NA	NA	0.621716615019862	0.896576103423897	1	0	0	1	1	0	0
0.714285714285714	0.252380952380952	0.395946557971015	0.518482678536869	0.0970440602342443	NA	NA	NA	NA	0.429361728677495	0.942329057670942	1	0	1	0	1	0	0
0.285714285714286	0.4	0.536345108695652	0.671956647958196	0.0290016731734523	0.594296824368114	0.652694610778443	0.242214532871972	0.28312570781427	0.321277790487282	0.799313200686799	1	0	0	1	1	0	0
0.714285714285714	0.195238095238095	0.537364130434783	0.84246177665957	0.0156162855549359	NA	NA	NA	NA	0.413742902897074	0.907787092212908	1	0	0	1	1	0	0
0.285714285714286	0.571428571428571	0.508378623188406	0.687633055931875	0.0172894590072504	NA	NA	NA	NA	0.640787804421521	0.795071204928795	1	0	0	1	1	0	0
0.285714285714286	0.714285714285714	0.681838768115942	0.686858912328237	0.0262130507529281	NA	NA	NA	NA	0.259821558554999	0.955459044540956	1	0	0	1	1	0	0
0.571428571428571	0.242857142857143	0.656023550724638	0.851364428101413	0.180145008365867	NA	NA	NA	NA	0.0516814674625127	0.455509544490455	1	0	0	1	1	0	0
0.571428571428571	0.0904761904761905	0.560801630434783	0.650087091155409	0.172336865588399	NA	NA	NA	NA	0.200278684774245	0.764569235430765	1	0	1	0	1	0	0
0.857142857142857	0	0.673120471014493	0.811108960712212	0.171779141104294	NA	NA	NA	NA	0.0662604246823202	0.485708514291486	1	0	1	0	1	0	0
0.285714285714286	0.461904761904762	0.554008152173913	0.764466808592994	0.0552147239263804	NA	NA	NA	NA	0.312542894578125	0.556004443995556	1	0	1	0	1	0	0
0.571428571428571	0.114285714285714	0.508605072463768	0.638087865299013	0.0273284997211378	NA	NA	NA	NA	0.527587712913088	0.738713261286739	1	0	0	1	1	0	0
0.285714285714286	0.571428571428571	0.547441123188406	0.823301722469518	0.0267707752370329	NA	NA	NA	NA	0.669363392467192	0.938794061205939	1	0	0	1	0	1	0
0.714285714285714	0.180952380952381	0.413156702898551	0.661312173408167	0.0156162855549359	NA	NA	NA	NA	0.635567664247239	0.891122108877891	1	0	0	1	1	0	0
0.714285714285714	0.228571428571429	0.519474637681159	0.709696148635572	0.0156162855549359	NA	NA	NA	NA	0.174219578645259	0.745884254115746	1	0	1	0	1	0	0
0.285714285714286	0.571428571428571	0.72950634057971	0.852332107605961	0.0128276631344116	NA	NA	NA	NA	0.0534284466443442	0.817897182102818	1	0	0	1	0	1	0
0.285714285714286	0.571428571428571	0.613790760869565	0.730017418231082	0.0128276631344116	NA	NA	NA	NA	0.0642638770459414	0.778103221896778	1	0	1	0	0	1	0
1	0.114285714285714	0.587749094202899	0.845751886975034	0.00725041829336308	NA	NA	NA	NA	NA	NA	1	0	0	0	1	0	0
0.571428571428571	0.114285714285714	0.521739130434783	0.739307141474744	0.0184049079754601	NA	NA	NA	NA	0.50013518291288	0.837693162306838	1	0	0	1	1	0	0
1	0.114285714285714	0.504981884057971	0.714341010257403	0.0184049079754601	NA	NA	NA	NA	0.504565022981095	0.896576103423897	1	0	0	1	1	0	0
1	0.114285714285714	0.478147644927536	0.712599187149216	0.0184049079754601	NA	NA	NA	NA	0.528149241935819	0.938693061306939	1	0	0	1	1	0	0
0.285714285714286	0.461904761904762	0.751358695652174	0.819431004451326	0.0161740100390407	NA	NA	NA	NA	0.0403053054093963	0.791839208160792	1	0	1	0	1	0	0
0.571428571428571	0.080952380952381	0.724977355072464	0.803948132378556	0.0184049079754601	NA	NA	NA	NA	0.0447767402200362	0.452681547318453	1	0	0	1	1	0	0
0.714285714285714	0.195238095238095	0.526607789855072	0.748209792916586	0.0172894590072504	NA	NA	NA	NA	0.342574298608656	0.893546106453894	1	0	0	1	1	0	0
0.428571428571429	0.40952380952381	0.676630434782609	0.724211341203793	0.018962632459565	NA	NA	NA	NA	0.0562360917580018	0.861226138773861	1	0	1	0	1	0	0
0.714285714285714	0.0761904761904762	0.505774456521739	0.733888136249274	0.0178471834913553	NA	NA	NA	NA	0.29989809288106	0.893546106453894	1	0	0	1	1	0	0
0.285714285714286	0.0761904761904762	0.421648550724638	0.59415521579253	0.0184049079754601	NA	NA	NA	NA	0.495913316556787	0.893546106453894	1	0	0	1	1	0	0
0.285714285714286	0.661904761904762	0.596807065217391	0.76137023417844	0.0998326826547686	NA	NA	NA	NA	0.165775845933074	0.609433390566609	1	0	1	0	1	0	0
0.571428571428571	0.114285714285714	0.529551630434783	0.652990129669054	0.0842163970998327	NA	NA	NA	NA	0.304286338206851	0.45045954954045	1	0	0	1	1	0	0
0.428571428571429	0.361904761904762	0.75101902173913	0.725372556609251	0.0870050195203569	NA	NA	NA	NA	0.0418651082503172	0.815675184324816	1	0	0	1	1	0	0
0.428571428571429	0.252380952380952	0.535439311594203	0.645829301335398	0.0758505298382599	NA	NA	NA	NA	0.231079591539629	0.7004342995657	1	0	0	1	1	0	0
0.714285714285714	0.242857142857143	0.562273550724638	0.796400232243081	0.0976017847183491	NA	NA	NA	NA	0.14237880331926	0.540753459246541	1	0	0	1	1	0	0
0.285714285714286	1	0.865602355072464	0.841107025353203	0.0970440602342443	NA	NA	NA	NA	0.0172410207349791	0.433592566407434	1	0	1	0	1	0	0
0.428571428571429	0.252380952380952	0.607223731884058	0.637507257596284	0.0970440602342443	NA	NA	NA	NA	0.0724164465611547	0.7004342995657	1	0	0	1	1	0	0
0.714285714285714	0.0761904761904762	0.738790760869565	0.709889684536481	0.0953708867819297	NA	NA	NA	NA	0.0465861115155044	0.823755176244824	1	0	0	1	1	0	0
0.428571428571429	0.5	0.264153079710145	0.336365395780917	0.0775237032905745	NA	NA	NA	NA	0.396709855874217	0.87021512978487	1	0	1	0	1	0	0
0.285714285714286	0.280952380952381	0.495923913043478	0.677375653183666	0.0172894590072504	NA	NA	NA	NA	0.480856019799097	0.936976063023937	1	0	0	1	1	0	0
0.142857142857143	0.833333333333333	0.355412137681159	0.535320301916005	0.0206358059118795	NA	NA	NA	NA	0.614874279891022	0.861933138066862	1	0	0	1	1	0	0
0.285714285714286	0.4	0.642663043478261	0.675440294174569	0.0468488566648076	NA	NA	NA	NA	0.179356529334692	0.660842339157661	1	0	0	1	1	0	0
0.142857142857143	0.833333333333333	0.515851449275362	0.663247532417263	0.133853876185165	NA	NA	NA	NA	0.376078863631637	0.660842339157661	1	0	0	1	1	0	0
0.285714285714286	0.4	0.49513134057971	0.662279852912715	0.142219743446737	NA	NA	NA	NA	0.278144042593016	0.660842339157661	1	0	0	1	1	0	0
0.428571428571429	0.252380952380952	0.638926630434783	0.890458680085156	0.141104294478528	NA	NA	NA	NA	0.134247031175259	0.49015250984749	1	0	0	1	1	0	0
0.714285714285714	0.195238095238095	0.411005434782609	0.562802399845171	0.0741773563859453	NA	NA	NA	NA	0.400682153775763	0.879002120997879	1	0	0	1	1	0	0
0.571428571428571	0.080952380952381	0.487658514492754	0.598025933810722	0.0842163970998327	NA	NA	NA	NA	0.679949254414242	0.879002120997879	1	0	0	1	1	0	0
0.714285714285714	0.157142857142857	0.518229166666667	0.613895877685311	0.0719464584495259	NA	NA	NA	NA	0.251169852130691	0.877588122411878	1	0	1	0	1	0	0
0.714285714285714	0.195238095238095	0.477015398550725	0.637894329398103	0.0786391522587842	NA	NA	NA	NA	0.400682153775763	0.879002120997879	1	0	0	1	1	0	0
0.714285714285714	0.195238095238095	0.41508152173913	0.60925101606348	0.079196876742889	NA	NA	NA	NA	0.570222323898259	0.879002120997879	1	0	0	1	1	0	0
0.857142857142857	0.1	0.431046195652174	0.711631507644668	0.0847741215839375	NA	NA	NA	NA	0.504876983549279	0.879002120997879	1	0	0	1	1	0	0
1	0.114285714285714	0.371263586956522	0.661312173408167	0.083100948131623	NA	NA	NA	NA	0.494769461140112	0.879002120997879	1	0	0	1	1	0	0
0.714285714285714	0.252380952380952	0.430366847826087	0.645829301335398	0.0117122141662019	NA	NA	NA	NA	0.448058565397334	0.879002120997879	1	0	1	0	1	0	0
0.571428571428571	0.261904761904762	0.601109601449275	0.728662666924715	0.011154489682097	NA	NA	NA	NA	0.0771166524551297	0.868397131602868	1	0	1	0	1	0	0
0.285714285714286	0.0761904761904762	0.175045289855072	0.198761370234178	0.152258784160625	NA	NA	NA	NA	0.518686438034233	0.92970407029593	1	0	0	1	1	0	0
1	0.114285714285714	0.465126811594203	0.694987420166441	0.124930284439487	NA	NA	NA	NA	0.519143980200903	0.922634077365923	1	0	0	1	1	0	0
0.285714285714286	1	0.0725769927536232	0.182117282755951	0.0669269380925823	NA	NA	NA	NA	0.955805586173908	0.928694071305929	1	0	1	0	1	0	0
0.285714285714286	0.9	0.554121376811594	0.66015095800271	0.0658114891243726	NA	NA	NA	NA	0.706528294823534	0.928694071305929	1	0	0	1	1	0	0
0.714285714285714	0.0761904761904762	0.73629981884058	0.794464873233985	0.064138315672058	NA	NA	NA	NA	0.073185949296009	0.709221290778709	1	0	0	1	1	0	0
0.142857142857143	0.442857142857143	0.637794384057971	0.743758467195665	0.0256553262688232	NA	NA	NA	0.28312570781427	0.0877233117733919	0.898697101302899	1	0	0	1	1	0	0
0.714285714285714	0.0238095238095238	0.768115942028985	0.840526417650474	0.0540992749581707	NA	NA	NA	NA	0.039390221076056	0.600848399151601	1	0	0	1	1	0	0
0.857142857142857	0.19047619047619	0.66213768115942	0.797367911747629	0.0552147239263804	NA	NA	NA	NA	0.0561321049019404	0.644682355317645	1	0	1	0	1	0	0
0.285714285714286	0.661904761904762	0.601336050724638	0.782465647377589	0.0568878973786949	NA	NA	NA	NA	0.329804712684317	0.611453388546611	1	0	1	0	1	0	0
0.857142857142857	0.114285714285714	0.409759963768116	0.668279465840913	0.0580033463469046	NA	NA	NA	NA	0.41033213401826	0.925664074335926	1	0	1	0	1	0	0
0.571428571428571	0.242857142857143	0.51664402173913	0.801045093864912	0.0580033463469046	NA	NA	NA	NA	0.38240126448017	0.838602161397839	1	0	0	1	1	0	0
0.714285714285714	0.114285714285714	0.536911231884058	0.78169150377395	0.0574456218627998	NA	NA	NA	NA	0.347752844040513	0.865973134026866	1	0	0	1	1	0	0
0.285714285714286	0.280952380952381	0.518795289855072	0.784013934584865	0.0546569994422755	NA	NA	NA	NA	0.512655200382672	0.853550146449854	1	0	0	1	1	0	0
0.428571428571429	0.423809523809524	0.262115036231884	0.479969034255854	0.145566090351366	NA	NA	NA	NA	0.768691637377035	0.934956065043935	1	0	0	1	1	0	0
0.714285714285714	0.242857142857143	0.581408514492754	0.850009676795045	0.160624651422197	0.399222294232016	0.589820359281437	0.449826989619377	0.355605889014723	0.483039743776387	0.840723159276841	1	0	0	1	1	0	0
0.428571428571429	0.40952380952381	0.672101449275362	0.698277530481904	0.162297824874512	0.067401166558652	0.529940119760479	0.605536332179931	0.411098527746319	0.0652205561217062	0.833855166144834	1	0	1	0	1	0	0
0.714285714285714	0.0238095238095238	0.453804347826087	0.637313721695374	0.162855549358617	NA	NA	NA	NA	0.482145456814259	0.856378143621856	1	0	1	0	1	0	0
0.285714285714286	0.514285714285714	0.534646739130435	0.757499516160248	0.0239821528165086	NA	NA	NA	NA	0.398311253457563	0.641450358549641	1	0	1	0	1	0	0
0.428571428571429	0.252380952380952	0.589221014492754	0.735242887555641	0.0228667038482989	NA	NA	NA	NA	0.208160888463698	0.933946066053934	1	0	0	1	1	0	0
0.285714285714286	0.280952380952381	0.493432971014493	0.716856976969228	0.0167317345231456	NA	NA	NA	NA	0.546492523345049	0.91031208968791	1	0	0	1	1	0	0
0.428571428571429	0.252380952380952	0.478826992753623	0.625120959938068	0.0725041829336308	NA	NA	NA	NA	0.475573487511179	0.933340066659933	1	0	0	1	1	0	0
0.571428571428571	0.242857142857143	0.513134057971014	0.732146313141088	0.107083100948132	NA	NA	NA	NA	0.367676725661876	0.806080193919806	1	0	0	1	1	0	0
0.857142857142857	0.0476190476190476	0.518795289855072	0.757693052061157	0.107640825432236	NA	NA	NA	NA	0.356383753093609	0.554186445813554	1	0	1	0	1	0	0
0.142857142857143	0.442857142857143	0.669836956521739	0.652215986065415	0.0964863357501394	NA	NA	NA	NA	0.0350851652351143	0.612867387132613	1	0	0	1	1	0	0
0.428571428571429	0.328571428571429	0.327898550724638	0.546932455970583	0.0903513664249861	NA	NA	NA	NA	0.964748455795188	0.940915059084941	1	0	0	1	1	0	0
0.571428571428571	0.114285714285714	0.466938405797101	0.552932068898781	0.0964863357501394	NA	NA	NA	NA	0.45450575047314	0.918392081607918	1	0	0	1	1	0	0
0.428571428571429	0.361904761904762	0.505661231884058	0.606735049351655	0.0250976017847183	NA	NA	NA	NA	0.30108354304016	0.897081102918897	1	0	0	1	1	0	0
0.571428571428571	0.285714285714286	0.506000905797101	0.606735049351655	0.0250976017847183	NA	NA	NA	NA	0.208160888463698	0.897081102918897	1	0	0	0	1	0	0
0.142857142857143	0.833333333333333	0.569519927536232	0.773950067737565	0.0223089793641941	NA	NA	NA	NA	0.680261214982426	0.736390263609736	1	0	0	1	0	1	0
0.714285714285714	0.195238095238095	0.482676630434783	0.773175924133927	0.0228667038482989	NA	NA	NA	NA	0.403739367343968	0.885769114230886	1	0	0	1	0	1	0
0.428571428571429	0.509523809523809	0.468636775362319	0.642926262821753	0.0267707752370329	NA	NA	NA	NA	0.403739367343968	0.901424098575901	1	0	1	0	0	1	0
0.714285714285714	0.242857142857143	0.503057065217391	0.743564931294755	0.0267707752370329	NA	NA	NA	NA	0.486304931056714	0.901424098575901	1	0	0	1	0	1	0
0.428571428571429	0.328571428571429	0.536345108695652	0.802399845171279	0.0156162855549359	NA	NA	NA	NA	0.256951521327704	0.923947076052924	1	0	0	1	1	0	0
0.428571428571429	0.361904761904762	0.791440217391304	0.757112444358429	0.0870050195203569	NA	NA	NA	NA	0.0221492003410769	0.599333400666599	1	0	0	1	1	0	0
0.571428571428571	0.0904761904761905	0.389492753623188	0.58873621056706	0.0223089793641941	NA	NA	NA	NA	0.416571345381944	0.93990506009494	1	0	1	0	1	0	0
0.714285714285714	0.114285714285714	0.576766304347826	0.814979678730404	0.0256553262688232	NA	NA	NA	NA	0.06580288251565	0.771942228057772	1	0	0	1	1	0	0
0.428571428571429	0.485714285714286	0.512567934782609	0.75614476485388	0.0256553262688232	NA	NA	NA	NA	0.285797475199135	0.942228057771942	1	0	1	0	1	0	0
0.714285714285714	0.114285714285714	0.568500905797101	0.821172827559512	0.0262130507529281	NA	NA	NA	NA	0.0746625626520808	0.386829613170387	1	0	0	1	1	0	0
0.714285714285714	0.195238095238095	0.637341485507246	0.763112057286627	0.0262130507529281	NA	NA	NA	NA	0.0624337083792609	0.675083324916675	1	0	0	1	1	0	0
0.428571428571429	0.361904761904762	0.424592391304348	0.610412231468938	0.0262130507529281	NA	NA	NA	NA	0.437597487677558	0.93020906979093	1	0	0	1	1	0	0
0.571428571428571	0.423809523809524	0.69723731884058	0.872459841300561	0.0234244283324038	NA	NA	NA	NA	NA	NA	1	0	1	0	1	0	0
0.714285714285714	0.180952380952381	0.680819746376812	0.820398683955874	0.0256553262688232	NA	NA	NA	NA	0.00640559033338186	0.0913039086960913	1	0	0	1	1	0	0
0.285714285714286	0.571428571428571	0.542685688405797	0.778207857557577	0.00948131622978249	NA	NA	NA	NA	0.436204063806335	0.712251287748712	1	0	0	1	1	0	0
1	0.114285714285714	0.346467391304348	0.640023224308109	0.0206358059118795	NA	NA	NA	NA	0.488010315496121	0.866882133117867	1	0	0	1	1	0	0
0.714285714285714	0.195238095238095	0.462069746376812	0.723630733501064	0.0925822643614055	NA	NA	NA	NA	0.416072208472849	0.912938087061913	1	0	0	1	1	0	0
0.714285714285714	0.3	0.394814311594203	0.479194890652216	0.0948131622978249	NA	NA	NA	NA	0.599879375246969	0.913847086152914	1	0	1	0	1	0	0
0.571428571428571	0.423809523809524	0.609035326086957	0.704470679311012	0.0184049079754601	NA	NA	NA	NA	0.0967701682507331	0.862943137056863	1	0	1	0	1	0	0
0.142857142857143	0.495238095238095	0.617640398550725	0.743564931294755	0.0351366424986057	NA	NA	NA	NA	0.134829357569203	0.830825169174831	1	0	1	0	1	0	0
0.714285714285714	0.252380952380952	0.279098731884058	0.510160634797755	0.0228667038482989	NA	NA	NA	NA	0.428113886404758	0.93960206039794	1	0	1	0	1	0	0
0.428571428571429	0.328571428571429	0.21580615942029	0.433907489839365	0.0206358059118795	NA	NA	NA	NA	0.428113886404758	0.93960206039794	1	0	0	1	1	0	0
0.285714285714286	0.442857142857143	0.689877717391304	0.836655699632282	0.0239821528165086	NA	NA	NA	NA	0.0720420938793336	0.797697202302798	1	0	0	1	1	0	0
0.857142857142857	0.1	0.588994565217391	0.71066382814012	0.0228667038482989	NA	NA	NA	NA	0.0870369985233867	0.80971619028381	1	0	0	1	1	0	0
0.428571428571429	0.3	0.772644927536232	0.846913102380492	0.0234244283324038	NA	NA	NA	NA	0.0295322671214358	0.701848298151702	1	0	1	0	1	0	0
0.857142857142857	0.371428571428571	0.450860507246377	0.609638087865299	0.0256553262688232	NA	NA	NA	NA	0.437368716594223	0.80971619028381	1	0	0	1	1	0	0
0.857142857142857	0.19047619047619	0.30570652173913	0.523321076059609	0.0145008365867262	NA	NA	NA	NA	0.578562069754383	0.93990506009494	1	0	1	0	0	1	0
0.285714285714286	0.280952380952381	0.654098731884058	0.813818463324947	0.015058561070831	NA	NA	NA	NA	0.136139591955577	0.709423290576709	1	0	0	1	0	1	0
0.285714285714286	0.442857142857143	0.456974637681159	0.635958970389007	0.129949804796431	NA	NA	NA	NA	0.575900006239211	0.935562064437936	1	0	0	1	1	0	0
0.285714285714286	0.466666666666667	0.764266304347826	0.836849235533191	0.09425543781372	NA	NA	NA	NA	0.0760559865233035	0.587516412483587	1	0	1	0	1	0	0
0.714285714285714	0.195238095238095	0.611186594202898	0.717244048771047	0.00725041829336308	NA	NA	NA	NA	0.0823575900006239	0.865064134935865	1	0	0	1	1	0	0
0.428571428571429	0.338095238095238	0.490375905797101	0.774724211341204	0.0228667038482989	NA	NA	NA	NA	0.893829419961317	0.871225128774871	1	0	1	0	1	0	0
0.428571428571429	0.104761904761905	0.653872282608696	0.877104702922392	0.0234244283324038	NA	NA	NA	NA	0.150572967576898	0.664074335925664	1	0	1	0	1	0	0
0.857142857142857	0.19047619047619	0.638020833333333	0.890071608283336	0.0245398773006135	NA	NA	NA	NA	NA	NA	1	0	1	0	1	0	0
0.142857142857143	0.442857142857143	0.166100543478261	0.354944842268241	0.00948131622978249	NA	NA	NA	NA	0.722563068028201	0.928391071608928	1	0	0	1	1	0	0
0.857142857142857	0.0476190476190476	0.484035326086957	0.738339461970195	0.018962632459565	NA	NA	NA	NA	0.625688912921407	0.840824159175841	1	0	1	0	1	0	0
0.285714285714286	0.0761904761904762	0.59080615942029	0.738339461970195	0.018962632459565	NA	NA	NA	NA	0.159495039826966	0.840824159175841	1	0	0	1	1	0	0
0.428571428571429	0.104761904761905	0.488790760869565	0.691697309850977	0.0217512548800892	NA	NA	NA	NA	0.604808352224279	0.916170083829916	1	0	1	0	1	0	0
0.428571428571429	0.328571428571429	0.513247282608696	0.707954325527385	0.0228667038482989	NA	NA	NA	NA	0.24414034066094	0.771437228562772	1	0	0	1	1	0	0
0.428571428571429	0.328571428571429	0.540874094202899	0.790787691116702	0.0128276631344116	NA	NA	NA	NA	0.794813135619658	0.774063225936774	1	0	0	1	1	0	0
0.428571428571429	0.361904761904762	0.568274456521739	0.721695374491968	0.0172894590072504	NA	NA	NA	NA	0.234012020880561	0.884254115745884	1	0	0	1	1	0	0
0.285714285714286	0.342857142857143	0.352468297101449	0.351074124250048	0.0156162855549359	NA	NA	NA	NA	0.565355739034586	0.93020906979093	1	0	1	0	1	0	0
1	0.114285714285714	0.460597826086957	0.794077801432166	0.0145008365867262	NA	NA	NA	NA	0.49073477112493	0.871831128168872	1	0	0	1	1	0	0
0.142857142857143	0.833333333333333	0.621942934782609	0.435649312947552	0.0145008365867262	NA	NA	NA	NA	0.0165547074849739	0.924452075547924	1	0	0	1	1	0	0
0.285714285714286	0.280952380952381	0.615375905797101	0.750919295529321	0.0145008365867262	NA	NA	NA	NA	0.126177651144895	0.871225128774871	1	0	0	1	1	0	0
0.285714285714286	0.280952380952381	0.607563405797101	0.744145538997484	0.0161740100390407	NA	NA	NA	NA	0.127030343364599	0.857691142308858	1	0	0	1	1	0	0
0.714285714285714	0.0857142857142857	0.375452898550725	0.684923553319141	0.0200780814277747	NA	NA	NA	NA	0.773599816983133	0.940915059084941	1	0	0	1	1	0	0
0.857142857142857	0.114285714285714	0.557518115942029	0.645442229533578	0.0239821528165086	NA	NA	NA	NA	0.123141234947903	0.935562064437936	1	0	1	0	1	0	0
0.285714285714286	0.4	0.414741847826087	0.623572672730792	0.0239821528165086	NA	NA	NA	NA	0.479441798556662	0.940915059084941	1	0	0	1	1	0	0
0.285714285714286	0.514285714285714	0.30955615942029	0.388233017224695	0.0786391522587842	NA	NA	NA	NA	0.398248861343926	0.898293101706898	1	0	1	0	1	0	0
0.285714285714286	0.280952380952381	0.654664855072464	0.857170505128701	0.0317902955939766	NA	NA	NA	NA	0.0909884990537196	0.937582062417938	1	0	0	1	1	0	0
0.571428571428571	0.242857142857143	0.433423913043478	0.748983936520224	0.011154489682097	NA	NA	NA	NA	0.948900858931431	0.897687102312898	1	0	0	1	1	0	0
0.714285714285714	0.195238095238095	0.650815217391304	0.768724598413006	0.0211935303959844	NA	NA	NA	NA	0.0556745627352703	0.385112614887385	1	0	0	1	1	0	0
0.571428571428571	0.114285714285714	0.452219202898551	0.703502999806464	0.018962632459565	NA	NA	NA	NA	0.667450034315662	0.936168063831936	1	0	0	1	1	0	0
1	0.128571428571429	0.314651268115942	0.554286820205148	0.0184049079754601	NA	NA	NA	NA	0.5252376099661	0.941521058478941	1	0	1	0	1	0	0
0.714285714285714	0.128571428571429	0.316123188405797	0.533965550609638	0.0245398773006135	NA	NA	NA	NA	0.732691387808581	0.941521058478941	1	0	1	0	1	0	0
0.285714285714286	0.571428571428571	0.501698369565217	0.798529127153087	0.0290016731734523	NA	NA	NA	NA	0.538402345943473	0.753964246035754	1	0	0	1	1	0	0
0.571428571428571	0.114285714285714	0.53713768115942	0.709696148635572	0.0223089793641941	NA	NA	NA	NA	0.451718902730695	0.753964246035754	1	0	0	1	1	0	0
0.571428571428571	0.080952380952381	0.68161231884058	0.70563189471647	0.0217512548800892	NA	NA	NA	NA	0.0342740677578354	0.862034137965862	1	0	0	1	1	0	0
0.428571428571429	0.252380952380952	0.494678442028985	0.785175149990323	0.0223089793641941	NA	NA	NA	NA	0.369548489070981	0.748005251994748	1	0	0	1	1	0	0
0.428571428571429	0.361904761904762	0.562839673913043	0.605186762144378	0.0211935303959844	NA	NA	NA	NA	0.0688185013414304	0.857287142712857	1	0	0	1	1	0	0
0.285714285714286	0.4	0.50486865942029	0.674859686471841	0.0161740100390407	NA	NA	NA	NA	0.479296216958176	0.876982123017877	1	0	0	1	1	0	0
0.571428571428571	0.114285714285714	0.703804347826087	0.599767756918908	0.0167317345231456	NA	NA	NA	NA	0.0191127841440842	0.936168063831936	1	0	0	1	1	0	0
0.428571428571429	0.104761904761905	0.453125	0.652796593768144	0.00892359174567764	NA	NA	NA	NA	0.945323711082919	0.921826078173922	1	0	1	0	1	0	0
0.571428571428571	0.114285714285714	0.542685688405797	0.692664989355525	0.0239821528165086	NA	NA	NA	NA	0.514610153276626	0.6999293000707	1	0	0	1	1	0	0
0.142857142857143	0.457142857142857	0.421648550724638	0.658022063092704	0.00501952035694367	NA	NA	NA	NA	0.663727304868665	0.930916069083931	1	0	1	0	1	0	0
0.714285714285714	0.195238095238095	0.505661231884058	0.662666924714534	0.142219743446737	0.12702527543746	0.425149700598802	0.117647058823529	0.440543601359003	0.384169041033213	0.842541157458843	1	0	0	1	1	0	0
0.428571428571429	0.361904761904762	0.517436594202899	0.597832397909812	0.146123814835471	NA	NA	NA	NA	0.436723998086642	0.714372285627714	1	0	1	0	1	0	0
0.428571428571429	0.328571428571429	0.509284420289855	0.73098509773563	0.0217512548800892	NA	NA	NA	NA	0.784871992180188	0.764367235632764	1	0	0	1	1	0	0
0.714285714285714	0.242857142857143	0.64356884057971	0.811108960712212	0.0228667038482989	NA	NA	NA	NA	0.0497057171973463	0.463690536309464	1	0	0	1	1	0	0
0.142857142857143	0.457142857142857	0.859035326086956	0.772982388233017	0.0278862242052426	NA	NA	NA	NA	0.0122080569016076	0.905767094232906	1	0	0	1	1	0	0
0.857142857142857	0.19047619047619	0.469089673913043	0.752080510934778	0.0273284997211378	NA	NA	NA	NA	0.54942495268598	0.892233107766892	1	0	1	0	1	0	0
0.428571428571429	0.423809523809524	0.685461956521739	0.86278304625508	0.0234244283324038	NA	NA	NA	NA	0.0905517542582618	0.480759519240481	1	0	0	1	1	0	0
1	0.128571428571429	0.651041666666667	0.880781885039675	0.0234244283324038	NA	NA	NA	NA	0.172160638895244	0.898495101504899	1	0	1	0	1	0	0
0.571428571428571	0.080952380952381	0.484827898550725	0.684730017418231	0.0228667038482989	NA	NA	NA	NA	0.69945718861136	0.898495101504899	1	0	0	1	1	0	0
1	0.114285714285714	0.480638586956522	0.674085542868202	0.030117122141662	NA	NA	NA	NA	0.506811139072021	0.904454095545905	1	0	0	1	1	0	0
0.142857142857143	0.442857142857143	0.508944746376812	0.77685310625121	0.0105967651979922	NA	NA	NA	NA	0.342719880207142	0.858903141096859	1	0	0	1	1	0	0
0.428571428571429	0.509523809523809	0.733922101449275	0.594348751693439	0.0172894590072504	NA	NA	NA	NA	0.0181769024395316	0.925664074335926	1	0	1	0	1	0	0
0.285714285714286	0.280952380952381	0.371150362318841	0.653764273272692	0.0401561628555494	NA	NA	NA	NA	0.556766424723915	0.927482072517927	1	0	0	1	1	0	0
0.142857142857143	0.442857142857143	0.164855072463768	0.348171085736404	0.0172894590072504	NA	NA	NA	NA	0.726244202732775	0.933138066861933	1	0	0	1	0	1	0
0.714285714285714	0.128571428571429	0.648324275362319	0.884265531256048	0.0780814277746793	NA	NA	NA	NA	0.0519518332882724	0.364003635996364	1	0	1	0	1	0	0
0.714285714285714	0.447619047619048	0.479732789855072	0.678149796787304	0.156720580033463	NA	NA	NA	NA	0.514173408481168	0.856075143924856	1	0	1	0	1	0	0
0.714285714285714	0.128571428571429	0.472486413043478	0.692277917553706	0.0864472950362521	NA	NA	NA	NA	0.60426762057276	0.814766185233815	1	0	1	0	1	0	0
0.857142857142857	0.1	0.552083333333333	0.843235920263209	0.0853318460680424	0.135450421257291	0.514970059880239	0.394463667820069	0.221970554926387	0.435892103238151	0.791334208665791	1	0	0	1	1	0	0
0.285714285714286	0.280952380952381	0.379189311594203	0.595703502999806	0.0825432236475181	0.850939727802981	0.344311377245509	0.152249134948097	0.28312570781427	0.559407690867874	0.931926068073932	1	0	0	1	1	0	0
0.571428571428571	0.114285714285714	0.526947463768116	0.745693826204761	0.0842163970998327	NA	NA	NA	NA	0.388037352078697	0.823048176951823	1	0	0	1	1	0	0
0.571428571428571	0.242857142857143	0.477694746376812	0.653957809173602	0.0178471834913553	NA	NA	NA	NA	0.988020714181727	0.934956065043935	1	0	0	1	1	0	0
0.714285714285714	0.180952380952381	0.495810688405797	0.648925875749952	0.075292805354155	NA	NA	NA	NA	0.414408418775867	0.934956065043935	1	0	0	1	1	0	0
0.714285714285714	0.0857142857142857	0.351902173913043	0.421714728082059	0.0803123257110987	NA	NA	NA	NA	0.613647234989497	0.934956065043935	1	0	0	1	1	0	0
0.857142857142857	0.0476190476190476	0.442255434782609	0.792142442423069	0.0836586726157278	NA	NA	NA	NA	0.494062350518894	0.632966367033633	1	0	1	0	1	0	0
0.571428571428571	0.242857142857143	0.447350543478261	0.681826978904587	0.0133853876185165	NA	NA	NA	NA	0.921115570991827	0.871225128774871	1	0	0	1	1	0	0
0.857142857142857	0.1	0.511548913043478	0.844010063866847	0.0429447852760736	0.526895657809462	0.514970059880239	0.394463667820069	0.309173272933182	0.590978100368113	0.828199171800828	1	0	0	1	1	0	0
0.714285714285714	0.228571428571429	0.697350543478261	0.872459841300561	0.0195203569436698	NA	NA	NA	NA	NA	NA	1	0	1	0	0	1	0
0.142857142857143	0.442857142857143	0.703917572463768	0.858912328236888	0.0200780814277747	NA	NA	NA	NA	0.0705654805232619	0.804464195535805	1	0	0	1	0	1	0
0.714285714285714	0.195238095238095	0.476222826086957	0.605380298045287	0.0200780814277747	NA	NA	NA	NA	0.592059563671152	0.90990809009191	1	0	0	1	1	0	0
0.285714285714286	0.576190476190476	0.425837862318841	0.588155602864331	0.0674846625766871	NA	NA	NA	NA	0.156375434145124	0.765478234521766	1	0	1	0	1	0	0
0.285714285714286	0.4	0.523550724637681	0.750338687826592	0.0769659788064696	NA	NA	NA	NA	0.35228667096479	0.68982931017069	1	0	0	1	1	0	0
0.857142857142857	0.1	0.436254528985507	0.709502612734662	0.0652537646402677	NA	NA	NA	NA	0.503400370193208	0.876376123623876	1	0	0	1	1	0	0
1	0.114285714285714	0.504189311594203	0.785368685891233	0.0652537646402677	NA	NA	NA	NA	0.398477632427261	0.706797293202707	1	0	0	1	1	0	0
0.857142857142857	0.114285714285714	0.599298007246377	0.781304431972131	0.0217512548800892	NA	NA	NA	NA	0.0383503525154421	0.919301080698919	1	0	1	0	1	0	0
0.857142857142857	0.114285714285714	0.388247282608696	0.642926262821753	0.0200780814277747	NA	NA	NA	NA	0.575172098246782	0.935562064437936	1	0	1	0	1	0	0
0.428571428571429	0.361904761904762	0.423346920289855	0.600541900522547	0.0217512548800892	NA	NA	NA	NA	0.479462595927875	0.941016058983941	1	0	0	1	1	0	0
0.571428571428571	0.423809523809524	0.644021739130435	0.717437584671957	0.0228667038482989	NA	NA	NA	NA	0.079154794833933	0.856984143015857	1	0	1	0	1	0	0
1	0.114285714285714	0.511209239130435	0.840332881749565	0.0228667038482989	NA	NA	NA	NA	0.414304431919805	0.735077264922735	1	0	0	1	1	0	0
0.714285714285714	0.0761904761904762	0.384963768115942	0.541126378943294	0.018962632459565	NA	NA	NA	NA	0.315724892373604	0.941016058983941	1	0	0	1	1	0	0
0.714285714285714	0.180952380952381	0.472146739130435	0.635378362686278	0.0278862242052426	NA	NA	NA	NA	0.417070482291038	0.941016058983941	1	0	0	1	1	0	0
0.428571428571429	0.104761904761905	0.675837862318841	0.900522546932456	0.0284439486893475	NA	NA	NA	NA	0.193977081296924	0.856984143015857	1	0	1	0	1	0	0
0.714285714285714	0.252380952380952	0.447576992753623	0.72575962841107	0.0513106525376464	NA	NA	NA	NA	0.429340931306283	0.942329057670942	1	0	1	0	1	0	0
0.857142857142857	0.114285714285714	0.465579710144927	0.541706986646023	0.0474065811489124	NA	NA	NA	NA	0.128818917288855	0.837592162407838	1	0	1	0	1	0	0
0.714285714285714	0.180952380952381	0.639492753623188	0.638862008902651	0.0423870607919688	NA	NA	NA	NA	0.0670507247883868	0.836986163013837	1	0	0	1	1	0	0
0.142857142857143	0.457142857142857	0.513813405797101	0.783820398683956	0.0167317345231456	NA	NA	NA	NA	0.599005885656053	0.83951116048884	1	0	1	0	1	0	0
0.285714285714286	0.4	0.542798913043478	0.797367911747629	0.0139431121026213	NA	NA	NA	NA	0.324272611941851	0.712756287243713	1	0	0	1	1	0	0
0.428571428571429	0.328571428571429	0.433537137681159	0.712599187149216	0.015058561070831	NA	NA	NA	NA	0.889877919430984	0.867387132612867	1	0	0	1	1	0	0
0.571428571428571	0.0904761904761905	0.542798913043478	0.743758467195665	0.0329057445621863	0.362929358392741	0.526946107784431	0.162629757785467	0.513023782559456	0.503337978079571	0.85991314008686	1	0	1	0	1	0	0
0.142857142857143	0.442857142857143	0.733016304347826	0.900522546932456	0.0329057445621863	0.304601425793908	0.664670658682635	0.370242214532872	0.497168742921857	0.0516398727200882	0.416927583072417	1	0	0	1	1	0	0
0.428571428571429	0.104761904761905	0.70799365942029	0.936907296303464	0.0323480200780814	0.260531432274789	0.42814371257485	0.179930795847751	0.184597961494904	NA	NA	1	0	1	0	1	0	0
0.571428571428571	0.114285714285714	0.788949275362319	0.813431391523127	0.0306748466257669	0.152300712896954	0.440119760479042	0.356401384083045	0.208380520951302	0.0366865628184598	0.57963842036158	1	0	0	1	1	0	0
0.714285714285714	0.242857142857143	0.511662137681159	0.652796593768144	0.0323480200780814	NA	NA	NA	NA	0.246074496183682	0.741036258963741	1	0	0	1	1	0	0
0.285714285714286	0.280952380952381	0.325860507246377	0.508999419392297	0.0329057445621863	NA	NA	NA	NA	0.506312002162927	0.907383092616907	1	0	0	1	1	0	0
0.285714285714286	0.571428571428571	0.718523550724638	0.823882330172247	0.0351366424986057	NA	NA	NA	NA	0.103321340182601	0.655388344611655	1	0	0	1	1	0	0
0.428571428571429	0.252380952380952	0.683310688405797	0.870911554093284	0.030117122141662	NA	NA	NA	NA	0.0791132000915084	0.574689425310575	1	0	0	1	1	0	0
0.285714285714286	0.4	0.533627717391304	0.745887362105671	0.0267707752370329	NA	NA	NA	NA	0.369756462783104	0.655388344611655	1	0	0	1	1	0	0
0.142857142857143	0.833333333333333	0.88383152173913	0.818463324946778	0.0563301728945901	NA	NA	NA	NA	0.00952519601522367	0.513079486920513	1	0	0	1	1	0	0
0.142857142857143	0.442857142857143	0.479959239130435	0.571124443584285	0.0780814277746793	NA	NA	NA	NA	0.851153214233721	0.84011715988284	1	0	0	1	1	0	0
0.857142857142857	0.0476190476190476	0.704596920289855	0.641571511515386	0.0741773563859453	NA	NA	NA	NA	0.0280348563941518	0.629532370467629	1	0	1	0	1	0	0
0.714285714285714	0.195238095238095	0.521739130434783	0.628991677956261	0.0630228667038483	NA	NA	NA	NA	0.155938689349666	0.851732148267852	1	0	0	1	1	0	0
0.285714285714286	0.442857142857143	0.403079710144927	0.580220630927037	0.0278862242052426	NA	NA	NA	NA	0.910987251211447	0.861630138369862	1	0	0	1	1	0	0
0.714285714285714	0.195238095238095	0.554913949275362	0.861234759047803	0.0273284997211378	NA	NA	NA	NA	0.408023625813697	0.895162104837895	1	0	0	1	1	0	0
0.285714285714286	0.0761904761904762	0.472146739130435	0.706599574221018	0.0217512548800892	NA	NA	NA	NA	0.389950710230227	0.828704171295829	1	0	0	1	1	0	0
0.428571428571429	0.252380952380952	0.669044384057971	0.829494871298626	0.0239821528165086	NA	NA	NA	NA	0.140985379448038	0.828704171295829	1	0	0	1	1	0	0
0.142857142857143	0.833333333333333	0.587975543478261	0.839558738145926	0.0234244283324038	NA	NA	NA	NA	0.811908574756151	0.80971619028381	1	0	0	1	1	0	0
0.285714285714286	0.461904761904762	0.631340579710145	0.735242887555641	0.0234244283324038	NA	NA	NA	NA	0.0707526568641724	0.80971619028381	1	0	1	0	1	0	0
0.714285714285714	0.242857142857143	0.464900362318841	0.752854654538417	0.0223089793641941	NA	NA	NA	NA	0.476176611276335	0.828704171295829	1	0	0	1	1	0	0
0.285714285714286	0.666666666666667	0.496942934782609	0.704857751112831	0.015058561070831	NA	NA	NA	NA	0.192313291599942	0.88001211998788	1	0	0	1	1	0	0
0.428571428571429	0.361904761904762	0.172554347826087	0.299012966905361	0.0195203569436698	NA	NA	NA	NA	0.451406942162511	0.885567114432886	1	0	0	1	1	0	0
0.714285714285714	0.195238095238095	0.409307065217391	0.695180956067351	0.0156162855549359	NA	NA	NA	NA	0.427469167897178	0.938188061811938	1	0	0	1	1	0	0
0.857142857142857	0.371428571428571	0.561367753623188	0.694406812463712	0.083100948131623	NA	NA	NA	NA	0.243370837926086	0.548631451368549	1	0	0	1	1	0	0
0.857142857142857	0	0.530683876811594	0.433520418037546	0.121583937534858	NA	NA	NA	NA	0.0508287752428093	0.915160084839915	1	0	1	0	1	0	0
0.857142857142857	0	0.467957427536232	0.5734468743952	0.121026213050753	NA	NA	NA	NA	0.514963708587235	0.915160084839915	1	0	1	0	1	0	0
0.714285714285714	0.447619047619048	0.295516304347826	0.536481517321463	0.158951477969883	NA	NA	NA	NA	0.417049684919826	0.915160084839915	1	0	1	0	1	0	0
0.428571428571429	0.5	0.550045289855073	0.663441068318173	0.0964863357501394	NA	NA	NA	NA	0.0792171869475698	0.853045146954853	1	0	1	0	1	0	0
0.714285714285714	0.252380952380952	0.517776268115942	0.661312173408167	0.0864472950362521	NA	NA	NA	NA	0.0548842626292037	0.744773255226745	1	0	1	0	1	0	0
1	0.080952380952381	0.508265398550725	0.829107799496807	0.0323480200780814	NA	NA	NA	NA	0.534409250670715	0.667205332794667	1	0	1	0	1	0	0
0.428571428571429	0.104761904761905	0.450294384057971	0.600735436423457	0.0663692136084774	NA	NA	NA	NA	0.844581244930641	0.865771134228866	1	0	1	0	1	0	0
0.571428571428571	0.114285714285714	0.480298913043478	0.642152119218115	0.0184049079754601	NA	NA	NA	NA	0.641203751845767	0.873548126451874	1	0	0	1	1	0	0
1	0.114285714285714	0.501245471014493	0.690923166247339	0.0195203569436698	NA	NA	NA	NA	0.487053636420356	0.865165134834865	1	0	0	1	1	0	0
0.285714285714286	0.571428571428571	0.549139492753623	0.844977743371395	0.0250976017847183	NA	NA	NA	NA	0.623089241519872	0.873548126451874	1	0	0	1	1	0	0
0.714285714285714	0.180952380952381	0.504642210144927	0.697696922779175	0.0267707752370329	NA	NA	NA	NA	0.367510346692178	0.828502171497828	1	0	0	1	1	0	0
0.428571428571429	0.328571428571429	0.634850543478261	0.76117669827753	0.0200780814277747	NA	NA	NA	NA	0.0861635089324709	0.719220280779719	1	0	0	1	1	0	0
0.857142857142857	0.1	0.430593297101449	0.627636926649894	0.0423870607919688	NA	NA	NA	NA	0.539650188216209	0.93990506009494	1	0	0	1	1	0	0
0.428571428571429	0.328571428571429	0.345221920289855	0.447067931101219	0.0290016731734523	NA	NA	NA	NA	0.585508391739284	0.93990506009494	1	0	0	1	1	0	0
0.428571428571429	0.252380952380952	0.540307971014493	0.732920456744726	0.0356943669827105	NA	NA	NA	NA	0.183661585175634	0.907080092919907	1	0	0	1	1	0	0
0.714285714285714	0.180952380952381	0.439651268115942	0.526998258176892	0.126045733407697	NA	NA	NA	NA	0.662271488883805	0.928795071204929	1	0	0	1	1	0	0
0.571428571428571	0.261904761904762	0.616847826086957	0.85794464873234	0.0178471834913553	NA	NA	NA	NA	0.163196971902752	0.72023027976972	1	0	1	0	1	0	0
0.571428571428571	0.114285714285714	0.772758152173913	0.850203212695955	0.0211935303959844	NA	NA	NA	NA	NA	NA	1	0	0	1	1	0	0
0.142857142857143	0.442857142857143	0.200860507246377	0.447842074704858	0.0206358059118795	NA	NA	NA	NA	0.957864525923923	0.934148065851934	1	0	0	1	1	0	0
0.428571428571429	0.328571428571429	0.449162137681159	0.613121734081672	0.0306748466257669	NA	NA	NA	NA	0.846806563650355	0.825169174830825	1	0	0	1	1	0	0
0.428571428571429	0.361904761904762	0.794270833333333	0.812657247919489	0.0356943669827105	NA	NA	NA	NA	0.0226275398789593	0.736491263508737	1	0	0	1	1	0	0
0.428571428571429	0.252380952380952	0.475203804347826	0.787497580801239	0.0167317345231456	NA	NA	NA	NA	0.48389243599609	0.805373194626805	1	0	0	1	1	0	0
0.571428571428571	0.242857142857143	0.300384963768116	0.57847880781885	0.0211935303959844	NA	NA	NA	NA	0.400162219495456	0.877790122209878	1	0	0	1	1	0	0
0.571428571428571	0.261904761904762	0.408401268115942	0.762531449583898	0.030117122141662	NA	NA	NA	NA	0.527130170746418	0.877790122209878	1	0	1	0	1	0	0
0.428571428571429	0.328571428571429	0.465353260869565	0.687826591832785	0.0513106525376464	NA	NA	NA	NA	0.939874799825302	0.916473083526916	1	0	0	1	1	0	0
0.714285714285714	0.252380952380952	0.527287137681159	0.687826591832785	0.0513106525376464	NA	NA	NA	NA	0.376661190025581	0.916473083526916	1	0	1	0	1	0	0
0.857142857142857	0.19047619047619	0.411798007246377	0.633443003677182	0.0574456218627998	NA	NA	NA	NA	0.581161741155918	0.944147055852944	1	0	1	0	1	0	0
0.857142857142857	0.1	0.509284420289855	0.766789239403909	0.0540992749581707	NA	NA	NA	NA	0.576960672171038	0.808403191596808	1	0	0	1	1	0	0
0.714285714285714	0.180952380952381	0.389039855072464	0.612928198180762	0.0474065811489124	NA	NA	NA	NA	0.403968138427303	0.911221088778911	1	0	0	1	1	0	0
0.428571428571429	0.328571428571429	0.525475543478261	0.727888523321076	0.0105967651979922	NA	NA	NA	NA	0.595595116777239	0.578527421472578	1	0	0	1	1	0	0
0.571428571428571	0.0904761904761905	0.605072463768116	0.704664215211922	0.000557724484104852	NA	NA	NA	NA	NA	NA	1	0	1	0	1	0	0
0.428571428571429	0.328571428571429	0.622282608695652	0.738532997871105	0.0211935303959844	NA	NA	NA	NA	0.0984963500613523	0.673972326027674	1	0	0	1	1	0	0
1	0.128571428571429	0.495471014492754	0.737178246564738	0.00836586726157278	NA	NA	NA	NA	0.51190649501903	0.917483082516917	1	0	1	0	1	0	0
0.714285714285714	0.195238095238095	0.49320652173913	0.787110508999419	0.0161740100390407	NA	NA	NA	NA	0.569140860595221	0.866680133319867	1	0	0	1	1	0	0
0.571428571428571	0.080952380952381	0.659873188405797	0.649119411650861	0.156162855549359	NA	NA	NA	NA	0.0695048145914356	0.704878295121705	1	0	0	1	1	0	0
0.428571428571429	0.423809523809524	0.274230072463768	0.536094445519644	0.0524261015058561	NA	NA	NA	NA	0.773703803839195	0.941016058983941	1	0	0	1	1	0	0
0.714285714285714	0.0761904761904762	0.599750905797101	0.706986646022837	0.083100948131623	NA	NA	NA	NA	0.277374539858162	0.845470154529846	1	0	0	1	1	0	0
0.857142857142857	0.1	0.53419384057971	0.853880394813238	0.0200780814277747	NA	NA	NA	NA	0.353492918495102	0.492980507019493	1	0	0	1	1	0	0
0.714285714285714	0.114285714285714	0.404211956521739	0.675633830075479	0.015058561070831	NA	NA	NA	NA	0.522637938564565	0.936875063124937	1	0	0	1	1	0	0
0.714285714285714	0.0761904761904762	0.50883152173913	0.748209792916586	0.0195203569436698	NA	NA	NA	NA	0.314331468502381	0.936875063124937	1	0	0	1	1	0	0
0.428571428571429	0.252380952380952	0.640285326086957	0.831430230307722	0.0178471834913553	NA	NA	NA	NA	0.126718382796415	0.744268255731744	1	0	0	1	0	1	0
0.571428571428571	0.0761904761904762	0.450294384057971	0.601703115928005	0.0317902955939766	NA	NA	NA	NA	0.501403822556829	0.923442076557923	1	0	1	0	1	0	0
0.142857142857143	0.442857142857143	0.536005434782609	0.738920069672924	0.0312325711098717	NA	NA	NA	NA	0.457084624503463	0.760529239470761	1	0	0	1	1	0	0
1	0.114285714285714	0.507925724637681	0.774337139539385	0.0312325711098717	NA	NA	NA	NA	0.487386394359753	0.890819109180891	1	0	0	1	1	0	0
0.285714285714286	0.0761904761904762	0.4765625	0.442810141281208	0.112102621305075	0.381075826312378	0.431137724550898	0.0380622837370242	0.2480181200453	0.298151113699228	0.923442076557923	1	0	0	1	1	0	0
0.428571428571429	0.361904761904762	0.361979166666667	0.372363073350106	0.237590630228667	NA	NA	NA	NA	0.471039660586902	0.933138066861933	1	0	0	1	1	0	0
0.714285714285714	0.447619047619048	0.481317934782609	0.680472227598219	0.0122699386503067	NA	NA	NA	NA	0.316535989850883	0.93950106049894	1	0	1	0	0	1	0
0.714285714285714	0.195238095238095	0.511548913043478	0.665957035029998	0.0457334076965979	NA	NA	NA	NA	0.5264230601252	0.894152105847894	1	0	0	1	1	0	0
0.714285714285714	0.180952380952381	0.655457427536232	0.752661118637507	0.0184049079754601	NA	NA	NA	NA	0.0690888671671901	0.705080294919705	1	0	0	1	0	1	0
0.428571428571429	0.509523809523809	0.420403079710145	0.544416489258757	0.0206358059118795	NA	NA	NA	NA	0.418318324563775	0.925664074335926	1	0	1	0	1	0	0
0.571428571428571	0.261904761904762	0.314085144927536	0.543448809754209	0.0167317345231456	NA	NA	NA	NA	0.973566541189194	0.921220078779921	1	0	1	0	0	1	0
0.714285714285714	0.180952380952381	0.692821557971014	0.783433326882137	0.0105967651979922	NA	NA	NA	NA	0.0232098662729031	0.459347540652459	1	0	0	1	0	1	0
0.571428571428571	0.261904761904762	0.45901268115942	0.684536481517321	0.117679866146124	0.450421257290992	0.416167664670659	0.100346020761246	0.246885617214043	0.9952581993636	0.941824058175942	1	0	1	0	1	0	0
0.857142857142857	0	0.463088768115942	0.689374879040062	0.0167317345231456	NA	NA	NA	NA	0.42959049976083	0.759115240884759	1	0	1	0	1	0	0
0.285714285714286	0.280952380952381	0.654551630434783	0.825817689181343	0.0161740100390407	NA	NA	NA	NA	0.126385624857018	0.694273305726694	1	0	0	1	1	0	0
0.857142857142857	0.114285714285714	0.41213768115942	0.621830849622605	0.00780814277746793	NA	NA	NA	NA	0.458831603685294	0.764064235935764	1	0	1	0	1	0	0
1	0.114285714285714	0.610620471014493	0.752080510934778	0.0178471834913553	NA	NA	NA	NA	0.0973316972734646	0.761135238864761	1	0	0	1	0	1	0
0.714285714285714	0.114285714285714	0.506567028985507	0.783433326882137	0.0195203569436698	NA	NA	NA	NA	0.375621321464967	0.798505201494799	1	0	0	1	0	1	0
0.428571428571429	0.252380952380952	0.237545289855072	0.514805496419586	0.0228667038482989	NA	NA	NA	NA	0.563795936193665	0.939299060700939	1	0	0	1	0	1	0
0.428571428571429	0.252380952380952	0.437160326086956	0.746467969808399	0.0234244283324038	NA	NA	NA	NA	0.562672878148202	0.937380062619937	1	0	0	1	0	1	0
0.285714285714286	0.280952380952381	0.457427536231884	0.48732339849042	0.0239821528165086	NA	NA	NA	NA	0.108728656697793	0.939299060700939	1	0	0	1	0	1	0
0.285714285714286	0.461904761904762	0.41508152173913	0.649312947551771	0.0133853876185165	NA	NA	NA	NA	0.610049289769773	0.855065144934855	1	0	1	0	1	0	0
0.142857142857143	0.495238095238095	0.668817934782609	0.775885426746661	0.011154489682097	NA	NA	NA	NA	0.10860387247052	0.794970205029795	1	0	1	0	0	1	0
0.142857142857143	0.438095238095238	0.667119565217391	0.693245597058254	0.0167317345231456	NA	NA	NA	NA	0.0659068693717114	0.912029087970912	1	0	1	0	1	0	0
0.285714285714286	0.4	0.463315217391304	0.693245597058254	0.0167317345231456	NA	NA	NA	NA	0.464779651852006	0.912029087970912	1	0	0	1	1	0	0
0.714285714285714	0.114285714285714	0.416553442028985	0.681826978904587	0.0167317345231456	NA	NA	NA	NA	0.47193394754903	0.845369154630845	1	0	0	1	1	0	0
0.428571428571429	0.328571428571429	0.511435688405797	0.752661118637507	0.0161740100390407	NA	NA	NA	NA	0.368487823139155	0.807898192101808	1	0	0	1	1	0	0
0.285714285714286	0.9	0.0901268115942029	0.148442035997678	0.0200780814277747	0.312378483473752	0.754491017964072	0.0865051903114187	0.238958097395243	0.588191252625668	0.893950106049894	1	0	0	1	1	0	0
0.571428571428571	0.423809523809524	0.480865036231884	0.702535320301916	0.0206358059118795	0.515878159429683	0.661676646706587	0.598615916955017	0.277463193657984	0.457458977185284	0.893950106049894	1	0	1	0	1	0	0
0.428571428571429	0.423809523809524	0.754076086956522	0.950454809367138	0.0211935303959844	0.481529488010369	0.652694610778443	0.15916955017301	0.22876557191393	NA	NA	1	0	0	1	1	0	0
0.857142857142857	0.19047619047619	0.531136775362319	0.766015095800271	0.0172894590072504	0.270900842514582	0.419161676646707	0.100346020761246	0.370328425821065	0.640954183391219	0.847793152206848	1	0	1	0	1	0	0
0.285714285714286	0.442857142857143	0.523324275362319	0.75614476485388	0.011154489682097	NA	NA	NA	NA	0.43734791922301	0.938491061508938	1	0	0	1	1	0	0
0.142857142857143	0.552380952380952	0.601109601449275	0.692471453454616	0.00390407138873397	NA	NA	NA	NA	0.0592517105837822	0.888092111907888	1	0	1	0	1	0	0
0.142857142857143	0.457142857142857	0.839107789855072	0.704277143410103	0.0250976017847183	NA	NA	NA	NA	0.00994114343946925	0.905969094030906	1	0	0	1	1	0	0
0.285714285714286	0.342857142857143	0.43942481884058	0.613702341784401	0.0145008365867262	NA	NA	NA	NA	0.95016949857538	0.938895061104939	1	0	1	0	1	0	0
0.285714285714286	0.666666666666667	0.640172101449275	0.758854267466615	0.0234244283324038	NA	NA	NA	NA	0.0656573009171641	0.676497323502677	1	0	0	1	1	0	0
0.285714285714286	0.576190476190476	0.348392210144927	0.381265724791949	0.0713887339654211	NA	NA	NA	NA	0.320029948214546	0.859307140692859	1	0	1	0	1	0	0
0.285714285714286	0.576190476190476	0.440104166666667	0.556802786916973	0.0217512548800892	NA	NA	NA	NA	0.347586465070815	0.893849106150894	1	0	1	0	1	0	0
0.857142857142857	0.19047619047619	0.622169384057971	0.76137023417844	0.0273284997211378	NA	NA	NA	NA	0.0980804026371067	0.807393192606807	1	0	1	0	1	0	0
0.714285714285714	0.242857142857143	0.382925724637681	0.681246371201858	0.134411600669269	0.217757615035645	0.410179640718563	0.449826989619377	0.448471121177803	0.57889482769378	0.94041005958994	1	0	0	1	1	0	0
0.714285714285714	0.242857142857143	0.700067934782609	0.854654538416876	0.208588957055215	NA	NA	NA	NA	0.0668219537050517	0.354004645995354	1	0	0	1	1	0	0
1	0.114285714285714	0.493319746376812	0.7565318366557	0.183491355270496	NA	NA	NA	NA	0.481396751450617	0.855065144934855	1	0	0	1	1	0	0
0.428571428571429	0.252380952380952	0.452219202898551	0.71047029223921	0.120468488566648	0.224238496435515	0.583832335329341	0.0761245674740484	0.260475651189128	0.462179980450471	0.906878093121907	1	0	0	1	1	0	0
0.714285714285714	0.0857142857142857	0.678894927536232	0.792723050125798	0.0117122141662019	NA	NA	NA	NA	0.0265998377805045	0.338450661549338	1	0	0	1	1	0	0
0.714285714285714	0.242857142857143	0.578125	0.83762337913683	0.0323480200780814	NA	NA	NA	NA	0.17677765530437	0.819109180890819	1	0	0	1	1	0	0
0.714285714285714	0.252380952380952	0.532608695652174	0.701567640797368	0.0223089793641941	NA	NA	NA	NA	0.151841607220847	0.604484395515604	1	0	1	0	1	0	0
0.571428571428571	0.114285714285714	0.602807971014493	0.711825043545578	0.0440602342442833	NA	NA	NA	NA	0.34215835118441	0.599131400868599	1	0	0	1	1	0	0
0.428571428571429	0.104761904761905	0.574388586956522	0.714147474356493	0.00390407138873397	NA	NA	NA	NA	0.0828359295385063	0.896778103221897	1	0	1	0	1	0	0
0.714285714285714	0.252380952380952	0.4765625	0.505902844977743	0.015058561070831	NA	NA	NA	NA	0.0929226545764616	0.896778103221897	1	0	1	0	1	0	0
0.142857142857143	0.442857142857143	0.685801630434783	0.727114379717438	0.0167317345231456	NA	NA	NA	NA	0.0421146767048645	0.744470255529745	1	0	0	1	1	0	0
1	0.114285714285714	0.566349637681159	0.840913489452293	0.0306748466257669	NA	NA	NA	NA	0.379967972048333	0.746692253307747	1	0	0	1	1	0	0
0.428571428571429	0.252380952380952	0.499886775362319	0.656280239984517	0.0368098159509202	NA	NA	NA	NA	0.375184576669509	0.83021916978083	1	0	0	1	1	0	0
0.428571428571429	0.361904761904762	0.401607789855072	0.542094058447842	0.0256553262688232	NA	NA	NA	NA	0.359399371919389	0.769013230986769	1	0	0	1	1	0	0
1	0.128571428571429	0.469202898550725	0.662086317011806	0.0145008365867262	NA	NA	NA	NA	0.473535345132375	0.891829108170892	1	0	1	0	1	0	0
0.285714285714286	0.571428571428571	0.488451086956522	0.632475324172634	0.0295593976575572	NA	NA	NA	NA	0.411871139487969	0.891829108170892	1	0	1	0	1	0	0
0.285714285714286	0.576190476190476	0.513360507246377	0.723243661699245	0.00780814277746793	NA	NA	NA	NA	0.74756150822536	0.909100090899909	1	0	1	0	1	0	0
0.142857142857143	0.833333333333333	0.769474637681159	0.856202825624153	0.0200780814277747	NA	NA	NA	NA	0.0268078114926273	0.325522674477325	1	0	0	1	1	0	0
0.571428571428571	0.242857142857143	0.506227355072464	0.753241726340236	0.0178471834913553	NA	NA	NA	NA	0.361354324813344	0.812342187657812	1	0	0	1	1	0	0
0.714285714285714	0.180952380952381	0.530910326086956	0.748016257015676	0.0223089793641941	NA	NA	NA	NA	0.266351933115654	0.687910312089688	1	0	0	1	1	0	0
0.857142857142857	0.1	0.562952898550725	0.864524869363267	0.0217512548800892	NA	NA	NA	NA	0.319510013934239	0.445005554994445	1	0	0	1	1	0	0
0.714285714285714	0.180952380952381	0.469542572463768	0.594735823495258	0.052983825989961	NA	NA	NA	NA	0.375579726722542	0.846783153216847	1	0	0	1	1	0	0
0.571428571428571	0.114285714285714	0.583786231884058	0.732920456744726	0.0524261015058561	NA	NA	NA	NA	0.56192417278456	0.764771235228765	1	0	0	1	1	0	0
0.285714285714286	0.280952380952381	0.49320652173913	0.759628411070253	0.0122699386503067	NA	NA	NA	NA	0.416321776927396	0.844258155741844	1	0	0	1	1	0	0
0.142857142857143	0.495238095238095	0.716145833333333	0.840332881749565	0.011154489682097	NA	NA	NA	NA	0.0377264313790737	0.745076254923745	1	0	1	0	1	0	0
0.571428571428571	0.0904761904761905	0.71875	0.659570350299981	0.0619074177356386	NA	NA	NA	NA	0.0243745190607907	0.482375517624482	1	0	1	0	1	0	0
0.285714285714286	0.571428571428571	0.811367753623188	0.954712599187149	0.060234244283324	NA	0.838323353293413	0.314878892733564	0.221970554926387	NA	NA	1	0	1	0	1	0	0
0.857142857142857	0.114285714285714	0.261888586956522	0.410876717631121	0.0217512548800892	NA	NA	NA	NA	0.545723020610195	0.886173113826886	1	0	1	0	1	0	0
0.571428571428571	0.242857142857143	0.675498188405797	0.851170892200503	0.0462911321807027	NA	NA	NA	NA	0.0705862778944742	0.626199373800626	1	0	0	1	1	0	0
0.714285714285714	0.0857142857142857	0.490828804347826	0.647377588542675	0.0557724484104852	NA	NA	NA	NA	0.502256514776532	0.764165235834764	1	0	0	1	1	0	0
0.142857142857143	0.738095238095238	0.777287137681159	0.879427133733307	0.0557724484104852	NA	NA	NA	NA	0.0218372397728927	0.662660337339663	1	0	1	0	1	0	0
0.714285714285714	0.114285714285714	0.45210597826087	0.749564544222953	0.0474065811489124	NA	NA	NA	NA	0.506915125928083	0.908494091505908	1	0	0	1	1	0	0
0.714285714285714	0.0238095238095238	0.538496376811594	0.657247919489065	0.0267707752370329	NA	NA	NA	NA	0.315433729176632	0.94010705989294	1	0	0	1	1	0	0
0.714285714285714	0.252380952380952	0.638586956521739	0.810528353009483	0.0122699386503067	NA	NA	NA	NA	0.0866626458415656	0.836481163518837	1	0	1	0	1	0	0
0.714285714285714	0.180952380952381	0.537477355072464	0.795432552738533	0.0317902955939766	NA	NA	NA	NA	0.407420502048541	0.919099080900919	1	0	0	1	1	0	0
0.142857142857143	0.833333333333333	0.386435688405797	0.661118637507258	0.0234244283324038	NA	NA	NA	NA	0.665287107709585	0.933037066962933	1	0	0	1	1	0	0
0.428571428571429	0.328571428571429	0.498867753623188	0.791174762918521	0.0172894590072504	NA	NA	NA	NA	0.797995133415136	0.777194222805777	1	0	0	1	1	0	0
0.428571428571429	0.252380952380952	0.481770833333333	0.718985871879234	0.0211935303959844	NA	NA	NA	NA	0.460100243329243	0.902737097262903	1	0	0	1	1	0	0
0.714285714285714	0.0857142857142857	0.45991847826087	0.594929359396168	0.0156162855549359	NA	NA	NA	NA	0.723977289270636	0.902636097363903	1	0	0	1	1	0	0
0.714285714285714	0.252380952380952	0.311028079710145	0.461196051867621	0.0195203569436698	NA	NA	NA	NA	0.411392799950086	0.902636097363903	1	0	1	0	1	0	0
0.714285714285714	0.180952380952381	0.489356884057971	0.759821946971163	0.0167317345231456	NA	NA	NA	NA	0.375808497805877	0.847288152711847	1	0	0	1	1	0	0
0.142857142857143	0.833333333333333	0.721920289855072	0.768918134313915	0.0172894590072504	NA	NA	NA	NA	0.0699207620156812	0.854358145641854	1	0	0	1	1	0	0
0.142857142857143	0.442857142857143	0.671422101449275	0.806657634991291	0.0206358059118795	NA	NA	NA	NA	0.109352577834162	0.887688112311888	1	0	0	1	1	0	0
0.428571428571429	0.328571428571429	0.332767210144927	0.542481130249661	0.015058561070831	NA	NA	NA	NA	0.970488530249776	0.946571053428947	1	0	0	1	1	0	0
0.428571428571429	0.252380952380952	0.400701992753623	0.648538803948132	0.0139431121026213	NA	NA	NA	NA	0.564315870473972	0.94020805979194	1	0	0	1	1	0	0
0.714285714285714	0.180952380952381	0.495923913043478	0.701374104896458	0.0178471834913553	NA	NA	NA	NA	0.317451074184223	0.714877285122715	1	0	0	1	1	0	0
0.428571428571429	0.252380952380952	0.44825634057971	0.702922392103735	0.0195203569436698	NA	NA	NA	NA	0.54950814217083	0.915362084637915	1	0	0	1	1	0	0
1	0.114285714285714	0.424139492753623	0.759628411070253	0.0217512548800892	NA	NA	NA	NA	0.466796996859597	0.829007170992829	1	0	0	1	1	0	0
0.285714285714286	0.442857142857143	0.501471920289855	0.765047416295723	0.0167317345231456	NA	NA	NA	NA	0.614229561383441	0.846985153014847	1	0	0	1	1	0	0
0.714285714285714	0.228571428571429	0.517210144927536	0.759821946971163	0.0184049079754601	NA	NA	NA	NA	0.295260279100722	0.653974346025654	1	0	1	0	1	0	0
0.714285714285714	0.195238095238095	0.503962862318841	0.804141668279466	0.0228667038482989	NA	NA	NA	NA	0.428280265374457	0.93990506009494	1	0	0	1	1	0	0
0.714285714285714	0.180952380952381	0.457201086956522	0.667505322237275	0.0167317345231456	NA	NA	NA	NA	0.356217374123911	0.886577113422887	1	0	0	1	1	0	0
0.285714285714286	0.576190476190476	0.315670289855072	0.44687439520031	0.0239821528165086	NA	NA	NA	NA	0.534159682216168	0.88960711039289	1	0	1	0	1	0	0
1	0.114285714285714	0.511209239130435	0.840332881749565	0.0145008365867262	NA	NA	NA	NA	0.426720462533536	0.757297242702757	1	0	0	1	1	0	0
0.285714285714286	0.280952380952381	0.52932518115942	0.780143216566673	0.0256553262688232	0.0414776409591704	0.655688622754491	0.152249134948097	0.245753114382786	0.299606929684088	0.534491465508534	1	0	0	1	1	0	0
0.285714285714286	0.552380952380952	0.573029891304348	0.610799303270757	0.0139431121026213	NA	NA	NA	NA	0.0960422602583034	0.938491061508938	1	0	1	0	1	0	0
0.428571428571429	0.509523809523809	0.818500905797101	0.819624540352235	0.0245398773006135	NA	NA	NA	NA	0.0266206351517168	0.692960307039693	1	0	1	0	1	0	0
0.428571428571429	0.5	0.522758152173913	0.728275595122895	0.0228667038482989	NA	NA	NA	NA	0.287003722729447	0.628017371982628	1	0	1	0	1	0	0
0.714285714285714	0.0761904761904762	0.584578804347826	0.756918908457519	0.0284439486893475	0.186649384316267	0.568862275449102	0.0380622837370242	0.346545866364666	0.30929850466901	0.921725078274922	1	0	0	1	1	0	0
0.142857142857143	0.833333333333333	0.458446557971015	0.721501838591059	0.0284439486893475	0.300064808813999	0.694610778443114	0.57439446366782	0.308040770101925	0.495185408564357	0.807393192606807	1	0	0	1	1	0	0
0.285714285714286	0.280952380952381	0.403985507246377	0.513257209212309	0.0870050195203569	NA	NA	NA	NA	0.541563546367739	0.908191091808908	1	0	0	1	1	0	0
0.857142857142857	0.0476190476190476	0.56544384057971	0.742984323592026	0.0964863357501394	NA	NA	NA	NA	0.155377160326935	0.541157458842541	1	0	1	0	1	0	0
0.571428571428571	0.423809523809524	0.519021739130435	0.733307528546545	0.0172894590072504	NA	NA	NA	NA	0.387496620427178	0.873851126148874	1	0	1	0	1	0	0
0.285714285714286	0.552380952380952	0.506906702898551	0.714728082059222	0.015058561070831	NA	NA	NA	NA	0.54457916519352	0.927280072719927	1	0	1	0	1	0	0
0.428571428571429	0.361904761904762	0.613790760869565	0.724017805302884	0.015058561070831	NA	NA	NA	NA	0.0901150094628039	0.872740127259873	1	0	0	1	1	0	0
0.285714285714286	0.666666666666667	0.438971920289855	0.692471453454616	0.0133853876185165	NA	NA	NA	NA	0.428446644344155	0.94030905969094	1	0	0	1	1	0	0
0.142857142857143	0.442857142857143	0.625679347826087	0.743758467195665	0.0145008365867262	NA	NA	NA	NA	0.111640288667512	0.894152105847894	1	0	0	1	1	0	0
0.714285714285714	0.195238095238095	0.543478260869565	0.743952003096574	0.0267707752370329	NA	NA	NA	NA	0.122496516440322	0.584385415614584	1	0	0	1	1	0	0
0.142857142857143	0.442857142857143	0.479846014492754	0.75149990323205	0.0172894590072504	NA	NA	NA	NA	0.602499844019716	0.882133117866882	1	0	0	1	1	0	0
0.857142857142857	0.19047619047619	0.563745471014493	0.765628023998452	0.0195203569436698	NA	NA	NA	NA	0.249589251918557	0.713463286536713	1	0	1	0	1	0	0
0.571428571428571	0.423809523809524	0.5234375	0.739500677375653	0.018962632459565	NA	NA	NA	NA	0.472911423996007	0.822947177052823	1	0	1	0	1	0	0
0.714285714285714	0.180952380952381	0.521852355072464	0.624927424037159	0.0195203569436698	NA	NA	NA	NA	0.311814986585696	0.928290071709928	1	0	0	1	1	0	0
0.714285714285714	0.252380952380952	0.534080615942029	0.743564931294755	0.0200780814277747	NA	NA	NA	NA	0.382962793502901	0.804464195535805	1	0	1	0	1	0	0
0.428571428571429	0.3	0.617980072463768	0.791368298819431	0.0206358059118795	NA	NA	NA	NA	0.352349063078427	0.825775174224826	1	0	1	0	1	0	0
0.714285714285714	0.0857142857142857	0.316462862318841	0.424811302496613	0.0206358059118795	NA	NA	NA	NA	0.609279787034919	0.928290071709928	1	0	0	1	1	0	0
0.857142857142857	0.1	0.490715579710145	0.659183278498161	0.0200780814277747	NA	NA	NA	NA	0.44938959715492	0.914049085950914	1	0	0	1	1	0	0
0.285714285714286	0.280952380952381	0.512907608695652	0.674085542868202	0.0317902955939766	NA	NA	NA	NA	0.502984422768962	0.908393091606908	1	0	0	1	0	1	0
0.285714285714286	0.4	0.437952898550725	0.559125217727888	0.0474065811489124	NA	NA	NA	NA	0.461909614624711	0.925765074234926	1	0	0	1	1	0	0
1	0.114285714285714	0.501358695652174	0.695180956067351	0.0128276631344116	0.445884640311082	0.580838323353293	0.013840830449827	0.281993204983013	0.405299170184889	0.78971821028179	1	0	0	1	1	0	0
0.428571428571429	0.428571428571429	0.615942028985507	0.669440681246371	0.0133853876185165	0.0797148412184057	0.514970059880239	1	0.177802944507361	0.0713765780005407	0.747904252095748	1	0	1	0	1	0	0
0.571428571428571	0.114285714285714	0.76370018115942	0.79698083994581	0.0139431121026213	NA	NA	NA	NA	0.0210469396668261	0.50984749015251	1	0	0	1	1	0	0
1	0.114285714285714	0.607676630434783	0.682601122508225	0.011154489682097	NA	NA	NA	NA	0.0897198594097706	0.818705181294819	1	0	0	1	1	0	0
0.428571428571429	0.252380952380952	0.449728260869565	0.692084381652797	0.0122699386503067	NA	NA	NA	NA	0.449639165609467	0.757600242399758	1	0	0	1	1	0	0
0.285714285714286	0.514285714285714	0.589560688405797	0.68531062512096	0.011154489682097	NA	NA	NA	NA	0.107667990765967	0.821937178062822	1	0	1	0	1	0	0
0.714285714285714	0.242857142857143	0.491281702898551	0.673117863363654	0.015058561070831	NA	NA	NA	NA	0.510845829087203	0.903242096757903	1	0	0	1	0	1	0
0.714285714285714	0.447619047619048	0.523211050724638	0.751886975033869	0.0145008365867262	NA	NA	NA	NA	0.413389347586465	0.906979093020907	1	0	1	0	0	1	0
0.714285714285714	0.242857142857143	0.518682065217391	0.803754596477647	0.0172894590072504	NA	NA	NA	NA	0.291100804858266	0.603373396626603	1	0	0	1	0	1	0
0.857142857142857	0.1	0.516077898550725	0.813237855622218	0.0200780814277747	NA	NA	NA	NA	0.646819042073082	0.906979093020907	1	0	0	1	0	1	0
0.428571428571429	0.328571428571429	0.494451992753623	0.718598800077414	0.0250976017847183	NA	NA	NA	NA	0.416654534866793	0.914251085748914	1	0	0	1	1	0	0
0.285714285714286	0.461904761904762	0.629189311594203	0.79194890652216	0.0211935303959844	0.675955930006481	0.482035928143713	0.605536332179931	0.28312570781427	NA	NA	1	0	1	0	1	0	0
0.571428571428571	0.114285714285714	0.638247282608696	0.783239790981227	0.0195203569436698	0.187945560596241	0.559880239520958	0.356401384083045	0.28312570781427	NA	NA	1	0	0	1	1	0	0
0.285714285714286	0.442857142857143	0.413609601449275	0.682020514805496	0.0239821528165086	NA	NA	NA	NA	0.990703575068111	0.937481062518937	1	0	0	1	1	0	0
0.571428571428571	0.0904761904761905	0.817028985507246	0.870137410489646	0.0764082543223648	0.201555411535969	0.526946107784431	0.162629757785467	0.234428086070215	0.0153276625834495	0.308251691748308	1	0	1	0	1	0	0
0.714285714285714	0.228571428571429	0.385529891304348	0.686858912328237	0.015058561070831	NA	NA	NA	NA	0.517771353700892	0.901626098373902	1	0	1	0	0	1	0
0.285714285714286	0.280952380952381	0.413836050724638	0.660344493903619	0.0223089793641941	NA	NA	NA	NA	0.438159016700289	0.747702252297748	1	0	0	1	0	1	0
0.285714285714286	0.442857142857143	0.480751811594203	0.72072769498742	0.0245398773006135	NA	NA	NA	NA	0.555144229769357	0.901626098373902	1	0	0	1	0	1	0
0.571428571428571	0.0904761904761905	0.597259963768116	0.832204373911361	0.0161740100390407	NA	NA	NA	NA	0.226691346213839	0.744268255731744	1	0	1	0	0	1	0
0.428571428571429	0.328571428571429	0.712409420289855	0.858331720534159	0.0290016731734523	NA	NA	NA	NA	NA	NA	1	0	0	1	0	1	0
0.714285714285714	0.195238095238095	0.481544384057971	0.687052448229146	0.0167317345231456	NA	NA	NA	NA	0.203294303600025	0.821836178163822	1	0	0	1	1	0	0
0.714285714285714	0.114285714285714	0.491508152173913	0.788078188503967	0.0156162855549359	NA	NA	NA	NA	0.458914793170143	0.821836178163822	1	0	0	1	1	0	0
0.428571428571429	0.314285714285714	0.565104166666667	0.701180568995549	0.0836586726157278	NA	NA	NA	NA	0.350206933843562	0.851631148368852	1	0	1	0	1	0	0
0.285714285714286	0.571428571428571	0.711050724637681	0.823108186568608	0.0117122141662019	NA	NA	NA	NA	0.081172139841524	0.790930209069791	1	0	0	1	1	0	0
0.428571428571429	0.5	0.469429347826087	0.621250241919876	0.0329057445621863	NA	NA	NA	NA	0.325853212153984	0.924250075749924	1	0	1	0	1	0	0
0.285714285714286	0.280952380952381	0.561933876811594	0.740274820979292	0.0317902955939766	NA	NA	NA	NA	0.128922904144916	0.870720129279871	1	0	0	1	1	0	0
0.428571428571429	0.252380952380952	0.507246376811594	0.754402941745694	0.0161740100390407	NA	NA	NA	NA	0.429320133935071	0.856277143722856	1	0	0	1	1	0	0
0.571428571428571	0.285714285714286	0.480185688405797	0.711437971743758	0.0178471834913553	NA	NA	NA	NA	0.469791818314165	0.931522068477932	1	0	1	0	1	0	0
0.428571428571429	0.328571428571429	0.556272644927536	0.826398296884072	0.0145008365867262	NA	NA	NA	NA	0.287461264896117	0.770629229370771	1	0	0	1	1	0	0
0.857142857142857	0.1	0.502038043478261	0.775498354944842	0.0122699386503067	NA	NA	NA	NA	0.443046398935175	0.770629229370771	1	0	0	1	1	0	0
0.571428571428571	0.261904761904762	0.636888586956522	0.903038513644281	0.0117122141662019	NA	NA	NA	NA	NA	NA	1	0	1	0	0	1	0
0.428571428571429	0.509523809523809	0.794157608695652	0.777627249854848	0.0128276631344116	NA	NA	NA	NA	0.0101075224091675	0.567821432178568	1	0	1	0	0	1	0
0.142857142857143	0.738095238095238	0.689764492753623	0.75633830075479	0.011154489682097	NA	NA	NA	NA	0.0298650250608323	0.905969094030906	1	0	1	0	0	1	0
0.142857142857143	0.447619047619048	0.79302536231884	0.768143990710277	0.0105967651979922	NA	NA	NA	NA	0.0280972485077886	0.915766084233916	1	0	1	0	0	1	0
0.142857142857143	0.833333333333333	0.796761775362319	0.765047416295723	0.0122699386503067	NA	NA	NA	NA	0.00769502734854314	0.204423795576204	1	0	0	1	0	1	0
0.571428571428571	0.242857142857143	0.48143115942029	0.714147474356493	0.0117122141662019	NA	NA	NA	NA	0.429320133935071	0.942228057771942	1	0	0	1	1	0	0
0.714285714285714	0.0238095238095238	0.74411231884058	0.80220630927037	0.0228667038482989	NA	NA	NA	NA	0.0426138136139592	0.65003534996465	1	0	1	0	1	0	0
0.714285714285714	0.195238095238095	0.422327898550725	0.650474162957228	0.0747350808700502	NA	NA	NA	NA	0.431212694715388	0.946470053529947	1	0	0	1	1	0	0
0.428571428571429	0.361904761904762	0.59375	0.706212502419199	0.0864472950362521	NA	NA	NA	NA	0.0503712330761392	0.877285122714877	1	0	0	1	1	0	0
0.714285714285714	0.195238095238095	0.455389492753623	0.61931488291078	0.0239821528165086	0.572261827608555	0.425149700598802	0.117647058823529	0.420158550396376	0.414200445063744	0.908797091202909	1	0	0	1	1	0	0
0.857142857142857	0.19047619047619	0.366281702898551	0.656860847687246	0.0161740100390407	NA	NA	NA	NA	0.568121789405819	0.922836077163923	1	0	1	0	0	1	0
0.285714285714286	0.280952380952381	0.528419384057971	0.827172440487711	0.015058561070831	NA	NA	NA	NA	0.370837926086143	0.686496313503686	1	0	0	1	0	1	0
0.714285714285714	0.242857142857143	0.668817934782609	0.880201277336946	0.0128276631344116	NA	NA	NA	NA	0.0650125824095834	0.601050398949601	1	0	0	1	0	1	0
0.142857142857143	0.833333333333333	0.363903985507246	0.58873621056706	0.015058561070831	NA	NA	NA	NA	0.924443150385791	0.922836077163923	1	0	0	1	0	1	0
0.714285714285714	0.0761904761904762	0.58491847826087	0.759241339268434	0.0133853876185165	NA	NA	NA	NA	0.129401243682799	0.64023835976164	1	0	0	1	0	1	0
0.571428571428571	0.242857142857143	0.357110507246377	0.43119798722663	0.0100390407138873	NA	NA	NA	NA	0.420522845912277	0.922836077163923	1	0	0	1	0	1	0
0.571428571428571	0.0761904761904762	0.244225543478261	0.366944068124637	0.0128276631344116	NA	NA	NA	NA	0.519268764428176	0.922836077163923	1	0	1	0	0	1	0
0.714285714285714	0.0238095238095238	0.423007246376812	0.486549254886781	0.0122699386503067	NA	NA	NA	NA	0.309652059979619	0.922836077163923	1	0	1	0	0	1	0
0.714285714285714	0.0761904761904762	0.528079710144927	0.696148635571899	0.0117122141662019	NA	NA	NA	NA	0.309652059979619	0.922836077163923	1	0	0	1	0	1	0
0.714285714285714	0.242857142857143	0.427423007246377	0.592800464486162	0.0145008365867262	NA	NA	NA	NA	0.230954807312356	0.686496313503686	1	0	0	1	0	1	0
0.857142857142857	0.114285714285714	0.622961956521739	0.754402941745694	0.015058561070831	NA	NA	NA	NA	0.0716261464550881	0.662963337036663	1	0	1	0	0	1	0
0.857142857142857	0	0.349750905797101	0.655312560479969	0.0156162855549359	NA	NA	NA	NA	0.718216417444835	0.922836077163923	1	0	1	0	0	1	0
0.714285714285714	0.195238095238095	0.536798007246377	0.714341010257403	0.0167317345231456	NA	NA	NA	NA	0.293804463115862	0.686496313503686	1	0	0	1	0	1	0
0.571428571428571	0.080952380952381	0.407608695652174	0.711631507644668	0.00501952035694367	NA	NA	NA	NA	0.685918099952166	0.881022118977881	1	0	0	1	1	0	0
0.285714285714286	0.442857142857143	0.518682065217391	0.758854267466615	0.0184049079754601	NA	NA	NA	NA	0.666451760497473	0.837289162710837	1	0	0	1	1	0	0
0.285714285714286	0.661904761904762	0.667346014492754	0.737758854267467	0.104294478527607	NA	NA	NA	NA	0.0363953996214878	0.7004342995657	1	0	1	0	1	0	0
0.285714285714286	0.461904761904762	0.476336050724638	0.71085736404103	0.0122699386503067	NA	NA	NA	NA	0.628829315974461	0.834966165033835	1	0	1	0	1	0	0
0.428571428571429	0.40952380952381	0.162930253623188	0.236887942713373	0.0206358059118795	NA	NA	NA	NA	0.670736018967202	0.940814059185941	1	0	1	0	1	0	0
0.571428571428571	0.114285714285714	0.756567028985507	0.758080123862977	0.0234244283324038	NA	NA	NA	NA	0.0482914959549113	0.792647207352793	1	0	0	1	1	0	0
0.571428571428571	0.242857142857143	0.464221014492754	0.719566479581962	0.0329057445621863	NA	NA	NA	NA	0.404176112139426	0.886678113321887	1	0	0	1	1	0	0
0.857142857142857	0.19047619047619	0.579370471014493	0.733113992645636	0.0117122141662019	NA	NA	NA	NA	0.0779277499324085	0.760630239369761	1	0	1	0	1	0	0
0.142857142857143	0.457142857142857	0.746490036231884	0.509580027095026	0.0803123257110987	0.252106286454958	0.661676646706587	0.577854671280277	0.429218573046433	0.0114593515379656	0.781335218664781	1	0	0	1	1	0	0
0.285714285714286	0.571428571428571	0.691009963768116	0.714921617960132	0.0128276631344116	NA	NA	NA	NA	0.0609362976519768	0.841026158973841	1	0	0	1	1	0	0
0.428571428571429	0.214285714285714	0.430932971014493	0.654344880975421	0.0128276631344116	NA	NA	NA	NA	0.586257097102926	0.841026158973841	1	0	1	0	1	0	0
0.571428571428571	0.114285714285714	0.64741847826087	0.508805883491388	0.0267707752370329	NA	NA	NA	NA	0.0529085123640372	0.841026158973841	1	0	0	1	1	0	0
0.428571428571429	0.328571428571429	0.555480072463768	0.849816140894136	0.0345789180145008	0.49449125081011	0.431137724550898	0.0865051903114187	0.298980747451869	0.280119792858183	0.612766387233613	1	0	0	1	1	0	0
0.142857142857143	0.442857142857143	0.596014492753623	0.82233404296497	0.0725041829336308	0.241088788075178	0.664670658682635	0.370242214532872	0.313703284258211	0.262275648358048	0.841026158973841	1	0	0	1	1	0	0
0.571428571428571	0.114285714285714	0.420063405797101	0.572672730791562	0.0730619074177356	0.651328580686973	0.440119760479042	0.356401384083045	0.490373725934315	0.617494748663769	0.841026158973841	1	0	0	1	1	0	0
0.142857142857143	0.833333333333333	0.600430253623188	0.783433326882137	0.0725041829336308	0.221646143875567	0.305389221556886	0.57439446366782	0.613816534541336	0.377389098018011	0.587112412887587	1	0	0	1	1	0	0
0.571428571428571	0.0761904761904762	0.713315217391304	0.898006580220631	0.0691578360290017	0.00907323395981854	0.431137724550898	0.0346020761245675	0.223103057757644	0.143751429819271	0.601353398646601	1	0	1	0	1	0	0
0.285714285714286	0.571428571428571	0.734827898550725	0.798916198954906	0.0697155605131065	NA	NA	NA	NA	0.0486034565230955	0.743965256034744	1	0	0	1	1	0	0
0.714285714285714	0.0761904761904762	0.808763586956522	0.893748790400619	0.0697155605131065	NA	0.568862275449102	0.0380622837370242	0.206115515288788	0.0342532703866231	0.478638521361479	1	0	0	1	1	0	0
0.142857142857143	0.442857142857143	0.44825634057971	0.711825043545578	0.0200780814277747	NA	NA	NA	NA	0.963874966204272	0.94000605999394	1	0	0	1	1	0	0
0.714285714285714	0.447619047619048	0.309216485507246	0.560867040836075	0.0128276631344116	NA	NA	NA	NA	0.561050683193644	0.934754065245935	1	0	1	0	1	0	0
0.571428571428571	0.242857142857143	0.477015398550725	0.653957809173602	0.0139431121026213	NA	NA	NA	NA	0.550298442276896	0.806080193919806	1	0	0	1	1	0	0
0.714285714285714	0.252380952380952	0.511209239130435	0.73079156183472	0.0228667038482989	NA	NA	NA	NA	0.360064887798182	0.817796182203818	1	0	1	0	1	0	0
0.714285714285714	0.180952380952381	0.653985507246377	0.835300948325915	0.0161740100390407	NA	NA	NA	NA	NA	NA	1	0	0	1	0	1	0
0.571428571428571	0.242857142857143	0.364923007246377	0.668279465840913	0.0156162855549359	0.458846403110823	0.413173652694611	0.0069204152249135	0.28312570781427	0.967722479878543	0.915665084334916	1	0	0	1	1	0	0
0.428571428571429	0.252380952380952	0.507359601449275	0.787110508999419	0.0100390407138873	0.64549578742709	0.583832335329341	0.0761245674740484	0.215175537938845	0.471434810639935	0.938794061205939	1	0	0	1	1	0	0
1	0.128571428571429	0.635529891304348	0.881943100445133	0.0167317345231456	0.0304601425793908	0.419161676646707	0.0380622837370242	0.237825594563986	NA	NA	1	0	1	0	1	0	0
0.714285714285714	0.447619047619048	0.421535326086957	0.665957035029998	0.0184049079754601	NA	NA	NA	NA	0.563421583511844	0.938693061306939	1	0	1	0	1	0	0
0.428571428571429	0.252380952380952	0.63383152173913	0.8068511708922	0.0195203569436698	NA	NA	NA	NA	0.120583158288792	0.929401070598929	1	0	0	1	1	0	0
0.857142857142857	0.1	0.476788949275362	0.805496419585833	0.0200780814277747	NA	NA	NA	NA	0.594971195640871	0.833855166144834	1	0	0	1	1	0	0
0.285714285714286	0.4	0.532155797101449	0.725179020708341	0.00892359174567764	NA	NA	NA	NA	0.285631096229437	0.504898495101505	1	0	0	1	1	0	0
0.714285714285714	0.195238095238095	0.473505434782609	0.640410296109928	0.0295593976575572	NA	NA	NA	NA	0.614146371898592	0.935663064336936	1	0	0	1	1	0	0
0.714285714285714	0.0857142857142857	0.397758152173913	0.666537642732727	0.0139431121026213	NA	NA	NA	NA	0.769336355884616	0.935663064336936	1	0	0	1	1	0	0
0.714285714285714	0.0238095238095238	0.458446557971015	0.585252564350687	0.0435025097601785	0.509397278029812	0.511976047904192	0.0242214532871972	0.28312570781427	0.507809412890211	0.908797091202909	1	0	1	0	1	0	0
0.285714285714286	0.280952380952381	0.580842391304348	0.815366750532224	0.0429447852760736	0.0349967595593001	0.655688622754491	0.152249134948097	0.28312570781427	0.398394442942412	0.737198262801737	1	0	0	1	1	0	0
0.857142857142857	0.1	0.492640398550725	0.772982388233017	0.0797546012269939	NA	NA	NA	NA	0.616933219641037	0.864862135137865	1	0	0	1	1	0	0
0.857142857142857	0.1	0.472939311594203	0.611379910973486	0.0591187953151143	NA	NA	NA	NA	0.441465798723041	0.871528128471872	1	0	0	1	1	0	0
0.714285714285714	0.242857142857143	0.377604166666667	0.638474937100832	0.0161740100390407	NA	NA	NA	NA	0.527296549716116	0.918291081708918	1	0	0	1	1	0	0
0.857142857142857	0.114285714285714	0.431159420289855	0.638862008902651	0.00725041829336308	NA	NA	NA	NA	0.407337312563692	0.918897081102919	1	0	1	0	1	0	0
0.714285714285714	0.180952380952381	0.474977355072464	0.68550416102187	0.0619074177356386	NA	NA	NA	NA	0.405590333381861	0.914958085041915	1	0	0	1	1	0	0
0.142857142857143	0.833333333333333	0.73731884057971	0.605186762144378	0.011154489682097	NA	NA	NA	NA	0.0177609550152861	0.840925159074841	1	0	0	1	1	0	0
0.285714285714286	0.442857142857143	0.542119565217391	0.694406812463712	0.0334634690462911	NA	NA	NA	NA	0.356841295260279	0.771134228865771	1	0	0	1	1	0	0
0.428571428571429	0.5	0.440104166666667	0.693439132959164	0.00613496932515337	NA	NA	NA	NA	0.669904124118711	0.93960206039794	1	0	1	0	1	0	0
0.285714285714286	0.576190476190476	0.710144927536232	0.797367911747629	0.0139431121026213	NA	NA	NA	NA	0.0613314477050101	0.872740127259873	1	0	1	0	0	1	0
0.857142857142857	0.1	0.562952898550725	0.864524869363267	0.0167317345231456	NA	NA	NA	NA	0.471372418526298	0.659327340672659	1	0	0	1	1	0	0
0.428571428571429	0.361904761904762	0.506906702898551	0.59880007741436	0.0161740100390407	NA	NA	NA	NA	0.286920533244598	0.93020906979093	1	0	0	1	1	0	0
0.142857142857143	0.442857142857143	0.514039855072464	0.643119798722663	0.290574456218628	NA	NA	NA	NA	0.161782750660317	0.216745783254217	1	0	0	1	1	0	0
0.285714285714286	0.576190476190476	0.495810688405797	0.608089800658022	0.284439486893475	NA	NA	NA	NA	0.170933593993719	0.667205332794667	1	0	1	0	1	0	0
0.714285714285714	0.242857142857143	0.503509963768116	0.638087865299013	0.101505856107083	NA	NA	NA	NA	0.0863714826445937	0.34006665993334	1	0	0	1	1	0	0
1	0.114285714285714	0.513020833333333	0.780336752467583	0.0223089793641941	NA	NA	NA	NA	0.480772830314248	0.853954146045854	1	0	0	1	1	0	0
0.714285714285714	0.195238095238095	0.346920289855072	0.520030965744146	0.119353039598438	NA	NA	NA	NA	0.382338872366533	0.838501161498839	1	0	0	1	1	0	0
0.571428571428571	0.423809523809524	0.479393115942029	0.667505322237275	0.0323480200780814	NA	NA	NA	NA	0.310983091737204	0.925058074941925	1	0	1	0	1	0	0
1	0.114285714285714	0.528532608695652	0.788271724404877	0.110987172336866	NA	NA	NA	NA	0.405236778071252	0.886880113119887	1	0	0	1	1	0	0
0.571428571428571	0.242857142857143	0.531363224637681	0.728662666924715	0.0256553262688232	NA	NA	NA	NA	0.133311149470707	0.288556711443289	1	0	0	1	1	0	0
0.714285714285714	0.252380952380952	0.557178442028985	0.865105477065996	0.018962632459565	NA	NA	NA	NA	0.278663976873323	0.609534390465609	1	0	1	0	1	0	0
0.714285714285714	0.447619047619048	0.47361865942029	0.708728469131024	0.0117122141662019	NA	NA	NA	NA	0.564128694133062	0.942430057569942	1	0	1	0	1	0	0
0.428571428571429	0.5	0.65817481884058	0.819043932649506	0.0172894590072504	NA	NA	NA	NA	0.0619345714701662	0.577719422280578	1	0	1	0	1	0	0
0.285714285714286	0.280952380952381	0.522531702898551	0.759821946971163	0.09425543781372	NA	NA	NA	NA	0.551962231973879	0.91950308049692	1	0	0	1	1	0	0
0.714285714285714	0.195238095238095	0.478374094202899	0.58389781304432	0.060234244283324	NA	NA	NA	NA	0.429923257700227	0.943541056458943	1	0	0	1	1	0	0
0.571428571428571	0.114285714285714	0.370584239130435	0.628411070253532	0.0312325711098717	NA	NA	NA	NA	0.622486117754716	0.847894152105848	1	0	0	1	1	0	0
0.571428571428571	0.114285714285714	0.557178442028985	0.778401393458486	0.0323480200780814	NA	NA	NA	NA	0.451843686957969	0.631754368245632	1	0	0	1	1	0	0
0.714285714285714	0.195238095238095	0.497169384057971	0.693245597058254	0.0184049079754601	NA	NA	NA	NA	0.579768317284695	0.888799111200889	1	0	0	1	1	0	0
0.714285714285714	0.157142857142857	0.218183876811594	0.37042771434101	0.00836586726157278	NA	NA	NA	NA	0.48041927500364	0.942834057165943	1	0	1	0	1	0	0
0.428571428571429	0.5	0.278419384057971	0.502999806464099	0.0128276631344116	NA	NA	NA	NA	0.671151966391448	0.941420058579941	1	0	1	0	1	0	0
0.428571428571429	0.252380952380952	0.500905797101449	0.788658796206696	0.0128276631344116	NA	NA	NA	NA	0.471164444814176	0.783961216038784	1	0	0	1	1	0	0
0.714285714285714	0.195238095238095	0.64651268115942	0.765628023998452	0.0184049079754601	NA	NA	NA	NA	0.0798619054551505	0.879204120795879	1	0	0	0	1	0	0
0.714285714285714	0.195238095238095	0.651947463768116	0.808205922198568	0.0211935303959844	NA	NA	NA	NA	0.0700663436141672	0.879204120795879	1	0	0	1	1	0	0
0.571428571428571	0.423809523809524	0.693727355072464	0.840139345848655	0.0418293363078639	NA	NA	NA	NA	0.0280972485077886	0.301888698111302	1	0	1	0	1	0	0
0.571428571428571	0.0904761904761905	0.72361865942029	0.721114766789239	0.0329057445621863	NA	NA	NA	NA	0.0450263086745835	0.908393091606908	1	0	1	0	1	0	0
0.428571428571429	0.361904761904762	0.318048007246377	0.452486936326689	0.0167317345231456	NA	NA	NA	NA	0.306241291100805	0.912635087364913	1	0	0	1	1	0	0
0.857142857142857	0	0.366281702898551	0.574801625701568	0.0167317345231456	NA	NA	NA	NA	0.5135494873448	0.912635087364913	1	0	1	0	1	0	0
0.571428571428571	0.261904761904762	0.396173007246377	0.640603832010838	0.0161740100390407	NA	NA	NA	NA	0.964540482083065	0.912635087364913	1	0	1	0	1	0	0
0.428571428571429	0.252380952380952	0.530344202898551	0.830462550803174	0.015058561070831	NA	NA	NA	NA	0.453299502942828	0.754065245934754	1	0	0	1	1	0	0
1	0.114285714285714	0.525022644927536	0.758273659763886	0.0161740100390407	NA	NA	NA	NA	0.381777343343801	0.753055246944753	1	0	0	1	1	0	0
0.142857142857143	0.442857142857143	0.279438405797101	0.359976775691891	0.015058561070831	NA	NA	NA	NA	0.699332404384086	0.898394101605898	1	0	0	1	1	0	0
0.714285714285714	0.0761904761904762	0.586843297101449	0.782659183278498	0.0172894590072504	NA	NA	NA	NA	0.224757190691097	0.758004241995758	1	0	0	1	1	0	0
0.571428571428571	0.261904761904762	0.352921195652174	0.552544997096961	0.0568878973786949	NA	NA	NA	NA	0.545015909988977	0.907787092212908	1	0	1	0	1	0	0
[truncated: 41,348 more rows]
