# Supplementary material for: Prediction of deleterious mutations in coding regions of mammals with transfer learning
Source: Evol Appl. 2018 May 9;12(1):18–28. doi: 10.1111/eva.12607 (PMC6304693; doi:10.1111/eva.12607)
Supplement: Supplementary file 6 [file EVA-12-18-s006.zip › Transfer_learning-master/Data_Mouse.txt]

Bscore	Gscore	dScore	Score1	Nobs	NormASA	dVol	dProp	B.fact	IdPmax	IdQmin	PDB_id1	PDB_id0	Transv1	Transv0	PfamHit1	PfamHit0	mtype
0.166666666666667	0.461904761904762	0.763113803325171	0.744060739652217	0.319526627218935	NA	NA	NA	NA	0.0546136565930573	0.9	1	0	1	0	1	0	1
0.333333333333333	0.509523809523809	0.847403015852558	0.831741366642175	0.227810650887574	0.327548806941432	0.594827586206897	0.25	0.0336633663366337	0.0264909083202645	0.670776818742294	0	1	1	0	1	0	1
0.333333333333333	0.328571428571429	0.737595050908622	0.862111192750429	0.13905325443787	NA	0.612068965517241	0.0833333333333333	0.110891089108911	NA	NA	0	1	0	1	1	0	1
0.666666666666667	0.0857142857142857	0.776517592473257	0.964731814842028	0.285502958579882	NA	NA	NA	NA	0.0289280718857288	0.334401972872996	1	0	0	1	0	1	1
0.5	0.080952380952381	0.703441165098595	0.897134459955915	0.304733727810651	NA	NA	NA	NA	0.0964269062857627	0.688162762022195	1	0	0	1	1	0	1
0.333333333333333	0.40952380952381	0.705503286505993	0.788145971099682	0.178994082840237	NA	0.556034482758621	0.604166666666667	0.166336633663366	NA	NA	0	1	1	0	1	0	1
0.166666666666667	0.9	0.781286248227864	0.805290227773696	0.178994082840237	0	0.879310344827586	0.0833333333333333	0.0475247524752475	0.0271266901199508	0.854377311960543	0	1	0	1	0	1	1
0.666666666666667	0.0761904761904762	0.790823559737079	0.871418074944894	0.17603550295858	NA	0.612068965517241	0.0347222222222222	0.176237623762376	NA	NA	0	1	0	1	1	0	1
0.333333333333333	0.328571428571429	0.721226962237402	0.72887582659809	0.248520710059172	NA	NA	NA	NA	0.0436146314584834	0.792971639950678	1	0	0	1	1	0	1
0.5	0.0761904761904762	0.679469003737595	0.754347293656625	0.158284023668639	0.0954446854663775	0.612068965517241	0.03125	0.0910891089108911	0.103590047895562	0.979038224414303	0	1	1	0	1	0	1
0.166666666666667	0.4	0.789663616445418	0.92921871173157	0.458579881656805	NA	NA	NA	NA	0.0159793158987835	0.225893958076449	1	0	0	1	1	0	1
0.333333333333333	0.485714285714286	0.773553292950122	0.916972814107274	0.455621301775148	NA	NA	NA	NA	0.0387403043275548	0.454747225647349	1	0	1	0	1	0	1
0	0.457142857142857	0.614512179404562	0.8626010286554	0.371301775147929	0.337310195227766	0.745689655172414	0.576388888888889	0.257425742574257	0.490060611198237	0.410234278668311	0	1	0	1	1	0	1
0.666666666666667	0.195238095238095	0.679855651501482	0.828312515307372	0.107988165680473	NA	NA	NA	NA	0.0468359259102276	0.604685573366215	1	0	0	1	1	0	1
0.166666666666667	0.652380952380952	0.651501482149762	0.70903747244673	0.00443786982248521	NA	NA	NA	NA	NA	NA	1	0	1	0	0	1	1
0.166666666666667	0.442857142857143	0.618378657043433	0.750918442321822	0.00443786982248521	NA	NA	NA	NA	NA	NA	1	0	0	1	0	1	1
0	0.457142857142857	0.71078747261245	0.730590252265491	0.00739644970414201	0.100867678958785	0.280172413793103	0.576388888888889	0.0336633663366337	NA	NA	0	1	1	0	1	0	1
0	0.442857142857143	0.717489367186493	0.862845946607886	0.230769230769231	NA	NA	NA	NA	0.112406222184546	0.871763255240444	1	0	0	1	1	0	1
0.333333333333333	0.40952380952381	0.705503286505993	0.788145971099682	0.328402366863905	NA	NA	NA	NA	NA	NA	1	0	1	0	0	1	1
0.166666666666667	0.9	0.800618636422219	0.834680382072006	0.137573964497041	NA	NA	NA	NA	0.0222947484423346	0.671516646115906	1	0	0	1	1	0	1
0.166666666666667	0.714285714285714	0.708854233793014	0.708547636541759	0.153846153846154	NA	0.948275862068966	0.291666666666667	0.203960396039604	0.0580256855847073	0.953020961775586	0	1	0	1	1	0	1
0.5	0.0761904761904762	0.7352751643253	0.912074455057556	0.452662721893491	NA	NA	NA	NA	NA	NA	1	0	1	0	1	0	1
0.166666666666667	0.714285714285714	0.780126304936203	0.902522654910605	0.312130177514793	NA	0.0775862068965517	0.291666666666667	0.0455445544554455	0.0275929301063875	0.590258939580765	0	1	0	1	1	0	1
0.166666666666667	0.571428571428571	0.793272328908364	0.880235121234387	0.158284023668639	NA	NA	NA	NA	0.066206078074005	0.76905055487053	1	0	0	1	1	0	1
0	0.457142857142857	1	0.920156747489591	0.275147928994083	NA	NA	NA	NA	NA	NA	1	0	0	1	0	1	1
0.5	0.114285714285714	0.869441938394123	0.932157727161401	0.285502958579882	NA	NA	NA	NA	NA	NA	1	0	0	1	1	0	1
0.333333333333333	0.361904761904762	0.855522618894187	0.884153808474161	0.177514792899408	NA	0.71551724137931	0.263888888888889	0	NA	NA	0	1	0	1	1	0	1
0.5	0.080952380952381	0.64106199252481	0.861621356845457	0.146449704142012	NA	0.413793103448276	0.00694444444444444	0.110891089108911	NA	NA	0	1	1	0	1	0	1
0.666666666666667	0.0761904761904762	0.808867122051811	0.860151849130541	0.18491124260355	NA	NA	NA	NA	0.0251557665409232	0.783970406905055	1	0	0	1	1	0	1
0.333333333333333	0.214285714285714	0.673798169867251	0.812637766348273	0.162721893491124	0.00867678958785249	0.297413793103448	0.0451388888888889	0.211881188118812	0.130865087102107	0.681627620221948	0	1	1	0	1	0	1
0.5	0.0761904761904762	0.781286248227864	0.906931178055352	0.316568047337278	NA	NA	NA	NA	0.0302844063917264	0.199876695437731	1	0	1	0	1	0	1
0.5	0.242857142857143	0.709498646732826	0.93999510164095	0.181952662721894	NA	NA	NA	NA	NA	NA	1	0	0	1	1	0	1
0.166666666666667	0.9	0.825235210723031	0.904481998530492	0.291420118343195	0.216919739696312	0.879310344827586	0.0833333333333333	0.257425742574257	0.0809562158267283	0.560295930949445	0	1	0	1	1	0	1
0.666666666666667	0.0857142857142857	0.719035958242041	0.904237080578006	0.369822485207101	0.355748373101952	0.5	0.0451388888888889	0.392079207920792	0.0715254524647141	0.90826140567201	0	1	0	1	1	0	1
0.333333333333333	0.509523809523809	0.675215878334837	0.819740386970365	0.122781065088757	0.267895878524946	0.431034482758621	0.25	0.257425742574257	NA	NA	0	1	1	0	1	0	1
0.333333333333333	0.328571428571429	0.691970614769944	0.725936811168259	0.190828402366864	NA	NA	NA	NA	0.0242656720213623	0.423181257706535	1	0	0	1	1	0	1
0.5	0.080952380952381	0.650470421446063	0.810678422728386	0.424556213017751	NA	NA	NA	NA	0.0318102827109736	0.156226880394575	1	0	0	1	1	0	1
0.166666666666667	0.714285714285714	0.571980925376982	0.845946607886358	0.424556213017751	0.18763557483731	0.0775862068965517	0.291666666666667	0.152475247524752	0.12340524731912	0.16905055487053	0	1	0	1	1	0	1
0	0.833333333333333	0.916741848176311	0.85182463874602	0.264792899408284	NA	NA	NA	NA	NA	NA	1	0	0	1	1	0	1
0.166666666666667	0.576190476190476	0.730119860806805	0.924320352681852	0.159763313609467	NA	NA	NA	NA	NA	NA	1	0	1	0	1	0	1
0	0.833333333333333	0.922412682046655	0.839578741121724	0.186390532544379	0.0726681127982646	0.232758620689655	0.572916666666667	0.0613861386138614	0.0143686686729115	0.886066584463625	0	1	0	1	1	0	1
0	0.685714285714286	0.7832194870473	0.818760715160421	1	NA	NA	NA	NA	0.0200059339634637	0.859186189889026	1	0	1	0	1	0	1
0.666666666666667	0.195238095238095	0.654852429436783	0.880969875091844	0.186390532544379	NA	NA	NA	NA	NA	NA	1	0	0	1	1	0	1
0.166666666666667	0.4	0.597113030029643	0.685525349008082	0.267751479289941	0.543383947939262	0.732758620689655	0.239583333333333	0.19009900990099	0.260924850591277	0.851418002466091	0	1	0	1	1	0	1
0	0.833333333333333	0.632813506895218	0.873622336517267	0.279585798816568	NA	NA	NA	NA	0.523354384775145	0.466214549938348	1	0	0	1	1	0	1
0.166666666666667	1	0.898440520685655	0.872152828802351	0.167159763313609	0	0	0	0.0712871287128713	NA	NA	0	1	1	0	1	0	1
0.5	0.114285714285714	0.615801005284186	0.862845946607886	0.377218934911243	NA	NA	NA	NA	0.219408299071759	0.352157829839704	1	0	0	1	1	0	1
0.166666666666667	0.514285714285714	0.618894187395283	0.670830271858927	0.0325443786982249	NA	NA	NA	NA	0.0593184419107362	0.729593094944513	1	0	1	0	0	1	1
0	0.442857142857143	0.488722773553293	0.72887582659809	0.0399408284023669	NA	NA	NA	NA	0.592400288221082	0.532675709001233	1	0	0	1	0	1	1
0	0.552380952380952	0.763242685913133	0.876561351947098	0.423076923076923	NA	NA	NA	NA	0.0359216716822786	0.520838471023428	1	0	1	0	1	0	1
0	0.495238095238095	0.751256605232633	0.87043840313495	0.232248520710059	NA	NA	NA	NA	0.0313652354511932	0.852527743526511	1	0	0	1	0	1	1
0.166666666666667	0.9	0.711303002964299	0.834925300024492	0.526627218934911	NA	NA	NA	NA	0.293498071461874	0.336991368680641	1	0	0	1	1	0	1
0.666666666666667	0.0857142857142857	0.689392963010697	0.88660298799902	0.0976331360946746	0.0151843817787419	0.525862068965517	0.0451388888888889	0.0396039603960396	NA	NA	0	1	0	1	1	0	1
0	0.457142857142857	0.866864286634876	0.944893460690669	0.252958579881657	0.528199566160521	0.280172413793103	0.576388888888889	0.257425742574257	NA	NA	0	1	1	0	1	0	1
0.333333333333333	0.361904761904762	0.855522618894187	0.884153808474161	0.177514792899408	NA	0.71551724137931	0.263888888888889	0.112871287128713	NA	NA	0	1	0	1	1	0	1
0.166666666666667	0.357142857142857	0.728444387163294	0.918687239774675	0.0162721893491124	NA	NA	NA	NA	NA	NA	1	0	0	1	0	1	1
0.333333333333333	0.5	0.68681531125145	0.699730590252265	0.171597633136095	0.561822125813449	0.875	0.319444444444444	0.384158415841584	0.0530030093671852	0.986313193588163	0	1	1	0	1	0	1
0.333333333333333	0.428571428571429	0.595695321562057	0.511143766838109	0.285502958579882	0.279826464208243	0.53448275862069	1	0.0237623762376238	0.0890094519560887	0.910234278668311	0	1	1	0	1	0	1
0.333333333333333	0.252380952380952	0.761824977445547	0.95322067107519	0.284023668639053	NA	0.633620689655172	0.0729166666666667	0.104950495049505	0.0264697155936083	0.440937114673243	0	1	0	1	1	0	1
0	0.457142857142857	0.745199123598402	0.697281410727406	0.273668639053254	0.367678958785249	0.280172413793103	0.576388888888889	0.338613861386139	0.0465816131903531	0.530579531442663	0	1	0	1	0	1	1
0.333333333333333	0.423809523809524	0.774197705889934	0.967425912319373	0.344674556213018	NA	NA	NA	NA	NA	NA	1	0	0	1	0	1	1
0.166666666666667	0.0761904761904762	0.626111612321175	0.792554494244428	0.381656804733728	NA	NA	NA	NA	0.0614377145763574	0.761035758323058	1	0	0	1	0	1	1
0	0.442857142857143	0.827426214718392	0.889542003428851	0.0931952662721894	NA	NA	NA	NA	0.0204933666765566	0.719235511713933	1	0	0	1	1	0	1
0	0.833333333333333	0.848949606908107	0.918197403869704	0.482248520710059	0.00976138828633405	0.793103448275862	0.572916666666667	0.186138613861386	NA	NA	0	1	0	1	0	1	1
0.166666666666667	0.461904761904762	0.673540404691326	0.823169238305168	0.146449704142012	NA	NA	NA	NA	NA	NA	1	0	1	0	0	1	1
0.166666666666667	0.714285714285714	0.712076298492074	0.834680382072006	0.0710059171597633	NA	NA	NA	NA	NA	NA	1	0	0	1	1	0	1
0.333333333333333	0.423809523809524	0.708209820853203	0.924320352681852	0.181952662721894	NA	NA	NA	NA	NA	NA	1	0	0	1	1	0	1
0	0.833333333333333	0.812475834514757	0.832721038452119	0.346153846153846	0.422993492407809	0.793103448275862	0.572916666666667	0.459405940594059	0.0193701521637774	0.41442663378545	0	1	0	1	0	1	1
0.666666666666667	0.180952380952381	0.781415130815827	0.94660788635807	0.507396449704142	0.425162689804772	0.387931034482759	0.190972222222222	0.287128712871287	NA	NA	0	1	0	1	1	0	1
0	0.833333333333333	0.774713236241784	0.819740386970365	0.168639053254438	0	0.793103448275862	0.572916666666667	0.102970297029703	NA	NA	0	1	0	1	1	0	1
0.166666666666667	0.571428571428571	0.860420157236757	0.93583149644869	0.562130177514793	NA	NA	NA	NA	0.032149366337473	0.900369913686806	1	0	1	0	1	0	1
0.833333333333333	0.371428571428571	0.61219229282124	0.853294146460936	0.273668639053254	NA	NA	NA	NA	0.227779426100962	0.212453760789149	1	0	0	1	1	0	1
0.333333333333333	0.423809523809524	0.623920608325815	0.798922361009062	0.162721893491124	0.144251626898048	0.172413793103448	0.163194444444444	0.168316831683168	0.122091298266435	0.890258939580765	0	1	1	0	0	1	1
0.833333333333333	0.371428571428571	0.742879237015079	0.851579720793534	0.168639053254438	0.259219088937093	0.34051724137931	0.128472222222222	0.106930693069307	NA	NA	0	1	0	1	1	0	1
0.333333333333333	0.466666666666667	0.738368346436396	0.912074455057556	0.161242603550296	NA	NA	NA	NA	NA	NA	1	0	0	1	1	0	1
0.5	0.0761904761904762	0.702023456631009	0.813862356110703	0.164201183431953	NA	NA	NA	NA	NA	NA	1	0	1	0	1	0	1
0	0.495238095238095	0.806031705116639	0.961058045554739	0.25	NA	NA	NA	NA	0.109312084092739	0.800123304562269	1	0	1	0	1	0	1
0.333333333333333	0.104761904761905	0.763113803325171	0.842027920646583	0.223372781065089	0.125813449023861	0.616379310344828	0.177083333333333	0.0514851485148515	0.0291188064256347	0.974845869297164	0	1	1	0	1	0	1
0.5	0.114285714285714	0.61928083515917	0.747979426891991	0.569526627218935	0.698481561822126	0.426724137931034	0.354166666666667	0.453465346534653	0.304984529309541	0.837484586929717	0	1	0	1	1	0	1
0.166666666666667	0.461904761904762	0.574816342312154	0.849130541268675	0.112426035502959	NA	NA	NA	NA	0.576654092315517	0.813563501849568	1	0	1	0	1	0	1
0.333333333333333	0.423809523809524	0.761953860033509	0.88243938280676	0.618343195266272	NA	NA	NA	NA	0.0123977450938838	0.166337854500617	1	0	0	1	1	0	1
0.333333333333333	0.40952380952381	0.705503286505993	0.788145971099682	0.178994082840237	0.0303687635574837	0.556034482758621	0.604166666666667	0.0415841584158416	NA	NA	0	1	1	0	1	0	1
0.333333333333333	0.328571428571429	0.753447609227993	0.852804310555964	0.255917159763314	NA	NA	NA	NA	0.047175009536727	0.864364981504316	1	0	0	1	1	0	1
0.5	0.423809523809524	0.772006701894574	0.878275777614499	0.542899408284024	0.374186550976139	0.280172413793103	0.597222222222222	0.330693069306931	0.0538507184334336	0.715536374845869	0	1	1	0	1	0	1
0	0.833333333333333	0.694032736177342	0.859662013225569	0.294378698224852	0.313449023861171	0.232758620689655	0.572916666666667	0.0613861386138614	0.716483702793201	0.839457459926017	0	1	0	1	1	0	1
0.166666666666667	0.442857142857143	0.691970614769944	0.858192505510654	0.273668639053254	NA	NA	NA	NA	NA	NA	1	0	0	1	1	0	1
0.333333333333333	0.252380952380952	0.710916355200412	0.888562331618908	0.208579881656805	NA	NA	NA	NA	0.0786038231678888	0.798890258939581	1	0	0	1	1	0	1
0.166666666666667	0.552380952380952	0.71787601495038	0.748469262796963	0.884615384615385	NA	NA	NA	NA	0.0200059339634637	0.184093711467324	1	0	1	0	1	0	1
0.333333333333333	0.328571428571429	0.674184817631138	0.654420769042371	0.232248520710059	0.449023861171367	0.612068965517241	0.0833333333333333	0.473267326732673	0.0291188064256347	0.974475955610358	0	1	0	1	1	0	1
0.333333333333333	0.328571428571429	0.759762856038149	0.841293166789126	0.300295857988166	NA	NA	NA	NA	0.0371508498283389	0.903822441430333	1	0	0	1	1	0	1
0.166666666666667	0.952380952380952	0.783735017399149	0.848885623316189	0.285502958579882	NA	NA	NA	NA	NA	NA	1	0	1	0	1	0	1
0.5	0.423809523809524	0.601108390256476	0.748959098701935	0.266272189349112	NA	NA	NA	NA	NA	NA	1	0	1	0	0	1	1
0.166666666666667	0.571428571428571	0.844954246681273	0.978692138133725	0.167159763313609	0.163774403470716	1	0.3125	0.116831683168317	NA	NA	0	1	0	1	1	0	1
0	0.685714285714286	0.757700734630751	0.797942689199118	0.0857988165680473	NA	NA	NA	NA	0.0338659771966261	0.83711467324291	1	0	1	0	1	0	1
0.166666666666667	0.552380952380952	0.733084160329939	0.742836149889787	0.38905325443787	NA	NA	NA	NA	0.0326367990505658	0.721085080147966	1	0	1	0	1	0	1
0.333333333333333	0.428571428571429	0.755123082871504	0.804065638011266	0.43491124260355	NA	NA	NA	NA	0.0939049718136735	0.886683107274969	1	0	1	0	1	0	1
0	0.442857142857143	0.841345534218327	0.873377418564781	0.321005917159763	NA	NA	NA	NA	0.0247531047344551	0.871023427866831	1	0	0	1	1	0	1
0.333333333333333	0.423809523809524	0.737723933496585	0.957874112172422	0.455621301775148	NA	0.293103448275862	0.15625	0.19009900990099	NA	NA	0	1	0	1	1	0	1
0.5	0.423809523809524	0.731537569274391	0.9130541268675	0.300295857988166	NA	NA	NA	NA	0.0560759547323359	0.480517879161529	1	0	1	0	1	0	1
0.666666666666667	0.3	0.375434978734373	0.446485427381827	0.263313609467456	NA	NA	NA	NA	0.59778324079176	0.975832305795315	1	0	1	0	0	1	1
0.833333333333333	0.371428571428571	0.731022038922541	0.734998775410238	0.0384615384615385	NA	NA	NA	NA	0.0516042894078752	0.896054254007398	1	0	0	1	0	1	1
0.166666666666667	0.266666666666667	0.658461141899729	0.807739407298555	0.0266272189349112	NA	NA	NA	NA	NA	NA	1	0	1	0	1	0	1
0.5	0.114285714285714	0.739914937491945	0.859172177320598	0.25887573964497	NA	NA	NA	NA	0.0426821514856101	0.786313193588163	1	0	0	1	0	1	1
0.333333333333333	0.428571428571429	0.710014177084676	0.749448934606907	0.201183431952663	NA	NA	NA	NA	0.0199211630568389	0.36905055487053	1	0	1	0	0	1	1
0.166666666666667	0.4	0.753963139579843	0.885623316189077	0.618343195266272	NA	NA	NA	NA	0.0559276056457424	0.592478421701603	1	0	0	1	0	1	1
0.5	0.0761904761904762	0.757442969454827	0.889786921381337	0.257396449704142	NA	NA	NA	NA	NA	NA	1	0	1	0	1	0	1
0.166666666666667	0.9	0.683851011728316	0.678177810433505	0.00739644970414201	NA	NA	NA	NA	NA	NA	1	0	0	1	1	0	1
0	0.685714285714286	0.799072045366671	0.830516776879745	0.405325443786982	0.00542299349240781	0.28448275862069	0.375	0.194059405940594	0.0268299919467639	0.689765721331689	0	1	1	0	1	0	1
0.333333333333333	0.423809523809524	0.704085578038407	0.885378398236591	0.403846153846154	0.399132321041215	0.293103448275862	0.15625	0.43960396039604	0.0638324926885093	0.487299630086313	0	1	1	0	1	0	1
0	0.833333333333333	0.774713236241784	0.819740386970365	0.0547337278106509	NA	NA	NA	NA	NA	NA	1	0	0	1	1	0	1
0	0.685714285714286	0.811315891223096	0.847905951506245	0.344674556213018	NA	NA	NA	NA	0.00839231975585979	0.284463625154131	1	0	1	0	1	0	1
0	0.738095238095238	0.88890320917644	0.946362968405584	0.335798816568047	NA	NA	NA	NA	NA	NA	1	0	1	0	1	0	1
0.333333333333333	0.423809523809524	0.727284443871633	0.946362968405584	0.335798816568047	NA	NA	NA	NA	NA	NA	1	0	0	1	1	0	1
0.166666666666667	0.4	0.659363320015466	0.778104335047759	0.174556213017751	NA	NA	NA	NA	0.085936506590938	0.884340320591862	1	0	0	1	0	1	1
0.5	0.114285714285714	0.612450057997165	0.837374479549351	0.334319526627219	NA	NA	NA	NA	0.554444114779808	0.749321824907522	1	0	0	1	1	0	1
0.166666666666667	0.552380952380952	0.761824977445547	0.843252510409013	0.109467455621302	NA	0.504310344827586	0.510416666666667	0.257425742574257	0.0319798245242233	0.925524044389643	0	1	1	0	1	0	1
0.333333333333333	0.428571428571429	0.690681788890321	0.731080088170463	0.418639053254438	0.355748373101952	0.53448275862069	1	0.504950495049505	0.0866146738439368	0.861282367447596	0	1	1	0	1	0	1
0.333333333333333	0.428571428571429	0.633200154659106	0.653686015184913	0.0384615384615385	NA	NA	NA	NA	0.0405840715466452	0.896054254007398	1	0	1	0	0	1	1
0.333333333333333	0.428571428571429	0.755123082871504	0.804065638011266	0.43491124260355	NA	NA	NA	NA	0.0939049718136735	0.886683107274969	1	0	1	0	1	0	1
0.166666666666667	0.657142857142857	0.712849594019848	0.59270144501592	0.374260355029586	NA	NA	NA	NA	0.0320645954308481	0.97940813810111	1	0	1	0	1	0	1
0.333333333333333	0.252380952380952	0.675344760922799	0.921136419299535	0.263313609467456	NA	NA	NA	NA	NA	NA	1	0	0	1	1	0	1
0	0.833333333333333	0.795463332903725	0.848885623316189	0.113905325443787	NA	NA	NA	NA	NA	NA	1	0	0	1	1	0	1
0.333333333333333	0.423809523809524	0.829101688361902	0.999265246142542	0.414201183431953	NA	NA	NA	NA	0.0504598821684398	0.483107274969174	1	0	0	1	1	0	1
0.166666666666667	0.9	0.952571207629849	0.894930198383542	0.349112426035503	NA	NA	NA	NA	0.00139871995930997	0.145252774352651	1	0	0	1	1	0	1
0	0.442857142857143	0.754607552519655	0.912074455057556	0.0636094674556213	NA	NA	NA	NA	NA	NA	1	0	0	1	1	0	1
0.5	0.0761904761904762	0.7352751643253	0.912074455057556	0.442307692307692	NA	NA	NA	NA	NA	NA	1	0	1	0	0	1	1
0.5	0.080952380952381	0.72058254929759	0.803330884153808	0.235207100591716	NA	0.612068965517241	0.00694444444444444	0.0633663366336634	0.214597550120799	0.810727496917386	0	1	0	1	1	0	1
0.166666666666667	0.461904761904762	0.752674313700219	0.916482978202302	0.449704142011834	0.193058568329718	0.487068965517241	0.604166666666667	0.198019801980198	0.0851523757046582	0.287299630086313	0	1	1	0	1	0	1
0.166666666666667	0.571428571428571	0.711560768140224	0.875581680137154	0.153846153846154	NA	NA	NA	NA	NA	NA	1	0	1	0	1	0	1
0.166666666666667	0.4	0.676762469390385	0.813862356110703	0.77810650887574	NA	NA	NA	NA	NA	NA	1	0	0	1	1	0	1
0.166666666666667	0.552380952380952	0.580229411006573	0.811903012490816	0.187869822485207	NA	NA	NA	NA	0.0777561141016403	0	1	0	1	0	1	0	1
0	0.633333333333333	0.701765691455084	0.7930443301494	0.20414201183432	NA	NA	NA	NA	0.0733692196838045	0.93304562268804	1	0	1	0	1	0	1
0.166666666666667	0.657142857142857	0.814666838510117	0.921136419299535	0.245562130177515	0.504338394793926	0.172413793103448	0.28125	0.253465346534653	0.00966388335523249	0.017632552404439	0	1	1	0	1	0	1
0	0.461904761904762	0.692615027709756	0.721773205975998	0.261834319526627	NA	NA	NA	NA	0.0778620777349214	0.869297163995068	1	0	1	0	0	1	1
0.166666666666667	0.461904761904762	0.798040984662972	0.890521675238795	0.266272189349112	NA	NA	NA	NA	0.0419404060526427	0.670653514180025	1	0	1	0	1	0	1
0.333333333333333	0.5	0.785539373630622	0.849620377173647	0.329881656804734	NA	NA	NA	NA	0.015725003178909	0.474106041923551	1	0	1	0	1	0	1
0.666666666666667	0.0857142857142857	0.555355071529836	0.816066617683076	0.497041420118343	0.213665943600868	0.525862068965517	0.0451388888888889	0.275247524752475	0.54609418047726	0.842170160295931	0	1	0	1	0	1	1
0.333333333333333	0.328571428571429	0.728959917515144	0.785206955669851	0.242603550295858	NA	NA	NA	NA	0.0204509812232442	0.821085080147966	1	0	0	1	1	0	1
0.166666666666667	0.514285714285714	0.784379430338961	0.764144011756062	0.35207100591716	NA	NA	NA	NA	0.0430424278387657	0.764241676942047	1	0	1	0	1	0	1
0.666666666666667	0.0857142857142857	0.563603557159428	0.804310555963752	0.264792899408284	NA	NA	NA	NA	0.670919340482346	0.884463625154131	1	0	0	1	0	1	1
0.5	0.114285714285714	0.839670060574816	0.895909870193485	0.396449704142012	NA	NA	NA	NA	NA	NA	1	0	0	1	1	0	1
0.166666666666667	0.9	0.829617218713752	0.893460690668626	0.279585798816568	NA	NA	NA	NA	NA	NA	1	0	0	1	1	0	1
0.666666666666667	0.242857142857143	0.680371181853332	0.902277736958119	0.236686390532544	NA	NA	NA	NA	NA	NA	1	0	0	1	1	0	1
0.333333333333333	0.428571428571429	0.586802422992654	0.53808474161156	0.164201183431953	NA	NA	NA	NA	0.0458822532106981	0.933662145499384	1	0	1	0	0	1	1
0.5	0.242857142857143	0.75873179533445	0.979671809943669	0.427514792899408	NA	NA	NA	NA	0.110859153138643	0.627250308261406	1	0	0	1	1	0	1
0.333333333333333	0.361904761904762	0.857069209949736	0.82904726916483	0.150887573964497	NA	NA	NA	NA	0.0163183995252829	0.638224414303329	1	0	0	1	1	0	1
0	0.457142857142857	0.997680113416677	0.909380357580211	0.380177514792899	NA	NA	NA	NA	0	0.220468557336621	1	0	0	1	1	0	1
0	0.442857142857143	0.77071787601495	0.816801371540534	0.119822485207101	0.661605206073753	0.275862068965517	0.368055555555556	0.314851485148515	0.0436994023651083	0.793094944512947	0	1	0	1	1	0	1
0.666666666666667	0.242857142857143	0.577522876659363	0.797697771246632	0.21301775147929	NA	NA	NA	NA	0.406158606366295	0.826263871763255	1	0	0	1	1	0	1
0.166666666666667	0.442857142857143	0.695965974996778	0.840313494979182	0.554733727810651	NA	NA	NA	NA	0.00856186156910948	0.00715166461159063	1	0	0	1	0	1	1
0.333333333333333	0.423809523809524	0.741590411135456	0.889542003428851	0.22189349112426	NA	0.732758620689655	0.15625	0.138613861386139	0.131310134361887	0.703575832305795	0	1	0	1	1	0	1
0.333333333333333	0.423809523809524	0.692228379945869	0.842762674504041	0.0488165680473373	NA	NA	NA	NA	0.0441020641715763	0.622441430332922	1	0	0	1	0	1	1
0	0.457142857142857	0.964815053486274	0.875581680137154	0.714497041420118	NA	NA	NA	NA	NA	NA	1	0	0	1	0	1	1
0.5	0.080952380952381	0.76362933367702	0.911094783247612	0.702662721893491	0.274403470715835	0.612068965517241	0.00694444444444444	0.205940594059406	NA	NA	0	1	0	1	1	0	1
0.166666666666667	0.461904761904762	0.801907462301843	0.867989223610091	0.215976331360947	NA	NA	NA	NA	0.0258339337939219	0.643403205918619	1	0	1	0	1	0	1
0.5	0.242857142857143	0.722644670704988	0.954690178790105	0.128698224852071	NA	NA	NA	NA	NA	NA	1	0	0	1	1	0	1
0	0.7	0.784379430338961	0.808963997060985	0.698224852071006	0.03470715835141	0.387931034482759	0.409722222222222	0.106930693069307	0.0653583690077565	0.950431565967941	0	1	1	0	1	0	1
0.666666666666667	0.0238095238095238	0.708338703441165	0.853294146460936	0.291420118343195	NA	NA	NA	NA	0.0300724791251642	0.357090012330456	1	0	0	1	1	0	1
1	0.080952380952381	0.634875628302616	0.851579720793534	0.205621301775148	NA	NA	NA	NA	NA	NA	1	0	1	0	1	0	1
0.333333333333333	0.252380952380952	0.737723933496585	0.925055106539309	0.428994082840237	NA	0.633620689655172	0.0729166666666667	0.0772277227722772	0.00788369431611071	0.0355117139334155	0	1	0	1	1	0	1
0.166666666666667	0.466666666666667	0.72277355329295	0.808474161156013	0.269230769230769	NA	NA	NA	NA	NA	NA	1	0	1	0	0	1	1
0.666666666666667	0.195238095238095	0.704472225802294	0.892970854763654	0.52810650887574	0.145336225596529	0.405172413793103	0.114583333333333	0.19009900990099	0.0783918959013267	0.752651048088779	0	1	0	1	1	0	1
0.5	0.0904761904761905	0.852816084546978	0.907910849865295	0.377218934911243	0.13882863340564	0.551724137931034	0.159722222222222	0.253465346534653	NA	NA	0	1	1	0	0	1	1
0.666666666666667	0.195238095238095	0.679855651501482	0.828312515307372	0.107988165680473	NA	NA	NA	NA	0.0468359259102276	0.604685573366215	1	0	0	1	1	0	1
0.833333333333333	0.19047619047619	0.626240494909138	0.709527308351702	0.106508875739645	NA	NA	NA	NA	0.0599118382571102	0.846115906288533	1	0	1	0	1	0	1
0.666666666666667	0.0857142857142857	0.764015981440907	0.919421993632133	0.504437869822485	NA	NA	NA	NA	0.0287585300724791	0.33193588162762	1	0	0	1	1	0	1
0	0.442857142857143	0.739012759376208	0.892481018858682	0.183431952662722	1	0.75	0.368055555555556	0.201980198019802	NA	NA	0	1	0	1	0	1	1
0.5	0.347619047619048	0.723675731408687	0.884153808474161	0.468934911242604	NA	NA	NA	NA	NA	NA	1	0	1	0	1	0	1
0.5	0.0761904761904762	0.781286248227864	0.906931178055352	0.316568047337278	NA	NA	NA	NA	0.0302844063917264	0.199876695437731	1	0	1	0	1	0	1
0.333333333333333	0.509523809523809	0.73695063796881	0.902767572863091	0.414201183431953	NA	NA	NA	NA	NA	NA	1	0	1	0	0	1	1
0	0.442857142857143	0.70808093826524	0.835170217976978	0.526627218934911	NA	NA	NA	NA	0.0520069512143432	0.531689272503083	1	0	0	1	1	0	1
0.166666666666667	0.571428571428571	0.866864286634876	1	0.572485207100592	0.463123644251627	1	0.3125	0.306930693069307	NA	NA	0	1	1	0	1	0	1
0.166666666666667	0.461904761904762	0.763113803325171	0.744060739652217	0.319526627218935	NA	NA	NA	NA	0.0546136565930573	0.9	1	0	1	0	1	0	1
0.666666666666667	0.3	0.634102332774842	0.59270144501592	0.214497041420118	0.142082429501085	0.344827586206897	0.149305555555556	0.0336633663366337	0.0264273301402959	0.198890258939581	0	1	1	0	1	0	1
0	0.833333333333333	0.922412682046655	0.839578741121724	0.186390532544379	0.0726681127982646	0.232758620689655	0.572916666666667	0.0613861386138614	0.0143686686729115	0.886066584463625	0	1	0	1	1	0	1
0.333333333333333	0.423809523809524	0.746487949478025	0.967180994366887	0.319526627218935	NA	NA	NA	NA	NA	NA	1	0	0	1	1	0	1
0.666666666666667	0.180952380952381	0.685268720195902	0.823169238305168	0.131656804733728	NA	NA	NA	NA	NA	NA	1	0	0	1	1	0	1
0.833333333333333	0.19047619047619	0.623276195386003	0.769777124663238	0.0443786982248521	NA	NA	NA	NA	0.00103844360615437	0.0387176325524044	1	0	1	0	1	0	1
0	0.442857142857143	0.769300167547364	0.83566005388195	0.0443786982248521	NA	NA	NA	NA	NA	NA	1	0	0	1	1	0	1
0	0.495238095238095	0.764273746616832	0.911094783247612	0.402366863905325	0.151843817787419	0.168103448275862	0.25	0.0950495049504951	NA	NA	0	1	1	0	1	0	1
0.666666666666667	0.447619047619048	0.682046655496842	0.878520695566985	0.569526627218935	NA	NA	NA	NA	0.0415589369728309	0.89383477188656	1	0	1	0	1	0	1
0.166666666666667	0.466666666666667	0.673024874339477	0.689933872152829	0.415680473372781	NA	NA	NA	NA	0.0496545585555037	0.991491985203453	1	0	1	0	1	0	1
0.166666666666667	0.466666666666667	0.794432272200026	0.895909870193485	0.39792899408284	NA	NA	NA	NA	NA	NA	1	0	1	0	1	0	1
0.166666666666667	0.571428571428571	0.7952055677278	0.90521675238795	0.0754437869822485	0.463123644251627	1	0.3125	0.0752475247524752	0.064404696308227	0.842540073982737	0	1	1	0	1	0	1
0.666666666666667	0.180952380952381	0.7232890836448	0.875581680137154	0.261834319526627	NA	NA	NA	NA	NA	NA	1	0	0	1	1	0	1
0.333333333333333	0.509523809523809	NA	0.182218956649523	0	NA	NA	NA	NA	NA	NA	1	0	1	0	1	0	1
0.166666666666667	0.442857142857143	0.783348369635262	0.944648542738183	0.745562130177515	NA	0.176724137931034	0.256944444444444	0.0475247524752475	0.0563726529055228	0.79901356350185	0	1	0	1	1	0	1
0.333333333333333	0.328571428571429	0.769686815311251	0.903992162625521	0.242603550295858	NA	NA	NA	NA	NA	NA	1	0	0	1	0	1	1
0.666666666666667	0.0857142857142857	0.732697512566052	0.939260347783493	0.27810650887574	NA	NA	NA	NA	NA	NA	1	0	0	1	1	0	1
0.333333333333333	0.423809523809524	0.721098079649439	0.939260347783493	0.207100591715976	NA	NA	NA	NA	NA	NA	1	0	0	1	1	0	1
0.333333333333333	0.423809523809524	0.693774971001418	0.906686260102866	0.260355029585799	NA	NA	NA	NA	NA	NA	1	0	0	1	0	1	1
0	0.685714285714286	0.788374790565795	0.843987264266471	0.227810650887574	NA	0.28448275862069	0.375	0.156435643564356	NA	NA	0	1	1	0	1	0	1
0.5	0.166666666666667	0.627013790436912	0.714670585353906	0.134615384615385	NA	NA	NA	NA	0.111134658585174	0.958692971639951	1	0	1	0	1	0	1
0.666666666666667	0.195238095238095	0.532800618636422	0.745285329414646	0.134615384615385	NA	NA	NA	NA	0.394650955791972	0.903945745992602	1	0	0	1	1	0	1
0.5	0.242857142857143	0.497229024358809	0.601518491305413	0.14792899408284	NA	NA	NA	NA	0.364663247573433	0.981134401972873	0	1	0	1	0	1	0
0.333333333333333	0.5	0.64106199252481	0.71565025716385	0.146449704142012	NA	NA	NA	NA	0.0982070953248845	0.950678175092478	1	0	1	0	0	1	0
0.833333333333333	0	0.562830261631654	0.85721283370071	0.137573964497041	NA	NA	NA	NA	0.343152630017378	0.803699136868064	1	0	0	1	0	1	0
1	0.114285714285714	0.391029771877819	0.72103845211854	0.150887573964497	NA	NA	NA	NA	0.390560759547323	0.677188655980271	1	0	1	0	0	1	0
0.333333333333333	0.423809523809524	0.690424023714396	0.78104335047759	0.118343195266272	NA	NA	NA	NA	0.146187428474548	0.908138101109741	1	0	0	1	0	1	0
0.333333333333333	0.361904761904762	0.616832065987885	0.760470242468773	0.214497041420118	0.0911062906724512	0.71551724137931	0.263888888888889	1	0.283728224473361	0.86596794081381	1	0	0	1	1	0	0
0	0.457142857142857	0.337027967521588	0.264756306637277	0.359467455621302	NA	NA	NA	NA	0.678951383885051	0.9865598027127	0	1	0	1	1	0	0
0.166666666666667	0.666666666666667	0.259569532156206	0.274797942689199	0.235207100591716	NA	NA	NA	NA	0.432395201966685	0.9865598027127	1	0	0	1	0	1	0
0.5	0.242857142857143	0.384843407655626	0.662992897379378	0.244082840236686	NA	NA	NA	NA	0.957084728521172	0.928113440197287	1	0	0	1	0	1	0
0.166666666666667	0.342857142857143	0.394380719164841	0.194219936321332	0.0310650887573964	NA	NA	NA	NA	0.0426397660322977	0.939457459926017	1	0	0	1	0	1	0
1	0.114285714285714	0.517076942905013	0.729120744550576	0.00739644970414201	NA	NA	NA	NA	NA	NA	1	0	0	1	0	1	0
0	0.442857142857143	0.620956308802681	0.657604702424688	0.412721893491124	NA	NA	NA	NA	0.0946891026999534	0.929099876695438	1	0	1	0	0	1	0
0.666666666666667	0.195238095238095	0.346178631266916	0.518491305412687	0.43491124260355	NA	NA	NA	NA	0.426546009409571	0.9711467324291	1	0	0	1	1	0	0
0	0.833333333333333	0.573656399020492	0.443056576047024	0.195266272189349	NA	NA	NA	NA	0.0754672996227695	0.813193588162762	1	0	0	1	0	1	0
0.333333333333333	0.252380952380952	0.611290114705503	0.623561107029145	0.39792899408284	NA	NA	NA	NA	0.128639850803204	0.773612823674476	1	0	0	1	1	0	0
0.666666666666667	0.114285714285714	0.454568887743266	0.745530247367132	0.374260355029586	NA	NA	NA	NA	0.532149366337473	1	1	0	0	1	1	0	0
0.333333333333333	0.104761904761905	0.553164067534476	0.652706343374969	0.0103550295857988	NA	NA	NA	NA	0.197516212435892	0.906411837237978	1	0	0	1	0	1	0
0.5	0.114285714285714	0.390643124113932	0.620622091599314	0.181952662721894	NA	NA	NA	NA	0.628851778069766	0.944759556103576	1	0	0	1	0	1	0
0.833333333333333	0.371428571428571	0.73037762598273	0.579965711486652	0.548816568047337	NA	NA	NA	NA	0.0555673292925868	0.920961775585697	1	0	0	1	1	0	0
0	0.7	0.233921897151695	0.278716629928974	0.18491124260355	NA	NA	NA	NA	0.756495570720129	0.946855733662146	1	0	1	0	0	1	0
0.5	0.114285714285714	0.465395025132105	0.671075189811413	0.173076923076923	NA	NA	NA	NA	0.691815368965371	0.975092478421702	1	0	0	1	0	1	0
0.5	0.261904761904762	0.656012372728444	0.90521675238795	0.261834319526627	NA	NA	NA	NA	0.135336752426567	0.57521578298397	1	0	0	1	0	1	0
0.166666666666667	0.576190476190476	0.556386132233535	0.742346313984815	0.0739644970414201	NA	NA	NA	NA	0.693362438011275	0.912823674475956	1	0	0	1	0	1	0
0.666666666666667	0.195238095238095	0.425570305451733	0.660053881949547	0.107988165680473	NA	NA	NA	NA	0.431420336540499	0.983970406905056	1	0	0	1	0	1	0
0.166666666666667	0.280952380952381	0.575202990076041	0.59686505020818	0.343195266272189	NA	NA	NA	NA	0.157059297249184	0.95363748458693	1	0	1	0	0	1	0
0	0.495238095238095	0.311766980280964	0.56208670095518	0.285502958579882	NA	NA	NA	NA	1	0.977065351418002	1	0	0	1	0	1	0
0.333333333333333	0.423809523809524	0.731022038922541	0.918687239774675	0.0133136094674556	NA	NA	NA	NA	NA	NA	1	0	0	1	1	0	0
0.166666666666667	0.4	0.563474674571465	0.559392603477835	0.0887573964497041	NA	NA	NA	NA	0.304518289323104	0.934401972872996	1	0	1	0	0	1	0
0.166666666666667	0.466666666666667	0.478154401340379	0.471956894440363	0.380177514792899	NA	NA	NA	NA	0.388017632348578	0.952651048088779	1	0	0	1	0	1	0
0.166666666666667	0.280952380952381	0.490913777548653	0.7234876316434	0.303254437869822	NA	NA	NA	NA	0.551265205781376	0.946979038224414	1	0	0	1	0	1	0
0.333333333333333	0.252380952380952	NA	0.479794268919912	0	NA	NA	NA	NA	NA	NA	1	0	1	0	0	1	0
0.666666666666667	0.114285714285714	0.443613867766465	0.778104335047759	0.181952662721894	NA	NA	NA	NA	0.429428220234815	0.768434032059186	1	0	1	0	1	0	0
0	0.442857142857143	0.390256476350045	0.567719813862356	0.252958579881657	NA	NA	NA	NA	0.978319840630695	0.9865598027127	1	0	0	1	0	1	0
0	0.833333333333333	0.474803454053357	0.558412931667891	0.304733727810651	NA	NA	NA	NA	0.745327003772305	0.898643649815043	1	0	0	1	0	1	0
0.666666666666667	0.195238095238095	0.234308544915582	0.38990938035758	0.0473372781065089	NA	NA	NA	NA	0.364324163946933	0.806411837237978	1	0	0	1	1	0	0
0.166666666666667	0.666666666666667	0.420286119345276	0.578006367866765	0.14792899408284	NA	NA	NA	NA	0.408341457211885	0.922934648581997	1	0	1	0	0	1	0
0.5	0.242857142857143	0.517850238432788	0.761449914278717	0.17603550295858	NA	NA	NA	NA	0.425592336710041	0.968557336621455	1	0	0	1	0	1	0
0.833333333333333	0.1	0.515530351849465	0.693362723487632	0.0517751479289941	NA	NA	NA	NA	0.556584580172085	0.779654747225647	1	0	0	1	1	0	0
0.666666666666667	0.128571428571429	0.333934785410491	0.647563066372765	0.0547337278106509	NA	NA	NA	NA	0.55991183825711	0.790012330456227	1	0	1	0	0	1	0
0.833333333333333	0.1	0.482407526743137	0.822189566495224	0.50887573964497	NA	NA	NA	NA	0.599033611664477	0.851418002466091	1	0	1	0	1	0	0
0	0.457142857142857	0.50818404433561	0.785451873622337	0.226331360946746	NA	NA	NA	NA	0.66468867884542	0.962392108508015	1	0	0	1	0	1	0
1	0.080952380952381	0.44284057223869	0.812392848395787	0.292899408284024	NA	NA	NA	NA	0.628237188996736	0.990628853267571	1	0	0	1	0	1	0
0.166666666666667	0.280952380952381	0.513725995617992	0.625520450649033	0.284023668639053	NA	NA	NA	NA	0.493536218369855	0.919358816276202	1	0	0	1	0	1	0
0.333333333333333	0.338095238095238	0.333934785410491	0.500857212833701	0.421597633136095	NA	NA	NA	NA	0.420718009579112	0.987176325524044	1	0	0	1	0	1	0
0.166666666666667	0.0761904761904762	0.322335352493878	0.481263776634827	0.269230769230769	NA	NA	NA	NA	0.487390327639554	0.893711467324291	1	0	0	1	0	1	0
0.166666666666667	0.466666666666667	0.675086995746874	0.591721773205976	0.430473372781065	NA	NA	NA	NA	0.0836264993854109	0.958569667077682	1	0	0	1	0	1	0
0.666666666666667	0.195238095238095	0.366928727928857	0.612294881214793	0.486686390532544	NA	NA	NA	NA	0.427711609375662	0.974106041923551	1	0	0	1	1	0	0
0	0.442857142857143	0.383683464363964	0.620377173646828	0.223372781065089	NA	NA	NA	NA	0.981731869622346	0.990628853267571	1	0	0	1	0	1	0
0.166666666666667	0.280952380952381	0.207243201443485	0.462894930198384	0.538461538461538	NA	NA	NA	NA	0.508689017929047	0.939704069050555	1	0	0	1	1	0	0
0.333333333333333	0.252380952380952	0.532027323108648	0.744305657604703	0.229289940828402	NA	NA	NA	NA	0.472513033526894	0.845006165228114	1	0	0	1	0	1	0
0.333333333333333	0.252380952380952	0.413455342183271	0.617927994121969	0.439349112426036	NA	NA	NA	NA	0.432543551053279	0.708631319358816	1	0	0	1	1	0	0
0.166666666666667	0.4	0.73695063796881	0.884153808474161	0.21301775147929	NA	NA	NA	NA	NA	NA	1	0	1	0	1	0	0
0.666666666666667	0.0857142857142857	0.738626111612321	0.858927259368112	0.28698224852071	NA	NA	NA	NA	0.0191158394439029	0.221208384710234	1	0	0	1	0	1	0
0.166666666666667	0.714285714285714	0.806289470292563	0.841293166789126	0.202662721893491	NA	NA	NA	NA	0.0346501080829059	0.826880394574599	1	0	0	1	1	0	0
0.166666666666667	0.571428571428571	0.378914808609357	0.592456527063434	0.332840236686391	NA	NA	NA	NA	0.668397406010257	0.968680641183724	1	0	0	1	1	0	0
0.833333333333333	0.19047619047619	0.481247583451476	0.71026206220916	0.0384615384615385	NA	NA	NA	NA	0.66468867884542	0.812207151664612	1	0	0	1	0	1	0
0.166666666666667	0.4	0.431498904498002	0.572373254959589	0.318047337278107	NA	NA	NA	NA	0.416458271521214	0.918125770653514	1	0	1	0	0	1	0
0.833333333333333	0	0.288052584095889	0.568454567719814	0.569526627218935	NA	NA	NA	NA	0.742275251133811	0.987792848335388	1	0	0	1	1	0	0
0.166666666666667	0.666666666666667	0.525454311122567	0.660788635807005	0.415680473372781	NA	NA	NA	NA	0.661658118933582	0.86288532675709	1	0	0	1	1	0	0
0.5	0.114285714285714	0.451475705632169	0.402645113886848	0.174556213017751	NA	NA	NA	NA	0.452040859576993	0.725277435265105	1	0	0	1	1	0	0
0.666666666666667	0.0238095238095238	0.308544915581905	0.46852804310556	0.112426035502959	NA	NA	NA	NA	0.316153096257364	0.98249075215783	1	0	0	1	1	0	0
1	0.128571428571429	0.357004768655755	0.38452118540289	0.220414201183432	NA	NA	NA	NA	0.222947484423346	0.772009864364982	1	0	1	0	1	0	0
0.666666666666667	0.0857142857142857	0.217682691068437	0.340191036002939	0.275147928994083	NA	NA	NA	NA	0.784915017166109	0.988532675709001	1	0	1	0	0	1	0
0.333333333333333	0.328571428571429	0.382652403660265	0.599069311780554	0.335798816568047	NA	NA	NA	NA	0.428622896621879	0.976572133168927	1	0	0	1	1	0	0
0.666666666666667	0.180952380952381	0.229926536924861	0.269164829782023	0.242603550295858	0.62472885032538	0.637931034482759	0.190972222222222	0.493069306930693	0.672063747721782	0.974969173859433	1	0	0	1	1	0	0
0.833333333333333	0.1	0.474159041113546	0.485182463874602	0.337278106508876	NA	NA	NA	NA	0.645805959394736	0.930456226880395	0	1	1	0	1	0	0
0.666666666666667	0.114285714285714	0.356618120891868	0.352436933627235	0.236686390532544	NA	NA	NA	NA	0.456279404908235	0.826510480887793	1	0	0	1	1	0	0
0.333333333333333	0.361904761904762	0.224126820466555	0	0.39792899408284	NA	NA	NA	NA	0.457360233967702	0.984463625154131	1	0	0	1	0	1	0
0.166666666666667	0.280952380952381	0.381492460368604	0.537839823659074	0.29585798816568	NA	NA	NA	NA	0.551286398508032	0.952527743526511	1	0	1	0	0	1	0
0.5	0.114285714285714	0.333548137646604	0.0168993387215283	0.288461538461538	NA	NA	NA	NA	0.102869495189251	0.896670776818742	1	0	0	1	0	1	0
0.666666666666667	0.0761904761904762	0.629204794432272	0.414156257653686	0.00443786982248521	NA	NA	NA	NA	0.0340990971898444	0.961159062885327	1	0	0	1	0	1	0
0.166666666666667	0.714285714285714	0.20208789792499	0.172912074455058	0.0488165680473373	NA	NA	NA	NA	0.340079684652227	0.848581997533909	1	0	0	1	0	1	0
0.166666666666667	0.0761904761904762	0.37092408815569	0.473181484202792	0.254437869822485	0.58351409978308	0.413793103448276	0.0347222222222222	0.194059405940594	0.44350019073454	0.815043156596794	1	0	0	1	1	0	0
0.666666666666667	0.0857142857142857	0.580487176182498	0.801861376438893	0.510355029585799	NA	NA	NA	NA	0.598207095324884	0.968803945745993	0	1	0	1	0	1	0
0.5	0.080952380952381	0.469648150534863	0.599804065638011	0.377218934911243	NA	NA	NA	NA	0.588225321069809	0.749075215782984	1	0	0	1	1	0	0
0.833333333333333	0.114285714285714	0.573398633844568	0.79181974038697	0.619822485207101	NA	NA	NA	NA	0.289174755224007	0.885326757090012	1	0	1	0	1	0	0
0.666666666666667	0.180952380952381	0.440134037891481	0.725446975263287	0.260355029585799	NA	NA	NA	NA	0.319607510702327	0.712207151664612	1	0	1	0	1	0	0
0	0.442857142857143	0.445418223997938	0.546656869948567	0.187869822485207	NA	NA	NA	NA	0.478595346077226	0.653760789149199	1	0	1	0	1	0	0
0	0.457142857142857	0.850367315375693	0.659074210139603	0.227810650887574	NA	NA	NA	NA	0.00866782520239054	0.980517879161529	1	0	0	1	1	0	0
0.166666666666667	0.576190476190476	0.652274777677536	0.723732549595885	0.0177514792899408	NA	NA	NA	NA	0.0702326961386852	0.637607891491985	1	0	0	1	0	1	0
0.333333333333333	0.361904761904762	0.0759118443098337	0.0795983345579231	0.28698224852071	NA	NA	NA	NA	0.439621921756453	0.881504315659679	1	0	0	1	1	0	0
0.666666666666667	0.0238095238095238	0.452506766335868	0.496203771736468	0.00443786982248521	NA	NA	NA	NA	NA	NA	1	0	0	1	1	0	0
0.166666666666667	0.9	0.13455342183271	0.210874357090375	0.0266272189349112	NA	NA	NA	NA	0.920760395032425	0.944636251541307	1	0	1	0	1	0	0
0.166666666666667	0.280952380952381	0.354169351720583	0.557678177810433	0.486686390532544	NA	NA	NA	NA	0.491756029330734	0.827496917385943	1	0	1	0	0	1	0
0.166666666666667	0.571428571428571	0.754865317695579	0.85182463874602	0.387573964497041	NA	NA	NA	NA	0.0532785148137159	0.774106041923551	1	0	1	0	1	0	0
0.333333333333333	0.361904761904762	0.446449284701637	0.552779818760715	0.218934911242604	NA	NA	NA	NA	0.429258678421566	0.856966707768188	1	0	0	1	1	0	0
0.166666666666667	0.571428571428571	0.591828843923186	0.855988243938281	0.226331360946746	NA	NA	NA	NA	0.548679693129318	0.618618988902589	1	0	0	1	0	1	0
0.666666666666667	0.242857142857143	0.4934914293079	0.485427381827088	0.0162721893491124	NA	NA	NA	NA	0.0585343110244564	0.740937114673243	1	0	0	1	0	1	0
0.666666666666667	0.180952380952381	0.37801263049362	0.579720793534166	0.14792899408284	NA	NA	NA	NA	0.598652142584665	0.850801479654747	1	0	0	1	1	0	0
1	0.114285714285714	0.509343987627272	0.832965956404604	0.285502958579882	NA	NA	NA	NA	0.277200864663248	0.434401972872996	1	0	0	1	0	1	0
0.333333333333333	0.252380952380952	0.52506766335868	0.531716874846926	0.00591715976331361	NA	NA	NA	NA	0.0760395032424872	0.954130702836005	1	0	0	1	0	1	0
0.833333333333333	0	0.489367186493105	0.712221405829047	0.121301775147929	NA	NA	NA	NA	0.45329123044971	0.631319358816276	1	0	0	1	1	0	0
0.166666666666667	0.652380952380952	0.636035571594277	0.536370315944159	0.261834319526627	NA	NA	NA	NA	0.0997329716441317	0.734895191122071	1	0	0	1	0	1	0
0.333333333333333	0.104761904761905	0.414099755123083	0.400685770266961	0.22189349112426	NA	NA	NA	NA	0.314839147204679	0.571270036991369	1	0	0	1	1	0	0
0.833333333333333	0.19047619047619	0.518752416548524	0.810188586823414	0.165680473372781	NA	NA	NA	NA	0.547344551349977	0.955363748458693	1	0	0	1	1	0	0
0.666666666666667	0.228571428571429	0.297976543368991	0.491060494734264	0.414201183431953	NA	NA	NA	NA	0.536175984402153	0.966091245376079	1	0	0	1	0	1	0
0.833333333333333	0.1	0.395282897280577	0.638501102130786	0.531065088757396	NA	NA	NA	NA	0.508752596109015	0.698766954377312	1	0	0	1	0	1	0
0.166666666666667	0.0761904761904762	0.396829488336126	0.462160176340926	0.483727810650888	NA	NA	NA	NA	0.521468232102742	0.967324290998767	1	0	0	1	0	1	0
0.666666666666667	0.195238095238095	0.419126176053615	0.615968650502082	0.582840236686391	NA	NA	NA	NA	0.599097189844445	0.939580764488286	1	0	0	1	1	0	0
0.333333333333333	0.104761904761905	0.206727671091636	0.443791329904482	0.153846153846154	NA	NA	NA	NA	0.789344297037257	0.764364981504316	1	0	1	0	0	1	0
0.666666666666667	0.228571428571429	0.455084418095115	0.5686994856723	0.408284023668639	NA	NA	NA	NA	0.411520366210317	0.962145499383477	1	0	1	0	1	0	0
0.666666666666667	0.195238095238095	0.52506766335868	0.722997795738428	0.272189349112426	NA	NA	NA	NA	0.360022040435722	0.807028360049322	1	0	1	0	0	1	0
0.333333333333333	0.423809523809524	NA	0.550575557188342	0	NA	NA	NA	NA	NA	NA	1	0	0	1	0	1	0
0.5	0.0904761904761905	0.163294238948318	0.0685770266960569	0.22189349112426	NA	NA	NA	NA	0.419170940533209	0.982983970406905	1	0	0	1	0	1	0
0.166666666666667	0.714285714285714	NA	0.376928728875827	0	NA	NA	NA	NA	NA	NA	1	0	0	1	0	1	0
0.333333333333333	0.361904761904762	0.730635391158654	0.512368356600539	0.501479289940828	NA	NA	NA	NA	0.0627092781757301	0.923057953144266	1	0	0	1	1	0	0
0.833333333333333	0.1	0.552004124242815	0.831006612784717	0.167159763313609	NA	NA	NA	NA	0.512609672360446	0.708014796547472	1	0	1	0	0	1	0
0.166666666666667	0.280952380952381	0.312411393220776	0.553024736713201	0.112426035502959	NA	NA	NA	NA	0.523100072055271	0.890505548705302	1	0	1	0	1	0	0
0.666666666666667	0.0857142857142857	0.372986209563088	0.683810923340681	0.0399408284023669	NA	NA	NA	NA	0.698173186962235	0.861282367447596	1	0	0	1	0	1	0
0.333333333333333	0.252380952380952	0.405593504317567	0.673279451383787	0.0177514792899408	NA	NA	NA	NA	0.529945322765227	0.904192355117139	1	0	0	1	0	1	0
0.666666666666667	0.447619047619048	0.537182626627143	0.872397746754837	0.340236686390533	NA	NA	NA	NA	0.389352774127919	0.872626387176326	1	0	0	1	1	0	0
0.333333333333333	0.252380952380952	0.686170898311638	0.79181974038697	0.412721893491124	0.357917570498915	0.633620689655172	0.0729166666666667	0.548514851485149	0.110435298605519	0.859432799013564	1	0	0	1	0	1	0
0.333333333333333	0.40952380952381	0.77561541435752	0.679157482243449	0.383136094674556	NA	NA	NA	NA	0.0611198236765142	0.88347718865598	0	1	0	1	1	0	0
0.833333333333333	0	0.35945353782704	0.609355865784962	0.346153846153846	NA	NA	NA	NA	0.744394523799432	0.991122071516646	1	0	0	1	0	1	0
0.333333333333333	0.104761904761905	0.169480603170512	0.335292676953221	0.0177514792899408	NA	NA	NA	NA	0.442482939855042	0.728606658446363	1	0	0	1	1	0	0
0.5	0.347619047619048	0.37143961850754	0.600293901542983	0.106508875739645	NA	NA	NA	NA	0.537956173441275	0.969790382244143	1	0	0	1	1	0	0
0.333333333333333	0.252380952380952	0.611032349529579	0.773205975998041	0.00591715976331361	NA	NA	NA	NA	0.148878904759886	0.917016029593095	1	0	1	0	0	1	0
0.166666666666667	0.4	0.612321175409202	0.91599314229733	0.211538461538462	NA	NA	NA	NA	0.461196117492477	0.828606658446363	1	0	1	0	1	0	0
0.166666666666667	0.571428571428571	0.709498646732826	0.972569189321577	0.467455621301775	NA	NA	NA	NA	0.441253761708981	0.5845869297164	1	0	0	1	1	0	0
0.166666666666667	0.280952380952381	0.612063410233277	0.759735488611315	0.235207100591716	NA	NA	NA	NA	0.403933370067393	0.7134401972873	1	0	0	1	1	0	0
0.166666666666667	0.442857142857143	0.471581389354298	0.562331618907666	0.099112426035503	NA	NA	NA	NA	0.663968126139109	0.932059186189889	1	0	0	1	0	1	0
0	0.442857142857143	0.281737337285733	0.574577516531962	0.43491124260355	NA	NA	NA	NA	0.976815157038105	0.984833538840937	1	0	0	1	1	0	0
0.666666666666667	0.447619047619048	0.636679984534089	0.838109233406809	0.022189349112426	NA	NA	NA	NA	0.162187937099987	0.880517879161529	1	0	0	1	0	1	0
0.5	0.114285714285714	0.567727799974223	0.71565025716385	0.158284023668639	NA	NA	NA	NA	0.646378163014453	0.900369913686806	1	0	0	1	0	1	0
0.333333333333333	0.104761904761905	0.410362160072174	0.421503796228264	0.255917159763314	NA	NA	NA	NA	0.342898317297503	0.848828606658447	1	0	0	1	1	0	0
0.666666666666667	0.447619047619048	0.332645959530867	0.597109968160666	0.482248520710059	NA	NA	NA	NA	0.566799474420379	0.978298397040691	1	0	0	1	0	1	0
0.166666666666667	0.342857142857143	0.768784637195515	0.741856478079843	0.0029585798816568	NA	NA	NA	NA	0.0341202899165007	0.764488286066584	1	0	1	0	0	1	0
0.166666666666667	0.442857142857143	0.591699961335224	0.647563066372765	0.29585798816568	NA	NA	NA	NA	0.153562497350909	0.833785450061652	1	0	0	1	0	1	0
0.333333333333333	0.485714285714286	0.22606005928599	0.277492040166544	0.214497041420118	NA	NA	NA	NA	0.530242020938414	0.956226880394575	1	0	1	0	1	0	0
0.166666666666667	0.952380952380952	0	0.0195934361988734	0.156804733727811	NA	NA	NA	NA	0.749798669096766	0.969297163995068	1	0	1	0	1	0	0
0.666666666666667	0.0238095238095238	0.455986596210852	0.601518491305413	0.644970414201183	NA	NA	NA	NA	0.313482812698682	0.972872996300863	1	0	1	0	0	1	0
0.666666666666667	0.447619047619048	0.354427116896507	0.400440852314475	0.165680473372781	NA	NA	NA	NA	0.397469588437248	0.894081381011098	1	0	1	0	0	1	0
0.166666666666667	0.280952380952381	0.600335094728702	0.888317413666422	0.214497041420118	NA	NA	NA	NA	0.350315771627177	0.632799013563502	1	0	0	1	1	0	0
0	0.442857142857143	0.760407268977961	0.90521675238795	0.248520710059172	NA	NA	NA	NA	0.0261518246937651	0.210604192355117	1	0	0	1	1	0	0
0	0.442857142857143	0.744168062894703	0.852559392603478	0.451183431952663	NA	NA	NA	NA	0.103314542449031	0.833045622688039	1	0	0	1	0	1	0
0.666666666666667	0.0238095238095238	0.450057997164583	0.567719813862356	0.0591715976331361	NA	NA	NA	NA	0.486563811299962	0.882983970406905	1	0	1	0	0	1	0
0.166666666666667	0.666666666666667	0.447093697641449	0.548126377663483	0.346153846153846	NA	NA	NA	NA	0.685139660068664	0.899260172626387	1	0	1	0	1	0	0
0.333333333333333	0.252380952380952	0.444000515530352	0.707567964731815	0.208579881656805	NA	NA	NA	NA	0.552240071207562	0.948951911220715	1	0	0	1	0	1	0
0.166666666666667	0.514285714285714	0.531769557932723	0.557188341905462	0.189349112426035	NA	NA	NA	NA	0.193298859831306	0.94845869297164	1	0	0	1	0	1	0
0	0.833333333333333	0.628689264080423	0.735978447220181	0.494082840236686	0.304772234273319	0.232758620689655	0.572916666666667	0.342574257425743	0.845441444496249	0.854007398273736	1	0	0	1	0	1	0
0.333333333333333	0.361904761904762	0.396958370924088	0.42591231937301	0.285502958579882	NA	NA	NA	NA	0.418959013266647	0.978051787916153	0	1	1	0	0	1	0
0.166666666666667	0.652380952380952	0.683722129140353	0.665931912809209	0.125739644970414	NA	NA	NA	NA	0.0365786462086212	0.902836004932183	1	0	0	1	0	1	0
0.166666666666667	0.714285714285714	0.102075009666194	0.214303208425178	0.238165680473373	NA	NA	NA	NA	0.424532700377231	0.965721331689273	1	0	0	1	1	0	0
0.166666666666667	0.280952380952381	0.312798040984663	0.40729855498408	0.0236686390532544	NA	NA	NA	NA	0.46990632814818	0.783600493218249	1	0	0	1	0	1	0
0.666666666666667	0.180952380952381	0.354298234308545	0.598824393828068	0.215976331360947	NA	NA	NA	NA	0.646865595727546	0.932305795314427	1	0	0	1	1	0	0
0.166666666666667	0.952380952380952	0.618894187395283	0.712711241734019	0.362426035502959	NA	NA	NA	NA	0.482494807781969	0.888409371146732	1	0	0	1	1	0	0
0.666666666666667	0.0857142857142857	0.372470679211238	0.623316189076659	0.134615384615385	NA	NA	NA	NA	0.701542830500572	0.866214549938348	1	0	0	1	1	0	0
0.833333333333333	0	0.430338961206341	0.647563066372765	0.0384615384615385	NA	NA	NA	NA	0.651718730131819	0.900863131935882	1	0	0	1	1	0	0
0.5	0.114285714285714	0.542080164969712	0.717364682831252	0.264792899408284	NA	NA	NA	NA	0.623150934599246	0.899506781750925	1	0	0	1	0	1	0
0.5	0.0761904761904762	0.604974867895347	0.775165319617928	0.215976331360947	NA	NA	NA	NA	0.592124782774552	0.746239210850801	1	0	0	1	0	1	0
0.833333333333333	0.371428571428571	0.624693903853589	0.767083027185893	0.00739644970414201	NA	NA	NA	NA	NA	NA	1	0	1	0	0	1	0
0.833333333333333	0.1	0.527645315117927	0.715895175116336	0.17603550295858	0.352494577006508	0.53448275862069	0.392361111111111	0.257425742574257	0.577713728648328	0.958692971639951	1	0	0	1	1	0	0
0.833333333333333	0	0.538342569918804	0.797697771246632	0.128698224852071	NA	NA	NA	NA	0.380133938032467	0.654870530209618	0	1	0	1	1	0	0
0.666666666666667	0.114285714285714	0.478025518752417	0.722997795738428	0.285502958579882	NA	NA	NA	NA	0.516572712245157	0.956843403205919	1	0	1	0	0	1	0
0.666666666666667	0.0761904761904762	0.587833483696353	0.622336517266716	0.279585798816568	NA	NA	NA	NA	0.164201246132327	0.990875462392109	1	0	1	0	1	0	0
0	0.442857142857143	0.660265498131202	0.754102375704139	0.0236686390532544	NA	NA	NA	NA	0.101597931589878	0.867200986436498	1	0	1	0	0	1	0
0.833333333333333	0.1	0.25763629333677	0.489346069066863	0.289940828402367	NA	NA	NA	NA	0.674267791294028	0.978668310727497	1	0	1	0	1	0	0
0.666666666666667	0.252380952380952	0.484083000386648	0.668626010286554	0.159763313609467	NA	NA	NA	NA	0.302187089390921	0.674475955610358	1	0	1	0	0	1	0
0.5	0.114285714285714	0.653176955793272	0.767083027185893	0.0384615384615385	NA	NA	NA	NA	NA	NA	1	0	0	1	0	1	0
0	0.733333333333333	0.986725093439876	0.956404604457507	0.14792899408284	NA	NA	NA	NA	0.0179926249311236	0.472872996300863	1	0	0	1	1	0	0
0.166666666666667	0.0761904761904762	0.0984662972032478	0.18834190546167	0.0857988165680473	NA	NA	NA	NA	0.412643580723096	0.732182490752158	1	0	0	1	0	1	0
0.833333333333333	0.1	0.469648150534863	0.684300759245653	0.22189349112426	NA	NA	NA	NA	0.68113423473064	0.990258939580765	1	0	0	1	0	1	0
0	0.833333333333333	0.253640933109937	0.403379867744306	0.245562130177515	NA	NA	NA	NA	0.606048404187683	0.863255240443897	1	0	0	1	1	0	0
0.833333333333333	0.114285714285714	0.355071529836319	0.534410972324271	0.312130177514793	NA	NA	NA	NA	0.584198703005129	0.983723797780518	1	0	1	0	1	0	0
0.166666666666667	0.952380952380952	0.151179275679856	0.00244917952485934	0.146449704142012	NA	NA	NA	NA	0.733098800491671	0.944143033292232	1	0	0	1	0	1	0
0.166666666666667	0.4	0.241783735017399	0.340191036002939	0.0724852071005917	NA	NA	NA	NA	0.429915652947908	0.761528976572133	1	0	1	0	1	0	0
0.333333333333333	0.361904761904762	0.282510632813507	0.393828067597355	0.38905325443787	NA	NA	NA	NA	0.482261687788751	0.982367447595561	1	0	1	0	1	0	0
0.333333333333333	0.338095238095238	0.548782059543756	0.723732549595885	0.298816568047337	NA	NA	NA	NA	0.701436866867291	0.685326757090012	1	0	1	0	0	1	0
0	0.442857142857143	0.688361902306998	0.934117070781288	0.915680473372781	NA	NA	NA	NA	0.506421396176832	0.690012330456227	1	0	0	1	1	0	0
0.333333333333333	0.328571428571429	0.690939554066246	0.862845946607886	0.0340236686390533	NA	NA	NA	NA	NA	NA	1	0	1	0	0	1	0
0.5	0.0761904761904762	0.268075782961722	0.279941219691403	0.0547337278106509	NA	NA	NA	NA	0.62944517441614	0.78766954377312	1	0	1	0	0	1	0
0.5	0.080952380952381	0.570434334321433	0.676218466813617	0.267751479289941	NA	NA	NA	NA	0.758318145212563	0.982244143033292	1	0	1	0	0	1	0
0.666666666666667	0.252380952380952	0.261760536151566	0.432280186137644	0.313609467455621	NA	NA	NA	NA	0.362204891281312	0.800863131935882	1	0	1	0	0	1	0
0	0.833333333333333	0.603686042015724	0.439382806759736	0.390532544378698	NA	NA	NA	NA	0.0403721442800831	0.898890258939581	1	0	0	1	0	1	0
0.666666666666667	0.3	0.550973063539116	0.386970364927749	0.356508875739645	NA	NA	NA	NA	0.118467342008223	0.861652281134402	1	0	0	1	0	1	0
0.166666666666667	0.466666666666667	0.560897022812218	0.690668626010287	0.636094674556213	NA	NA	NA	NA	0.554571271139745	0.958076448828607	1	0	0	1	0	1	0
0.166666666666667	0.571428571428571	0.308544915581905	0.611315209404849	0.201183431952663	NA	NA	NA	NA	0.968020175475777	0.940567200986437	1	0	0	1	1	0	0
0.666666666666667	0.242857142857143	0.308544915581905	0.456282145481264	0.439349112426036	NA	NA	NA	NA	0.585745772051032	0.986806411837238	1	0	0	1	0	1	0
0.5	0.080952380952381	0.564505735275164	0.675238795003674	0.181952662721894	NA	NA	NA	NA	0.315644470817615	0.897657213316893	1	0	0	1	1	0	0
0.666666666666667	0.180952380952381	0.74184817631138	0.848885623316189	0.235207100591716	NA	NA	NA	NA	0.0207264866697749	0.624660912453761	1	0	0	1	0	1	0
0	0.442857142857143	0.159427761309447	0.304677932892481	0.356508875739645	NA	NA	NA	NA	0.754079599881321	0.722934648581998	1	0	1	0	0	1	0
0.5	0.114285714285714	0.0661167676246939	0.140337986774431	0.136094674556213	NA	NA	NA	NA	0.681770016530327	0.991368680641184	1	0	0	1	1	0	0
0.333333333333333	0.252380952380952	0.352236112901147	0.456037227528778	0.0355029585798817	NA	NA	NA	NA	0.431589878353749	0.862515413070284	1	0	0	1	0	1	0
