# Supplementary material for: Prediction of deleterious mutations in coding regions of mammals with transfer learning
Source: Evol Appl. 2018 May 9;12(1):18–28. doi: 10.1111/eva.12607 (PMC6304693; doi:10.1111/eva.12607)
Supplement: Supplementary file 6 [file EVA-12-18-s006.zip › Transfer_learning-master/Data_cattle.txt]

Bscore	Gscore	dScore	Score1	Nobs	NormASA	dVol	dProp	B.fact	IdPmax	IdQmin	PDB_id1	PDB_id0	Transv1	Transv0	PfamHit1	PfamHit0	mtype
0.5	0.046242774566474	0.575618073316283	0.712140823194408	0.376470588235294	NA	NA	NA	NA	0.322698536052593	0.810360655737705	0	1	0	1	1	0	1
0	0.46242774566474	0.961466325660699	1	0.410294117647059	NA	NA	NA	NA	NA	NA	0	1	0	1	1	0	1
0.5	0.254335260115607	0.780562659846547	0.988868754853741	0.529411764705882	0.118967452300786	0.527272727272727	0.220858895705521	0.596638655462185	NA	NA	1	0	1	0	1	0	1
0.166666666666667	1	0.968968456947996	0.822158943826042	0.498529411764706	0.0976430976430976	0	0.134969325153374	0.176470588235294	0.00760328495515742	0.738098360655738	1	0	1	0	1	0	1
0.166666666666667	0.323699421965318	0.939300937766411	0.914574165156614	0.0823529411764706	NA	NA	NA	NA	NA	NA	0	1	1	0	0	1	1
0.166666666666667	0.468208092485549	0.775277067348679	0.869790318405384	0.75	NA	NA	NA	NA	NA	NA	0	1	1	0	0	1	1
0.5	0.046242774566474	0.773742540494459	0.931141599792907	0.498529411764706	NA	NA	NA	NA	NA	NA	0	1	0	1	0	1	1
0.333333333333333	0.167630057803468	0.83154305200341	0.903442920010355	0.245588235294118	NA	NA	NA	NA	0.0614773896788557	0.527868852459016	0	1	1	0	1	0	1
0	0.919075144508671	0.939812446717818	0.82060574682889	0.0779411764705882	0.496071829405163	0.121212121212121	1	0.456582633053221	NA	NA	1	0	0	1	0	1	1
0	0.445086705202312	0.825234441602728	0.870049184571577	0.251470588235294	NA	NA	NA	NA	0.0221797483774758	0.704524590163934	0	1	0	1	1	0	1
0.5	0.421965317919075	0.537766410912191	0.869790318405384	0.323529411764706	NA	NA	NA	NA	0.0738064732939867	0.141508196721311	0	1	1	0	1	0	1
0.166666666666667	0.248554913294798	0.688320545609548	0.91276210199327	0.347058823529412	NA	NA	NA	NA	0.190061120329336	0.895737704918033	0	1	1	0	0	1	1
0	0.439306358381503	0.783120204603581	0.850893088273363	0.644117647058824	NA	NA	NA	NA	NA	NA	0	1	1	0	0	1	1
0.333333333333333	0.346820809248555	0.862233589087809	0.860212270256277	0.0176470588235294	0.0650953984287318	0.8	0.45398773006135	0	NA	NA	1	0	0	1	1	0	1
0.666666666666667	0.202312138728324	0.515771526001705	0.865389593580119	0.372058823529412	NA	NA	NA	NA	0.271029804036882	0.383606557377049	0	1	0	1	1	0	1
0	0.450867052023121	1	0.905772715506083	0.417647058823529	0	0.43030303030303	0.423312883435583	0.296918767507003	0	0	1	0	1	0	0	1	1
0.5	0.046242774566474	0.672122762148338	0.768314781258089	0.214705882352941	NA	NA	NA	NA	0.0852114007267228	0.906754098360656	0	1	0	1	1	0	1
0.666666666666667	0.0115606936416185	0.418073316283035	0.59772197773751	0.211764705882353	NA	NA	NA	NA	0.319842053307009	0.876590163934426	0	1	0	1	0	1	1
0.5	0.00578034682080925	0.691389599317988	0.949779963758737	0.323529411764706	0.00561167227833894	0.375757575757576	0	0.375350140056022	NA	NA	1	0	0	1	1	0	1
0.5	0.046242774566474	0.641943734015345	0.898524462852705	0.317647058823529	0.150392817059484	0.393939393939394	0.613496932515337	0.431372549019608	0.259078784314549	0.683672131147541	1	0	0	1	1	0	1
0.666666666666667	0.202312138728324	0.683716965046888	0.748899818793684	0.522058823529412	NA	NA	NA	NA	0.0524038562517065	0.557770491803279	0	1	0	1	1	0	1
0	0.445086705202312	0.839045183290708	0.892570541030287	0.332352941176471	NA	NA	NA	NA	0.0266535044422507	0.864655737704918	0	1	0	1	1	0	1
0.333333333333333	0.450867052023121	0.845524296675192	0.859953404090085	0.408823529411765	NA	NA	NA	NA	0.0272416038310474	0.686688524590164	0	1	0	1	1	0	1
0.666666666666667	0.0635838150289017	0.684228473998295	0.979290706704634	0.476470588235294	NA	NA	NA	NA	NA	NA	0	1	1	0	1	0	1
0.666666666666667	0.144508670520231	0.781756180733163	0.94020191560963	0.454411764705882	NA	NA	NA	NA	0.0438974186637542	0.565770491803279	0	1	0	1	1	0	1
0	0.508670520231214	0.505711849957374	0.875744240227802	0.0779411764705882	NA	1	0.429447852760736	0.100840336134454	0.447963705866291	0.812065573770492	1	0	1	0	1	0	1
0.666666666666667	0.127167630057803	0.790281329923274	0.92777633963241	0.161764705882353	0.55331088664422	0.339393939393939	0.325153374233129	0.635854341736695	0.00546092289596942	0.299934426229508	1	0	1	0	0	1	1
0.333333333333333	0.213872832369942	0.766751918158568	0.91535076365519	0.307352941176471	NA	NA	NA	NA	0.0681145113524186	0.397377049180328	0	1	0	1	1	0	1
0	0.445086705202312	0.784313725490196	0.850893088273363	0.0691176470588235	NA	NA	NA	NA	0.0484131818277289	0.926426229508197	0	1	0	1	1	0	1
0.666666666666667	0.202312138728324	0.665473145780051	0.873673310898266	0.227941176470588	0.812570145903479	0.333333333333333	0.779141104294479	0.431372549019608	0.09285669278108	0.941245901639344	1	0	0	1	1	0	1
0.666666666666667	0.213872832369942	0.349701619778346	0.596427646906549	0.0661764705882353	NA	NA	NA	NA	0.426435067526412	0.987016393442623	0	1	1	0	0	1	1
0.833333333333333	0.138728323699422	0.298721227621483	0.694020191560963	0.119117647058824	NA	NA	NA	NA	0.547856587763332	0.923409836065574	0	1	1	0	1	0	0
0.666666666666667	0.127167630057803	0.313384484228474	0.536629562516179	0.119117647058824	NA	NA	NA	NA	0.621306000714121	0.923409836065574	0	1	0	1	1	0	0
0.833333333333333	0.138728323699422	NA	0.453015790836138	0	NA	NA	NA	NA	NA	NA	0	1	1	0	0	1	0
0.666666666666667	0.213872832369942	0.352600170502984	0.618690137199068	0.176470588235294	NA	NA	NA	NA	0.428262376341602	0.934688524590164	0	1	1	0	0	1	0
0.5	0.046242774566474	0.378346121057119	0.588920528086979	0.186764705882353	0.365881032547699	0.393939393939394	0.613496932515337	0.635854341736695	0.646174203440381	0.909508196721311	1	0	0	1	1	0	0
0.666666666666667	0.144508670520231	0.395055413469736	0.7222366036759	0.257352941176471	NA	NA	NA	NA	0.623322341475709	1	0	1	0	1	0	1	0
0.5	0.421965317919075	0.431884057971015	0.682888946414704	0.429411764705882	NA	NA	NA	NA	0.617084287244544	0.987672131147541	0	1	1	0	1	0	0
0.333333333333333	0.30635838150289	0.724978687127025	0.771680041418587	0.213235294117647	0.279461279461279	0.654545454545455	0.134969325153374	0.288515406162465	0.0467118943101384	0.889704918032787	1	0	0	1	1	0	0
0.333333333333333	0.30635838150289	0.380562659846547	0.746052290965571	0.152941176470588	NA	NA	NA	NA	0.962844720757808	0.98216393442623	0	1	0	1	0	1	0
0.666666666666667	0.450867052023121	0.398976982097187	0.735697644317888	0.164705882352941	NA	NA	NA	NA	0.488500556594064	0.890360655737705	0	1	1	0	0	1	0
0.5	0.225433526011561	0.071611253196931	0.512555009060316	0.219117647058824	NA	NA	NA	NA	1	0.991344262295082	0	1	1	0	1	0	0
0.333333333333333	0.346820809248555	0	0	0.191176470588235	1	0.23030303030303	0.45398773006135	1	0.401398836403352	0.95672131147541	1	0	0	1	1	0	0
0.5	0.225433526011561	0.631031543052003	0.849857623608594	0.141176470588235	NA	NA	NA	NA	0.0891390645019008	0.819803278688524	0	1	1	0	0	1	0
0.333333333333333	0.213872832369942	0.336402387041773	0.664509448615066	0.0705882352941176	NA	NA	NA	NA	0.557371195732079	0.973639344262295	0	1	0	1	0	1	0
0.833333333333333	0.138728323699422	0.32156862745098	0.71731814651825	0.158823529411765	NA	NA	NA	NA	0.766503539098108	0.975213114754098	0	1	1	0	0	1	0
0.333333333333333	0.167630057803468	0.480306905370844	0.799896453533523	0.220588235294118	NA	NA	NA	NA	0.508747978408351	0.953049180327869	0	1	1	0	1	0	0
0.666666666666667	0.046242774566474	0.337595907928389	0.638105099663474	0.220588235294118	NA	NA	NA	NA	0.518283589926698	0.975213114754098	0	1	0	1	1	0	0
0.5	0.225433526011561	0.29769820971867	0.564845974631116	0.120588235294118	NA	NA	NA	NA	0.564470395496839	0.988983606557377	0	1	1	0	0	1	0
0.666666666666667	0.202312138728324	0.298721227621483	0.524462852705151	0.739705882352941	0.351290684624018	0.333333333333333	0.779141104294479	0.470588235294118	0.573963999915986	0.978360655737705	1	0	0	1	1	0	0
0.833333333333333	0.046242774566474	0.489002557544757	0.664250582448874	0.173529411764706	NA	NA	NA	NA	0.39100207935141	0.917901639344262	0	1	1	0	0	1	0
0.333333333333333	0.497109826589595	0.401875532821824	0.754336008283717	0.232352941176471	0.687991021324355	0.212121212121212	0.619631901840491	0.686274509803922	0.543256810400958	0.943344262295082	1	0	1	0	1	0	0
0.333333333333333	0.0346820809248555	0.362659846547315	0.633704374838209	0.158823529411765	NA	NA	NA	NA	0.557623238327277	0.974295081967213	0	1	1	0	0	1	0
0.166666666666667	0	0.234441602728048	0.53171110535853	0.15	0.191919191919192	0.375757575757576	0.049079754601227	0.243697478991597	0.527084077209048	0.995540983606557	1	0	0	1	0	1	0
1	0.046242774566474	0.326001705029838	0.736215376650272	0.204411764705882	NA	NA	NA	NA	0.520972044275483	0.971016393442623	0	1	0	1	1	0	0
1	0.00578034682080925	0.425063938618926	0.758995599275175	1	0.129068462401796	0.496969696969697	0.208588957055215	0.327731092436975	0.752956249606183	0.98872131147541	1	0	1	0	1	0	0
1	0.00578034682080925	0.117988064791134	0.503753559409785	0.313235294117647	NA	NA	NA	NA	0.756610867236563	0.994754098360656	0	1	1	0	1	0	0
0.333333333333333	0.213872832369942	0.302642796248934	0.521356458710846	0.310294117647059	NA	NA	NA	NA	0.480582218394909	0.994754098360656	0	1	0	1	1	0	0
0.666666666666667	0.127167630057803	0.465814151747656	0.518250064716542	0.385294117647059	NA	NA	NA	NA	0.411732582806494	0.978360655737705	0	1	0	1	1	0	0
0.666666666666667	0.144508670520231	0.455754475703325	0.548537406161015	0.352941176470588	NA	NA	NA	NA	0.618869588960534	0.991213114754098	0	1	0	1	0	1	0
0.5	0.00578034682080925	0.0037510656436488	0.110276986797825	0.139705882352941	NA	NA	NA	NA	0.733065888135095	0.988196721311475	0	1	1	0	1	0	0
0.5	0.202312138728324	0.327195225916454	0.447579601346104	0.363235294117647	NA	NA	NA	NA	0.420869126882443	0.988196721311475	0	1	0	1	0	1	0
