# Supplementary material for: Prediction of deleterious mutations in coding regions of mammals with transfer learning
Source: Evol Appl. 2018 May 9;12(1):18–28. doi: 10.1111/eva.12607 (PMC6304693; doi:10.1111/eva.12607)
Supplement: Supplementary file 6 [file EVA-12-18-s006.zip › Transfer_learning-master/Transfer_learning.ipynb]

{
 "cells": [
  {
   "cell_type": "markdown",
   "metadata": {
    "run_control": {
     "frozen": false,
     "read_only": false
    }
   },
   "source": [
    "# Initialisation"
   ]
  },
  {
   "cell_type": "markdown",
   "metadata": {
    "run_control": {
     "frozen": false,
     "read_only": false
    }
   },
   "source": [
    "## Preinitialisation"
   ]
  },
  {
   "cell_type": "code",
   "execution_count": 1,
   "metadata": {
    "collapsed": true,
    "run_control": {
     "frozen": false,
     "read_only": false
    }
   },
   "outputs": [],
   "source": [
    "data = \"Div\""
   ]
  },
  {
   "cell_type": "code",
   "execution_count": 2,
   "metadata": {
    "init_cell": true,
    "run_control": {
     "frozen": false,
     "read_only": false
    }
   },
   "outputs": [
    {
     "name": "stderr",
     "output_type": "stream",
     "text": [
      "/usr/local/lib/python3.5/dist-packages/sklearn/cross_validation.py:44: DeprecationWarning: This module was deprecated in version 0.18 in favor of the model_selection module into which all the refactored classes and functions are moved. Also note that the interface of the new CV iterators are different from that of this module. This module will be removed in 0.20.\n",
      "  \"This module will be removed in 0.20.\", DeprecationWarning)\n",
      "/usr/local/lib/python3.5/dist-packages/sklearn/grid_search.py:43: DeprecationWarning: This module was deprecated in version 0.18 in favor of the model_selection module into which all the refactored classes and functions are moved. This module will be removed in 0.20.\n",
      "  DeprecationWarning)\n"
     ]
    }
   ],
   "source": [
    "%matplotlib inline\n",
    "\n",
    "path_to_protein = \"./proteins_Hum\" + data + \"_bg.txt\"\n",
    "\n",
    "import numpy as np\n",
    "import pandas as pd\n",
    "import scipy.stats as st\n",
    "from math import *\n",
    "import matplotlib.pyplot as plt\n",
    "import seaborn as sns\n",
    "from sklearn import metrics\n",
    "from sklearn.metrics import accuracy_score\n",
    "from sklearn.ensemble import AdaBoostClassifier, RandomForestClassifier, BaggingClassifier, VotingClassifier\n",
    "from sklearn.naive_bayes import GaussianNB, MultinomialNB, BernoulliNB\n",
    "from sklearn.linear_model import LogisticRegression\n",
    "from sklearn.svm import LinearSVC, SVC\n",
    "from sklearn.pipeline import Pipeline\n",
    "from sklearn.preprocessing import Imputer\n",
    "from sklearn.model_selection import *\n",
    "from sklearn.neural_network import MLPClassifier\n",
    "%run Functions.py\n",
    "from deep_forest_utils import CascadeForest\n",
    "class ProbRandomForestClassifier(RandomForestClassifier):\n",
    "    def predict(self, X):\n",
    "        return RandomForestClassifier.predict_proba(self, X)"
   ]
  },
  {
   "cell_type": "code",
   "execution_count": 3,
   "metadata": {
    "collapsed": true,
    "run_control": {
     "frozen": false,
     "read_only": false
    }
   },
   "outputs": [],
   "source": [
    "def reading(path, y_read = True):   \n",
    "    Datap = pd.read_csv(path, delimiter=\",\")\n",
    "    if y_read:\n",
    "        X, y = Datap.iloc[:, :(Datap.shape[1] - 1)], Datap.iloc[:, Datap.shape[1] - 1]\n",
    "    else:\n",
    "        X = Datap\n",
    "    continue_inds = (Datap.dtypes == np.float64) | (Datap.dtypes == np.int64)\n",
    "    X_float = X.ix[:, continue_inds]\n",
    "    X_factor = X.ix[:, np.invert(continue_inds)]\n",
    "    imp = Imputer(missing_values=\"NaN\", strategy=\"median\", axis=0)\n",
    "    X_full = pd.DataFrame(imp.fit_transform(X_float))\n",
    "    X_full.columns = X_float.columns\n",
    "    X_full.index = X_float.index\n",
    "    if y_read:\n",
    "        return X_full, y\n",
    "    else:\n",
    "        return X_full"
   ]
  },
  {
   "cell_type": "code",
   "execution_count": 4,
   "metadata": {
    "collapsed": true,
    "run_control": {
     "frozen": false,
     "read_only": false
    }
   },
   "outputs": [],
   "source": [
    "def cv_wo_protein_intersection(path_to_acc = path_to_protein, n_cv = 5):\n",
    "    acc = pd.read_csv(path_to_acc, delimiter=\",\")\n",
    "    classnames, indices = np.unique(np.array(acc), return_inverse=True)\n",
    "    kf = KFold(n_splits= n_cv, shuffle=True)\n",
    "    acc_split = list(kf.split(np.arange(len(classnames))))\n",
    "    pdind = pd.Series(indices)\n",
    "    acc_ind = pd.Series(np.arange(len(acc)))\n",
    "    return [(np.array(acc_ind[pdind.isin(acc_split[i][0])]),\n",
    "             np.array(acc_ind[pdind.isin(acc_split[i][1])]))\n",
    "            for i in range(n_cv)]"
   ]
  },
  {
   "cell_type": "code",
   "execution_count": 5,
   "metadata": {
    "collapsed": true,
    "run_control": {
     "frozen": false,
     "read_only": false
    }
   },
   "outputs": [],
   "source": [
    "def roc_plot(data_name, fpr, tpr, roc_auc, acc, lw = 2, n_clf = 9, save = False):\n",
    "    # -------- sorting --------\n",
    "    values = roc_auc\n",
    "    ind = Series(roc_auc).sort_values(ascending=False).index\n",
    "    # ----------------------------\n",
    "    colors = ['black', 'darkred', 'red', 'orange', 'gold', 'lime', 'green', 'blue', 'purple']\n",
    "    clf_names = ['Deep Forest', 'Neural network', 'Logistic Regression', 'Gaussian NB (GNB)', \n",
    "                 'Random Forest', 'Boosted GNB', 'Gaussian SVM', 'Linear SVM', 'Polynomial SVM'] \n",
    "    for i, col in zip(ind, colors):\n",
    "        plt.plot(fpr[i], tpr[i], color=col,\n",
    "             lw=lw, label=\"{}: AUC = {: .3f}, acc = {: .3f}\".format(clf_names[i], roc_auc[i], acc[i]))\n",
    "    sns.set_style(\"whitegrid\")\n",
    "    sns.set_context(\"talk\")\n",
    "    plt.plot([0, 1], [0, 1], color='grey', lw=lw, linestyle='--')\n",
    "    plt.xlim([0.0, 1.0])\n",
    "    plt.ylim([0.0, 1.003])\n",
    "    plt.xlabel('False Positive Rate')\n",
    "    plt.ylabel('True Positive Rate')\n",
    "    plt.title('Roc curves of Hum' + data_name + ' dataset')\n",
    "    plt.legend(loc=\"lower right\")\n",
    "    plt.xticks(np.arange(0., 1., 0.1))\n",
    "    plt.yticks(np.arange(0., 1., 0.1))\n",
    "    plt.rcParams[\"figure.figsize\"] = [11,11]\n",
    "    if save == True:\n",
    "        plt.savefig('./Hum' + data_name + '_roc.png')\n",
    "        plt.savefig('./Hum' + data_name + '_roc.pdf')\n",
    "        plt.savefig('./Hum' + data_name + '_roc.svg')"
   ]
  },
  {
   "cell_type": "markdown",
   "metadata": {
    "run_control": {
     "frozen": false,
     "read_only": false
    }
   },
   "source": [
    "## Reading"
   ]
  },
  {
   "cell_type": "code",
   "execution_count": 6,
   "metadata": {
    "collapsed": true,
    "run_control": {
     "frozen": false,
     "read_only": false
    },
    "scrolled": true
   },
   "outputs": [],
   "source": [
    "Xvar, yvar = reading(\"./Data_HumVar_bg.txt\")\n",
    "Xdiv, ydiv = reading(\"./Data_HumDiv_bg.txt\")\n",
    "Xd, yd = reading(\"./Data_Dog_bg.txt\")\n",
    "Xm, ym = reading(\"./Data_Mouse.txt\")\n",
   ]
  },
  {
   "cell_type": "markdown",
   "metadata": {
    "run_control": {
     "frozen": false,
     "read_only": false
    }
   },
   "source": [
    "## Classifiers parameters"
   ]
  },
  {
   "cell_type": "code",
   "execution_count": 7,
   "metadata": {
    "collapsed": true,
    "run_control": {
     "frozen": false,
     "read_only": false
    },
    "scrolled": true
   },
   "outputs": [],
   "source": [
    "if data == \"Var\":\n",
    "    svp = SVC(C=6000, coef0=0.01, kernel='poly')\n",
    "    gnb = GaussianNB()\n",
    "    svr = SVC(C = 10000, kernel='rbf')\n",
    "    svm = LinearSVC(C=8)\n",
    "    lr = LogisticRegression(C = 5)\n",
    "    rf = RandomForestClassifier(n_estimators=2500)\n",
    "    bnb = AdaBoostClassifier(base_estimator=gnb, n_estimators=50, algorithm='SAMME.R')\n",
    "    nn = MLPClassifier(solver='adam', alpha=0.1, hidden_layer_sizes=(30, 70, 10), random_state=1)\n",
    "\n",
    "elif data == \"Div\":\n",
    "    svp = SVC(C=9000, coef0=0.1, kernel='poly')\n",
    "    gnb = GaussianNB()\n",
    "    svr = SVC(C = 18000, kernel='rbf')\n",
    "    svm = LinearSVC(C=17)\n",
    "    lr = LogisticRegression(C = 130)\n",
    "    rf = RandomForestClassifier(n_estimators=1200)\n",
    "    bnb = AdaBoostClassifier(base_estimator=gnb, n_estimators=3, algorithm='SAMME.R')\n",
    "    nn = MLPClassifier(solver='adam', alpha=0.01, hidden_layer_sizes=(90, 20), random_state=1)\n"
   ]
  },
  {
   "cell_type": "markdown",
   "metadata": {
    "run_control": {
     "frozen": false,
     "read_only": false
    }
   },
   "source": [
    "# Transductive transfer learning"
   ]
  },
  {
   "cell_type": "code",
   "execution_count": 8,
   "metadata": {
    "collapsed": true,
    "run_control": {
     "frozen": false,
     "read_only": false
    }
   },
   "outputs": [],
   "source": [
    "Xmammal, ymammal = Xd, yd"
   ]
  },
  {
   "cell_type": "code",
   "execution_count": 9,
   "metadata": {
    "collapsed": true,
    "run_control": {
     "frozen": false,
     "read_only": false
    }
   },
   "outputs": [],
   "source": [
    "# Definition of weights\n",
    "if data == \"Div\":\n",
    "    X_wo_bias = Xdiv\n",
    "    y_train = ydiv\n",
    "elif data == \"Var\":\n",
    "    X_wo_bias = Xvar\n",
    "    y_train =yvar\n",
    "dif = X_wo_bias.median() - Xmammal.median()\n",
    "X_train = X_wo_bias - dif\n",
    "wt0 = X_train.apply(lambda row: ((Xmammal - row)**2).sum(axis=1).mean(), axis = 1)\n",
    "wt = [exp( - x**2) for x in wt0]"
   ]
  },
  {
   "cell_type": "code",
   "execution_count": 10,
   "metadata": {
    "run_control": {
     "frozen": false,
     "read_only": false
    },
    "scrolled": false
   },
   "outputs": [
    {
     "name": "stdout",
     "output_type": "stream",
     "text": [
      "Accuracy of Logistic Regression = 0.908 (with weights)\n",
      "Accuracy of Logistic Regression = 0.667 (wo weights)\n",
      "Accuracy of Random Forest = 0.855 (with weights)\n",
      "Accuracy of Random Forest = 0.643 (wo weights)\n",
      "Accuracy of Linear SVM = 0.671 (with weights)\n",
      "Accuracy of Linear SVM = 0.671 (wo weights)\n",
      "Accuracy of Polynomial SVM = 0.874 (with weights)\n",
      "Accuracy of Polynomial SVM = 0.657 (wo weights)\n",
      "Accuracy of Gaussian SVM = 0.686 (with weights)\n",
      "Accuracy of Gaussian SVM = 0.662 (wo weights)\n"
     ]
    }
   ],
   "source": [
    "clf_names = ['Logistic Regression', 'Random Forest', 'Linear SVM', 'Polynomial SVM', 'Gaussian SVM']\n",
    "clfs = [lr, rf, svm, svp, svr]\n",
    "for clf, name in zip(clfs, clf_names):\n",
    "    clf.fit(X_wo_bias, y_train, sample_weight=wt)\n",
    "    y_pred = clf.predict(Xmammal)\n",
    "    score = accuracy_score(ymammal, y_pred)\n",
    "    print(\"Accuracy of %s = %.3f (with weights)\" % (name, score))\n",
    "    clf.fit(X_wo_bias, y_train)\n",
    "    score = clf.score(Xmammal, ymammal)\n",
    "    print(\"Accuracy of %s = %.3f (wo weights)\" % (name, score))"
   ]
  },
  {
   "cell_type": "markdown",
   "metadata": {
    "heading_collapsed": true,
    "run_control": {
     "frozen": false,
     "read_only": false
    }
   },
   "source": [
    "# Visualisation"
   ]
  },
  {
   "cell_type": "markdown",
   "metadata": {
    "heading_collapsed": true,
    "hidden": true,
    "run_control": {
     "frozen": false,
     "read_only": false
    }
   },
   "source": [
    "## Computations"
   ]
  },
  {
   "cell_type": "code",
   "execution_count": 35,
   "metadata": {
    "collapsed": true,
    "hidden": true,
    "run_control": {
     "frozen": false,
     "read_only": false
    }
   },
   "outputs": [],
   "source": [
    "if data == \"Var\":\n",
    "    X_train = Xvar\n",
    "    y_train = yvar\n",
    "    svp = SVC(C=6000, coef0=0.01, kernel='poly')\n",
    "    gnb = GaussianNB()\n",
    "    svr = SVC(C = 10000, kernel='rbf')\n",
    "    svm = LinearSVC(C=8)\n",
    "    lr = LogisticRegression(C = 5)\n",
    "    rf = RandomForestClassifier(n_estimators=2500)\n",
    "    bnb = AdaBoostClassifier(base_estimator=gnb, n_estimators=50, algorithm='SAMME.R')\n",
    "    nn = MLPClassifier(solver='adam', alpha=0.1, hidden_layer_sizes=(30, 70, 10), random_state=1)\n",
    "\n",
    "elif data == \"Div\":\n",
    "    X_train = Xdiv\n",
    "    y_train = ydiv\n",
    "    svp = SVC(C=9000, coef0=0.1, kernel='poly')\n",
    "    gnb = GaussianNB()\n",
    "    svr = SVC(C = 18000, kernel='rbf')\n",
    "    svm = LinearSVC(C=17)\n",
    "    lr = LogisticRegression(C = 130)\n",
    "    rf = RandomForestClassifier(n_estimators=1200)\n",
    "    bnb = AdaBoostClassifier(base_estimator=gnb, n_estimators=3, algorithm='SAMME.R')\n",
    "    nn = MLPClassifier(solver='adam', alpha=0.01, hidden_layer_sizes=(90, 20), random_state=1)"
   ]
  },
  {
   "cell_type": "code",
   "execution_count": 36,
   "metadata": {
    "collapsed": true,
    "hidden": true,
    "run_control": {
     "frozen": false,
     "read_only": false
    }
   },
   "outputs": [],
   "source": [
    "my_cv = cv_wo_protein_intersection()"
   ]
  },
  {
   "cell_type": "code",
   "execution_count": 37,
   "metadata": {
    "code_folding": [],
    "hidden": true,
    "run_control": {
     "frozen": false,
     "read_only": false
    },
    "scrolled": true
   },
   "outputs": [
    {
     "name": "stdout",
     "output_type": "stream",
     "text": [
      "<deep_forest_utils.CascadeForest object at 0x7f9d6ee43b38>\n",
      "level 1, CV accuracy: 0.950622\n",
      "level 2, CV accuracy: 0.950698\n",
      "Accurancy = 0.9507\n",
      "MLPClassifier(activation='relu', alpha=0.01, batch_size='auto', beta_1=0.9,\n",
      "       beta_2=0.999, early_stopping=False, epsilon=1e-08,\n",
      "       hidden_layer_sizes=(90, 20), learning_rate='constant',\n",
      "       learning_rate_init=0.001, max_iter=200, momentum=0.9,\n",
      "       nesterovs_momentum=True, power_t=0.5, random_state=1, shuffle=True,\n",
      "       solver='adam', tol=0.0001, validation_fraction=0.1, verbose=False,\n",
      "       warm_start=False)\n",
      "Accurancy = 0.9389\n",
      "LogisticRegression(C=130, class_weight=None, dual=False, fit_intercept=True,\n",
      "          intercept_scaling=1, max_iter=100, multi_class='ovr', n_jobs=1,\n",
      "          penalty='l2', random_state=None, solver='liblinear', tol=0.0001,\n",
      "          verbose=0, warm_start=False)\n",
      "Accurancy = 0.9308\n",
      "GaussianNB(priors=None)\n",
      "Accurancy = 0.8050\n",
      "RandomForestClassifier(bootstrap=True, class_weight=None, criterion='gini',\n",
      "            max_depth=None, max_features='auto', max_leaf_nodes=None,\n",
      "            min_impurity_split=1e-07, min_samples_leaf=1,\n",
      "            min_samples_split=2, min_weight_fraction_leaf=0.0,\n",
      "            n_estimators=1200, n_jobs=1, oob_score=False,\n",
      "            random_state=None, verbose=0, warm_start=False)\n",
      "Accurancy = 0.9400\n",
      "AdaBoostClassifier(algorithm='SAMME', base_estimator=GaussianNB(priors=None),\n",
      "          learning_rate=1.0, n_estimators=50, random_state=None)\n",
      "Accurancy = 0.8050\n",
      "SVC(C=18000, cache_size=200, class_weight=None, coef0=0.0,\n",
      "  decision_function_shape=None, degree=3, gamma='auto', kernel='rbf',\n",
      "  max_iter=-1, probability=False, random_state=None, shrinking=True,\n",
      "  tol=0.001, verbose=False)\n",
      "Accurancy = 0.9406\n",
      "LinearSVC(C=17, class_weight=None, dual=True, fit_intercept=True,\n",
      "     intercept_scaling=1, loss='squared_hinge', max_iter=1000,\n",
      "     multi_class='ovr', penalty='l2', random_state=None, tol=0.0001,\n",
      "     verbose=0)\n",
      "Accurancy = 0.9322\n",
      "SVC(C=9000, cache_size=200, class_weight=None, coef0=0.1,\n",
      "  decision_function_shape=None, degree=3, gamma='auto', kernel='poly',\n",
      "  max_iter=-1, probability=False, random_state=None, shrinking=True,\n",
      "  tol=0.001, verbose=False)\n",
      "Accurancy = 0.9394\n"
     ]
    }
   ],
   "source": [
    "fpr, thr, tpr, roc_auc, acc = [], [], [], [], []\n",
    "bnb = AdaBoostClassifier(base_estimator=gnb, n_estimators=50, algorithm='SAMME')\n",
    "\n",
    "N_estimators = 1000\n",
    "cascade_forest_params1 = RandomForestClassifier(n_estimators=N_estimators,min_samples_split=11,max_features=1,\n",
    "                                                n_jobs=-1).get_params()\n",
    "cascade_forest_params2 = RandomForestClassifier(n_estimators=N_estimators,min_samples_split=11,max_features='sqrt',\n",
    "                                                n_jobs=-1).get_params()\n",
    "cascade_params_list = [cascade_forest_params1,cascade_forest_params2]*2\n",
    "drf = CascadeForest(ProbRandomForestClassifier(),cascade_params_list,k_fold=my_cv)\n",
    "\n",
    "for clf in [drf]:\n",
    "    print(clf)\n",
    "    clf.fit(X_train, y_train)\n",
    "    score = clf.score\n",
    "    print(\"Accurancy = %.4f\" % score)\n",
    "    acc = acc + [score]\n",
    "    y_pred = clf.predict_proba_cv(X_train, y_train)\n",
    "    metr = metrics.roc_curve(y_train, y_pred[:,1])\n",
    "    fpr = fpr + [metr[0]]\n",
    "    tpr = tpr + [metr[1]]\n",
    "    roc_auc = roc_auc + [metrics.auc(metr[0], metr[1])]\n",
    "    \n",
    "for clf in [nn, lr, gnb, rf, bnb]:\n",
    "    print(clf)\n",
    "    score = cross_val_score(clf, X_train, y_train, cv=5, n_jobs=50).mean()\n",
    "    print(\"Accurancy = %.4f\" % score)\n",
    "    acc = acc + [score]\n",
    "    y_pred = cross_val_predict(clf, X_train, y_train, cv=my_cv, method=\"predict_proba\", n_jobs=50)\n",
    "    metr = metrics.roc_curve(y_train, y_pred[:, 1])\n",
    "    fpr = fpr + [metr[0]]\n",
    "    tpr = tpr + [metr[1]]\n",
    "    roc_auc = roc_auc + [metrics.auc(metr[0], metr[1])]\n",
    "\n",
    "for clf in [svr, svm, svp]:\n",
    "    print(clf)\n",
    "    score = cross_val_score(clf, X_train, y_train, cv=my_cv, n_jobs=50).mean()\n",
    "    print(\"Accurancy = %.4f\" % score)\n",
    "    acc = acc + [score]\n",
    "    y_pred = cross_val_predict(clf, X_train, y_train, cv=my_cv, method=\"decision_function\", n_jobs=50)\n",
    "    y_pred = (y_pred - min(y_pred)) / (max(y_pred) - min(y_pred))\n",
    "    metr = metrics.roc_curve(y_train, y_pred)\n",
    "    fpr = fpr + [metr[0]]\n",
    "    tpr = tpr + [metr[1]]\n",
    "    roc_auc = roc_auc + [metrics.auc(metr[0], metr[1])]"
   ]
  },
  {
   "cell_type": "code",
   "execution_count": 38,
   "metadata": {
    "collapsed": true,
    "hidden": true,
    "run_control": {
     "frozen": false,
     "read_only": false
    }
   },
   "outputs": [],
   "source": [
    "if data == \"Var\":\n",
    "    fprvar = fpr\n",
    "    tprvar = tpr\n",
    "    roc_aucvar = roc_auc\n",
    "    accvar = acc\n",
    "elif data == \"Div\":\n",
    "    fprdiv = fpr\n",
    "    tprdiv = tpr\n",
    "    roc_aucdiv = roc_auc\n",
    "    accdiv = acc"
   ]
  },
  {
   "cell_type": "markdown",
   "metadata": {
    "heading_collapsed": true,
    "hidden": true,
    "run_control": {
     "frozen": false,
     "read_only": false
    }
   },
   "source": [
    "## Roc curves"
   ]
  },
  {
   "cell_type": "code",
   "execution_count": 43,
   "metadata": {
    "hidden": true,
    "run_control": {
     "frozen": false,
     "read_only": false
    },
    "scrolled": false
   },
   "outputs": [
    {
     "name": "stderr",
     "output_type": "stream",
     "text": [
      "/home/nilmbb/eplekhanova/anaconda3/lib/python3.6/site-packages/matplotlib/font_manager.py:1297: UserWarning: findfont: Font family ['sans-serif'] not found. Falling back to DejaVu Sans\n",
      "  (prop.get_family(), self.defaultFamily[fontext]))\n"
     ]
    },
    {
     "data": {
      "image/png": "iVBORw0KGgoAAAANSUhEUgAAAqMAAAKeCAYAAACRexIbAAAABHNCSVQICAgIfAhkiAAAAAlwSFlz\nAAALEgAACxIB0t1+/AAAIABJREFUeJzs3Xd8zdf/wPHXHdmJREJCEBEjmsQWSuxSo3bVqBpd1k+r\nrer4tl90fL+66KC09NsabQlKFa0qSqsUqRqligyxsve4yR2f3x83ucnNvSEhxHg/Hw+Pez6fcz6f\nzzlxW++czxkqRVEUhBBCCCGEqAbq6q6AEEIIIYS4e0kwKoQQQgghqo0Eo0IIIYQQotpIMCqEEEII\nIaqNBKNCCCGEEKLaSDAqhBBCCCGqjQSjQtxBFi5cSHBwsOVPy5YtGTJkCGvXrq3uqt3VPv/8c3r2\n7ElISAhDhgwpt1xwcDCLFy+2m9enTx9eeumlG1VFuw4cOGDzferRowdTpkxh8+bNmEwmu+WjoqJu\nWJ1CQkJYuHBhpa65cOECCxcu5NKlSzeoVhWzYcMGvv3222qtgxC3Im11V0AIUbU0Gg1ff/01AGlp\naaxatYp///vfuLu7M2DAgGqu3d3n1KlTvP322zz++OP07t0bNze36q5Spb3++usEBwej1+u5fPky\ne/bs4YUXXmDt2rUsXboUFxcXAEJDQ4mMjKRJkybVXGNrFy9eZNGiRXTq1Al/f/9qq8fGjRvRaDQM\nHTq02uogxK1IglEh7kCtW7e2pO+991569OjBN998c0cEoyaTCZPJhFZ7e/zvKyYmBoAxY8bQoEGD\naq7NtWncuLHVd2rw4MH079+f6dOn88477zBnzhwA3N3drcoJIURFyGt6Ie5wrq6uNGzY0O4rym++\n+YYHHniAsLAwIiIimDt3Ljk5OVZlCgsLWbRoEX379iUsLIwuXbrwzDPPkJ2dfcXnxsbGMmPGDDp2\n7EjLli3p378/K1assOT36tXL5nXrhQsXCA4OZtOmTVblXnnlFb788kv69OlDWFgYR44coXnz5nzz\nzTc2z33xxRfp27ev5Viv17No0SLLtb169eKTTz6h9OZz2dnZzJ49m27dulnaOHnyZNLT06/YxoSE\nBJ577jk6dOhAy5YtGTFiBHv27LHkv/TSSzz77LMA9O7dm+Dg4Eq/Yi7PwoUL6dWrl835cePGMXHi\nRKtyISEhnD17lnHjxtGqVSv69u3Lnj17UBSFTz75hG7duhEeHs5LL71Efn5+hZ7fu3dv+vTpw/r1\n68nLywNsX9P/+9//plevXpTd6O/8+fMEBwezefPmKz5j/fr13HfffbRs2ZLRo0fz999/25T55Zdf\neOKJJ4iIiKB169YMHjyYdevWWfIPHDjA+PHjARg7dqxlyMGFCxcAeP/99xk6dCht2rShc+fOPPnk\nk5w5c8bqGdHR0UyZMsXyXe7Vqxevv/66VZlz584xY8YMy3dh9OjRVsMVxo0bx8GDB9m/f7+lDjd7\n2IUQt6rbo2tBCHHNTCYTCQkJhISEWJ3/+uuvee211xg+fDgvvvgi586dY8GCBZw5c4ZVq1ahVpt/\nV3366afZu3cvTzzxBOHh4WRnZ7Nnzx7y8vLw8PCw+8xz584xcuRIvL29eeGFF/D39ycuLo7z589f\nUxv27NnDqVOnmDlzJm5ubgQGBhIeHs6WLVt48MEHLeV0Oh0//fQTjz32mOXczJkz2bt3L1OmTCEs\nLIxjx47x8ccfk5OTw/PPPw/AvHnz2LNnD8899xwBAQGkpqayb98+CgoKyq1TTk4O48aNIz8/n5de\neglvb29Wr17NlClTWLp0KV27dmXatGnUr1+fhQsXsmjRImrXrk2dOnWu2FaTyYTBYLimn1N5FEXh\n2WefZezYsUyaNImlS5fy9NNP89BDD5GcnMybb75JXFwc77zzDn5+fpYA+mq6devG9u3b+euvv+jQ\noYNN/qBBg1i7di2HDx+mXbt2lvObN2/G1dWV3r17l3vv3bt388orrzBw4ECGDBlCTEwMTz31lN3A\ntlOnTowbNw5HR0f++OMPXnvtNQoLCxk7diyhoaHMnj2b119/3TLcAMDX1xeApKQkJkyYQN26dcnJ\nySEyMpLRo0fzww8/WMpMnjwZb29v3nzzTWrUqMGlS5c4cuSIpQ4XL15k5MiR1KtXj7lz5+Lm5saa\nNWt49NFHWbduHc2bN2fOnDnMmjULjUbDq6++CoC3t3eFfs5C3OkkGBXiDlQczKSlpbFs2TIyMzOZ\nPHmyJd9oNLJw4UK6d+/OvHnzLOdr1qxpCd66devGvn37+Pnnn3nzzTd56KGHLOX69et3xecvXLgQ\nRVFYvXq15R/cTp06XXN78vPz+eKLL6hRo4bl3ODBg5k9ezbJycnUrl0bgF27dpGbm8ugQYMAOHTo\nED/++CMfffSRpbe0c+fOKIrC4sWLefLJJ/H09OTYsWMMHDjQKrC9Whs3btxIfHw869ato2XLloA5\nOBs4cCALFy6ka9euBAQEWF7N33PPPdSvX/+qbV24cGG5vaelA7rKMJlMTJ8+3fIz8PPzY9CgQRw6\ndIhvv/0WlUpFt27diIqK4scff6xwMFocWKekpNjNDw8Pp27dumzevNmq7lu2bKF3796Wsab2LF68\nmJYtWzJ//nzA/LNVq9X85z//sSo3duxYq3aGh4eTkpLCmjVrGDt2LO7u7pYxrGWHGwBW33+j0UjX\nrl2JiIhg69atPProo6SlpXH+/Hlefvll7rvvPkvZYcOGWdKLFi3C0dGRlStX4u7uDkCXLl0YOHAg\nn3zyCR988AFNmjTB3d0djUYjQxmEKENe0wtxhzEajYSGhhIaGkrXrl1ZuXIlc+fOpW3btpYyMTEx\npKWlMXDgQKtr+/Xrh1artbxe3LdvHw4ODlb/8FbE/v376dOnT5X1/LRv394qEAXo27cvWq2WrVu3\nWs5t3ryZVq1a0bBhQwD27t2Lq6srPXv2xGAwWP5ERERQWFjI8ePHAQgLC2Pjxo0sXbqUkydP2vS+\n2XPo0CEaNmxoCUQB1Go1/fv35/jx41fsVb2SMWPGsH79eps/V+tRvZqIiAhLOjAwEDAH5iqVyup8\nYmJihe95tZ+TSqXigQceYNu2bZZfkE6ePEl0dLTlFwZ7jEYjJ06csOk5LT38olhiYiKvvPIK3bt3\nJywsjNDQUFavXk1cXFyF2rB3717Gjh1Lhw4dCAkJoWXLlmRnZxMbGwuYf0GrV68e8+fPZ/369ZbX\n+2Xv0bNnT5ydnS3fMUVR6Ny58w1dWUCIO4X0jApxh9FoNERGRqIoChcuXODDDz9kzpw5tGjRgqZN\nmwKQmZkJYOlRLKbVavHy8rLkZ2Rk4O3tXenJQhkZGZZXnFXBx8fH5lyNGjXo3r07mzdvZuLEiWRk\nZPDrr7/y4osvWsqkpqaSl5dHixYtyq0nwKuvvoq3tzdr1qxh/vz51KpVi4cffpipU6dahiuUlZWV\nRa1atWzO16pVC5PJRHZ2Nk5OTpVuq6+vr936Ojo6VvpexTQajaXHrvS9yg6zcHBwqFQQnZCQANh+\nj0obNGgQn332GXv37qVHjx5s3rwZHx8fOnfuXO41aWlpGAwGm19myn4PTCYTU6dOJTU1lcmTJxMU\nFISbmxtr166t0HJmx48fZ/LkyURERPDmm29Sq1YtHBwcmDp1KoWFhYA5oP7iiy/46KOPePvtt8nK\nyqJx48Y8++yz9OnTx1LfyMhIIiMjbZ7h4OBw1XoIcbeTYFSIO1BxMNOyZUtatGjBwIEDeeedd1i2\nbBkAnp6eACQnJ1tdZzAYyMjIwMvLCzD3ChUHBpUJSGvWrElSUtIVyzg6OqLX663OFQeHZZXuvStt\n0KBBPP3008TGxnLgwAFMJpPVigGenp64u7uzfPlyu9cXv0J3d3fnhRde4IUXXiAuLo6NGzfy0Ucf\n4efnx4gRI+xeW6NGDU6dOmVzPiUlBbVaXe542qri5ORkCZhKy8jIsBu83wi//PILTk5OhIWFlVum\nefPmNGvWjM2bN9OtWze2bt3KgAEDrvh9Kv4FKC0tzep8amqq1XF8fDwnTpxgwYIFPPDAA5bzq1ev\nrlD9d+zYgaOjI4sXL7bUx2g02nwPGzZsyPz58y09tkuWLGHGjBls3bqVRo0a4enpSadOnawmjhUr\n77srhCghr+mFuMM1aNCA8ePH88svv/DXX38BEBQUhI+PD99//71V2e3bt2MwGCzj+zp37oxer6/0\nQt2dOnVix44d5QaXAP7+/pw+fdrq3O7duyv1nJ49e+Lh4cGWLVvYsmULnTt3tgrEunTpQk5ODgaD\ngRYtWtj8KQ66SwsMDOTZZ5/F09PTZlZ1aeHh4Zw7d87yMwVzT922bdto0aLFNfWKVkbdunVJTU21\nCtji4+Mtr5dvtB07drBjxw5GjBhxxbGfYP6lYdeuXezevZvExMQrvqIHc09uaGgoO3bssDr/448/\nWh3rdDrAuvcxJyeHnTt3WpUr7gkuG7zn5+ej1WqtAsatW7fa/JJUul4tW7ZkxowZGI1Gy7JdXbp0\n4fTp0wQHB9t8x0oH6o6Ojtc8fEOIO5n0jApxF3jsscf46quv+PTTT1m4cCEajYbp06fz2muv8cor\nr9CvXz/LbPr27dvTpUsXwBxU9uzZk9dee41Lly7Rrl078vLy2L17N08//TR+fn52n/fUU0+xe/du\nRo8ezaRJk/D39+f8+fPExcUxa9YsAPr378/s2bNZsmQJrVu3Jioqii1btlSqXY6Ojtx///1ERkaS\nkpLC22+/bZXfqVMn+vfvz9SpU3nssccICwtDr9dz/vx5du7cyWeffYZGo2H06NHcd999NGvWDEdH\nR3bt2kVmZuYVXyUPHz6clStXMnXqVJ577jlq1qzJmjVriImJYenSpZVqx7Xo1q0brq6uzJo1i4kT\nJ5Kens7SpUvtBtjXKzo6Gq1Wi16vJzExkd27d7N161bCw8Mtf59XMnDgQBYsWMDcuXMJCAigVatW\nV71m2rRpTJ48mZkzZ1pm03/55ZdWwyaCgoKoW7cu8+fPR61WYzQa+fTTT/Hw8LD6RSgwMBCNRsP6\n9etxdnbGwcGB4OBgIiIiWLFiBa+++iqDBw/mn3/+4fPPP7e8OQDzpgXz5s1jwIABBAQEUFBQwKpV\nq/Dw8LC0Y8aMGYwYMYLx48fz8MMPU6dOHdLT0zlx4gRqtZpnnnnGUt9169bx008/UadOHWrWrFmh\nSW1C3OkkGBXiLlCzZk3GjRvH0qVLiY6OpnHjxjz88MM4OTnx+eefs2nTJjw9PRk8eDDPP/+81T/4\nH330EYsXL2bTpk2WYCc8PPyKOwkFBASwZs0a3n//febNm0dBQQH169dnzJgxljLDhw/n0qVLrFmz\nhqVLlxIREcE777zDyJEjK9W2QYMG8c033+Di4mJ3qaD58+ezfPlyNmzYwEcffYSrqysBAQH06NHD\n0s62bduyefNmLly4gKIoNGrUiAULFtC9e/dyn+vm5saqVat45513+O9//4tOpyM4OJhPPvmErl27\nVqoN18LT05MlS5Ywb948pk+fToMGDZg1axafffZZlT9r9uzZgDn49/b25p577uHtt99m4MCB5Y6p\nLc3f35927doRFRXF//3f/1XomT169ODNN99kyZIlbN++ndDQUBYtWsTw4cMtZRwdHfn444954403\nmDlzJt7e3owdO5bCwkI+/PBDS7maNWvy2muvsWzZMsaPH49er2fnzp10796dl19+mRUrVrB161ZC\nQkJYtGgRM2fOtFxbu3Zt/Pz8+Oyzz0hMTMTFxYUWLVrw+eefW8YM16tXj/Xr11vGlWZmZuLt7U1o\naKjVbP8nnniCCxcu8Oqrr5KRkcGwYcN46623KvTzEOJOplIqMm1UCCGEEEKIG0DGjAohhBBCiGoj\nwagQQgghhKg2EowKIYQQQohqI8GoEEIIIYSoNhKMCiGEEEKIanNHL+30xx9/VHcVhBBCCCFEkeJN\nVUq7o4NRgNDQUJydnau7GjeFTqfjxIkTd1WboeLtzk1MJDs1lbTz58m9dAmTyYRRr7f6k3nqFGon\nRxTFgEoxUlCQi2LMwdFBh2IyoDIZURkMaI16nAvywaRHbdTjodehqBQ0KhMqlYJareBWW4+iKDh6\nKagcjTjUMWIwKRQ6m8h3g2QPSNLAMS0k6wANmFSgV4FBBbHO4AYYNGAwgkGBJC3ogbxLkJMCGicw\nKVAIqEyAAkrRJyYgv/I/T7fFe5mVtOPqBYUQQohKGBg10O75Oz4YFbc3RVG4cOEC+/fv56cffyQ7\nPR1TYSFKQQEOWVkoBgNOmZnkZWZSNzubfLUalcmEWlFQmUwEGI20cFLwqAteQeDtA/4tARWotKDW\nmj/dw4qCuC6gMpjzUUGhCgo0UKCGE+6QZIRYNVxWQXoO6AzmIFFvMv85nwDJrpB5GnR5mIPCYrlF\nn/lAetX8fPS5JekrLhjsBuhB6wUeNVQYLodgSPSjTqEfPkebEfB7E5wccgjKScGBkkA0xtuFFHdH\nm9tddbftUgWUMpW7+rU3cOljFeX8oG72csvVsLxzRX6u5RSx2l69MlW/kX+X5bqOZ17zNvIVf2bx\nI652xY3d0f4af0aVrVTpx1Tyu1A17b9J7ayKZ16PW/i/M5VaoU6YQsIJFShgPxSVYFTcJIrJhC49\nnfO7d1OYnU1Bfj45mZlcvniRgvx8dMnJ5F24QJ7JRF5ODgX5+Zj0etxTUsg3mfADggEN4Ag4qCAo\nCNxqgbY+uLUGVx/wCweHOqCpD4oWsgpBp4IMA6xJgH9UUKCAUYF4NShKUY/jOchxhPwDoHE1nzeZ\nMPcuGos+r5cK8yjtoj9qFZh04NJARaFOobabA87OGlQqNRpUqNVqFK0KX70zalzRqLRoUGNSQ029\nK/rcQjrWa4a/a00cVY74G3xwUBwx5Hpg1DlRkOhAYpwrv3/vTV50Nr6mRPL0jqgx4UQBnmSVqlw0\nlNkyO+KlLsyZd18VNLxqSM//3dPuu7HNcHe2W9p857ZZr9ezdu1azp49S+8xIYwYMaLc4ZMSjIpK\nMxkM6PPyyDh7Fn1eHkl//kluQgIGnY78lBTO/fILqFTkxsaCoyMYDEWRXQmtA7h5QWBLCGwBhVpQ\nNwC1GtQacHSBBiGQfhnUDuDkDK4uQH2gBuAEWSrI1IPOCGeyIdMEX7nA0RhIPAF63bW1z5h35Xzn\nWs7oNXpqaWqRkZZB06ZN0Wq05j9qLQa9gYYNGxLmEkZo3VDau7fHReWCk8oJBxxwxhntdfyndz6m\nkB+XX+DnLSmcuJTF8ex8mucd5m+VAygKWrJRkW0p70+0JV3Dzv30WmcUByc8WgTS+uF78GpYg/YD\n/NA6yvxGIYQQlVdYWEhkZCQxMTG4urrSpUuXK5aXYPQuZzQaMRgM6PV6DAYDBbm5ZMTEEH30KEmX\nLqE7dQpjTg4Fx45hSkw0v6+7yg6yag00bgue94CDUyGBLUFXCE7eULsBOLkDrph7HIt7Cx0BB8w9\nkJ6QXgh/quBsM8gyQjywLwui4yE5BfKuEjBaccP8TVfMz3Nr5UZjdWPUajX56nxaqVvhqHLEaDDS\ntF5TWrq2pJ5HPdzUbtRTmz8dNA6oVTcnONNl6DgdlUXMT9EkRF0kK9NEfJwJ9AZqZ5UEls3KXOeg\n6C1pEyrUKBhUWpLVdahVz5HGXerS8N66BLSrjbevFq2zFo96HqhUN/aFoBBCiLtHQUEBq1ev5ty5\nc7i5uTF+/Hh8fX2veI0Eo3eZixcvMmfOHHbv3o3GZCI9Lo4WikJToElFblAUiBYATkDNUNDWAmcX\naNkV/BuBZw3AHfM7dRfMwWAF/HAZZkdD1MVKNsobc0CbDwSBj9aHPl596BXai6HeQ6mpqnldPZFV\nzWSCM2cgI13h8C85FBz5m/wzF8k5EYdJUeGsy7S5prad+xg1DmhCg/F01tO0f2N8w3xp0NGf2nU1\naLTSqymEEOLmy8jIICEhAQ8PDyZMmICPj89Vr7l1/oUWVS4pKYmjR4+yceNGDh48SFpKCjXOnaM5\nMKUC16f5+KB2dkar15PZpAkqJyeMAf7U8dXTs/5ZOtc6DDUBH+y//7Un1gV0aihUkZKfw8vu8KsG\n/jlmv7ja0dxr597AA71WTw1jDdo3ak9IgxCa1G2CRquhYUFDUs+mEt44nCDnoApWpOqZDCZyk3Mx\n6AxkJBby69K/ORJlIDvdgFdaLFlGV1QFOuqSgB4tDhisri87TShB44/Rw4sMlReuTerhV9+BXn00\nNGvnTp0WHpw8efKOH3MkhBDi9mAwGNBqtfj5+fHII4/g6uqKt7d3ha6VYPQOYjKZuHz5MpcvX2bG\njBkkx8TQCOgIPIS5o9IeVz8/ardsSeOBA2k8ZAieDRuWZCoKJK+DtLcgMwqUQnDGHDmV1/kWBSRh\n7j7dD2SbP8/XgFlP5LPWDVRuYLLtADTrBv/r/D8ec3qsQu3WKTpO6E7gj3+Fylel/PR8jq06xtH1\nZ7n861mbfM+iP2DuLC5WHIgaVRo0ihG9X31MzZqh965D+4F1GDjGA7cr9CjrdNc4IFYIIYSoYrm5\nuaxatYoWLVoQERFB/fr1K3W9BKO3OaPRyOmTJ/lq0SJWrVpFh/x8GgBTr3BNzWbNiHjjDfzatKFm\n06YlGYoCl76Ho5+CKh3St4NfTEm+p+29ADgBfAOsBoKDUdJSOTshgmN1Upn3RAJ/nT1HwXA9pBWV\nN4BSJhDt2rorr7V7jZ71e1byJ1D10tLg5Ek4dcp8rNeb/2RmwuHNF6mTdIzaF/6k0KjBBdugMB0v\nDGhRoeDkpiW1QSu636fFzQ1qt6hDk2AHajeviaObIyq1jNcUQghx+8rJyWHlypUkJydjMBgIDw/H\n0dF2ScArkWD0NrVp1iz+/N//SM/NpUFhIV7AU3bKqTQavIKCaNCjBx1efBHPoKCSCSvJ+2DHk+ZJ\nSfm7zV13LpQEnX5lbnYW+NUF/jBA0zDw7wqte0DDBiiLm5DyWSH3be7N8YIUyN8ECcCfdirlAlN6\nTWFS0CQCXQOp6VyzCn4iFZeXB8eOweXLkJQE69dDTg4c+N2EN+k4oUODCTVGNBhpQjRBxFCHRFpb\nNaNkwlA0QcR5tsJ0TyhDhmvo3x/Cwm5qs4QQQoibKisri5UrV5Kamkrt2rUZP358pQNRkGD0tlKQ\nlcVPM2dy6rPPAHPsWPrVr6p2bRw0GtR6PUM2bKBeRARqjZ2X84oJDjwB8V+YA86yQWexFMyz3f8K\ng4bvwgN9YWBJT16mLpNuq7px7PCxKywmDk2bN2Vsu7F0qdWFnp49b9qs9GJGI/z8M3z8bh77t2fh\nRyLu5NKWw+hwpgkG6pBIv0rc06frPdQb0Ar/dnVpEVEDF5cyC4MLIYQQd7DCwkKWL19Oeno6fn5+\njBs3DrcrjS+7AglGb3FGvZ4/Fy5k98yZdvOdxo7lwaefpnZYGEa12nYhXZMeUvZD0i+QvBeyMyDn\ngHl6dks7N3wL0LiBuis88x6EhkKEdZFdsbt4audTnLx4suRk0bJJ1IC6jeqyrO0y/LX+hNQOwUnr\ndP0/iAoymcy9ngf3G7n88yniNx/FUZdl6dVsfZXrVWoVikmh/r31UTuo0Thq0DhocPNzI2x0GIE9\nA9E6yX82Qggh7m6Ojo60bduWv//+m0ceeQQXF5drvpf8q3qLOvPtt2waNsxu3klnZ0atWkXfESOs\nzhuLJ7WYCuHQ83DhW8gvtU6SD9AI83qepW1wgEV66P8YfPIxlDM7+2TySUIXh9pmtIQJAyYwwWkC\nHemIK64Va2QVKCyEEydUPDW1EalR8dRWkulTajvLADvXeDauRY06LtTrWA/vxt406NwArbMWzwBP\nHFzL/nCEEEIIUSw1NRWdTke9evXo0qUL9957L1rt9YWTEozeQhRFYVmjRmSdO2eTlwR8Ccx46y3m\nT5pEzZplxlkWpuMQNZ028WtR/1NqySBnzMFnfczjQUvL9oMGO+FfofAv+3X68/KfLDm+hP8d+h8m\nQ5k9MXvAGx3e4BWXV1Dd4J2UwRx4/vEHxMfDvHmQmgqXLhgZy1r6EmP3GkP9htQMqcPwV0JpcK8/\nGsfy1hQQQgghxJUkJSWxcuVKDAYDjz32GL6+vtcdiIIEo7cMk9HIAjt/oet9fKjfowevv/4674SE\n2L94/0SIXWG9dJMnEIj99Zx8V0PNkWBn7GZKXgp/Jf3FF0e/YOWRlfaf9zjsqr+Lntycme8XL8Kk\nSfD991CDLLrwK21IJhDboN3J05nWE1vRoHMDQkfa6cUVQgghRKUlJCSwatUq8vLyaNSoEV5eXlV2\nbwlGbwE/zZrF0ffesxyfAT4HHh4/nt9XrCj/wsJM2NwEClJKzuUA3cqUM9QGr3tBUxvqfGYz08ak\nmPg57md6r+xd/rO6QveG3VkUuIgwzY2ZJq4osH8/7NkDO3dCYnwBF8/k4kcSHTjIXGLLvbZun7qM\n+3YcLq7XPmZFCCGEELYuXbrEqlWr0Ol0NGnShJEjR+LgUHXD2iQYrUYFmZks8vdHKbXR+k5g2Kef\nsujRR8v/izbqYPcDkLir5FwS5klJpQNRxxCotw6c7PeoKig0/qIxsfF2gryiWfZOvZw44HmAVrSq\nZOsqzmSCjz+Gp5821yqcQzzAD+WWVzuoaTGmBaGjQ6nXoR5qN/PELVmzUwghhKh6v/32GzqdjuDg\nYEaMGFElr+ZLk2C0miiKwsdlAlGfJUvYOmkSavUVlj7KPQebAkuOvTC/ji91iaLzQdUyDtTu2BOb\nGUuv7b2IOxlnneEKjYc0ZmmzpTShCQF2p/9UjR074N//hqgoMBjAjRwGsIcORNmU9QqqiaObA54N\nPBm2ahgu3ta9n7IbkRBCCFH1FEVBpVIxdOhQfH196dKlCxp7S0ZeJwlGq8F7M2fCggWW4zStlpEH\nD9K6TZvyL1IU2NYW0o+YA09PzPvB+1gXS9I/RI3mK3FWW8+ILzQW8timx9h9fjcXMy5aX1QHfpz0\nI71VvVGXu8dn1ViyBKZNK31GoTn/MJpIq3LeTbwZs3kMtZrXuqH1EUIIIYStmJgYfv31V0aPHo2T\nkxPdu3ecz3QSAAAgAElEQVS/Yc+SYPQmmxUUhF9syWtxvaMjc9PTcXQtZzmk9KPw64OQE21ex7MR\nYG/DosCj6GjG+RMnKDtt53LBZfzfst23XdVJxc+9f6a7+sZ9wcC8tebSpfDhh+ZjRwrpxU7a8ScO\npXYxArj3uXsJnxaOd2PvG1onIYQQQth35swZIiMjMRqNREVFERERcfWLroMEozfRFw8+aBWIdvj0\nU7pNmmS/sFEHO3uZF6yvif0g1KkleIyEmv8HGi+w87r6q8KveOStR6xPjoXVjVczWjX6utpjt9pG\n8x7uaWnw8UITf3y0Fw1GAjnHM2TgSh6OZQJQAAc3Bx7f/zh+LcrbDkoIIYQQN9qpU6dYv349RqOR\ndu3a0blz5xv+TAlGb5IfZ84kdcMGy/H0tDScy64VWkxRINIFfIG2dvKPNYBBp8DlyovLvxX/Fi9/\n8bLl2KWTC7/f/zvNaIYz9he2vx6JiVCnDgRwjodYjxc53HeF8v7t/RkROYKaQTd3b3ohhBBC2Dp1\n6hTr1q3DZDLRoUMH+vXrh+om7HUtwehNsO7BBzlXKhAdER1dfiAKsL0ThAGOZc5HAuGfwshyelMB\nEyY+UX3CrA9mYcgsWfx+ySNLmNJ4yrU14Cr+/hueeTIXzW+/MJeDNvkaD1d6vtoZlVpFQNcA/Fr4\noXXR3pQvuBBCCCEqxtvbG2dnZ1q3bk3v3r1v2r/TEozeYAfffdcqEG3yzTcEBgWVf0H2GWh4wPpc\nH+ACkJQEtWuXe2kmmfRw6kHeW3lW59dMWsOouqOuofZX9uOPMLxfHv3YRmeO2+T3fKMnnWZ2wsFF\nttgUQgghblUXL17E398fX19fpkyZgru7+03tMJJg9Aa6sHcvv7zwguU4ZONGBgwdWv4FcavhzMPQ\noOg4G4gA9MChQ1cMRMdljePLj7+EwpJz4U3D+W3MbzioqjYY/O0XI893P0Qw//ACcVZ5rR5tQ6dn\nOuLbwld6PoUQQohbXFRUFFu3bqVr16706tULDw+Pm14HCUZvkJSTJ1nTtavl2PWtt64ciB6YBInL\noFnR8UWgNzB9Orz9NpQz215RFN49/S5frvnS6vzJaSe5p/Y919eIMjIz4X7vQ/Q07aIf1pOlOjzV\ngb4L+qLW3tiloYQQQghRNQ4cOMC2bdsAcHau+rkkFSXB6A2QfOwYK1qV7Fj0GpAwfXr5FxyYBPHL\noEWpc08A27ZB377lXlZoLCTg0wASkxMt554Pe543Hnijyr5UigLLl8PeXYUoX37FAOIteQ6NGzDk\nvx0JeShEekGFEEKI28hvv/3Gjh07AOjXrx8dO3astrpIMFrFjIWFVoHol8Af//yDm5ub/QtyYiB6\nmfWs+V7A9P9cMRDdeGojwyOHl5wIhB0Dd+AV53U91Sc93RwDb9gA338PNfMu8CT/s9mLafrpp/Bp\nKmuBCiGEELebhIQESyA6cOBA2rVrV631kWC0iu199VVL+n0gRqfDycnJfmFDLnzXGOqXOrcAeOhp\n+Ne/7F7yU/JP3L/4fuuTvSCmawx1dXU5wYlrqndmJuzeDaVHEtQimSf5n1W5dq8PZuC/r7BTlBBC\nCCFuaXXq1GHAgAE4ODjQunXr6q6OBKNVSVEUDr37LgCXgS4jR5YfiAJsCYFamNcTBUgF3J+12iq0\ntMn5k1m6eKnVuWGPDWNDA/NsfR3Xtkd7ZCSMLrX+vQqFqfW+w/fiEcu5h79/mKb9m17T/YUQQghR\nvRRFYdeuXQQFBdGoUSPCw8Oru0oWEoxWoV9L9WZGd+zIxjVryi+8WgueRqzef0/0gTP2A9GOyR05\nuLhkDc8HxzzIe83eI5DAa66vosCsWTB/fsm5Xt2N3Hd0AfqLJctDjd85nka9Gl3zc4QQQghRfRRF\nYdu2bRw8eJCoqChmzJhRrROWypJgtIqYjEYOvvUWYO7gXPfrr+VP6vl7AWiMUHq50UdawZkjVsWM\nGJltms1/3/iv1fnX7nuN2c1mX3NdDQYYNgy2bCl9VmHLa4eJmrPFslmni7cLs1JmyeQkIYQQ4jal\nKApbtmzh8OHDaDQahg4deksFoiDBaJVQFIUPSi29pJkwAQeHctb2NBbCnzOtZ84/BBy3DkR16HDR\nucDb1pfP7TWX2V2uPRAF6N4d9u0rOW7TBkaceYuoOSWLlLaf1p4HPn7gup4jhBBCiOpjMpn47rvv\nOHr0KFqtllGjRtGkSZPqrpYNCUarwJkNGzAVmgO5o46OrPzii/ILRzqBH1Acq77jAYdTrYrEEkvQ\nB0GQWXIusFYgZ6edRaPSXFddv/++JBB1dVH4/fOTfDt+A3q9yVJm8pHJ1GlV57qeI4QQQojqpSgK\nOp0OBwcHxowZQ6NGt+aQOwlGq8B3I0YAYAKOBQeX/1r7/Lfmz9Lb0i+Ih1K9qPGGeILWWweig5oN\n4rsx3113PXfuhAdKdXZ+0PILNow5bzlWqVXMNl5fr6sQQgghqpfRaKSgoABXV1dGjBhBSkoKderc\nup1MEoxeJ0VRLOkdTk7s3LXLfkGTEX4dZk4Xv9G/MAeal6wLOuX4FD7d8Kn1/ecoXK+kJJgyBTZu\nLDk3r/YCLh3Ithw/sv0RGvdpfN3PEkIIIUT1MRgMrFu3joyMDCZMmICrq+stHYiCBKPXLTMmxpIe\n++mn1KpVy37BPYPMn+6lznWbakk+mfYkn234zHIcUDuAU0+euu76DRkC35XpVF02dAsXvy0JROco\nc677OUIIIYSoXnq9nsjISKKjo3F2diYrKwvXcrYTv5XIRuLX6ZtnngEgHRg0aJD9Qml/wOUfzOuJ\nFu89r20Ojn4AzLo0i88WlgSiWyZuIW5qHC4OLtdcr7VrQaUqCUQdHWH4cNi3+AgXv/3DUk5eywsh\nhBC3v8LCQlavXk10dDSurq5MmDDhlu8RLSbB6HVK+OEHAAyAt7ed7TGNRvhuKvhgvdNSwFYAlhQs\n4b1l71lOLx60mAcaPnBdyylFRakYNarkeNAgKCiAZzvsZfu0TZbzrxa8ikotyzYJIYQQt7stW7YQ\nGxuLu7s7EydOvG0CUZDX9Nflg/ffx8loBKDv6tX2C82aBd0OQcNS55rlg9qZpSxl2lvTLKff6PsG\nU9tOtb1HBZ07p2L48FDi40t2fbpwAerVgwMLD7DzpZ2W8y+kvYDG8fpm5gshhBDi1tCjRw/S0tIY\nNmwYPj4+1V2dSpGe0Wt06OBBLj73HAAGDw96ld5Ps7S4L6B5qeOmaaB2RkFh8obJltNz+szh1Xtf\ntb2+AkwmmDMHmjd3Ij7evJCtvz9cvlwSiG57epul/GzjbFxqXvsQACGEEEJUv7y8PH777TcURcHb\n25vHH3/8tgtEQXpGr4nJZOKbrl3xKzruWWobUCuJifDfjJLjJpdBUxMTJrpkdoHjJVlzO8+95vrU\nr28OPIstXarniSccUKlgzxt72D17tyXv5eyX5dW8EEIIcZvLzc1l1apVJCYmYjQa6dat2227Y6IE\no9dg0YcfUqtokXu3Ro3o8OKL9guumwm9i9Jp3UBrHr8xlans/2W/pVjOyznXVI9nnoEPP7Q+9913\nx+nTpyn6PIUPG31IXnLJHvMzE2bi6O54Tc8SQgghxK0hOzubVatWkZycjI+PD23atKnuKl0XCUav\nwa4VK+hSlB6/b1/5v4n0/sr8qQPaRFpOLzUthcPm9LCQYbg5ulXq+Wlp0LAh5JSKYT09ISZGR2xs\nIXE/xxE5INLqmucTn8fNt3LPEUIIIcStJSsrixUrVpCWloavry/jxo3D3d396hfewmTMaCVFR0eT\nc/QoAD6tW+NW3my1v14oSce2ABdzuXnn5sEbJVmfDfyMypg7F3x8SgLRkBBIT4eMDCheSqx0INrt\n392Yo8yRQFQIIYS4A1y6dIn09HTq1KnDhAkTbvtAFKRntNIWL15M8c6uLjVq2C90eSdo3zWndcDg\nQwBMPTCVT7Z9Yik2/J7heLvYWQ6qHG3bwp9/lhx/9BE89ZR1mYwTJWNUR307iuZDmiOEEEKI25vB\nYECr1dK8eXNGjRpFQEAALi53xmRk6RmthNTUVBYsWEBQ0XFw6cU8S/uzX0n65wjQOGHAwCf7SwLR\n98a9xzcjv6nQc/PzISDAOhDNyrINRJNPJLN3wl7LcfCg4ArdXwghhBC3rpSUFD7++GNOnz4NQHBw\n8B0TiIL0jFbKzJkz8QUcio5bPP64bSFdCtQ2mNPxwDO/AtD7TG/INJ9ePnY5E4ImVPi5ISFw/nyp\nR+jAqWQpUQpzCnnX910M+QbLuScPPSmz5oUQQojbXFJSEitXriQ3N5eDBw/StGnT23bWfHmkZ7SC\njEYjW7duZVapc9rSEWGxLUHgUZQu6A4qFZsLNrPn6z2WIiMCRlT4ua+8AnFx5vSDD4KiWAeiqwet\nZp7HvJJAVA0Tf5+If3v/Cj9DCCGEELeehIQEli9fTm5uLkFBQYwaNeqOC0RBekYr7MiRI7ilpFiO\nh27aZFso5QAEZJvTRqDDlwDM+22epcifM/6s8Oz5sks3/e9/1vl/rfmL01tOW47bTmmL/xP++IX6\nIYQQQojbV1paGitWrECn09G0aVNGjhyJVntnhm13ZqtugLVr1zKg1HGTwYNtC/01E4on1++pAdPM\nm9EfOmiewBTYOpDWXq2v+qxz5+Cee8xjRYtlZYFHUY+ryWhi85ObOfLFEUv+yzkvY9KYOHHiRGWa\nJYQQQohbkJeXF02bNqWwsJARI0bcsYEoSDBaIQaDgcXvv8+couNu77xjv6D7wZK0/+cA5BTmYCgw\nv0K/v839V33W//4HTzxRcly/vvV4UYD/OP8Hk8FkOX4x/UUc3RzR6XRXvb8QQgghbl3x8fF4eXlR\no0YNhg4diqIoaDSa6q7WDSVjRisgJiaGEL3ectx66lTbQvpUcC8qs78lDH0QgF5belmKjAsYd8Xn\nzJplHYjOmwfx8dZl1gxZYwlEvRp5Mds0G2cv50q0RgghhBC3opiYGFatWsWKFSvIy8tDrVbf8YEo\nSM9ohcTGxuJblPZr2xZHewvMnm0PxWOK9ZMBSC1I5dBx8yt6WkAXy75NtuLi4L33So6PHIFWrazL\nfN7lc87/VtJNOiNmRuUaIoQQQohb0pkzZ4iMjMRoNBIQEICz893T0STBaAVMmjSJ4iU9G/TqZb+Q\nKs78eRl4YgoA/zr4L0t29JDocu+vKNCoUclxRoZ5e8/Sdr6y0yoQfUX3SgVrL4QQQohb2alTp1i3\nbh0mk4n27dszYMCAO3LWfHnkNX0FXCr1rjzwfjvjPlO/L0m/DqjNP9bl+5YD4NHAgyBNkO11RZ59\ntiT900+2gSjAvnf3WdKzjbPROsnvEUIIIcTtzmQysWvXLkwmEx07drzrAlGQntGrunz5Mk1KHQf2\n6WNbKGEqFA/pOGKOJPcZ91GoKwRgTIcxV3xG8fJNgwZB7962+ef3ncekN48TnXZimixmL4QQQtwB\nFEVBrVbzyCOPcPz4cTp37nzXBaJwk3tGjUYjb7/9Nvfeey9t2rThqaeeIi0trdzyq1evpm/fvrRp\n04ahQ4dy4MCBm1hbs2PHjjG+KB3yyCP2C6mLek6jgSXmLT/7fVeyJej84Pnl3n/58pL0woX2y3zz\nsHnb0Dpt6lA7pHYFai2EEEKIW9mxY8fYtGkTJpOJGjVqEBERcVcGonCTg9GlS5eya9cu1q1bxy+/\n/ALACy+8YLfsDz/8wIcffsgHH3xAVFQUo0aNYvLkyVy6dOlmVpmff/6ZrKK0f0SEbYH8CyUTl2YD\no0dziUtkHzMvft++dXvcHexMeCry3/+WpBs2tM3f9OgmMs+Z9xHt9mq3yjdACCGEELeUc+fO8cMP\nP3D06FHOnj1b3dWpdjf1Nf3atWuZNm0aDRo0AGDWrFn06dOHixcvUq9ePauy27ZtY/Dgwdxzzz0A\njBkzhmXLlrFhwwamT59e4WcWFBRcV53379vHoKJ0wIABNmt5OvwzHE3RhDej/0D0Oh2j94y25H/b\n/dty1/9cvVrNmTOOALzzjh6dzmiVb9QbObLcvLB93fC6NBrQ6IpriRa39XrbfLu5G9stbb573I3t\nvhvbDHdnu+/GNv/+++8cP34cgJ49exIQEHDXrxN+04LRrKwsLl26RFhYmOVcQEAA7u7unDp1yiYY\nVRQFRVFs7nPq1KlKPfd6f+PIiI21pKMvX0adnGyV39alaOmmHEisU4fLJ07w+5+/W/ITohNIIMHm\nvjExzjz2WCgADg4mevY8RtnNk2IjS57d+sPWFd5d6W79LetubLe0+e5xN7b7bmwz3J3tvlvaHB0d\nzd9//w1AWFgYbm5usnMiNzEYzc3NBcC9zBqdNWrUICcnx6Z8z549eeuttxg8eDDNmzcnMjKSS5cu\nERAQUKnnNmnSBCcnp2uud0ODefcklVZLizILf6oKo1EVjxpYCD7PTMOreTD6LebF74cMHEJoaKjd\n+44Z42hJx8YW4uNjW+5sjPk/ztotatOyTcur1rWgoICzZ89ed5tvN3dju6XNd0eb4e5s993YZrg7\n2323tdnJyYnTp08TEhLCfffdd1e0ubTyAu+bFoy6ubkB2ASeWVlZNgEqwNChQ0lOTub5558nIyOD\n++67j86dO+Npb92jK3BycrrmhWMzMjKokZQEQOCYMbb3ySu1dmh8N5zatCEmM8Zy6vGWj+PsYPvs\n776DM2fM6Y0boV49+/U79Y25F7jHnB6VasP1tPl2dje2W9p897gb2303thnuznbfyW1WFIWEhATq\n1q1LWFgYvr6+nD9//o5uc2XdtAlMNWrUwN/f3yoqjo+PJycnh+DgYJvyKpWKSZMm8eOPP3LgwAHm\nzp3LmTNn6NChw82qMivff5/WJvOSSr7169sWSNpo/swGwjsCsOr0Kkv2QIeBdu87ZEhJeuhQ+89O\nOFryar/+vXaeLYQQQohbmqIo/PTTTyxbtoy//voLMMdDwtpNnU0/cuRIli1bxvnz58nOzubdd9+l\nS5cu1LcT6GVnZxMdHY2iKKSlpTF37lw8PDwYNmzYTamrwWDgj1L7c4aMs7OvfKp5RQDUQI8eABzN\nPmo+FwgqbJdoSE8vSRd9L+36dsK3lnSNevLFFUIIIW4niqLwww8/sH//flQq1V2xx/y1uqnB6KRJ\nk+jVqxcjRoygW7duKIrCu+++C8B3331HmzZtLGVzcnKYMWMGbdu2pV+/fuj1elauXHnTurSTkpJo\nkZcHQOv/+z98imb1W3EqeiUfC/TvD8DOczsBqFWvlt37Tppk/vTzg3KGkwKQeDQRgObDmle+8kII\nIYSoNoqisGXLFg4dOoRGo2HUqFGW1YGErZu6tJNGo+HFF1/kxRdftMkbPHgwgwcPthzXrVuXLVu2\n3MzqWflnxw5LutWUKbYFdEngUpT+WwtFC9VmxZtXJQ2taz/SLFrNAX//8p+9//39lnTfBX0rXmkh\nhBBCVLu//vqLw4cPo9VqGT16NI0bN67uKt3SZDvQcvyzyjz2U6/VUrvUclQWx16F4rfnJ82BZ3Je\nybJPExtNtH/ff8yfc+bYf272pWy2P7fdcuwV6FWpegshhBCieoWFhXHx4kWCg4Np1KhRdVfnlndT\nX9PfTnKKekZVQUH2C6SVjOmkoXlD+U/jP7WcGudqO8a09Jq+4eH2b7ug3gJLevo/FV/cXwghhBDV\nx2g0snXrVtLS0lCpVPTr108C0QqSYNSOjIsXLemgxx+3LaCYQFPUC5oFtDFHliuOrQDAp7UPGmwH\nKu/cWZK295o+8XiiJd3nvT74NPOpfOWFEEIIcVMZDAbWrl1LVFQUa9eutbtpjyifvKa34+imTZb0\nsGeftS2QsLNkvGg0MOohFBTOnjEvUt/Cq4Xd+xaPF23SxP5zj3913JLuPLNzZasthBBCiJtMr9cT\nGRlJdHQ0Li4uDBkyBJXKdjUdUT4JRu04tXYtANmOjjg4ONgWSP4ViifLJ/qAWk0M0WDerInng563\ne98ffjB/ljehLnq7eRF9mUEvhBBC3PoKCwtZvXo1cXFxuLq6Mn78ePz8/Kq7WrcdeU1vR/aePQAk\nlLcmWPapknQ986r1C7JLxnp2rmW/V7PotnTpYv+2aWfTAAgebLsJgBBCCCFuLQaDgby8PNzd3Zk4\ncaIEotdIekbLyCna/hPA79FHyym0F4qHczZ/CoCvvvnKkl3TpabNJaUXu7e3fn5BdgGF2YUA1OtQ\nr3KVFkIIIcRNo9Pp0Gq1lt5QnU6Hj4/M87hW0jNaxtYFJT2cr5RKWxgLQXXZnM4AQltgUkxknssE\noF1wO7v3LV5a1dsb6ta1zT+77awlXau5/QXzhRBCCFG98vLyWLlyJevXr8doNOLm5iaB6HWSYLSM\nf7ZuBUBRq3FycrItkBYFxcHkKU9Qq5m1e5Yle8uD9hfq373b/PnEE/afm3o6FTAHoiq1DHwWQggh\nbjW5ubmsXLmSy5cvk5SURH5+fnVX6Y4gwWgZpkxzD6e2vIGdJ/4DxXOaDhRgMBlY8EtRD6o/+DnY\njhdRFDhzxpweOND+bQ8vPQxAUJ9y1jUVQgghRLXJzs5m+fLlJCYmUqtWLR599FHc3d2ru1p3BBkz\nWoapaG0wl5AQ20xFgZzvS47TB7AjpmTb0EeGPYIK217NUsNQufde+8/NjDcHwd5NvCtfaSGEEELc\nMIqi8PXXX5OSkoKvry/jxo2TQLQKSc9oGSadDgAHDw/bzL/fgdK7cz4+heVnllsOn6v1nN17Llli\n/lSpwN5KUSaDyZJuPlSWdRJCCCFuJSqVivvvv58GDRowYcIECUSrmASjpRiNRrxSUgDQaO10Gp/+\nuGR90dnAPfdwMPEgAG5N3WhDG7v3fe0182d5vaKxP8da0p4BntdSdSGEEEJUsbS0NI4cOQJAo0aN\nePTRR3F1da3mWt155DV9KadOnSIXcAP6T5xonWksAOfLJcc/AvXrE3vJHEh2bNzxqvcfP97++XUP\nrbuW6gohhBDiBklJSWHlypVkZ2fj7OxM8+bNZWelG0SC0VLS0tIsP5CaZTePL0gF16ItluKB7oOI\nN8SD3nxqUN1Bdu95/nxJetQo+88tyCwAIOKliGuruBBCCCGqTFJSEitXriQ3N5fAwECCgmRy8Y0k\nwWgpKYmJFC/mpCm7rFP8WijumV8KODnxXep3luzp9afbvef3peY71bRdCx+j3mhJd3mxnBn8Qggh\nhLgpLl++zKpVq8jPzycoKIjRo0fb3xpcVBkJRktJKN6vE1CXHTOacbxk8tI/wMdP8XH2ZAA8a3ui\nVdv/UUabt5unbVv7z/xn0z+WtLOX87VUWwghhBBV5MyZM+Tn59O0aVNGjhyJ1t4cElGl5CdcyqXf\nf8cTMNaqZTsuJOZzKA4ozwHBwZw6b96j3pBrKPeey5ebP7t1s59fPF5UpZFxKEIIIUR1MRqNaDQa\nunbtiqenJ2FhYWg0muqu1l1BZtOXkpxq3gWpRmCgbaZz0Y9KB6jcOeATC+bNmugZ0NPu/eLjITnZ\nnO7Rwzb/3K/nLOn737v/2iothBBCiOsSFxfHokWLSEpKQqVS0apVKwlEbyIJRkvxSksDoGa7MvvL\nGwtAXbQWaCzg4MRLW1+2ZD/f8Xm79/voo5J0//62+Ttf3mlJd5xx9dn4QgghhKha0dHRfPXVV2Rk\nZHD48OHqrs5dSYLRUtzy8gBsfxtKPwLFGyPlA//5D8lZ5i5P95rudA/sbvd+e/eaP4cOBUdH2/zz\nv5mn2nee1VmWixBCCCFustOnT7N69WoMBgNt2rTh/vvlLWV1kGC0FF1REFojOLhMRhL4FqVjgM6d\nSTekA9B1YNdy72csmihvr1e0tJARdrYeFUIIIcQNExsbS2RkJEajkfbt2zNo0CDUagmLqoNMYCpS\nWFiIQ9FWoI1sXtNnl6S3A4/5UGA0rw2qc9SVe8+TJ82f991nm3d6y2lLuk7rOtdUZyGEEEJcG39/\nf+rWrUuDBg24//775Q1lNZJgtEh2djbFO83WadDAOvPMK1C/KP0r4O9P6kXzZKdgdZle1CJffw1F\nb/1p1Mg2/7e3fwPMs+g1jjJIWgghhLgZzpw5Q2BgIE5OTkyYMAGtViuBaDWT/ugi8adOWdIeZYNR\nVZz5MwFo0QKjUrJQfVt3+wuIrl5t/vT1hbK9/tHbo4nfGw/AlKNTrqfaQgghhKigw4cP8/XXX7Nm\nzRpMJhMODg4SiN4CpGe0SFyprZKsvphZ/5RMXvoHGDSI2WdmW7KHuA+xe78tW8yf779vm/f1A19b\n0r6hvrYFhBBCCFGlDh06xPdF/9YHBgbK+NBbiPxNFMlPSAAg093dOiPmC3ApSn8HPPccRy4dsWT7\nqm2DyczMknSTJtZ5JoMJk8G8TNSjvz56vdUWQgghxFXs37/fEojef//9dO1a/uRjcfNJz2iRjGPH\nAEitU2YyUalX8hwEfHxIM5jXIw1oEmD3XuvXl6TDw63zYnbGWNIBXexfL4QQQoiqkZOTw56i7b4H\nDBhAeNl/mEW1k2C0SF5UFACOAWUCxLPvQYuidK3mAPx9+W8A/Or72b1Xbq75MygIyg5FObvtLAAB\nXSUQFUIIIW40d3d3HnnkEZKTk2nTpk11V0fYIcEoYCgoKDkoO3nJ1xPINO9H36oVAFmuWQDUdaxr\n937z55s/H3zQNi9mu7ln1Lupt22mEEIIIa6boijs2rULJycnunTpQv369alfv/7VLxTVQoJRwJCf\nb0m7l/2y+hUNAE3GvJUSoMpVoaDQ26u3zb1ycsx70gOUHX6acS6D5JPmnZu6/kvGqwghhBBVTVEU\ntm/fzu+//45areaee+7Bx8enuqslrkAmMAH5KSkAZAOtino/zRnnS9J7gDZtMGLEFGuegNTAsUwv\nKrB1a0n65Zet8+J+jgPMi9x7N5aeUSGEEKIqKYrC999/bwlEH3roIQlEbwMSjAK6dPPWnh6Ap6dn\nSUi9UPYAACAASURBVEbCYyXp/wHNmrHj/A7Lqb4BfW3u9cEH5s+OHcHBwTrvzPdnqqjGQgghhChN\nURQ2b95MVFQUGo2GUaNG0bx58+qulqgACUYBY9GY0TjA0dGxJKOgKPDMB8I7gErF2ui1lmwXBxdK\nUxQ4d86cDg21fc7Jdeb9QVuOb1lFNRdCCCEEmNcI9/HxQavVMmbMGJo1a1bdVRIVJGNGgdPr1gFg\nABysujP9gUvwOzBtGgC70nYB4BXuZXOf6Gi4fNmcXrDAOq8gq2SSVOhIO5GqEEIIISrNaDSSlpZG\n7dq1iYiIIDQ09P/Zu/Pwqspz4f/ftefMEwmQiTGEGQIIDgwVcS6IA4pVhtPBX2trey5bpfX0vG3f\nq2ew2ON5q+1p8dgyiCKoIFqcURGLiMgggQBhDAmEhCRk3PP6/bHW2gMBDJBkJ1n357p6rWevvYbn\nCSXePMP9kJra+r/RouuSnlFg72qtt9NttTJ8+PDwFwF9c/km4FvfAqC8tByAgfaBrZ7z1lvaMTUV\nIkf7ARoqGkLl5Jzk9qm4EEIIYWKBQIBXXnmF559/noqKCgAJRLshCUYBd5W2wr1h9GjS0tLCX1jr\ntGNlYmgCqK/FB8CsvFmtnvPkk9rx++fZbv6LP2t5TDNHZLZTrYUQQgjz8vv9vPzyy5SUlKAoCqqq\nxrpK4jKZfpheVVUIaLssJZ870VMFFGCf9mPyB/2hr6YOntrqWeVapyk5Oa3fc+SDIwBY7dYrrrMQ\nQghhZj6fj5dffplDhw4RFxfHvHnz6Nv3/Lm/Rddn+mC0Ue/WBxhcWBjxxTEtEAXwazs2nGo8Fb7W\nFr3p/NGj4fKdd7Z+z+k9pwGY8i+SX1QIIYS4Eps2beLQoUMkJCQwb948evc+/46IonswfTB6fKO2\nIKkKKBocEWBW/0M7qsBdcwE4FtCXyqeCE2fUc5YuDZfP7RlVg+GhgwHTB7RDrYUQQgjzmjp1KnV1\ndUybNo1evXrFujriCpl+zqiR8L4eov8PXbZBO6rAHXcA8In/E+2cFXoR/X9+PablfPOma0prQuW4\n9LjWFwghhBDiolpaWnjjjTdwu93Y7XbuvvtuCUR7CNP3jO564w1A23p+0qRJ4S8qNkMmEAD07v+N\n+7WIMyGYgOWcOP4TPU799a9bv+OrF79q30oLIYQQJtLc3MyKFSs4deoUXq+Xu+++O9ZVEu3I9MFo\ndUUFVmDMsGEkJSVFfKP3YAaV0JlGfyMAfq+fSPX14fJ997V+R91RbVV+79Eyp0UIIYS4FI2NjaxY\nsYLTp0+Tnp7OjBkzYl0l0c5MH4zWHz9OGjBs+vToL+z7tKMzPN9zz8k9AFw94eqoS3/2s3C5T5/W\n72g8qQWx+VPyr7i+QgghhFk0NDSwfPlyqqur6dWrF/Pnzz+n40j0BDJnNBgEoOCqq8Ingz4wdgWt\n17LX+/DR4NAS19vc0TH8tm3aMS/v/O849O4hAHKvyW2fSgshhBAm4Ha7aW5uJisri4ULF0og2kOZ\nume0ubkZv74vfVZ+RK9lw8FwmJ6gDdMf4ACc0E7d3/f+qOfs3Kkd/+//bf0OT0N4G9D+3+jfHtUW\nQggherTm5mbi4uLIzMxkwYIFJCYmEh8fH+tqiQ5i6p7RkydPYoSgiZH7d1bvB2MjpvibADjMYdA3\nZOqX1C90qd6xCoQW3Uep2BbOYyrbgAohhBAXd+bMGf7yl7+wceNGVFUlKytLAtEeztTB6OnTp2nU\ny47kiEBx/2YwYlOnlk/0cO3h0Nfj+44PlXfsCN8WuZOo4eCGgwAkZCW0R5WFEEKIHquqqoqlS5dS\nX1/PsWPHCOg7JIqezdTBqMfjCf0AXOnp4S/2fBH+yaQsBODV8lcBSExNJC0uHHXu2qUds7PP/46z\nx88CMP7/G3/+C4QQQghBZWUly5Yto7Gxkf79+/Pggw9is5l6NqFpdGowGggEePLJJ7n66qspKiri\nkUceoaam5oLXP//888yYMYOioiJuuukmVq5c2a718Xq9uPSy1eEIf9F4IFyO01bOF5cVA+B0Re+8\nVFurHTMyzv+Og3/Xekazr7pAtCqEEEKYnNvtZvny5TQ1NTFo0CC+9a1v4Yj877Lo0To1GF2yZAkb\nN25kzZo1bNq0CYDHH3/8vNd+8MEHPPPMMzz11FPs2LGDJ598ksWLF/Ppp5+2W31a6upCPwCL3R7+\nYnh4D3os8dRSS81ZLWgelDoo6hlvv60dr47O9hTia/YB4Ex2nv8CIYQQwuRcLhff+MY3GDJkCHPn\nzsUe+d9k0eN1ajC6evVqvvvd75KXl0dSUhKPPfYYn3zyCeXl5a2uPX78OIWFhYwdOxaAoqIiCgsL\nKSkpabf67De2TQJszohg0af/WAJa4vtDHIKT2qkFgxZEPePoUe34dTuS9R4lCe+FEEKISCdOnKBa\n35b7qquuYu7cuTI0b0Kd9ideX19PRUUFI0eODJ3Lz88nMTGRkpIScnJyoq6/7bbbePXVV9m+fTtF\nRUV8+eWXHD16lClTplzSez0ezwW/O7t2LWmAkpCA2+3WTvqbcTm1JfKq4sLjdrPBskHbvB4YmDQw\nfC1QWqoN9I8c6cXtDkY+nqA/4nMcUfd1BKOtF2tzT2TGdkubzcOM7TZjm8F87T5+/DivvPIKwWCQ\nwYMHt4oDeiqz/Tm3RacFo01NTQAkJiZGnU9OTqaxsbHV9RkZGdx8880sWLCAoJ4/6YknnmDIkCGX\n9N7S0tILfpd4UuvuVPLyKC7W5oQmnv2CQr1j1B9UKC4u5lf9fxW6J60+LXSt16sA4wDIzNxHcXH0\nNqFNJ5pC5b17915Sva/Exdrck5mx3dJm8zBju83YZjBHu6uqqti2bRvBYJDc3Fxqa2upq6uLdbU6\nlRn+nNuq04LRhAQttdG5gWd9fX2rABXgT3/6E2+++Sbr1q1j0KBBlJaW8oMf/ACn08mcOXPa/N7B\ngwfjdJ5/vuZ7qrbV54jvf58RI0YAYHv7z6BXx+a0M2LwCNBH87PTshkzakzo/gMHwvvWT5lS2Or5\nB49oi5ecqc7Q8zuSx+OhtLT0om3uiczYbmmzOdoM5my3GdsM5mn3oUOH+OKLLwgGg4wcOZJ+/fpR\nUFDQo9scySx/zudjdOadq9OC0eTkZLKzsykuLmbYsGGA1kXf2NhIYWHrQK64uJibbrqJwYMHA1BQ\nUMCMGTP48MMPLykYdTqduFyu835n04PRIVOmhK+pLQZ94bsSNxGfywf6lNY+cX2inhX5j5rzvaO5\nohmAxKzEC9ahI1yszT2ZGdstbTYPM7bbjG2Gnt/uffv2EQgEuOqqq7j++uvZu3dvj2/z+ZixzRfS\nqQuY7r33Xp577jnKyspoaGhg8eLFTJ48mdzc1nu2jxs3jvfee4+j+gqhQ4cO8f7777dbD6MnYv5m\n/ujR4S+USojTy7Z+2jag+rSOZ255JuoZL72kHfv3P/87zhw4A0B6Qfr5LxBCCCFMwphyN3v2bGbO\nnMmtt96Koihfc5cwg05dsvbQQw9RX1/PPffcg9fr5brrrmPx4sUArF+/nl/96lfs0Lc0+s53vkND\nQwPf/va3qa2tJSUlhVtuuYWHHnqoXepSumVLqGyNXLkXiANj17FgHR48oMetyc7o7TxfeUU7Rsay\nBjWosu2P2wAouL2gXeoshBBCdEe7du3is88+Y968ecTHxzNu3LhYV0l0IZ0ajFqtVhYtWsSiRYta\nfTdr1ixmzZoVrpjNxs9+9jN+9rOfdUhdqisqzv9FXHFozihx17K7aXdoT/p4e3hvXK83fMsPftD6\nMbVHakPlkfeNbH2BEEIIYQJffvklb7zxBqAN0Y8fLzsSimim3Q7USLNUm3DOnvH+iCGD5Af5quKr\n0McBqQNC5ciNo26+ufXzaw5qFziTncSlx7W+QAghhOjhtm3bFgpEb7jhBglExXmZNrNs0yltlyXL\nufNVbNqiJtwZYE3io8qPAEjJSIma22L0jOblwfmmvAS8AQBS+6e2a72FEEKI7uDLL79kw4YNANx8\n881cfaGtCoXpmTYYNRYwxZ+bdDZFP7paANj7kZYftG9236jLmrWF8lxox7LPn/kcgLRBaVdeWSGE\nEKKb6d+/P8nJyUyePJmrrroq1tURXZhpg9HqEycAaOzTJ3wyGAyvpLcX4McPWgcn12deH3X/H/+o\nHc+Trx+Aii+0OamuVEnbIIQQwhxUVeXgwYMUFBSQnp7OD3/4QxwOR6yrJbo4084ZPb1nDwApyREr\n5Pd9DkZPp6uQZe5loa9+N+l3Ufdb9J9cQ0PrZ5dtKcNdp/W8Tv7F5HarsxBCCNFVqarKBx98wEsv\nvcQ777wDIIGoaBPTBqON+vB8fOQCpq0bwz8RayavHNNyN1lcFhId0btEHT6sHZ96qvWzNz6xUbvP\nbiFtoAzTCyGE6NlUVeXdd9/l008/RVEU8vLyYl0l0Y2YNhgNnNES0qdE7nUfOBRO6+Qq4r2v3gNg\nSOEQzvXmm9rxfDn4m6q0PelvfeZWLFbT/oiFEEKYgKqqbNiwgc8++wyLxcK9997bKVtgi57DtJGS\nqk/2dFmt4ZM+H/j0shKHXdXG7Ecljrrgc84bjJ7WgtGMIRntUlchhBCiq6qoqGD79u1YrVbmzp3L\n0KFDY10l0c2YdgFTo56bqVdBxO5Ih/fDJL3sGIg7qM37vDHnxlb3KwqoKqSdMwrvqffQXKUttU/t\nJ2mdhBBC9Gw5OTnMnj2bhIQEBg0aFOvqiG7IlD2jwWAQv57aqVd+fviLPh7Qp5A2KcHQSvoUS0rU\n/aqq/Q/CC5kM5Z+XAxDfK17miwohhOiRAoEAa9euZf/+/QCMHj1aAlFx2UwZjNbU1NBPLzviInZH\ncp0JFY9am6FaKydbo/ekD+hBqsXSOuH9ic+0lFH5k/MRQgghehq/388rr7zC7t27Wb9+Pd7I/bGF\nuAymHKavqqrCrZeVyK7NiD0+91vPgr69fEZc9NxPIxiNnG5qcJ/Vnuxr8bX+UgghhOjG/H4/q1ev\n5uDBg7hcLr71rW9J+iZxxUwZjFZWVmKkuk8vLAx/keQEmsGTSHHZ3tDpq3Kid464WDB6+D0t59OQ\nma1X4AshhBDdlc/nY9WqVRw+fJi4uDjmzZtH3759v/5GIb6GKYPRqpMnQ+V0Y9VfSwvk6V2hVidf\nHvrygvdfLBit3FUJQJ8xfVp/KYQQQnRTVquVhIQEEhISmD9/PllZWbGukughTBmMNp49C0DQZsNi\nRJSffx7eCtTWQJ21DoD8oa3nfuo7iWI756fXUBHejqnvOPnXohBCiO7P7Xbj9XpJTk5m9uzZ1NfX\nk5oq2WJE+zHlAqZKvWdUjZwv+sar4NTLrkk0BLTA0t7Hzrk2b9aOAwdGn/fUa7s6oYA9vvV9Qggh\nRHfS0tLCihUrWLZsGQ0NDVgsFglERbszZTD6wfvvA2CPnHRtV8Gll20ZbD+2HYB8a+ue0e3b9cvO\n6Rk9vvk4AL1H9W7X+gohhBCdrbm5meXLl1NRUUEwGCRgzFETop2Zcpi+/OBBAOxOZ/ik3wNBreiz\nJIGezSlHzWl1/65d2rGoKPr8gTcOAJDYJxEhhBCiu2psbGT58uVUVVWRnp7OggULSE5O/vobhbgM\npgtGm5qaaKyqAsBzJpxXFNUHes7QsoRBoO3oyR0Zd7R6RqIea44ZE33+4AYtyM27Lq9d6yyEEEJ0\npjfeeIOqqip69erF/PnzSUpKinWVRA9mumD02LFjGNvJ9500KfyFrTZU9ALoC+5tltY/In2Un1Hn\nbFkf9Gtdq71HyzC9EEKI7uv2229HURRmzpxJQkJCrKsjejjTzRk9duxYaNF8s95DCoD1dKhntN7i\n1SNSyE7Kjrr/9OlweUhEKtHmM83h85JjVAghRDdTW1vLO++8QzAYJDk5mblz50ogKjqFKXtGjVmg\nw+6/P/zF4UOhfek32w6H5o/2TYxO0fRv/xYu947oAK34oiJUtlhNF+MLIYToxs6cOcPy5cupr68n\nPj6eKVOmxLpKwkRMFzVVVVVhJF2Ky8wMf9E7BfSFgl7VEzqdkxy9gOn117XjNddEP3fr/9uqPTMj\nDiGEEKK7qKqqYunSpdTX15Ofn8/EiRNjXSVhMqbrGQ0EAhhr3aO2AvUcxPhimSe8+5JFiY7Xvfrw\n/X/8R/RzbS7tRznuu+Pas7pCCCFEh6msrGT58uU0NzczYMAA5s6dK3vNi05nup5Rv9+PWy8n5Ufm\nEA2nYyrzaXNJHfbWfyE9eqfpgAHR55sqteX3+VNa5yUVQgghuqL6+nrcbjeDBw/m/vvvl0BUxIQp\ne0aNLeVtkXlG08ND80212mKkPsnR+8sHg1BTo5Xj46OfW/55OQBW+3k2rBdCCCG6kJaWFuLi4igo\nKGDBggVkZ2djO3cnFyE6iSl7Ro1w0WLXZ48GgzDMF7rG6dOCVCWoRN17/Hi4nJERLgf9wVBap9T+\nsk2aEEKIruv48eP84Q9/YM+ePQDk5+dLICpiynTBaMDvxwgXQ8FoeTnGSbcyAU+l1ks6oe+EqHs3\nbQqXlYg4tfTt0lA5fXB6e1dZCCGEaBdHjhzhhRdewO12c1DfjVCIWDNdMHrK2MsTiDdW0586BXqa\n0O3xiVCvlR2W6Lkz27Zpx8mTo5954rMTobJiie5NFUIIIbqC0tJSXnzxRXw+H2PGjOGOO1rvMChE\nLJiuX963fz8Ait2OxRiWcLshSysed6rQopVvGnRT1L1G7t9Bg6Kf2VKr3VBwW0GH1FkIIYS4EpWV\nlaxatYpAIMC4ceP45je/iaJI54noGkwXjNr05fCJAweGT27eDKO1ok/xgD5ykZccvcf8hx9qx7Fj\no5/5xZ++AGDILNl5SQghRNeTlZXF2LFjsVqt3HLLLRKIii7FdMGo6vcDkHvLLeGTFRVQpBXdSlro\n9LlbgR47ph3P/Ttsc9nwu/24Ul3tXl8hhBDicu3du5c+ffqQnp7O7bffDiCBqOhyTDVnVFVVHM3a\n5NC4pKTwF2vWYGzLdFxtCp0eljksVA4GobJSK0+IXteE360FuINuPGf8XgghhIiRnTt3smbNGpYt\nW0ZLSwuKokggKrokU/WM1tfX4/RpKZxcxnxRVdWiTD2laI2eEt/uskfd++674fLVV4fLzdXNobIz\nOSJvqRBCCBEj27dv58033wRg/PjxxMXJVtWi6zJVMNrS0hLefSlPnw9qdHc2AcngbdYCyqAvGHXv\nO+9ox5QUsEbkta/YXqE9LycJi81UHc1CCCG6oM8//5y33noLgBkzZnDdddfFuEZCXJzpglGjvzOu\nVy+tUKVt/Wl80RLUglGrNXonpb//XTvec0/0MxtPNgKQPSF6fqkQQgjR2fx+P19++SUAt9xyC5Mm\nTYpxjYT4eqYKRmtqahiul63G/rulpeAE9BGMPZVlAOT2yY26NzcXDh6EiRPPeWapvj+o2jF1FkII\nIdoiGAxis9mYN28ehw8fZtSoUbGukhBtYqpx5erqaoxNP9OH6YuTXnwRkgB9VP5MtZbx3uaIjtOD\n+vdDzsneZHNp1zlTZL6oEEKIzqeqKh9++CGrV68mEAiQkJAggajoVkzVM1p1+nRomD45P18r+HyQ\nTCgsV/za8PzEgdFdoF6vdrRHr2ui9kgtABlDMhBCCCE6k6qqvP/++/zjH/9AURTKysro379/rKsl\nxCUxV89ohbbYKGi1htNbvPUWDAhfc/LQSQByEnKi7t2yRTueG4w2VWqpoGTxkhBCiM6kqirvvPMO\n//jHP7BYLNx9990SiIpuyVQRlFtfrGQJBMInBw2CiE5NJV0LUjNtmVH39u2rHdPTo58Z8GjP6lPU\np30rK4QQQlzEu+++y9atW7FYLMyZM4cRI0bEukpCXBZTBaNBPcdoICMi+nS7oa9xQQJBfXLomKQx\nUffqu4iSmhr9zGOfaNsyGXNHhRBCiM4wZMgQXC4Xc+fOZejQobGujhCXzVTBaMCY+GmkbQoG4cgR\nCHWU2ggGtGDUZYne2rNGXzTvPGedkhrQltE7EhwdUGMhhBAiLBgMcujQIQAGDBjAP//zP1NQUBDj\nWglxZUwVjKp1dVrBCEZPndKOg7XDWZsNzmjlOEt4t4r6+vAz4uMjnhdUCfq14DVtUHhPeyGEEKK9\nBQIBXn31VV544QV27NgBgPPcHhIhuiFTjS2r+hC8xejmNKLMs/pHC6B3njqt4b/gbn3bpvj46N2X\njD3pAeLSZKs1IYQQHcPv9/PKK6+wf/9+nE4nvYyNW4ToAUwVjBpzRoODBmkn9M8kxQPNlDts4ALc\n0Dexb+i+C80XDXi18X3JMSqEEKKj+Hw+Vq9eTWlpKS6Xi3nz5pGdLbv+iZ7DVMGo6td6MhWje1P/\njD703qQQSn5vt4ZzOH34oXY0ekgNAZ8WjFrt0VuHCiGEEO2luLiY0tJS4uPjmTdvHn36SPYW0bOY\nKhgNNjcDYLHpzTaG6VO0CLRZqQ8N09st4WB0wQLtGHfOSHzp26WArKQXQgjRccaMGUN9fT1Dhw4l\nKysr1tURot2ZawGTPlfUauQZNRYwqdpw/S5beHVSZM+o0ZH6+99HP6+hvAGA+Mx4hBBCiPbidrt5\n6aWXOH36NIqiMHXqVAlERY9lqmBUn/qJ1VgS39ioHeO0tEw7A+GuT5sl3NtpbNZ0553Rzzv0jpZe\nY+T9I9u9rkIIIcyppaWFFStWcODAAdavX4+qqrGukhAdqlOD0UAgwJNPPsnVV19NUVERjzzyCDXG\nyvZz/PnPf6aoqCjqf4WFhfz2t7+97Pe3NGlbdybk5Wkn9u/Xjr20yaBNp7Th+rjEcFDa0qJNLVWU\n1luBepu0MX3Folx2nYQQQgiD1+tl1apVVFRUkJaWxj333BPevlqIHqpTg9ElS5awceNG1qxZw6ZN\nmwB4/PHHz3vt97//fXbs2BH632uvvYaiKMyaNeuy31+nB75pxg5MiYna0aH9RW9o1hY0JTuTQ/d8\n/LF2TE0N95CCtidwxTZtr/vCmYWXXSchhBACoKmpiS1btnD69GkyMjJYuHAhqeemcRGiB+rUlTer\nV6/m4YcfJk/vmXzssce48cYbKS8vJycn52vvHT58OKNHj76kd3qMvExAQC/bXS7cbje2pibtB5Cs\n9YgePKJ9379vf9z60vmKCgvgIDFRxe0OP6u6pDpUdmY5Q9fHktHWyDabgRnbLW02DzO224xtBm30\n0Gq1kp6ezty5c3E4HF3ivy0dyYx/1mZs89fptGC0vr6eiooKRo4Mz6/Mz88nMTGRkpKSiwajXq+X\n1157jUcfffSS31taWhoq925pAaC2tpbi4mKGvfaa9gPwAzZotmvD7j63j+LiYgCOH88A+lNQUEdx\n8eHQs6q36cGoBfYf2n/J9epIkW02EzO2W9psHmZst1na3NLSgt1ux2azMWnSJILBIMeOHYt1tTqV\nWf6sI5mxzRfSacFokz5fM9EYGtclJyfTaCwkuoC3334bn8/HN7/5zUt+7+DBg0PbpTVYreD3k9mr\nFyNGjMDevz8cDv+foemI9i/QuWPmMmLwCAA+/1xbSp+Xl8SIESNC1+7cuhOAIbOGRJ2PJY/HQ2lp\naVSbzcCM7ZY2m6PNYM52m6nNdXV1vPTSS6SlpTFz5kyOHj1qinYbzPRnbTBjmw1GR9+5Oi0YTUhI\nAGgVeNbX17cKUM/18ssvM3PmzNAzLoXT6cTlcgEQr6d0yhw+XDunqpAK6HNBLakWAlUB+iX3C91j\ncLlsuCLyidYf1nKUpualtro21iLbbCZmbLe02TzM2O6e3uYzZ87w4osv0tDQQHJyMjY9B3ZPb/f5\nSJvNrdMWMCUnJ5OdnR0VFR8/fpzGxkYKCy+8AKi0tJQvvviC+++//4rer6oqvfQdl2zGsni/Hwq0\nYrMCgSotWB2YODB037Zt2tF6ziZLRz86CkBGYcYV1UsIIYT5VFVVsXTpUhoaGsjPz+fBBx80XS+Z\nEIZOXU1/77338txzz1FWVkZDQwOLFy9m8uTJ5ObmXvCeVatWMXbsWIYOHXpF7z558iRG/2tv41l+\nP+jb+x6KSOM2OH5wqJyerh316aYhxq5LNqfsviSEEKLtgsEgL7/8Mo2NjQwYMIAHHnhAAlFhap0a\njD700ENMnz6de+65h6lTp6KqKosXLwZg/fr1FBUVRV3vdrt5/fXXmTt37hW/u6KiIpT0PmXAAOOk\n9hNQ4LVT4WtTXeFUGsb84vHjo59X9mkZAJnDM6+4bkIIIczDYrEwe/Zshg8fzv3334/D4Yh1lYSI\nqU7t1rNarSxatIhFixa1+m7WrFmtcoi6XC62GePkV8jn84Uib4cxR/XIERinFXed1d+ZFj1/w9gx\ntKDg/M9NyLr0eaxCCCHM58SJE5SVlXHNNdeQm5vLnDlzYl0lIboE04wx+3w+jGmfFpsNItNmKLBW\nWxxP35y+Ufdt3aode/cOn/PUh3ODpfaXhMRCCCEu7tixY7z44ot4vV7S09MvulZCCLMxzd70Xo8n\n1FjFag13eeonE1O0Y15mXuieYDB8f9+IGNXYBhTAYjPNj1AIIcRlOHLkCCtXrsTr9TJq1CgKLjTU\nJoRJmSaS8uq7WAQVRdvn1+fTvsjNAQUa9WH6O4bfEbpn377w/ZkRU0MbyhsA6RUVQghxcaWlpbz4\n4ov4fD7Gjh3L7NmzsVhM859eIdrENMP0zXpPqEXVl8179d5Nh4WaiB258tPzQ+WysvD5yH3p963V\notSW2nOW2AshhBARqqqq8Pv9jB8/nttvv13rDBFCRDFNMOrRd4DyGglmDx3SjgkqO+vC12VYwnlD\nS0q047XXRj9r/+va9p8j7u0aOy8JIYToWtxuNy6Xi2uuuYbMzEwGDRokgagQF2CasQJ3ZSUAASOX\nm5HFXjmL15gb6oSruCp0T3OzdoycOwrheaK5V184P6oQQghz+uqrr/jDH/5AeXk5oG1LLYGo3UCr\nzQAAIABJREFUEBdmmmDUr88ZdRrbkTZo8z7J6YXfSHifDy7CqZ126ivsr7su+lmVu7TAVoJRIYQQ\nkXbu3Mlrr71GS0sLhw8fjnV1hOgWTDNM79fniDbn5Ggn3nlHOyZ58BnBqAJWwvt+vvqqdkxODj+n\n5lBNqByfGd9R1RVCCNHNbN++nTfffBOA66+/nilTpsS4RkJ0D6bpGQ149FVKxvB8Wpp2tNmpNkZP\nLKAQHkrJ1rcKHTs2/JyqvVWhckKmJLwXQggB+/btCwWiM2bMYOrUqTGukRDdh2l6Rn360niLEYy+\n/bZ2TIynTo8/rYo16h59ZJ+rrw6fM9I6Dbt7WIfVVQghRPcyePBg+vfvz9ChQ5k0aVKsqyNEt2Ka\nYLTR7ycBcIXyi+ZCTQ0op9mpTx9VLNETzI1L7fbwueZqbVWTu87dwTUWQgjR1e3YsYNhw4bhcrmY\nN2+e5BAV4jKY5m9N/Vktq318YaG2PH73bu0LVzo1+mr5hProYXf9lqhg1AhY0wvSO7S+Qgghui5V\nVdm4cSPr16/npZdeQlVVCUSFuEym+ZvToEeWicnJcPJk+AuHlUN6sJlbEF4d747o+HQ4wmVjAVNS\n36QOq6sQQoiuS1VV3n//fT755BMURWHChAmSukmIK2CaYXq/PuZudzjCiUP79IHAAex+7WOcLS50\nfX19+N7IYHTv6r3atenha4UQQpiDqqq8/fbbfP7551gsFu6++26GDx8e62oJ0a2ZJhhV9G1AFasV\nAgHtpMMB8TbqGrW0T8Ms4UVJRs+okQkKIOgP4tWvHXTzoI6vtBBCiC6loaGBPXv2YLVamTNnDoWF\nhbGukhDdnmmCUdUIRi2WcM+oxQJKkCo965Pf7w9db+xLHzlc31DRECqnDUzr0PoKIYToOoz/hiQn\nJzN//nwaGhoYPHhwjGslRM9gmjmjAX2Y3hY5TG+1gs1Poj4Mn5ecF7pez5EfpfTtUgB6De2FxWqa\nH50QQphaMBhk7dq1bNy4EVVV6d27twSiQrQj0/SMDqiuBsDhdIaH6S0KKOGP2XHZoetbWrTjuHHh\nZ5z8Ulv4ZHVE5yMVQgjRMwUCAV599VX27duHw+Fg/PjxpKamxrpaQvQopglGjQH4YENDuGc0RTs0\nndKOToszdP3SpdoxMq3TiS0nALjtj7d1XEWFEEJ0CX6/nzVr1nDgwAGcTicPPvigBKJCdADTjDU3\n68eBd9wBxtag+oL4gB5wRgaj27drx8gsUL4Wbahf9qQXQoieTVVVVq9ezYEDB3C5XMyfP5/c3Nyv\nv1EIcclME4yqem9oQmoqfPGFdtJeSxBAnx9akFoQut74x+9jj4WfEfRpz7DaZZheCCF6MkVRGDJk\nCPHx8SxYsIDs7Oyvv0kIcVlMM0yv6MFoXEICfPihdnKKhUoLoHeUFtrDKTq+/FI7DhwYfkbd0ToA\nLHbTxPBCCGEqHo+HqqoqcnNzmTBhAiNHjsTlcsW6WkL0aKaIqnw+nzEij8Plgnh9mH1YMjsj5oRm\nJmQC0NwcPjdihHZUg2ronCtFfjEJIURP43a7eeGFF1i2bBnHjx8HkEBUiE5gimC0qakJIyuoxW4P\n523qFUeFfl5xhLdyM1bSAyQmascjG4+EzjmTw3NLhRBCdH8tLS0sX76cEydOkJCQQFKSbPksRGcx\nxTB9S0R0mV5YCBs3ah9cHs7oX1mV8DxQPQsUffuGn1Ffru0Pmj1B5g0JIURP0tTUxIoVK6isrCQt\nLY358+fLqnkhOpEpekabI8bdFYsFBgzQPljdlOibKgW8gdA1Z85ox8iV9MbuSzmTIvYHFUII0e19\n+umnVFZWkpGRwcKFCyUQFaKTmaJntKGhIfqEvhsTtnhO6glInXHhofe9e7Xj9deHb/HUa6uckrJl\n6EYIIXqSG264gWAwyOTJk0k05mYJITqNKXpGDxw4EH3C2INeUTmgh+OjB41udV9NTbhcd0RbSR+X\nEdfqOiGEEN1LXV0dq1atorm5GavVyi233CKBqBAxYopgtNqYBGooKdGOaj2KsU29JTxn9NNPteOU\nKeFbyv5RBkD+5PyOqqYQQohOUFNTw9KlS9m/fz/vvfderKsjhOmZYpheVdXoE42N2tFiR9E7SVOV\n8ByhMi3uDG3UBFBfpi1gSuwj/3IWQojuqrq6muXLl9PQ0EBubi4333xzrKskhOmZIhitO3OG0IzQ\nyCSidoV6bbv5qK1AjYVLQ4dqR1+zL/SdM0nSOgkhRHd0+vRpli9fTlNTE/369eP+++/H6ZTf6ULE\nmimG6c8YXZ0AkYuZLBWc1js6G92NodN6rmPGjNGO3iZv6DurQ7YCFUKI7shut2OxWBg4cCAPPPCA\nBKJCdBGm6BkNGguWUlIgoKdw6tMH/DXYj4EPmJgzEQBVDY/iDxumHY2e0aQcWUkvhBDdTW1tLamp\nqaSlpfHtb3+bxMREbDZT/OdPiG7BFD2j6PvSY7GEg1GrFVCwJGgfvfquTE1N4duMpPf1J7T5ovG9\n4juhskIIIdpLWVkZf/nLX3jrrbdQVZXU1FQJRIXoYkzxN1IxFjCdG4yqHoyvCjMLgfDipcREUPQd\nQk/tPAXInvRCCNGdHDt2jJUrV+Lz+WhqakJVVRRF+fobhRCdyhTBqNEzqpwbjLpAPSe1kxGMut0R\n9+sBq2KVX2JCCNEdHD58mJdeegm/38+oUaOYPXs2Fos5BgOF6G5MEYwqxjC9opwzTE8o0LQp2o/i\nlNYJSr9+4ftrSrXs9/2v79+xFRVCCHHFmpqaWLVqFX6/n7FjxzJz5kwJRIXowkwRjKpnz2rHxsbw\nUvmWFlAJDdPbLNqPorRU+zx2bPj+5iotHVTagLROqa8QQojLl5CQwDe/+U3Kysq47bbbZGheiC7O\nFMFoo7483paaCnv2aCfjHKAAxjC9ovWUfvWV9jkzM3z/wbcOavfHmeLHJYQQ3dLevXuxWq0UFhYy\nevRoRo9uvc2zEKLrMcW4RUBfKW/v3Rvsdu1kdgoAfj3pvd2ind+7V/t8443h+x0JDgCS+kpqJyGE\n6Ip2797NK6+8wpo1a1pvAS2E6NLMEYzqeUYtdjv49N2Upo7Sjno+e4dVCzgPHNA+DxwYvr+lpgWA\n3qN7d3hdhRBCXJodO3awdu1aVFXluuuuIyMjI9ZVEkJcAlOMOzvrtTyhVpstHIzaLURuWT+q96jQ\n2iaIDkYDPu0Li90UsbsQQnQbX3zxBX//+98BmD59OlOmTIlxjYQQl8oUwahPjzp9lZWwZo12Mt6L\nLxi+JiMug08+Cn9OihiRD/q1Cy02CUaFEKKrUFWVEye0uVY33ngj1157bYxrJIS4HKYIRoN6l2fS\n6NGwe7d2MuDhtEe/QAEFJdQzmp4eTngfDAS19E8KWKwSjAohRFfg8XhwOp3MmjWLESNGUFBQEOsq\nCSEukymiK2NveqvdDnFx2snJV9Oob1mPqgWj+jonrroqfK+3UTtpc5kibhdCiC7v448/ZsmSJTQ0\nNGCxWCQQFaKbM0cwqnd5Rs0ZTfTjN4bpM8GChYNaBiccjvC9nrNa92l8huxLL4QQsaSqKhs3buSj\njz6itraWMmPLPCFEt2aK7j6/HoDaHI5wMGrx4DMWMFm0nlFjU6bI32+yeEkIIWJPVVXee+89tmzZ\ngqIo3HXXXQwfPjzW1RJCtIMeH4yqqsrZ2loAklNSQF9ZjxXK9OATC9iwcfSo9nHGjPD9snhJCCFi\nb/PmzWzZsgWLxcI999zDsGHDYl0lIUQ7uaQIq6mpiZKSEnxG72I3cPLkSSx6fePi48FIhhwX5Iy+\ngMlqsWLBwpEj2ue8vPD9RjBqtVsRQggRG2PGjCEzM5P77rtPAlEhepg2BaMtLS384he/YPz48dx1\n112cOnUKgN/85jf8+c9/bvPLAoEATz75JFdffTVFRUU88sgj1NTUXPD6M2fOsGjRIiZNmsS4ceO4\n4447qKysbPP7AJqbm8nSy0pTk1ZwOEAJ0qwvYApWaQGn0TMa+Xvu7HFtX3sZphdCiM4VDAbZvn07\nwWCQ5ORkvv/97zNkyJBYV0sI0c7aFGE9/fTTlJSU8MILL+B0OkPnJ0+ezDvvvNPmly1ZsoSNGzey\nZs0aNm3aBMDjjz9+3ms9Hg8LFy7Ebrfz1ltv8cUXX/DUU0+RkJDQ5veBNkxvBKOJxqRQrxcI9+7G\n9ddW2G/frn3Ozw/fX39CG9ZP7JN4Se8VQghx+YLBIG+++SZvvvkmGzZsAMBikU4BIXqiNs0Zff/9\n93nqqacYN25c1PlBgwZx/PjxNr9s9erVPPzww+Tp4+CPPfYYN954I+Xl5eTk5ERdu3btWurr6/nV\nr36FXd9P/nLSd1RWVtIAZAEJWXpYOnQoBP0E9QVMilVLKmrsFhoVjJZpwWjvMbIVqBBCdIZAIMCX\nX37JqVOncDgcjB49OtZVEkJ0oDYFo2fOnCHLCOQieL1egsHgee5orb6+noqKCkaOHBk6l5+fT2Ji\nIiUlJa2C0a1bt9KvXz9+/vOfs3nzZtLS0pg7dy4LFy5s0/sMBw4cwJgCGt9bCyiDVitBvzsUjAK4\n3W4CASegEAi4cbu180c3HQUgMTcRt3Gyi/J4PFFHszBju6XN5mG2dvv9ftauXRsKRO+77z6ysrK6\n/O/f9mC2P2uQNgtNm4LRgoICtm7dSm5ubtT5DRs2RAWXF9Okz9dMTIwe7k5OTqaxsbHV9bW1tWzd\nupUnnniC//iP/2D//v1897vfJT09nVmzZrXpnaAtYNLT3HPq9GlyALffj/v0gVAwGiRIcXExweB4\nAEpKilEUCHgDHP9Y6/ltSm6iuLi4ze+NpdLS0lhXISbM2G5ps3mYpd21tbUcOXIEu93OxIkTqa2t\npVbPiGIWZvmzjiRtNrc2BaMPP/wwP/3pT6murg7lejt06BCvv/46zz33XJteZMz1PDfwrK+vbxWg\nGtf37t2bBQsWADBq1ChmzZrFBx98cEnBaFZWFsa/PYbpPaOu+HicqUEa9bVQVquVYcNGhO4ZOVIr\nH3rrUOjcpJmTsMfb2/zeWPB4PJSWljJ48OCoub09nRnbLW02R5vBPO1WVRVF34c5IyODuro6xo0b\n16PbfC6z/FlHkjabo82GC3XqtSkYnT59Ov/1X//F//zP/+D3+3nqqacYNmwYf/rTn7jmmmvaVIHk\n5GSys7MpLi4OpeU4fvw4jY2NFBYWtrp+2LBh7Nmzp9V545dVW6ktLaGySw+ILVVV4LPTrD+q0dKI\n3e4CwGoFl0srKwHtgvTB6SSlJ13Se2PJ6XSG2mAmZmy3tNk8enK7PR4PL7/8MuPGjWPUqFEMGzaM\n4uLiHt3mizFju6XN5tbmpPfXX389119/PRD9L9hLce+99/Lcc88xadIkUlNTWbx4MZMnT241/A9w\n55138txzz7Fy5Urmzp3LwYMHeeONN/g//+f/XNI73U1NoZQBln37tMLUqRD8ihP64vpsJRtj6qs1\nIp2osftSn7F9LumdQggh2sbtdrNy5UpOnDhBXV2d5BAVwoTalCfjtttuo66uLvTZCEQbGhq47bbb\n2vyyhx56iOnTp3PPPfcwdepUVFVl8eLFAKxfv56ioqLQtTk5OSxZsoQ1a9Ywfvx4fvzjH/PII49c\n0vsA3HrPaDA+Hozu8GPHwGJlu74XfRNN6NvXE5k55Mz+MwCkDky9pHcKIYT4ei0tLSxfvpwTJ06Q\nkpLC/Pnzsdl6/MaAQohztOlv/eHDhwkY0VoEr9d7SamdrFYrixYtYtGiRa2+mzVrVqu5oJMmTWLd\nunVtfv75eNxu4gEUBVR9xdLkyaBuoFLLZ09Kc0pol9DI5ADHP9Halj44/YrqIIQQIprH42HZsmVU\nVlaSlpbGggULSElJiXW1hBAxcNFgdPfu3aHy3r17o35RBAIBNm/eTO/eXTv/ptEzqlgs4UjTYgEC\n2PXWDxo+CGOxptcbvrelVrvXlSJzOoQQoj05HA7y8vLw+/0sWLCApKTuMy9fCNG+LhqM3nvvvSiK\ngqIofO9732v1fVxc3CXP4exsHiMYtVqjg1HfMc40aB/75vSlQo+7x44N3+tr0nZp6j26awfcQgjR\nXdTX1+P3+0lPT+e2227D7XYTFxf39TcKIXqsiwajH3zwAaqqMmPGDNasWUN6eni42m6306tXry6/\nPZtHT5R8bs9oI1b8+syDtLQ01q/XyhkZ4Xv9bm3zeluczGESQogrVVdXx7JlywgGg/zTP/0Tqamp\nEogKIS4ejBq7Iu3evRuHw9EpFWpvRs+o5ZyeUY+ql+PAaXNSdlL7qO9USjAQpOm0lqjflSrD9EII\ncSVqampYvnw5Z8+eJTs723T5FYUQF9amLj+Hw0EwGKSkpISKigq8kRMr4ZJXuHcmr77z07nD9C3G\ngiwrWLFy7Jj28fbbtaO7zo3f7ceV6pI5o0IIcQWqq6tZvnw5DQ0N5OXl8a1vfUvyKwohQtoUjJaV\nlfGDH/yA0tJSFEVB1VelGymeunIwih6M+k+dCgejikK5V0+G3wgNNGDkxi8o0I4BjxasyhC9EEJc\nmbfffpuGhgb69evH/fffL72iQogobZrw+e///u/k5ubyj3/8A5fLxd///neWL1/OsGHDWLlyZUfX\n8Yp49TmjiaNGRfWMBoyWZ8AEJvDVV9pH4x/rngZtE1GbU4JRIYS4EnfeeScTJkzggQcekEBUCNFK\nm4LRnTt38uMf/5j09HQURcFisTBx4kQeffRRfvvb33Z0Ha9MczMA9oSEcJ5RC/iNDaQS4CquwphD\nn5WlHcs/Lweg17BenVhZIYToGcrLy1m3bh2BQICEhARuv/127HZ7rKslhOiC2hSMer3eUA641NRU\nzpzRdibq168fhw4d6rjatQOrPv7ur6+HL77QTroq8elxKRZw4sSjdYRipLrznNVOpA6Q3ZeEEOJS\nlJWVsWLFCnbt2sXnn38e6+oIIbq4NgWjAwYM4MiRIwAMHTqUl19+mcrKSl588cWun/Tep+UKTcjJ\nAaOuLdUc0HOMooClOZFgUEs/auxE52vR7rPHyb/khRCirY4ePcqKFSvweDyMGDGCiRMnxrpKQogu\nrk0TIh988EEqKysBePjhh/nOd77Dm2++ic1m48knn+zQCl6poL5qPj4zk9AqpeGZnDVizCZoPJCt\nXRuxFWjLGe3auHTJgSeEEG1x6NAhVq1ahd/vZ/To0dxxxx1dPhe1ECL22hSMzp49O1QeOXIkH3zw\nAQcOHCA3N5csY5JlF6XqEabFZoO339ZOOoJUGHNG80ANah9GjAjf523S0lc5ErtnflUhhOhsVqsV\ngLFjxzJz5kwJRIUQbXJZS8UTExMZN24coCXEHz16dLtWql0ZwajVGlrMRLyf3dVasZe1Fx98oJX1\n36NAOLWT1RlxUgghRCt1dXWkpqbSv39/vve975GZmRlK/SeEEF+nzQuY/H5/1LmDBw/y8MMPc999\n93VIxdqNvoLeYrVCfLx2rlccLVrGJ6zN1lAQevZs+LZQnlFJ7SSEEBdUXFzMM888w/bt2wHIysqS\nQFQIcUkuGoxWV1ezcOFCioqKKCoq4umnn8bn8/Gb3/yG2bNn4/F4+Otf/9pZdb08es+oYrWCseuS\new+f60kA+mX3C80Vveee8G1GnlFHkgzTCyHE+ezevZtXX32VYDBIXV1drKsjhOimLtrt9/vf/57K\nykoeffRR3n33XZYsWcL27dtJSUnh1VdfZejQoZ1Vz8un94xabTYwencdLfRKguoGyOidEYpRI6c3\nNZ5qBCA+I74zayuEEN3Cjh07WL9+PQDTpk1j2rRpMa6REKK7umgwumXLFn73u98xceJEbrvtNq6/\n/nqKior46U9/2ln1u2J99ABUgXDPqG8PRprR1LTUUM+oMVwf8AY4teMUAFmjuvYCLSGE6Gzl5eWh\nQHT69OlMmTIlxjUSQnRnFw1Gq6qq6N+/PwB9+/bF6XQya9aszqhXu6nXj15jCElRIOggqEejVou1\nVc9o5e5K/G4/qQNSpWdUCCHOkZ2dzXXXXUdCQgLXXHNNrKsjhOjmLhqMBgIBbLbwJRaLBZexeXt3\noQ/TZxYWap+tVvCcJqD3htoUWygYNXpGjSH6xpONnVlTIYTo0j777DMGDBhA7969mTFjRqyrI4To\nIb52qfjPf/5zHA5tEY/X6+XXv/41cXHRieCfffbZjqldOzDyjMY16oGl3w8Koe1AbRZbaJje6Bn1\nu7Wh/YLbCjqzqkII0SWpqsqmTZv46KOPSExM5Ec/+hFOpzPW1RJC9BAXDUZvvfXWqBQdN998c4dX\nqL0ZwWi8MUyfmQ7UhDZjqlVqKduqlY1gtO6odq0zRX7ZCiHMTVVVNm7cyObNm1EUhRkzZkggKoRo\nVxcNRp9++unOqkeHMUJpxZhu0Lc3QWpC30+wTaA0VysbeUYbK7Ve1IwhGZ1USyGE6HpUVeXdd9/l\ns88+Q1EU7rrrLkaOHBnragkhehjT7NUWamh+Lt6E8PlUZyo+n1Y2NpIKePWE93GS8F4IYV5+v58T\nJ05gsViYM2eOBKJCiA7R46Mt5ZwjdgsBr162QSGFfKDvEmq3a0cjGLU6ZCtQIYT5qKqK3+/Hbrfz\nwAMPcPLkSQYMGBDragkheqge3zPaKhh1+QkY668skEUWH3+sf9R/Gp6z+u5LCbL7khDCXILBIK+/\n/jovvfQSPp8Pl8slgagQokOZLxh1gF9fPY8FkkmmQF80n6AP39eXadlJk/OSO6mWQggRe4FAgLVr\n17Jr1y5OnDhBVVVVrKskhDCBHj9Mb3SChoLReB8BNXzSjj20S2hmpnb0Nmnj+M5kWTEqhDCHQCDA\nK6+8QklJCQ6HgwceeIDs7OxYV0sIYQJt7hk9evQoTz75JD/84Q+prq4G4KOPPmL//v0dVrn20Fs/\nqsYqJQfU6UUsWjBqJL03FtxX7dV6A2yuHh+rCyEEAOvXr6ekpASXy8X8+fPJz8+PdZWEECbRpmB0\n27Zt3HHHHezbt4+PP/6YFj1J54EDB/jjH//YoRW8Unq2JhJqa7WCReW03hNKE6STHuoZtVohGAgS\n8GjRaWq/1E6tqxBCxMrEiRNJTU1l/vz55OTkxLo6QggTaVMw+vvf/54f/ehHLF26FLux5By4+uqr\n2bVrV4dVrj0YDbQaY/B1Zzilr6a35llRUCgv1z5H7HyKYlFwJMoCJiFEz+X1etm9ezcAOTk5/OhH\nP6Jv374xrpUQwmzaFIzu37+fW265pdX5jIwMampqznNH12EkZwo1dGgBe/VgVG3SJo/qsw6w2wn1\niiqW8M5TQgjR03g8Hl544QXWrl3Ltm3bALBaJZ2dEKLztSkYjY+Pp87YTjNCaWkpvXr1avdKtaf+\n+jGc2qmZJv33bTA9iLFlPcCgQVBdokWm6YPTO6mGQgjRuVpaWlixYgVlZWUkJyczcODAWFdJCGFi\nbQpGb7jhBp599lm8Xm/oXHl5Ob///e+7/H71RghtM/7Fb7Xg01M79U3sy6lT4Wvtdqj8qhKArFFZ\nnVdJIYToJM3NzSxfvpzy8nJSU1NZuHAhGRmy9bEQInbaFIw+9thj1NbWcu211+LxeJg3bx433XQT\nSUlJ/OQnP+noOl4Ro0fUXlqqF1RO1uvfWRU2bdLKvfVl95W7JRgVQvRcBw4c4NSpU6Snp7Nw4ULS\n0tJiXSUhhMm1KXdRUlISL7/8Mps2baK4uJhgMMjIkSOZNm0aitK151aGou1kPYG99RSNegevoii4\n3VrZyPxUVayldeo9ujdCCNFTqKqKoiiMHTsWv99PYWEhSUlJsa6WEEK0LRg9ePAgBQUFTJs2jWnT\npnV0ndqVEYwqRjLR3lmc1eeJJvZJxH9IK993n3b06pFqXFocQgjRE5w9e5aXX36Z22+/nZycHCZM\nmBDrKgkhREibhulnzpzJXXfdxbJlyzhz5kxH16ldGQ20vfqqXlAI6jsw1VhqQgnvnfpmS81VzQDE\nZ8Z3XiWFEKKD1NbWsnTpUk6ePMkHH3yAqqpff5MQQnSiNgWj69atY9KkSTz//PNMmzaNhx56iA0b\nNkQtaOqqjP7N4KBBWiHBEUqEP9IyMirhPUDT6SbtsqyETqujEEJ0hJqaGpYuXUpdXR05OTnMmTOn\ny0+tEkKYT5uC0aFDh7Jo0SI+/vhj/vKXv5Camsq//Mu/cO211/LLX/6yo+vYLhQj6kxwUaXFm2Ra\nMkM9o1YrBLwB3HVuFKsiw/RCiG6ttraWv/3tb9TX15OXl8e8efOIi5Pfa0KIrqfNe9ODtuDnuuuu\n43e/+x1r1qwhNzeXV43h7y4uNGc0uI8z2m6mpAXTQnlGrVZo0qPUhMwESXovhOjWEhMT6dWrF/37\n9+fBBx/EacxFEkKILqZNC5gMjY2NvP3227z++uts376dvLw8fvjDH3ZU3dpNi80GJ05oHywpuJzg\nAzKSM9i7Vzvt80FLjRalxqVL74EQonuqrKwkJSUFl8vF/fffj6IoUds4CyFEV9OmYPTDDz9k/fr1\nfPjhhzidTm699VYeffRRioqKOrp+7eKsw0FocmigloaTWnGIawhn9HSiTif4mrX8TvYE+cUthOh+\nysvLeeGFF+jVq5f0hgohuo02BaOPPPII06ZNY/HixXzjG9/odv/KTjICUUAlvOiqb0LfUH7RAQPA\n16R9cCQ4OrV+QghxpY4fP87KlSvxer0kJiZis13SwJcQQsRMm35bbd68mdTU1I6uS4fxxsWB1wvJ\nyfgt4Wmyw5OHs3SpVnY4wjlGpWdUCNGdHD16lBdffBGfz8eIESO48847sRopQoQQoou7YDDa2NhI\nYmKidpHNRqOx0uc8jOu6KpdRqK/niFNfmGSDPvQhqO9Tb7fLnFEhRPcTCAR4/fXX8fl8jB49mjvu\nuAOL5ZLWpgohRExdMBi96qqr2Lx5MxkZGUyYMOGiuen27dvXIZVrL6Ffy+PHczp4DAA07BtgAAAg\nAElEQVTFCvU14ebfcw9s/S/JMSqE6F6sVitz585l586d3HjjjRKICiG6nQsGo0uWLCElJSVU7s6J\nkq1G3R0OTrm1FE+qB44c0U4nJIDNJgnvhRDdR0lJCRUVFVx//fX07t2bm2++OdZVEkKIy3LBYHTK\nlCmh8tSpUzulMh0l29gpSlVpUrRxeVucQkODdtrt1o4SjAohuoM9e/bw2muvoaoq+fn5DB48ONZV\nEkKIy9am8ZwxY8ZQU1PT6nxdXR1jxoxp90q1tyYjvUllJeU2rWfUkmgJBaPTp+vXSTAqhOjidu3a\nFQpEJ0+ezCBjq2MhhOim2hSMejweVFVtdd7n8xEwdjbqyow5VBMnYtEXLNkUhUOHtLL0jAohuoMd\nO3awbt06VFXlG9/4BtOnT+/WU6iEEAK+JrXThg0bAG0b0I0bN5KQEA7SgsEgn332Gfn5+W1+WSAQ\n4KmnnmLt2rV4PB4mT57Mb37zG9LT01tdu3XrVubPn098fHzoXGFhIatWrWrz+wyhCf0WC16/lhXA\npdhw6cvsjY5TCUaFEF2Z8Y//G264gcmTJ8e4NkII0T4uGow++uijgBaM/uu//mv0jTYbubm5/OIX\nv2jzy5YsWcLGjRtZs2YNqampPPHEEzz++OP87//+73mvt1qt7Nixo83Pv5DQAiaLBa/FAXixKBb8\nesL7wkJQVTUUjMZnxp//QUIIEQMtLVrauQkTJpCbm0ufPn1iXCMhhGg/Fw1GS0pKAJg8eTLr168/\nbw/mpVi9ejUPP/wweXl5ADz22GPceOONlJeXk5OTc0XPvhhLRDC6W9F6FhSLJbT7ks0G7jo3QV8Q\nR5IDe5wkvRdCdA2fffYZn3zyCVlZWQwZMkQCUSFEj9PmHZiuVH19PRUVFYwcOTJ0Lj8/n8TEREpK\nSs4bjAYCAaZNm4bf72fEiBE8+uijDB069JLfrejzXf2Ao0Ur1591s7/Uj/Yj8FNTpi3Qis+Mx21M\nIu1mPB5P1NEszNhuaXPPp6oqn376KZ9++ikA1dXVlzQtqjsz25+1wYztljYLuEgwunz5cu677z6c\nTifLly+/6EPmz5//tS9qatKGwM/drSk5Ofm8uzsNHDiQ119/ncGDB9Pc3Mxzzz3HggULWL9+Pb17\n9/7a90UK6vOs6s6eJaivYOqbnkRVVS2QyaFDdRR/XgyAkqhQXFx8Sc/vakpLS2NdhZgwY7ulzT2T\nqqrs378/1NaxY8fidDq7/e+mS2WGP+vzMWO7pc3mdtGk9zNnzsTpdLJkyZKLPqQtwaix+OncwLO+\nvv6824lmZmaSmZkJaAHrT3/6U9599102bdrEnDlzvvZ9kRx2bdg9NSMDv54UIDkxmczMNACuvTaF\nvql9AUjLTmPEiBGX9PyuwuPxUFpayuDBg3Eaq7JMwIztljb37Dbv2bOH0tJSFEXh1ltvxWKxmKLd\nBjP9WUcyY7ulzeZos+FC/6C+YDAaOTTfHsP0ycnJZGdnU1xczLBhwwA4fvw4jY2NFBYWXvHzL8aY\nAWqz26k8o5+zxREMas3PyLBjxQqAM96Jy+U6z1O6D6ez+7fhcpix3dLmnqmoqIjDhw8zevRo+vfv\nT3FxsSnafS4zthnM2W5ps7l16ibG9957L8899xxlZWU0NDSwePFiJk+eTG5ubqtrt2zZwrFjxwgG\ngzQ1NfHMM89w5syZy0pnkm3My/B7sOqRaVOzl/ff18p2OwS82lC+1WG9rLYJIcSVUFWVjz/+mKam\nJqxWK3PmzLmsOfJCCNHdtCkYffPNN9m0aVPo87PPPsvkyZNZsGABlZWVbX7ZQw89xPTp07nnnnuY\nOnUqqqqyePFiANavX09RUVHo2v3797Nw4ULGjRvHjBkz2LlzJ3/961/p27dvm99naLTpHcBKC6f1\nXZcG5A/Cqseddjt4m7QtQ21xbVrTJYQQ7SYYDLJu3To++ugjVq1ahaqqksxeCGEabQpG//SnP4US\nxxcXF/PnP/+Z+fPno6oq//mf/9nml1mtVhYtWsTWrVvZsWMHzz77bChd1KxZs6Jyii5cuJAPP/yQ\nnTt3smXLFp5//nlGjx59KW0Lv9cojMmlVu8k9QYDlJVp5YEDoaVGy+MX30tyjAohOk8gEOC1115j\n9+7d2O12brjhBglEhRCm0qZgtKKiggEDBgDw/vvvM2PGDB566CF+8YtfsHXr1g6tYHsI9XU6wKX/\njs9JzcXh0MoDBkDQr62yt9g7deaCEMLEAoEAr7zyCsXFxTgcDh588EH69+8f62oJIUSnalPk5XA4\nQjuAfPbZZ1x77bUAJCUlhVI2dWWDjRX8dh8Vh7ViltKfBn3IPj4+Ihi1SjAqhOgcTU1NVFRU4HK5\nmD9/vmnyiAohRKQ2TZAcN24cTz31FBMmTOCrr77i6aefBuDYsWOXnPMzFs44nfRraQFbdehcnGdg\nqJySEhGM2iQYFUJ0LL/fj9VqJTk5mfnz5+P1ei9rPrwQQvQEbYq8fvnLX+LxeFizZg1PPPFEaDu6\n9957j0mTJnVoBdtDaPZVVngbvUSLNldVzzJFVXEVIMGoEKJjeb1eVq5cyYYNG1BVlYyMDAlEhRCm\n1qae0dzcXP72t7+1Ov/rX/+6vevTIULhpcWjRaYqxPm0Hl1j3qgxPO9pkO25hBAdw+128+KLL1JW\nVkZ1dTVTp04lKSkp1tUSQoiYuqQ8Rjt27AhtX1VQUMDYsWM7pFLtzegZDdAC+g5MvWq0RPtpafp3\nPi3PaPb47E6unRDCDFpaWnjhhReoqKggOTmZBQsWSCAqhBC0MRitqanhJz/5Cdu2bQv98mxoaGDi\nxIn893//dyg9U1dlBKMn7fpCJgskBlMA0HcpxXNW6xGNS4/r5NoJIXq6YDAYCkRTU1NZsGABqamp\nsa6WEEJ0CW2aIPlv//ZvnD17lnXr1rFt2za2bdvGunXr+P/Zu++wJs/1gePfJCTsIbgQRK22KE4E\nxSputHVRZ5fVetz1aPuzx1l71NrpaK211Tp66l51r6q1WrdWrbaKq9YFiDhAZiBk/P4IpKKIYIFA\nuD/XxQW8yZv3fkI0d+5nJSQk8MknnxR2jP9YViOv2ydaDhjMhVDLwvfpieZk1N6tdO0TK4QofEql\nkiZNmuDl5UW/fv0kERVCiAfkqTK6f/9+5s+fn21rupo1azJx4kTeeuutQguuoGQlozvV180/6B9N\nRtMS0gBJRoUQBScpKYnY2Fhq1KhB3bp1CQgIQKWSLYeFEOJBeaqMZmRk4OLi8shxFxcXMjIyCjyo\ngqY0mQeK3tSZ10pVe0plVAhRuBISEli0aBErV67k6tWrAJKICiFEDvKUjAYGBjJr1izS0tIsx7Ra\nLbNnz862n3yxpVYDoDOaF+g3JYLRvKwoSiWYjCbLdqAOZRysEqIQwnbEx8ezaNEi4uLiqFChQolY\nj1kIIawlT93048aNY8CAAbRs2dLSVX/hwgXUajX/+9//CjXAglA1Ph6ADIM5967up0KvN9+mUkHK\nnRRMBhOOXo7Y2edrgQEhhMjm3r17LFmyhMTERHx8fHjjjTdwcJAPuUII8Th5yrz8/f3ZuXMnGzZs\n4K+//gKgffv2dO3aFees6ejFWIKTE+WTkoi9b+6Kt1PaEXfPfJu9PSTdNO8L6lpJllkRQvwzJ06c\nIDExET8/P15//XXs7WXojxBC5CZPyajRaEStVvPGG28UdjyFwqQ0V0RVduaBokkpRrJGHHh6PpCM\neksyKoR4OiaTCYVCQbt27XByciIkJARN1q4aQgghHivXMaOJiYm8/fbbNGjQgIYNG/Lmm28SExNT\nVLEVmKx1RvWZE5mqVFRZJjBpNLLGqBDin4mJieG7774jMTERpVJJ8+bNJREVQog8yjUZnTVrFseO\nHWPAgAEMHz6cyMjIErMF6IOyktF7iToA7NSabGNGH7mjEELkUVRUFEuWLCE6OppDhw5ZOxwhhChx\ncu2m37t3Lx9//DFhYWEAtGrVih49eqDX67GzKzkTfZSZ3fQZBnO2qdMpsi3tZDKaK6YKhWSjQoi8\nu3HjBsuXL0en01GrVi3at29v7ZCEEKLEybUyGhsbS926dS2/16xZE5VKxe3btws9sMJgl1kF9XRz\ntFRG7eywLOtk7yETDYQQeXPjxg2WLVuGTqejTp069OjRQ9YRFUKIp5BredNgMKDOXKMzi0qlwpBV\nViwhsiqeRswVUHs7FVm9aQoF3L1wFwDncsV/ZQAhRPHg4eGBi4sLfn5+hIeHW3pghBBC5M8T+9rH\njRuXbSC+Tqdj8uTJODr+Pdnn66+/LpzoCkjWDkzGzJXuVUolVaqYb8vIgKs/m3dH0bjKhAMhRO6i\no6Px9vbGzc2NAQMG4OTkJEN8hBDiH8g1Ge3QocMj/8m+8MILhRpQYchqQebQUFQmA+nmCfTUrAmJ\nTubqb8X6FYs+OCFEiXH+/HnWrl1L3bp1eemll0rEOstCCFHc5ZqMzpw5s6jiKFSW2fRKc2VUqXZh\n9x7zMY3m733pPap6WCE6IURJcPbsWdavX4/JZMLJycna4QghhM0oFYOcspLRtDvm0mi6ykS1an/f\nnpWM2rvJBCYhxKNOnz5tSURDQ0Np166ddM0LIUQBKVXJqDZzSKhfuotlNr2fH+iSzeuPalxkzKgQ\nIrukpCS2bduGyWSiVatWtG3bVhJRIYQoQCVnsdB/QJE5gcnODnRAZZfyfy/tpDKhTzP/YudQKp4O\nIUQ+uLq60rNnT+7evUuzZs2sHY4QQticUpF9ZdUwdJkTmJ4xlScjI/M2vfkHtZMahVKqHUIIsyNH\njuDi4kLdunXx9/fH39/f2iEJIYRNKhXJqNP9++YfzPOXcFY4kpiYeSjVvOC9LOskhMhy4MAB9uzZ\ng1KpxNfXlzJlylg7JCGEsFl5HjN67do1pk6dyr///W/u3jUvEv/LL79w8eLFQguuoCkyk1EPnIiP\nN/+sirsDgNdzXlaKSghRXJhMJvbu3cuePeblNjp37iyJqBBCFLI8JaPHjx/npZde4vz58+zbtw+t\n1lxNvHTpEt98802hBliQTPfM3zUKDamp5p8T/zRvbVq+bnkrRSWEKA5MJhM///wz+/fvR6FQ0K1b\nNwIDA60dlhBC2Lw8JaOff/45w4cPZ9GiRdm2B23SpAm///57oQVXECyjQB/Yqk9tdCVzThP3/zJn\nqOUCyhVtYEKIYken06FUKunRowf16tWzdjhCCFEq5GnM6MWLF5k+ffojx728vIiLiyvwoApSVgpq\nUtuBSgcGMCR6W25PjkkGwM3HzQrRCSGszWQykZycjKurKx06dCAwMBBvb+8nnyiEEKJA5Kky6uTk\nxP2sSUAPuHz5MmXLli3woApStmTUYP75bERlAOrWhaSYJABcvF2sEJ0QwpqMRiObN29m4cKFxMfH\no1AoJBEVQogilqdktG3btnz99dfodDrLsejoaD7//PNiv1e9Y+Z3nSHNcuzA8eoANGv2d2XU1du1\nqEMTQliR0Whk06ZNnD59mtTUVBISEqwdkhBClEp5SkZHjx5NfHw8TZs2JT09nT59+tC+fXtcXV15\n5513CjvGfyRrHMKfFY2WY5G3zHvQt2llJPmWORl1qSiVUSFKC4PBwLp16/jjjz9Qq9X07t2bqlWr\nWjssIYQolfI0ZtTV1ZXVq1ezf/9+IiIiMBqN1KlTh5YtWxb7bfGysu1bgX7ADQBSteZmazJSMRlN\nOJV1QqVRWSdAIUSR27NnD+fOncPe3p7evXtTuXJla4ckhBClVp4XvVcoFLRs2ZKWLVsWZjwFLitV\nvuqbueVnGfjpF3fzbenmJaocvRxzOlUIYaOaNWtGVFQU7du3x8fHx9rhCCFEqZanZHTJkiW53t63\nb98CCaYwZHXOZ6jNaalSCdWqpHP1uj0eLuYEVe2ofszZQghbkZGRweHDhwkNDcXJyYl+/foV+54d\nIYQoDfKUjM6fPz/b7xkZGSQkJGBvb4+rq2uxTkaz3mrOPZMGd8DeBLdum5NPL4/MaqlDqdgVVYhS\nS6fTsWLFCq5fv05iYiJdunSRRFQIIYqJPGVhBw8efORYdHQ0EyZMoH///gUeVEHKmpakNZprpNpU\nFXqtEqUSnNSSjAph69LS0lixYgWRkZG4urry/PPPWzskIYQQD8jz3vQP8/Hx4d1332Xq1KkFGU+h\nMWgTASij1gBgbw/6tMxk1FGSUSFskVarZenSpURGRuLu7k6/fv2K/drIQghR2jx1Mgrg6OjIzZs3\nCyqWQpHVwPt+5uWc3O3Nk5U0mgeSUamMCmGT7t27x+3bt/Hw8KBfv354enpaOyQhhBAPyVMWduHC\nhUeOxcbGMm/ePGrVqlXgQRWGi6pUAPT3zUu4JCRAhjYDkGRUCFuj1+uxs7PD19eX3r174+npiZub\nbPkrhBDFUZ6ysK5du6JQKDCZTNmO165dm2nTphVKYAUla4qCq8m8jmjqbXMXXUgIRP8aDYCdvSSj\nQtiKxMREli5dSpMmTQgKCpLF7IUQopjLUxa2ffv2bL8rlUq8vLxwdS3+W2hmJaMZmXm0r50HtwFf\nX7B3tTfflpphldiEEAUrISGBxYsXEx8fz4kTJ2jQoAEqlWxoIYQQxdkTx4xmZGSwZMkSNBoNzzzz\nDM888wxVq1YtEYko/J2MXtOaF7i3M5rzb7Ua0u6b96uvHCq7rwhR0sXHx/P9998THx+Pt7c3ffr0\nkURUCCFKgCcmo2q1mk2bNhVFLIWiXOZ3hYM5LU3VmZNRO7u/k1EHdwdrhCaEKCCpqaksWrSIhIQE\nfH196du3L05OTtYOSwghRB7kaTZ9aGgoR44cKexYCkVa5neVztxPX1VjXvDezg7SE9IBcPCQZFSI\nkszR0ZG6devi5+fHG2+8gYOD/JsWQoiSIk9jRkNDQ/nyyy+5fPkydevWxdEx+17ubdu2LZTgCkJW\nN33CrcyNQdPMy+CrVA9URiUZFaJEio2NBaBChQq0bdsWg8GAnZ1MSBRCiJIkT/9rT5o0CYDFixc/\ncptCoeD8+fMFG1UBykpGNW5K9KkG0hLNs+nLlYO0Y5KMClFSxcTEsHTpUhQKBQMGDMDT01MSUSGE\nKIHy9D/3H3/8UdhxFJqsZDRVaQDg4tFuAJQpI5VRIUqqqKgoli1bRnp6Os8995ysISqEECVYrmNG\n+/btS2JiIhqNJtevvDIYDEydOpUmTZoQGBjIiBEjiIuLe+J5K1aswN/fnzlz5uT5WlmyklGlebMl\nYiL9AemmF6KkioqKYunSpaSnp1OrVi1efvllqYgKIUQJlmsy+uuvv5KRUXBrcM6fP589e/bwww8/\nsH//fgDGjBmT6znR0dF8//33PPfcc091zawGGm+bv1eudBmA+nWN6JJ1KJQKNC55T6iFENZjMpk4\nePAgOp2OunXr0rNnT1m+SQghSrgiLSesWbOGYcOGUbmyeV3P0aNH065dO6Kjo/Hx8cnxnAkTJjBy\n5EhWrlz5VNe0TLXSADpIz5zA5OmcCIC9uz3puvSneuziJj09Pdv30qI0trs0tjktLQ2FQkGHDh2I\niIigSZMm6HQ6a4dV6Erj37o0thlKZ7ulzQLykIzGx8c/8UG8vLyeeJ/ExERu3rxJnTp1LMf8/Pxw\ncXHhwoULOSajq1atwtHRkY4dOz51MloWMCqAzPese/EVAIi9FgGA0klJRETEUz12cXX58mVrh2AV\npbHdpaXNsbGxXLt2jeDgYKKionB3dy/WEycLQ2n5Wz+oNLYZSme7pc2l2xOT0S5dujz2NpPJlOfZ\n9CkpKQC4uLhkO+7m5kZycvIj97958yZz585lzZo1T3zs3NxTKNA4myy/6zLMXfLPVfHhV8ClrAu1\na9f+R9coLtLT07l8+TI1atTA3t7e2uEUmdLY7tLU5osXL3Ly5EmMRiNRUVG0bdvW5tv8oNL0t85S\nGtsMpbPd0ubS0eYsjyv+PTEZ/eqrr3B3d//HATg7OwM8kngmJiY+kqACvP/++7z11ltUqFDhH11X\noVCQkJWMOiswmZQoFKBIN6876lTGyeYWyLa3t7e5NuVFaWy3rbf5zJkzbNq0CZPJROPGjSlXrpzN\nt/lxSmO7S2OboXS2W9pcuj0xGW3YsGGeuuGfxM3NjUqVKhEREUGtWrUAuHHjBsnJyfj7+z9y/0OH\nDhEREcHMmTMBcxJ75swZDh48yIoVK/J8XQVwpWrWL3/vviQz6YUo3v744w82btyIyWSiefPmPP/8\n85w7d87aYQkhhChguSajCoUit5vz7eWXX2bBggWEhITg4eHB9OnTCQ0NxdfX95H77tu3L9vv77zz\nDkFBQfTv3z9f11QoFMRlzmJSm9RkAGq1bAUqRHHn5eWFRqOhadOmtGjRgrS0tCefJIQQosTJNRk1\nmUy53ZxvgwcPJjExkZ49e6LT6WjWrBnTp08HYPPmzUyaNIlTp04BULFixWznajQaXFxcKFu2bL6u\nqQCiMkcBKBLNj5ma+ndl1N6jdI3XEKK4u3nzJpUqVcLHx4d///vfuLq6WjskIYQQhSjXZPTChQsF\nejGVSsXYsWMZO3bsI7eFh4cTHh7+2HOXLl36dBdVKEjPbKWDhxod4Osr3fRCFEeHDx/mp59+ol27\ndjRt2lQSUSGEKAVsftsSBZBiHiqKCvMPHh6SjApR3Ozfv5+9e/cC5GtnNyGEECVbqUhG/8zcttqk\nNyejarUko0IUFyaTib1793LgwAHA3EsSGBho5aiEEEIUFdtPRhUKbmcmo4p0c5efo6Mko0IUFzdu\n3ODAgQMoFAq6detG3bp1rR2SEEKIImTzyShAQma+qUioBkC1apB2IzMZdZdkVAhrqlKlCm3btsXT\n05OAgABrhyOEEKKIKa0dQGFTKBTYZa5Q5XCpKQAVKkhlVAhrMplM7Nq1i+joaABCQ0MlERVCiFLK\n5pNRAENmMpoW9RwANWpIMiqEtRiNRjZv3syRI0dYtWoVGRkZ1g5JCCGEFdl8MqoADJmtNOnMa4o2\naCDJqBDWYDQa2bhxI6dPn8bOzo5u3bqhVqutHZYQQggrKhVjRuPKAIlg2VDKaESXpAMF2LvJovdC\nFAWDwcD69es5d+4cGo2G119/nSpVqlg7LCGEEFZm88moArDXmn82Zh7Tp5i3ArV3s0ehLNgtT4UQ\nOTMajWi1Wuzt7enduzeVK1e2dkhCCCGKAdtPRk0mTJn5pn3m7qYZydJFL0RRycjIwGAw4ODgwKuv\nvkp8fDwVKlSwdlhCCCGKCdsfM2o0YrL8Yv6mT5JkVIiioNPpWLlyJcuWLSM9PR2NRiOJqBBCiGxs\nPhk1qtXcyZysm9UhL5VRIQpfeno6K1as4OrVq9y/f5/k5GRrhySEEKIYsv1ueoUCjRLSDZBVIrVU\nRmXBeyEKRVpaGsuXLycqKgpXV1f69u2Ll5eXtcMSQghRDNl8Mlpdq0WlBAxgpzIf00tlVIhCtX79\neqKionB3d6dv3754enpaOyQhhBDFlM0no3fs7TFhnj2P0TwqISOzMmrvIcs6CVEY2rZtS2pqKj17\n9sTDw8Pa4QghhCjGbH7MqNJkskxg0iaYqzNKbQoAjmUcrRSVELYnOTmZo0ePYjKZqFChAgMGDJBE\nVAghxBPZfGVUxd/riybdrQj8nYy6+rhaJyghbExiYiJLlizh3r17KJVKGjdujEIha/gKIYR4MptP\nRsvqdGgdgVR7dFoX1OoMFEYDAGpH2YZQiH/q/v37LFmyxLJ+aO3ata0dkhBCiBLE5pNRAKUeDBlO\nADg7pqPXmtd6snMsFc0XotDExcWxZMkSEhIS8Pb2pk+fPjg6yvAXIYQQeWfz2ViGAjLsgAxnABzt\n09Fr9YBURoX4pyIjI0lISMDX15fevXvj4CArVAghhMgfm09GtU6ZPySbx4tWLJdMhlRGhfhHDAYD\nKpWK+vXro1arqV69Ovb2sjqFEEKI/LP52fQxPkAakGpecLucZ5KlMmrnIMmoEPl169YtZs+ezbVr\n1wAICAiQRFQIIcRTs/lkNEMN6ACDBgB7jcFSGZVueiHy5+bNmyxevJiEhASOHz9u7XCEEELYAJsv\nDd7J6qY3mhNPjVr/d2VUuumFyLPIyEiWL19Oeno6/v7+dOvWzdohCSGEsAE2n40drpj5g97cjahW\nG6UyKkQ+xcbGsmzZMnQ6HQEBAXTv3h2VSmXtsIQQQtgAm09GE8uYv6uVZckAyrhp0adJZVSI/Chb\ntixVq1bF3t6erl27olTa/AgfIYQQRcTms7GMzOKNwVAegIrlkmRpJyHy6OrVq5QvXx5nZ2d69eqF\nUqmURFQIIUSBsvl3lfTMfNMx3huA8l5JsrSTEHlw8eJFli9fztKlS0lPT8fOzk4SUSGEEAXO5t9Z\nrlY1fzcllwWgrHsKmECpVqJU2XzzhXgq586dY82aNRgMBqpWrYpGo7F2SEIIIWyUzZcGE9IAJRjS\nzdPqnexSAemiF+Jxzpw5w4YNGzCZTDRt2pSwsDAUCoW1wxJCCGGjbD4ZvZ9Z/FRmbsVkn1nhkQXv\nhXhURkYGP//8MyaTiRYtWtCqVStJRIUQQhQqm8/IUh0BLahM5j2z1ZlvrDJeVIjsTCYTarWavn37\ncunSJZo0aWLtkIQQQpQCNj9oUmvOQVEZzeuMqjAA0k0vxIOOHTvG9u3bMZlMeHp6SiIqhBCiyNh8\neTAu2fxdpTMno0qTVEaFeNChQ4fYvXs3AHXq1KFKlSpWjkgIIURpYvOV0axJwAaduUSqwhGQyqgQ\nAPv377ckop07d5ZEVAghRJGz+fJgZiEUY+Z2oEqjCZDKqBB79+5l//79KBQKwsPDadCggbVDEkII\nUQrZfEaW6gjcV5Oc4IVSacDRTsaMCgHmLT5VKhUvvfQSdevWtXY4QgghSimbT0YxAgl+mIwqKntf\nx2TKXNpJKqOiFDKZTMTGxlKxYkXq1q2Ln58f7u7u1g5LCCFEKWbzY0ZJAtI8AEZHmT4AACAASURB\nVCjneQd9hrm7XiqjorQxmUxs3bqVBQsWcOnSJQBJRIUQQlid7ZcHdYDOBQBnxxQy0s2DSFUOKisG\nJUTRMhqNbNmyhdOnT8se80IIIYoV209GVUCGM2BORvVp5mRUKqOitDAajWzcuJEzZ86gVqt57bXX\nqFatmrXDEkIIIYDSkIyagAzzVqDOTilkpJkPy5hRUVqcPHmSM2fOoNFo6N27N35+ftYOSQghhLCw\n/YzMiCUZdXJIRZ+WuS2oVEZFKREUFMStW7cIDAzE19fX2uEIIYQQ2ZSOgWPZklEjIJVRYdsyMjLY\nsmULiYmJKJVKunTpIomoEEKIYqmUJKPmMaNOjqlkpJmbLJVRYat0Oh0rV67kt99+Y926dZhMJmuH\nJIQQQjxW6SgPZlZGHe216NPMTZbKqLBF6enprFixghs3buDi4kLnzp1RKBTWDksIIYR4rNKRkRnN\nVVCNWoc+wdxNL5VRYWvS0tJYvnw5UVFRuLq68uabb+Ll5WXtsIQQQohclY5kVG9OPNXqDDK05u1A\n7RxKR9NF6ZGRkUFKSgru7u68+eablClTxtohCSGEEE9UOjIyVWbXvNKIXqs3/yzd9MJGaLVa7O3t\nLdVQkJ2VhBBClBxFOoHJYDAwdepUmjRpQmBgICNGjCAuLi7H+544cYJu3brRuHFjgoKC6NatG7t2\n7Xqq6yow70evtlORoc0w/yzd9MIGJCcn8/3337Np0yaMRiPu7u6SiAohhChRijQZnT9/Pnv27OGH\nH35g//79AIwZMybH+1arVo2vv/6aY8eOceLECd577z1Gjx7NX3/9le/rmvTm/ejt1UqpjAqbodVq\nWblyJXfu3CEmJob09HRrhySEEELkW5Emo2vWrGHgwIFUrlwZV1dXRo8ezYEDB4iOjn7kvl5eXvj4\n+KBQKDCZTCgUCoxGI9evX8/3dZVac6XIzSUFfZo5GZXKqCjJEhISOHLkCHFxcVSsWJF+/frh6Oho\n7bBEMREQEMCxY8esHYYQQuRJkZUHExMTuXnzJnXq1LEc8/Pzw8XFhQsXLuDj45PjecHBwWi1WvR6\nPY0aNSI0NDT/FzeZc26VSocuVQeAQWkgLS0t/49VjGVVxkpbhay0tdtgMLBq1SpSU1OpUKECL7/8\nMkql0uZezw8riX/nAQMG8Pvvv2NnZ4dKpcLHx4eBAwfSvn37PD/G07Zbp9MV2Wti7ty5LFiwAI1G\nYzlWvnx5Nm/e/FSP90//1h06dODf//43nTt3zve5JpOJ8PBw7t27x+7du3FycrLctmnTJhYsWMDW\nrVuznZPT8YiICBYsWMDp06fR6XR4eXnRvHlz/vWvf1GuXLkcr12Qr/FDhw4xY8YMoqOj8fX1ZdSo\nUTRt2vSx97906RLTp0/n/Pnz2Nvb0717d4YNG2ZZGu7u3btMnTqV48ePo9frqVmzJqNHj8bf3x8w\n/7+0cOFCNm7cSHx8PDVr1uS9997jueeeyzXOkvjv+mGLFi1i2bJlJCUlUb9+fSZOnJjrJiM7duzg\n66+/5u7du5QvX57hw4fn+H/CnTt36N69O+7u7tleWwaDgVmzZrF582bS09N5/vnn+e9//1uiJ60W\nWTKakpICgIuLS7bjbm5uJCcnP/a8EydOoNPp2L9/P1euXEGlUuX/4pnJqNFoRJukBeDKjSvEpMfk\n/7FKgMuXL1s7BKsoTe2uUaMGV65coUGDBly5csXa4RSpkvR3TklJoWvXrnTr1g2DwcCuXbsYN24c\nKpWKihUr5uux8tNuk8nEtWvXsiVShen27dvUrFmTCRMmZDseERGR78fS6/XY2Znfmp72b63T6YiO\njn6q60dERBAVFYWDgwPfffcdbdq0sdwWHR2NTqd75HEfPn7mzBlmzJjBiy++yIcffoinpyfx8fH8\n8ssvbNy4MdekEP75azw2NpaxY8cycOBAmjRpwtGjR/m///s/pk2blmMinJqayqhRo+jQoQMjRozg\n1q1bfPbZZyQnJ1sS+pkzZ6LVapk6dSoODg6sWbOGoUOHMnv2bBQKBVu2bOGXX35hzJgxeHl5sXbt\nWgYNGsTnn3+ep16bkvTv+kEHDx5k2bJljB07lkqVKrFq1SqGDBnCZ599hlL5aOfzn3/+yccff8zo\n0aOpVasWp06dYty4cWi1WmrUqJHtvjNmzKBy5crcvXs322tu48aN7N+/n4kTJ+Lq6sq8efN45513\nGDt2bKG3t7AUWTLq7GzeBenhxDMxMfGRBPVhGo2GsLAwBg0ahJubG6+++mr+Lm4yJ7AaB0cUevOn\nvNr1a+PoZVvdmunp6Vy+fJkaNWpgb29v7XCKTGlp9507d7h79y61atWiRo0aVKhQgWeffdam2/yg\nkvh3dnZ2pnz58tSuXRswf4hYunQpRqPRcmz58uWsWbOG27dv4+bmRseOHRk+fLjlg3f9+vX517/+\nxdGjR7l+/TrVq1fnww8/pFq1aoA54f3000/Zt28fzs7OlmpW1apVLddYs2YNy5Yt4969e1SrVo13\n332Xhg0bAuaq5m+//UZAQIBlItzAgQMJCwtj4sSJREREUKVKFT755BOeeeaZHNu5f/9+oqOjLdd7\n2IkTJ5g5cybXrl2jbNmyvPHGG/Tq1QuA48ePM2TIED744APmzp1rSdoiIiLYvXs3e/fuJTk5mTp1\n6jB+/Hj8/PwA+PHHH5k3bx6xsbE4ODjQrFkzPvroI0aMGMG9e/dYuHAh33//PfXr12fevHl5/pst\nWrSIZs2a4ePjw+HDhxkxYoTltsuXL6PRaB5p58PHx40bR8eOHZkyZUq2+z2pZ6+gXuP79u2jdu3a\nDBkyBDC/ho4cOcKFCxdo1arVI/c/cOAARqORsWPHolAoqFevHleuXGHz5s2WBOf+/fu88sorhISE\nAFiqdT4+PpQpU4aPP/6YPn36WJL3gIAAmjRpQkxMDF26dMlTmz/66COOHTtGUlISFStWZNCgQXTs\n2NFy30uXLjFz5kzOnz+PwWCgVq1azJ8/HzB/IJg5cyanTp0iPT2d6tWrM2vWLDw8PJ76ecyLzz//\nnFdeecWStNesWZPWrVuTnp5OcHDwI/fftWsXzz//PLVr16ZGjRrUrVuXffv2cfLkSV566SXL/bZs\n2YKTkxNdu3ZlwYIF2V5z//nPfxgyZIjlua5YsSKdO3emTJkyVKpUqVDb+0897gNikSWjbm5uVKpU\niYiICGrVqgXAjRs3SE5OtpT5n8RgMDzVmFEwJ6B2Kr1lApNLGRfUDrY5btTe3h4HBwdrh1HkbLnd\nt27dYtWqVWi1Wtzd3alUqRIKhcKm2/w4ObW5U6dObN++vUiu37FjR7Zt25an+yqVSuzs7HBwcECn\n07FhwwYAnn32WUsbfH19WbhwIb6+vpw/f56BAwdSpUqVbB+69+3bx5w5c/Dx8WHUqFFMmzaN77//\nHoApU6YQFRXF9u3bcXBwYPz48RgMBjQaDQ4ODmzdupVvvvmG+fPnU7t2bTZs2MCwYcPYtm0bPj4+\n2NnZ8dtvvxEeHs6hQ4c4ePAgQ4cO5fDhw3zwwQf4+fkxfvx4pk+fbrnmw+zs7FAqlTm+FiMjIxk2\nbBiTJ08mPDycs2fPMnjwYMqWLUuHDh3QaDQYDAaOHDnCpk2bsLOzQ6FQsGDBAlQqFT/88ANubm58\n++23vP3222zZsgW9Xs/777/PwoULef7550lNTeXcuXM4ODiwYMEC2rRpwzvvvPPIm/sHH3zAiRMn\nHvv3iouLY+/evXzxxRf4+vqyatUqLl++bBleplarUSgUj7TzweNXr17lxo0bfPDBB/n6t5kVn8Fg\nyLEHMCgoKM9J9eXLl6lbt26269epU4fLly/nGJNabX4vdHBwsHTLK5VKoqOj0ev1uLi4MHDgQLZs\n2UKnTp1wdnZm48aNBAUF4e3tDYBCoUClUlkeP6sNj7vmw+zt7WncuDHvvfcebm5u7Nixg7Fjx1Kv\nXj1q1KjB7du3GTBgAAMHDuSbb77Bzs6OEydO4ODggFarZfDgwbRo0YIdO3bg6OjI2bNncXFxyfHa\nkydPfmSoxYMGDx7M4MGDnxgzmBPk/v37W67j4OBAlSpVuHLlSo4fPpRKpaVimvV/mUKh4M8//7Q8\nxp07d5gzZw7Lly/n6NGj2V5ziYmJxMTEEBgYaDn27LPP4uLiwtWrVx/7gbG4K9IJTC+//DILFiwg\nMjKSpKQkpk+fTmhoaI5jK3bu3MnFixfR6/Wkp6ezZs0ajh49+lRjRhWZ3fQKhZ1lApMsei9Kips3\nb7J48WJSU1OpXr26pTIkSoZvv/2W4OBg6tevz5dffslHH31EzZo1Lbe/8MILVK5cGYVCQUBAAC+9\n9BJHjhzJ9hidO3fG29sbjUZD9+7dOXv2LGAeerRlyxbeeecdypUrh6urK6NGjcp27vr163n11Vep\nX78+dnZ29OrVC39//2xvxlWrVqVXr16oVCpatmyJh4cHoaGhVK9eHbVaTZcuXSzXfJzjx48THBxs\n+fruu+8A2LZtGwEBAXTv3h07OzsaNGjAK6+8wtq1a7OdP2rUKFxdXXF0dCQ+Pp7Dhw8zYcIEypYt\ni0ajYfjw4dy5c4fff/8dMCfAV65c4f79+zg5OeVYhXpQly5dck1EAdatW4erqyutW7cmICCAgIAA\n1qxZk+s5D8tarrBChQr5Oq9Lly4cPHiQhQsXcvDgQU6cOJHtKz/V3ZSUFFxdXbMdy21IXIMGDVAq\nlcybNw+dTselS5dYt24d8HdvZlBQEAaDgeeff57AwEB27drFhx9+aHmM1q1bs2LFCq5du0Z6ejpf\nfvklBoMh12F4D+vVqxdlypRBpVLRqVMnnnvuOctEvE2bNuHn58eQIUNwcnJCo9FYhjvs3buX9PR0\nJkyYgKurq+V19rhe18mTJz/y/D74lddEFMzPdX6GH7Zq1YpDhw5x5swZ9Ho9P/30E7/99lu2+0+a\nNIkBAwbkWOV82iGPxV2RJqODBw+mTZs29OzZkxYtWmAymZg+fToAmzdvJjAw0HLfO3fuMGLECBo1\nakTz5s1Zt24dn3/+Oc2aNcv/hTOTUfTmoQIqjQqFUvbrFsVfZGQkS5YsIS0tDX9/f1555RXLeDrx\nt23btmEymYrkK69V0SxDhw7lxIkTHD16lJYtWz4yy33r1q306NGDkJAQgoKCWL58+SPrLz/Y1ejo\n6Gh5Q4qLi0On02WbAPrwh/uYmJhHjlWuXJmYmL/HzD88jtDR0THbMQcHB8s1H6dRo0bZ3tAHDBjw\n2Ov7+fllu75SqbRU2ADLCiu9evWyJLeNGzdGr9dz69YtHB0dmT9/PgcOHKBdu3Z0796dLVu25Brf\nk5hMJn744QfCw8MtlcKePXuyZcsWy5u8nZ0der3+kXMfHOfq6ekJmMdtWouzszNJSUnZjuU2JM7D\nw4N58+Zx4MABmjdvztixY+nRowdKpRI3NzeMRiP9+vWjSpUqnDx5ktOnT/PWW2/Ru3dv7t69C5jf\n38PCwujfvz+tWrVCoVBQvXr1PE+qMRqNzJo1ixdeeIGgoCCCg4O5ePEi8fHxgPk1UbVq1RzPzZqk\nZY3/G52dnfM1/DAkJIT333+fZcuW0bp1a9avX0/Hjh0tz9OWLVuIi4vj9ddff+z14OmGPBZnRfqX\nU6lUjB07NsdBtuHh4YSHh1t+f+ONN3jjjTcK5sJZyajRF7gla4yKEuP8+fOkp6dbKktPNYFPFAvu\n7u589NFHtGvXjt27dxMWFkZMTAyjR49m9uzZtGjRAo1Gw9SpU59YhcxSpkwZ1Go10dHRlor5w0vl\neXt7ExUVle1YVFQUrVu3LpiGPYG3tzf79u3LdiwyMjJb8qlQKCzdw1nngLlI8bgxcCEhIYSEhGAw\nGNizZw8jRoygfv36+Pn5ZXusvMoak7tu3TpL1Viv15OamsrWrVt59dVX8fHx4c6dO2i12myTcq5f\nv07lypUB8xrZVapUYevWrU+cqPSgzZs3M3HiRIxGI0ql8pE2BAUFsXDhwjw9Vs2aNR/50HPu3Llc\n42nQoAHLly+3/D516lTq1q2Lk5MTcXFxREVF0bdvX0vC06tXL2bMmMHp06cJCwtDo9EwZswYy9rh\ncXFxLFmyhMaNG+cp5h9//JEffviB//3vf9SoUQOlUkn37t0xmUwA+Pj4sHPnzhzP9fHxISoq6rFD\nHB42ceLEXD+8DBkyhKFDh+Yp7po1axIREUFYWBhgrlxev349W+/Hw1566SVq1KhB7dq1cXBwoEeP\nHjz//POAeRWEixcvWn7PWhUjJCSExYsXU7NmzX885LE4KtLKqNWYMv9RG8zjK2SNUVHcGQwGANq1\na0d4eDg9evSQRNQGeHh40K9fP2bOnInRaCQ1NRWj0YinpydqtZrTp0+zadOmPD+eSqWiS5cufPXV\nV9y9e5fk5GQ+//zzbPfp1q0bq1ev5o8//kCv17Nu3TrOnz//VMsePY1OnToRERHBxo0b0ev1/PHH\nH6xevZoePXo89hwvLy+aNm3KJ598YqkwJiYm8tNPP5GSksLdu3fZuXMnSUlJqFQqS5d01li8cuXK\n5Xt+wapVq2jUqBE//vgjGzduZOPGjWzdupXu3btbuurr1atnmcyVkJCAwWDg+PHjrF27lm7dulke\na9KkSWzZsoUvvvjCEv/du3eZN2/eYyvr4eHhHD16lO+//56jR49y6tSpbF95TUQBunbtytmzZ9m6\ndSs6nY7Nmzdz7tw5unbt+thzIiIiSE9PR6fT8eOPP7JmzRpGjhwJmKu9VatWZcWKFaSmpqLX61m7\ndi0pKSmWBOjOnTuWDz0xMTGMHz+eBg0a0Lx5c8s1/P39Wb9+fY7XT0lJwc7ODk9PT4xGI2vXruXi\nxYvZnp+rV68yf/58tFotOp2Ow4cPA+aub41Gw6effkpSUhJ6vZ7Tp08/ttt6ypQpjzy/D37lNREF\n8/DD1atXc+7cObRaLTNnzsTX15egoKAc76/X6zl//jxGo5GkpCS+/PJLbt26Rb9+/QAYP348P/74\nI5s2bWLTpk288847eHt7s2nTJqpXr265Zl6HPJYUpSIZNeozm2l+f5fKqCjW/vzzT+bMmUN8fDwK\nhYLAwMAclwgRJdObb77JnTt32LhxI9WrV2fEiBEMGzaM4OBg5s+fT6dOnfL1eBMmTMDX15cOHTrQ\npUsXWrdune2DS5cuXRg+fDijR48mJCSElStXMn/+/Meu7VzQKleuzPz581m2bBkhISGMHj2at99+\nO9ss6ZwMGjSIqlWr0qdPHwIDA+nSpQs7duywbICyfPly2rRpQ2BgIFOmTOGzzz6zvBm/9dZbbN68\nmUaNGjFw4EDg0aFgD7p37x4///wz/fv3p1y5ctm+Bg0axLlz5zhz5gxqtZp58+aRlJRE586dady4\nMR9++CFjx46lQ4cOlsdr1qwZK1as4PLly4SHhxMYGMjrr7/OvXv38lwp/Cf8/PyYPXs2c+fOJTg4\nmHnz5vH1119nS1YCAwOzrQO7atUqQkNDady4Mf/73/+YNWuWpToHMGfOHCIjI2ndujUhISGsWLGC\nL7/80lIRvnXrFv3796d+/fr06NEDHx8f5s6da6nw3rx5Ezs7O8sqDg/r0qUL9erVo127drRo0YK/\n/vorW0JXoUIFli5dyuHDh2nZsiWhoaGWcclOTk4sXryYmJgY2rdvT5MmTZg2bVqOQyoKWnh4OP/6\n178YPHgwTZo04c8//2Tu3LmWf4MnTpwgMDCQmzdvAubhCFOmTGHgwIG88MILXLx4kRUrVlC2bFnA\n3INSsWJFy5ebm5tlKbis4SO5DXksqRSmrBq4DTp58iTBW4PRbNiF7vd2bPhwGb//9y/KBZRjWMQw\na4dX4NLS0oiIiLCU/ksLW2r3hQsX+OGHHzAajbRo0eKxXam21Oa8Ko1thtLZ7tLYZrDtdq9du5aI\niAgmTZqU7bgtt/lxSmObs5w8eTLHqnGpKBFmzaY34QZIZVQUTxEREaxfvx6j0UhISEiO6wEKIURJ\n1LNnT3r27GntMEQxVSqyMkOqeRcSTWbZXMaMiuLm4sWLrFu3DpPJRLNmzWjbtu1TTcIQQgghSppS\nkYwqdO4A2KvMg0ZljVFR3FSuXJmyZcsSEBBAy5YtJREVQghRapSKrMyUau6ed7DLTEalm14UE5cu\nXaJ69eo4OTkxcOBANBqNtUMSQgghilSpmKJrzExG1Uqj+bt004ti4OjRo6xcuZK1a9diMpkkERVC\nCFEqlYoSoTEtc+elzIUDpDIqrO3gwYP8/PPPgHmRbOmWF0IIUVrZflZmVIDRPHHJqDe/4UsyKqzF\nZDKxf/9+fvnlF8C85/jjFkcWQgghSgPbz8qM5i55tZ0OfZp00wvrSkhI4ODBgygUCsLDw2nQoIG1\nQxJCCCGsyvaTUUNWMpqBPk266YV1eXh48Nprr5GamkqdOnWsHY4QQghhdbaflRn/TkYzMswTRKQy\nKoqSyWRix44dlCtXjuDgYJ555hlrhySEEEIUG7Y/mz6rMqrOQJ9ubq5URkVRMZlMbN26lV9//ZWd\nO3eSmJho7ZBEEerTpw916tQhMDCQoKAg2rZty6hRozhz5oxV44qKisLf358GDRoQGBho+Tp27JhV\n4pk9ezb9+vV76vPnzp2Lv78/GzZseOQ2f39/Tpw48cTjycnJTJs2jfbt29OgQQOaN2/O4MGDOXLk\nyFPHlR/37t1j5MiR9O/fn1atWjF9+nSMRuNj76/Vavn4449p0aIFgYGBDB482LL/eZbvvvuOsLAw\nAgMDad++PcuXL892+759++jevTtBQUGEhoby4Ycfkp6eXijtK07OnDlDz549qV+/PmFhYWzatCnX\n+0dHRzNs2DBCQkIICQlh8uTJ6HQ6y+2zZ88mICAg27+lB/eKj42N5a233qJ169b4+/uzdevWQmtb\nSWX7yWhWZVSVQUZ6Zje9LHovioDRaGTTpk389ttv2NnZ8eqrr+Lm5mbtsEQRGzZsGKdOneLkyZMs\nWbIEHx8fXn31VX766Sdrh8aOHTs4deqU5SskJOSpHufBN+aiZjQa+eGHH/Dw8GD16tVP9RgpKSm8\n9tprnDx5khkzZvDrr7+ye/duXn75ZXbu3FnAEeds1KhRAHz99dcsW7aM3bt3s3Dhwsfef9q0aZw5\nc4YNGzZw+PBhypQpw5AhQywJ7M8//8zs2bOZMWMGp06dYurUqUyfPp1Dhw4B5uR3+PDh9OjRg+PH\nj7N27Vp+/fVX5syZU/iNtaKkpCQGDRpE+/btOX78OB988AGTJ0/m1KlTOd7fYDAwdOhQvL292b9/\nP5s2beL06dN89tln2e7XuHHjbP+WRo8ebblNoVAQGhrKjBkzqFixYqG2r6Sy/WQ0hzGj0k0vCpvR\naGTDhg38/vvvqNVqXn/9dapXr27tsISV+fj4MHLkSF566SU+/PBDTJnLzWm1WqZOnUqbNm1o3Lgx\nAwYM4Pr165bzDAYDCxcu5IUXXiA4OJhXX301W3V13Lhx/Oc//2H06NE0bNiQsLAw1q9f/9RxxsfH\nM2bMGJo1a0azZs0YO3Ys9+/ft9zepk0bvv76a/r06UNgYKAlsd69ezfdu3cnODiYDh06sHnzZss5\nUVFRDBgwgODgYBo1akS3bt24cuUK27dvZ968efz666+WqlJUVFSeYz1w4ACxsbFMnTqVU6dOcenS\npXy3d/Hixdy+fZv58+dTr149NBoN9vb2hIWFMXny5Hw/Xn5FRkZy+PBh3n33XZycnPD19WXgwIGs\nWrXqsefs2LGDgQMH4uXlhaOjI2+//TaXLl3i5MmTANy4ccNS/QYIDAzE39+fCxcuAHDr1i10Oh29\nevVCqVRSsWJFWrVqZbk9L7Zt20Z4eDgNGzYkNDSUiRMnkpqaark9JSWFqVOn0rZtWwIDA+nYsaOl\nGp2RkcG3335LeHg4/fv3p1OnTuzYsSPfz11+7dq1C0dHRwYNGoRGo6FZs2aEhYWxZs2aHO9/9epV\nLl26xDvvvIO9vT0VK1bkzTffZP369XmuIpcvX57evXsTFBSEKnNbcpGd7ZcIMyujdio9eq3e/LN0\n04tCplAo8PDwQKPR0Lt3b/z8/Kwdkk1b16kTV7dvL5JrVevYkR7btv2jx+jUqRPr1q3jypUrVK9e\nnffff5/k5GTWrFmDm5sb3377LUOGDGHLli0ArF27lr/++ouFCxdSqVIl1q9fz8CBA9m1axfu7ubt\njnfs2MEnn3zCp59+yq+//srQoUOpWrUqDRs2zHd8o0aNQq1Wsz3zOR09ejRjxoxh/vz5lvv88MMP\nzJ07l1q1apGens6hQ4eYMGEC33zzDQ0bNuTs2bMMGDAAb29vGjVqxMyZM/H29mbu3LmoVCr+/PNP\n3N3d6dixI3/99RcnT55k0aJFAKSlpZGQkEBoaCiTJk2iS5cuj411zZo1NG/enFatWuHv78/q1av5\n73//m6/27t+/n+bNm1uey7wKDg7O9fbNmzdTqVKlJz7OxYsXcXV1pXLlykRERABQu3ZtoqOjSU5O\nxsXF5ZFzsj7IZMmqiJ4/f55GjRrRsWNH1q1bx8mTJwkMDOS3337j2rVrNG/eHIBatWrRokULVq1a\nxeuvv05sbCx79uzJ13AJFxcXPv/8c6pXr05kZCRvvfUWc+fO5T//+Q8AEyZM4Pbt2yxatAhfX19u\n3LhhOffLL79k7969zJgxA51OR7ly5dBqtTle58SJEwwdOvSxcXh7e1v+rTzJhQsXqFWrVra1nWvX\nrv3YrvqHn2cwP9darZarV69Ss2ZNAH7//XdCQkJwdnamadOmvPvuu3h6euYpJlEaklFLZVRPhjbD\n/LNURkUh0ev1JCQk4OXlRZs2bQgKCsLDw8PaYYliJqur7v79+8TFxbF161b27t1L2bJlARg+fDiL\nFy/m999/p3bt2uzcuZM5c+ZQuXJlAHr16sWSJUv45ZdfeOmllwCoX7++dSofmwAAIABJREFU5eem\nTZvSvn17NmzYkGsy2qlTJ8ubcuXKldmwYQOxsbEcPHiQnTt3WpKzcePG0aFDB27fvk358uUtMQQE\nBADg4ODAkiVL6NOnjyVBq1evHuHh4WzcuJFGjRqhVqu5e/cukZGRVK9e3fImnpuDBw/i4ODw2Ntj\nY2P55ZdfmDVrFgA9e/Zk9uzZjB49OtfzHhYXF/dU6/3mNBb1aSQnJ+Pq6prtWNbvj0tGW7duzYIF\nC6hXrx5OTk7MmjULhUJBcnIyAF5eXrzwwgu8+eablkT1vffe47nnngNAqVTSrVs3PvroIz777DMM\nBgNdunShe/fueY67ZcuWlp+rVKnC66+/zsaNGwHzMIAff/yRrVu3Wl63VapUAcwJ3ooVK5g5cybP\nPfccERERVKhQ4bF/s+Dg4AJ7rlNSUnJ8rrOet4dVq1aNKlWq8MUXXzB27Fji4uJYsmQJgOWcF198\nkR49euDt7U1UVBRTpkxh2LBhrFy5UjY0ySPbT0aN5iaau+mlMioKT0ZGBqtXryYmJoZ+/fpRrlw5\nSUSLyD+tVBa1W7duAealvrK6pMPDw7PdR6/Xc+vWLSpVqkRaWhpvv/12tjc2vV5PbGys5XcfH59s\n5/v4+HDu3Llc49i2bdsjY9iyYvP19bUcy6rs37p1y5KMPng7mLvhjx07Zqlugnl4QVZyOmbMGObM\nmcPQoUPRarW88MILvPvuuzg7O+caY27Wrl2Lu7s7rVq1AszP4fTp09m+fbslqbKzs0Ov12c7LyMj\nszChNhcmPD09sz2XRc3FxYWkpKRsx7J+f9zz89577zFt2jR69eqF0WhkwIAB7NmzhzJlygAwZ84c\ntm7dysaNG6levTqXL1/mrbfewt7enl69enH06FHGjRvH7NmzCQ0NJT4+nvfff59x48Zlm3yTm0OH\nDvHNN99w5coVdDodRqPRUg2Mjo4GoGrVqo+cFxcXR2pqao63FTZnZ2dLbFmSkpJyTPjB/PqZO3cu\nn376KW3atMHd3Z2ePXty4cIFy3P97LPPWu5fuXJlPvroI1q0aEFkZKT0iuWR7WdlWROY1DpLN71U\nRkVB0+l0rFy5kmvXruHk5JTrLFghtm/fToUKFXjmmWeIi4sDzGPZcurW02q12NvbM2/evFy7hR9+\ng42Ojn6qyRJZ50RHR1sqWZGRkdluAx6p+FSqVIlu3boxcODAHB/X09OT999/n/fff5/IyEiGDRvG\nwoULeeedd56qemQ0Glm3bh2JiYnZKnRGo5HVq1dbklEfHx9u3LhBkyZNLPfJ6i7Oqti1aNGCxYsX\nk5CQkK+u+sDAwFxv37ZtW5666f39/UlKSso2VjYiIgIfH59HqnhZXF1d+fDDDy2///nnn3z66ac0\nbtzYcn779u2pUaMGYE6YwsLC2Lt3L7169SIiIoKaNWtanruyZcvy8ssvM2bMmCfGC+b/8/79738z\nevRoevTogYODA8uWLeN///sf8PeHo+vXr1tiyOLp6YmjoyPXr1/P02v0xIkTDBo06LG3V6pUiW15\n/EBas2ZNy1bMWbKei8epXr16tslky5cvp3z58lSrVi3H+2e9nnPq4hc5Kz0TmJQGSze9VEZFQUpP\nT2f58uVcu3YNFxcX+vXrR4UKFawdliiGYmJi+Oqrr9iwYQMTJkxAoVDg5eVF586dmTx5sqU6l5iY\nyE8//URKSgoKhYIXX3yRL774gmvXrgHmrsasiTtZfv/9d7Zu3YrBYODIkSPs2rWLrl275jvGChUq\nEBoaymeffUZiYiIJCQlMnTqVFi1aWKqiOXnzzTdZtGgRJ06cwGAwoNPpOHv2rGWi1fbt24mMjMRk\nMuHi4oJarbZM5ihXrhwxMTH5mpV/4MABYmJiWLVqFRs3brR8ffvtt5w+fZqLFy8C0K1bN7777jsu\nXLiAyWTi9u3bTJ06lZYtW1qS/759+1K+fHmGDBnCmTNnyMjIQKfT8csvv+Q6genB2dM5feUlEQVz\nUty0aVNmzpxJamoqUVFRLFy4kFdfffWx50RGRnL79m1MJhN//fUX7733Ht27d7dMlGzYsCE//fST\n5TXz119/sXv3bmrXrg1AgwYNuHjxIgcPHsRkMhEXF8eaNWsst4N5eEafPn1yvH7Wc+Tm5oaDgwOX\nL19m2bJlltuzhgl88MEHREVFYTKZuH79OtevX0ehUPDaa68xffp0/vzzT0wmE7GxsY+dPBUcHJzr\n85zXRBSgXbt2pKamsnDhQnQ6HYcPH7asnPA4Fy9eJCUlBb1ez+HDh/nmm28YOXIkSqU5hdq1a5fl\nQ2VsbCyTJk2idu3a2aqi6enppKenYzKZ0Ov16HS6Ryr2pZntZ2UPLHovlVFRGHbv3s2NGzdwc3Oj\nb9++eHl5WTskUYzMmTOHBQsWWCa1BQYGsmrVKurVq2e5z0cffcS3335Lnz59uHPnDm5ubgQHB9Os\nWTPAPBby9OnTDBs2jFu3buHk5ET9+vWzTdR58cUX2bdvHxMnTsTDw4OJEyc+1ThIgOnTp/PJJ5/w\n4osvAtCsWTPGjx+f6zmhoaF89NFHTJs2jatXr6JUKqlRowZvv/02AOfOnWPatGncv38fZ2dnWrdu\nzYABAyyxb9++ndDQUIxGo2UWeZMmTZgyZcojQxgAVq1aRVhY2CM7mZUrV47AwEBWr17NxIkTGTRo\nECqViv/7v//j9u3buLu706JFC0aOHGk5x8XFhZUrVzJnzhxGjhxp+RsEBATQv3//p3oO82vGjBm8\n//77DB8+HAcHB3r06JGtyjxx4kRu3rxpqdBdvnyZKVOmEBcXR5kyZejatSvDhw+33H/AgAEkJSXR\nv39/4uPjcXd358UXX2Tw4MEABAUFMXnyZD777DNu3ryJvb09jRo1YtKkSZbHuHnzpqXS+jBnZ2cm\nT57M9OnTmThxInXq1KFz587ZVnH45JNPmDVrFn369OH+/ftUqlSJDz74gCpVqjBy5EicnZ0ZOXKk\nZSzymDFj8jSW+J9wc3Nj/vz5TJkyha+++opy5coxefLkbFXuTp060aVLF8ukqZ9++omlS5eSlpaG\nn58f48ePzzapbufOnUyaNAmtVou7uztNmzblgw8+yFbxf/Dfe9ZzPHTo0Gyvw9JMYbLhOvLJkycJ\n/mo0LNlDq8D9dL1/ivtX7zPizxF41rC9WW5paWlERERQu3btfA3eL+ms3e60tDS2bNlCWFiYZQxR\nUVyztP2tS2ObIW/tHjduHCqVio8//riIoysc8re2frvT0tLo0KEDW7du/UfjevNyneLS5qJSGtuc\n5eTJkzl+SLb9bvocKqPSTS/+qZSUFLZu3UpGRgYODg706tWryBJRIYQobA4ODuzdu7dQE1Ehsth+\nViZLO4kClpSUxJIlS7h79y4AnTt3tnJEQgghRMll+8loDrPppTIqnlZCQgJLliwhLi6O8uXLW5aU\nEcKaHt6aUAghShLbz8oyK6N2JiMGncH8s+xNL57C/fv3Wbx4Mffv36dixYr06dMHJycna4clhBBC\nlGi2n5VlVkY1ysxlnRzsZEcE8VRSU1PRarVUqlSJN954A0dHR2uHJIQQQpR4pSAZNTdRozCvXydd\n9CK/UlNTcXJyolKlSrz55puUKVOm1M2AFEIIIQqL7c+mz+ym15jMe8jK5CWRH7dv32bOnDkcOnQI\nAG9vb0lEhRBCiAJk+8lo1gSmzJ0+pDIq8iomJoZFixaRkpLClStXZItPIYQQohDYfjJq2Q7UPE5U\nJi+JvIiOjmbJkiVotVqeffZZXnvtNcvWb0LYgtmzZ9OvXz9rh1GgoqKi8Pf359atW9YORQiRD7b/\n7ppVGVXIVqAib5KTky1bv9WsWZNXXnkFOzv5ECPyr0+fPvj7+3P8+PFsx9u1a5dt20RbdOzYMQIC\nAqwdxlP717/+Rc2aNYmKisp2/HHtyun4tWvXGDVqFKGhoQQGBtK2bVvGjx9v2S++sJ05c4aePXtS\nv359wsLC2LRpU673j46OZtiwYYSEhBASEsLkyZPR6XSW21NTU/nvf/9Ls2bNCAoKolevXhw9etRy\n+4kTJ+jWrRuNGzcmKCiIbt26sWvXrkJrX3GyceNGwsLCqF+/Pr169eLs2bO53v/8+fO88cYbNGzY\nkDZt2rBs2bJst48fP56WLVvSsGFDQkNDGT9+PAkJCZbbtVotH3/8MS1atCAwMJDBgwdz8+bNQmlb\nUbD9ZDRraSej1vxduunFE7i4uBAaGkrt2rX/n71zj6v5/h/483TTTcgwXVx+DZFLpw6hkJZrFFEZ\nw5ByGeb7nbGMZbbl2mbMJcy9dJXL3Le5TEmp5pr7qJDRrHun0zm/P1qfr6OyMkR9nh6fhz6f9+31\nen8+55zX5/V+vd9vhg8fjubfIR4iIs9D/fr1Wbx4Ma9y5+UnDYjawovU+c6dO8TGxlKvXj3Cw8Of\nq44rV64wbNgwtLW1CQkJITExkcjISNq3b8/x48dfmKwVkZ2dzcSJE+nbty/x8fEsWLAAf39/kpKS\nys1fXFzMpEmTaNq0KSdOnGD37t0kJyerrWG7YsUKkpOTiYqKIj4+HldXVyZPniwYSS1btmTVqlXE\nxcWRkJCAn58fs2bN4saNGy9d3+okISEBf39//P39iY+Pp2/fvvj4+JCTk1Nu/vT0dJYsWcKoUaNI\nSEggMDCQ5cuXc/DgQSHPuHHjOHDgAImJiezfv5+CggK++OILIX3JkiWcP3+eXbt2ERMTQ4MGDfD1\n9X1jw8lqvjH6t2dUCx1A9IyKVMyNGzcEL4iDgwPDhg0TDVGRf42npyf3799n3759Fea5evUqEyZM\noGvXrjg6OrJ8+XKKikqWo0tPT2fkyJFkZGQI+aOioujTp49w7uTkxKpVqxg9ejRSqZQjR46QkpLC\n+++/j52dHZ07d8bb25s7d+5UWu7Ro0ezaNEipk2bhlQqxdnZmaNHj6rlOXr0KO7u7shkMgYMGMCe\nPXsAyMjIYOLEiRQXFyOVSpFKpezatYsvv/ySefPmCeVHjRpF7969hfP169czceJE4TwsLIx+/fph\na2uLp6cnCQkJQtrKlSsZM2YMixcvpnv37kyZMqWMDqmpqfTv35/vvvuu0noDhIaG8s477+Dr60tk\nZCQKhaJK5QECAgKwsrIiICAAc3NzJBIJ9evXZ9SoUYwdO7bK9VWVw4cPo6enx8SJE9HR0cHe3h5n\nZ2fCwsLKzX/r1i2uXr3KjBkzqFOnDm+//TZjx44lKiqKwsJCAG7fvo2joyNNmjRBQ0MDT09P8vLy\nhOeqYcOGmJqaIpFIUKlUSCQSlEolt2/frrTcgYGBvPvuu8Izt3nzZrX0tLQ0pk+fjoODAzKZjBEj\nRvDnn38CkJmZiZ+fH46OjtjY2DB06FBu3rz5HL1XNcLDw+nTpw8ODg7o6Ojg7e1NnTp1OHLkSLn5\nf/31V95++20GDBiAhoYG1tbW9O/fn+DgYCFP69at1dax1tDQ4NatW8L5wYMH8fb2pmHDhujp6TF9\n+nSuXr3K2bNnX56iL5Gab4yWekY1xAlMIhVz7do1QkJC2L59u/DFJq5H+wbh4gISyas5XFyqJJqe\nnh4zZszgm2++Kdd79+jRI0aPHk2fPn04ceIEoaGhnDp1inXr1lWpnfDwcD799FMSExN59913Afjw\nww85efIkP//8M/r6+syaNatKde7atYtx48Zx9uxZ3n//febMmUN+fsko06lTp5g7dy5+fn6cOXOG\nxYsXs3DhQuLj42nSpAnr169HU1OTpKQkkpKSGDp0KN26dSMmJgaA3NxcLl26hEqlEn5kY2Ji6N69\nu/D3999/z5IlS4iLi8PDwwNvb2/S09MF+RISEmjUqBHHjh1j5cqVarInJSUxcuRIfHx8mD59upBf\nJpM9czizqKiIXbt2MWzYMNzc3Hj8+DE//fRTlfotPz+fM2fOMHjw4CqVS0xMxNvbWzC0nj6qUl9K\nSgpt27ZV+x6zsrIiJSWl3Pzlee6VSiX5+fnC/RkzZgxxcXHcvXsXhUJBSEgIzZs3p3Xr1mrlZDIZ\nHTp0YNSoUXTq1AkHB4dKy21hYUFwcDCJiYksXLiQwMBATp48CZT069ixY2nYsCEHDhzg9OnTzJkz\nB21tbZRKJZMnTyY7O5uIiAgSEhIICAjAwMCg3HaCgoLK7ePSw9/fv9Iyp6SkYGVlJZxLJBIsLS2r\n3NdP5w8KCkIqldK5c2eOHj3KpEmTKqyj1CN6+fLlSsv9OlHzLbO/PaMaSiVKRM+oSFlSUlIIDw9H\nqVQilUqpX79+dYskUsNwd3dny5YtbNmyRc3zByWxZm3atGHEiBEANGnSBF9fX5YtW8aHH35Y6TY8\nPDyEmEVdXV0sLS2FNB0dHT788EMGDx5Mfn5+pTdsGDhwIDY2NkCJhzcgIIDbt29jaWnJ1q1bGT16\nNDKZDICOHTvi6upKdHQ0nTt3Lrc+Ozs77t+/T2pqKjdu3KBDhw60aNGCmJgYTE1NSUxMZPbs2QAc\nP35ciHcs1S8iIoJ9+/bh6+sLgImJCePHjy/TzsGDB1m/fj1Lly4VjFsoMZKe9K6Wx5EjR8jKysLN\nzQ1jY2McHR0FD21lycrKori4mMaNG1e6DICNjQ0bNmzAysrqXy8hl5ubS926ddWu1a1bt8Kh45Yt\nW9K8eXMCAwOZPXs2mZmZbN26FUAoY2lpiYmJCb1790ZTU5O6deuyevVq6tSpo1ZXQkICcrmcEydO\ncPPmzSqNMLm5uQl/d+vWDUdHR2JjY+nRowe//PILhYWFzJ07V4jjt7a2BuDcuXNcuHCB06dPC3o/\n+Rl4Gh8fH3x8fCot17Mor6+NjIwq7OuuXbuydOlS9u7dy9ChQ0lOTubIkSMUFBSUK2NqaiqRkZE0\na9ZMSOvduzfr16+nY8eO6Ovrs2LFCiQSSYVtvu7UfGP0b8+oJiqUiJ5REXUuXrxIZGQkKpWKrl27\n0rdvX9Ej+iby44/VLcEz0dTUZNasWfz3v/9l+PDhamlpaWkkJiYKRh2UeD2qGvtlZmamdn7nzh2W\nLFnCb7/9Rm5urvBcZ2ZmYmpqWqk6GzVqJPxdOmRY+mOXlpZGXFyc2jBqcXGxmh5PY2hoSIcOHYiJ\nieHGjRvY29vTrFkz9u7dy//93/9hYGBAmzZtKCws5NGjR2XkNDc35969e8K5iYlJue2sX7+eHj16\nqBmilSU0NBRHR0eMjY0BGD58OJMmTSI1NRVzc3O0tLRQKpUUFxerGVkKhUIwkIyMjNDU1OTBgwdV\nbv9FYWBgoOZFhpI4UkNDw3Lza2lpsWbNGgICAnBycqJevXoMHz6clJQUGjRoAMD06dOpV68eMTEx\n1KtXjxMnTuDr60tISAitWrVSq09HRwdnZ2cmTpyIkZGR8LL1T2zdupXw8HDu37+PSqWioKBA8Ain\np6djZmZW7oTStLQ0jI2NyxiFrwIDAwOys7PVrmVlZakZj0/SokULZs6cSXBwMEuXLqV169a4u7tz\n4MCBcvObm5vj5OSEj48Px44dQ0NDAz8/P5YsWYKHhwdKpZIJEybw888/C/fqTaPmW2Z/78CkqZRQ\nhGiMivwPlUpFUlISKpUKe3t73n33XdEQFXlp9OrViw4dOvD999+rXTcxMaF79+4EBQWVW650mLF0\neBwo18h5+tn9/PPPady4MXv27KFBgwZcvXqVwYMHv7CJVCYmJgwdOhRvb+9y0ytaCq10qP7mzZt8\n/fXXmJmZMX/+fFq0aEG3bt0EPRo2bFhmOD0tLU0txrSiNtauXYufnx+ff/45/v7+lf5c3759m7i4\nOPT09LC3twdKvidUKhVhYWH897//xczMDJVKRWpqKi1atFAra25uDpSEZnTp0oV9+/bh4eFRqbah\nZJh+0qRJaGholCuziYkJP1byxcvS0rJMeMHFixef6S20sLBgw4YNwvmOHTto3LgxLVu2FMqvWLGC\nhg0bAiWxys2aNePUqVNljNFSiouLKx0zevbsWZYtW8bmzZvp1KkTmpqaTJ8+XXhmTU1NSUtLK/Mi\nACUvY5mZmeTk5FRocD/J2rVrnxkKM3jwYLUJQ8/C0tKSS5cuCecqlYrLly/Tt2/fCstIpVLef/99\nwQM+ffp0unTpUmF+hUJBRkYGeXl5GBoaUrduXRYuXCikX7t2jYCAgGfW8TpT82NGhWH6YkAcphcp\nQalUIpFI8PLyws3NTTRERV4Js2fPJjQ0lMzMTOHakCFDuHDhAhERERQWFqJUKklNTeXEiRNAyWz8\nt956i127dlFcXMyVK1cqnITyJDk5Oejp6WFkZERmZmaVJ/H8E2PHjmXz5s0kJCRQXFyMXC7nwoUL\nnD9/HoC33nqL4uJiUlNT1cp1796dkydP8uDBA6ysrGjQoAFmZmaEhobSrVs3IV/Pnj2JiIjg3Llz\nKBQKIiMjuXz5MoMGDfpH2Ro1asS2bdu4cOECs2bNqvQEpNDQUMzMzDh06BDR0dFER0eze/dupk6d\nSlRUFEVFRTRp0oTu3buzaNEi/vjjD8Hw+OGHHxg6dKhQ15w5c7hw4QJz584lNTUVlUpFVlYWISEh\nbNmypdz2bWxs2LRpE6dPnxZibZ88KmuIQsnyYXl5eWzYsAG5XE5MTAxHjx7F09OzwjJXrlwhNzcX\nhUIhxOzOnDlTMPptbGyIiIjg8ePHKJVKjh07xrVr14R4yUOHDnHlyhUUCgWFhYWEhYVx+vRptZhR\nJyenMvG9peTk5KCpqYmxsTESiYRjx44JnwMAR0dHdHR0CAgIIDs7G4VCQXJyMjk5ObRv35527dox\nd+5cHj16JMRgPjnx70kmTZpUbh+XHpU1RKEkhOTIkSPExsYil8uFPn9ykuHT3Lhxg6KiIvLz8wkO\nDubkyZNMnToVKIkjj46OJisrCyiZXLZ06VJsbW0FQzs1NZUHDx6gUqm4ceMGfn5+uLu7Y2FhUWm5\nXydqvjFa/L+YURAXvReB+Ph4Nm3aRGFhIdra2lhbW4uGqMgrwdLSkkGDBqnFdTVq1IitW7dy9OhR\nnJyc6Ny5M1OnTlUz4iZPnsyJEyeQyWQsWrSozFB/eXz66aecPXsWW1tbRo0ahaOj4wvVxcHBgS+/\n/JIlS5bQtWtXevToQUBAAHl5eUBJDOJ7772Hh4cHMpmM6OhooCTGrzQsptTI6datGzk5OWrD6vb2\n9vj6+jJr1izs7OwICQkhKCio0iEG9evXZ8uWLdy/f5/p06cjl8tJSEhAKpWWO4FJLpeza9cuxo4d\nS+PGjWnUqJFwjB07lry8PMHTuHz5cho1aoSnpye2trb85z//4b333mPcuHFCfZaWlkRERFBQUMCI\nESOwsbERXjxe9L0oDyMjI4KCgjh48CAymYx58+bh7++PVCoV8ri4uLB27Vrh/MiRIzg5OWFra0tA\nQACffvop7u7uQvrXX3+NlpYWAwcORCaTsXTpUubPny/ECP/xxx9MmzaNzp0706NHDyIjI1m+fLng\nZZbL5Tx69KhC712PHj1wc3PDw8ODrl27cujQIZydnYV0fX19tmzZwr179+jbty9du3ZlyZIlKBQK\nNDQ0WLt2Lbq6uri5uSGTyfDz8xOex5eJTCbj888/57PPPkMmk3Ho0CGCgoIEw/Hu3btIpVK1eOWI\niAgcHR3p3r07hw4dYuvWrbzzzjtAyShHVFQUzs7OWFtbM378eFq1aqX2Qnn9+nW8vLywtrZmwoQJ\n2Nvbq3lK3zQkqle5+N0r5uzZs8i8z0HyOJZ3X0Z2TC69v+xNz7k9q1u0l0JBQQEXL158IcHvbxJV\n0fv06dMcOnQIgGHDhtG+fftXIeILpzbe69qoM9ROvWujzlDz9Y6NjWXTpk1qISk1XefyqI06l1L6\ngvw0Nd9N+LdnVKJhBOSKw/S1mF9//VXwbAwcOPCNNURFRERE3kS6deumFoohIlJKzTdG/44Zlfzt\n/xUnMNVOYmNjBUN08ODBwnI1IiIiIiIiItVLzbfMSj2jxSXWqOgZrZ1YWFhgYGBAnz59hHULRURE\nRERERKqfmm+M/u0ZRVEym170jNYeVCoV165do1WrVjRu3Jhp06aVWZxZREREREREpHqpNbPpS41S\n0TNaO1CpVBw4cICQkBCOHz8OIBqiIiIiIiIiryE13034txGqUvy9tJPoGa3xqFQq9u7dS1JSEpqa\nmhXu0iIiIiIiIiJS/dR8y+zvHZhUReI6o7UBpVLJnj17+O2339DS0mLEiBFv7CLAIiIiIiIitYGa\nb5mVekaLxB2YagO///47v/32G9ra2owcOVJtuz4RERERERGR149XaowWFxezbNkydu3aRWFhIQ4O\nDixYsABjY+MyeY8fP87GjRu5cuUKSqWSVq1a8Z///AeZTFbFRkuMT6VcnMBUG/i///s/XFxcaNy4\nMc2aNatucURERERERET+gVc6gSkoKIiff/6Z8PBwYb/ZTz75pNy8f/31F6NHjxb2ex00aBATJ07k\n3r17VWz1b2P072F60TNa81AoFJw9e5bbt28DJVuziYaoiMg/I5VKSUpKqm4xREREajmv1E0YFhbG\nlClTMDc3B2DWrFn06dOH9PT0MvsNu7q6qp2PHDmS77//nvPnz9O0adPKN1rqGS1UlJxKiikoKPgX\nWry+FBYWqv1fGygqKiIiIoJ79+7x448/YmZmhqamZnWL9dKpjff6TdX50qVLbNiwgcTERAoKCmjQ\noAFt27bFy8sLOzu7fyz/MvWOjY0FeGnfiXFxcaxdu5Zr166hUqlo2LAhffr0Ydq0aSxevJiUlBQ2\nbdpUptzcuXNJT09n3bp1TJgwgYSEBJYsWUK/fv2EPOfOnWP06NGYmJhw4MCBKsmlUqlwdXXl0aNH\nHD16FH19fSFt9+7drF+/nn379qmVKe/6xYsXWb9+PcnJycjlcho2bEiPHj0YN24cjRo1qpJMUPV7\nferUKZYtW0Z6ejpmZmZ8/PHHdO/evcL8V69eZenSpVy+fJk6derjO1MDAAAgAElEQVTg7u7OlClT\nkEgkADx8+JDFixcTHx+PQqHA0tKSWbNm0aZNGwCuXLnCihUrSElJ4dGjR2zatOlfbyDypnyuN2/e\nzPbt28nOzqZTp07Mnz8fMzOzCvMfPXqUtWvXkpaWRuPGjfnwww/p27cvoK7zH3/8gbu7O/Xq1VN7\ntg4cOEBoaChXr16loKCAxMTEl6tgNfPKjNGsrCzu3r2rtgVjs2bNMDQ0JCUlpYwx+jRXrlzhzz//\npHXr1lVr+G9jtChfDsD129fRzqzZ3tHr169XtwivBIVCQXx8PI8ePUJHRwepVEpKSkp1i/VKqS33\n+kneJJ3Pnz/PsmXL6NevHwsWLKBhw4YUFBRw/vx5IiIiMDQ0rHRdb5LeAA8ePOCTTz5hwoQJfPTR\nR0gkEu7du8etW7e4ePEi1tbWBAcHc/jwYbXv/7y8PI4cOcKHH37I9evXyc3NxdTUlK1bt6r9+G/c\nuBFTU1MKCwu5ePFilWS7ePEiaWlp6OrqsnHjRpycnIS09PR05HJ5mTqfvl56b/v378/ChQsxNjbm\nzz//5NixY0RHRz/TKPwnKnOvMzIymD17Nt7e3nTt2pXTp0/z0UcfsWTJknIN4by8PD7++GMGDBjA\ntGnTuH//PosWLSInJ4dBgwYB8M0335Cfn8/ixYvR1dUlLCyMSZMmsXLlSiQSCenp6bRt25YBAwbw\n2WefcevWrRe2ZN7r/Hz/+uuvbN++ndmzZ2NiYsLOnTvx9fVl0aJFaGiUHWC+du0aX331FbNmzaJt\n27YkJSUxZ84c8vPzeeedd4R8169fZ9myZZibm/Pw4UO1Z+7PP//E3t6ezp07s2HDhio/428ar8wY\nzc3NBSjz5WtkZEROTs4zyz569Ijp06czfvz4qk9IKV30/u9h+vbS9mjVqZlxo4WFhVy/fp133nmn\nxq+pWVhYSHh4OI8ePcLAwACZTIZUKq3xepdSm+51KW+izrNnz2bQoEH4+/urXX869v3AgQP88MMP\npKeno6enR69evfj444/R19ensLCQgQMHMm3aNIYMGQKUGEYDBw7k8OHDNGnShNOnTxMYGEhaWhra\n2tq0adOGoKAgAHbs2MH27dt5/PgxBgYGuLq6Mn36dAA6deokeLcyMjLw9/fn8uXLFBUV0apVKz75\n5BPatWsHwJo1a0hMTKRDhw5ERUUB4OnpyZQpU8rV/d69exgaGjJp0iThWseOHYW/raysCAkJ4dy5\nc4LHCGDnzp3Uq1cPqVTKO++8g4GBAQ4ODoSHh1OvXj3MzMzIzc3l7NmzeHt7ExoaipWVVZXuy+bN\nm7G3t8fU1JSYmBimTZsmpF2/fh0dHZ0ydT59fc6cOQwcOJAvvvhCLZ+Dg0OVZHmSqjzjx48fx8rK\nCl9fX6DkXsbGxpKSkoKjo2OZ/CdPnkSpVDJ79mwkEgkdO3bk5s2b7Nmzh9mzZwPw+PFjNY99qbfO\n1NSUBg0aYGVlJdyrzz77jJYtW1a57+fNm0dcXBzZ2dm8/fbbfPDBB7zzzjuCzlevXuWbb77h8uXL\nFBcX07ZtW+FZTk9P55tvviEpKYnCwkIsLCxYsWIF9evXr5IMVWX58uV4eXkJRrulpSW9e/emsLCw\n3Hkshw8fxt7eHk9PTwA6dOjA8ePHOXv2LG5ubsJ9vnr1Kvr6+gwZMoT169er9WXp3/Hx8WzcuLHK\n/fy6UpFR/cqsMgMDA4AyhmdWVtYzvQMZGRmMHz8ee3t7/vvf/1a94WJtJChRKpQgAQMjA2FIoqZS\np04ddHV1q1uMl4q2tjYGBgYYGRkxYsQI7t69Wyv0fhpR57855gJ3978aAUwGguOP/5jt1q1bpKam\nsnDhwn+8R8bGxgQGBmJhYUFqaiqTJ09m06ZNat95WlpaQj2lhkppX3z22WfMnDkTd3d3ioqKSEpK\nQldXl1u3bvHdd98RERFBq1atyMrK4ubNm2ry6OjooKuri7a2Nu+//z7du3dHIpGwbNky/vvf/3L4\n8GG0tbXR0tIiMTGRgQMH8uuvv3LhwgVGjRpFr169sLW1LaOTVColPz+fefPm0a9fP6ysrMqEWI0Y\nMYJFixbxySefoKOjA8CuXbtwd3dHQ0ODOnXqoKGhgb6+PoMHD2bv3r3MnDmT3bt306VLF5o2bYpE\nIhH02bt3LwsWLCAhIaHCvs7MzOSXX34hMDAQMzMzdu7cyfXr14VRO21tbbU6S3ny+q1bt7hz5w4L\nFiyo0uevVL6KsLa2ZvLkyZX6XF+/fp0OHTqo5Wvfvj3Xr18vt6y2doljRldXV/gN1NDQID09HYVC\ngaGhId7e3uzduxcXFxcMDAyIjo7G1ta2wtC40menKnTp0gU/Pz+MjIw4ePAgn3zyCV9//TVWVlZk\nZWUxYcIEvL29+f7779HS0iIhIQFdXV3y8/Px8fGhZ8+eHDx4ED09PS5cuIChoWG5Mvj7+5cJtXgS\nHx8ffHx8KiXz1atXGT9+vNCOrq4uzZs35+bNm+W+fGhoaKChoaEml0Qi4dq1a8K1x48fs27dOoKD\ngzl9+nS5zxwgfC5q+vf8K5vAZGRkhImJiZpVfOfOHXJycoR4lKdJS0tj1KhR9OzZk/nz5z+fEVms\njTYl8aLaeto13hCt6eTl5ZGbm4umpiYeHh5MmDCBBg0aVLdYIiJlyMzMBKBx48bCtZ9++gmZTIat\nrS0dOnQQrvfq1YtWrVqhoaFB8+bNGTlypBDPWRl0dHS4c+cODx8+REdHR/BsaWlpCdvi5ubmYmRk\nhLW1dbl1mJiY8O6776Knp4euri4fffQRd+/eFSYGArRo0YL33nsPLS0trK2tsbS05MKFC+XWZ2pq\nSlhYGDo6OixevJjevXvTv39/jh49KuQZMGAASqVSuPbbb79x7do13N3dy9Tn6elJZGQkCoWC0NBQ\nwev0JIMHD36mIQoQGRlJ3bp16d27N+3ataNdu3aEhYU9s8zTlN7bJk2aVKlcqXwVHatWrap0Xbm5\nudStW1ft2rNGGq2trdHQ0GDdunXI5XKuXr1KZGQk8D8nka2tLcXFxXTr1g2pVMrhw4dZuHBhlXT8\nJzw8PGjQoAGampq4uLjQunVrLl++DJTE5TZr1gxfX1/09fXR0dERwh1++eUXCgsLmTt3LnXr1hWe\nwYqcWf7+/s/s68oaolDS11UZ1XV0dOTkyZOcOnUKhULBkSNHSExMVMu/ceNGxo4dK27K8jevdLza\n09OT9evXY2dnR/369Vm6dCkODg7lBgHfuHGDcePGMXToUGbOnPn8jRZro0URIC54/6aTk5PDtm3b\nkEgkjBkzBn19fYyMjGrshDSRKlAJT+WrpvQlKSMjQ9h44d133xV+DEeNGiXkPXXqFN9//z03b95E\nLpejVCrLXfKuIlavXs3atWsZPHgwxsbGeHp68sEHH2Bubs6yZcsICQnhs88+o02bNkydOrVcb05m\nZiaLFi3izJkzZGVlCbFwpYYXUCYWUV9fXwjBKo/WrVvz1VdfCfWsWbOGGTNmsG/fPlq2bEmdOnUY\nMmQIoaGhDBw4kNDQUHr27EmTJk14+PBhmbpMTU1ZvXo1mZmZ9OjR45mer/JQqVSEh4fj6uoqeAqH\nDx/OsmXL+OSTTzA0NERLSwuFQlGmrEKhQEur5Dek9N48eW9fNQYGBmRnZ6tde9ZIY/369Vm3bh1L\nly5l06ZNmJiYMGzYMNasWYORkRFKpZIPPvgABwcHVq1ahY6ODrt372bUqFHs27ePt95661/LrFQq\nWblyJfv37+fhw4dIJBLy8/Np27YtUDIMX1EoXukkrdJ78CoxMDCo0qiunZ0dCxYsYNGiRWRkZGBr\na8vAgQO5c+cOAPv37yc7OxsvL6+XLvubwitd2snHxwcnJyeGDx9Oz549UalULF26FIA9e/YglUqF\nvBs2bCAjI4OtW7cilUqFY8+ePVVrVKkleEbFNUbfXLKzs9myZQsPHjyguLiY4uLi6hZJROSZtGzZ\nEnNzc3788dmGslwuZ+rUqbi4uHDs2DESExP5+OOP1fLo6emRn58vnD948EAt3dLSkm+//ZbY2Fi+\n+OILAgMDBc9q37592bRpE6dPn2bAgAFMmTJFra5SAgMD+eOPPwgLCyMxMZFjx44BJQbci8DY2JgZ\nM2agUCi4du2acN3Ly4u4uDguXbrEgQMHnvkD7enpyerVqxk2bNhzrZpx+vRpbt++TWRkJPb29tjb\n2/Pdd9+Rl5cnGLampqb88ccfZfro9u3bwkowLVu2pHnz5lU2hkt/5yo6Koq/LQ9LS0suXbqkdu3S\npUtYWlpWWMba2podO3YQFxfHrl27yM/Pp0OHDujr6/P48WPS0tIYM2YMhoaG6Ojo4OHhgUqlIjk5\nuUp6VsS+ffsIDw9n5cqVxMfHk5CQQOvWrYVnzNTUVM0T/ySmpqakpaVV+rt//vz5z+zrtWvXVlpu\nS0tLtVHd3Nxcbt++/cy+dnd3Z+/evZw5c4Y1a9Zw69YtunTpApSsYnH79m169+6NnZ0dCxcuJC0t\nDTs7u1o3CbeUV2qMampqMnv2bOLi4khKSmLVqlXCG6arq6vaencBAQFcuXKFpKQktePpJZ/+EeX/\nPKPiGqNvJn/99RebN2/m4cOHNG7cmA8++KDM8JSIyOuGRCJh/vz57N69m6VLl3Lv3j1UKhX5+fmc\nO3dOyFdUVIRcLsfIyAhdXV2uX7/O9u3b1epq2bIlBw8eJDc3l8zMTFavXi2kyeVydu3aRWZmJhKJ\nBCMjIzQ0NNDU1OTmzZucOHGC/Px8tLW1qVu3LhKJpNwZwDk5Oejq6lKvXj1yc3NZtmzZv9I/ISGB\nrVu3cvfuXZRKJTk5Oaxfvx5dXV21VVUsLCywtbVl2rRp1KtXj549e1ZY56BBg/jhhx8YM2bMc8m0\nc+dOOnfuzIEDB4iOjiY6Opp9+/bh7u4uDNV37NiR5s2b8/XXX/PXX39RXFxMfHw8ERERDB06VKjr\n888/Z+/evQQGBpKRkQGULI20bt26Cl9ASn/nKjqevK//xJAhQ7hw4QL79u1DLpezZ88eLl26JExy\nK4+LFy9SWFiIXC7nwIEDhIWFCSOPxsbGtGjRguDgYPLy8lAoFERERJCbmyuE0qlUKgoLC4WliYqK\niigsLFQzENu0aSNMcHuanJwctLS0MDY2RqlUEhERwdWrV9X659atWwQFBZGfn49cLicmJgYoGfrW\n0dEhICCA7OxsFAoFycnJFQ6Vf/HFF8/s6ycn1v0Tnp6ehIaGcunSJfLz8/nmm28wMzMrN1YaSrzo\nFy9epLi4mOzsbL799lvu37/PBx98AJQsa7ls2TLCwsLYvXs3M2bMoGnTpuzevVvwtBcXF1NYWEhR\nUYn9UtrvL+rl8HXjlRqj1cITMaOiZ/TNpPSHtmnTpowdO1aYDCci8rrTs2dPgoOD+f333xk6dChS\nqRQXFxcSExPZsmULUDIE6O/vz9KlS5FKpSxYsECYtVuKh4cHGhoaODg4MHr0aFxcXNTS9+/fz4AB\nA5BKpUyePJlp06bRpUsXioqKWL16NQ4ODshkMrZt28Z3331X7kzt6dOnk5mZiZ2dHa6urkil0n+1\nZq+RkRFnzpxhxIgR2NjY4OzszG+//UZQUFCZODkvLy/S0tIYPnz4M9usU6cO3bt3p169euWmPz3C\n9iSPHj3ip59+Yvz48TRq1EjtmDhxIpcuXeL8+fNoa2uzbt06srOzGTRoEF26dGHhwoXMnj2bAQMG\nCPXZ29sTHBzM9evXhf4aOXIkjx49EjxgL5NmzZqxcuVK1qxZg0wmY926daxatUot7O3p0cSdO3fi\n4OBAly5d+OGHH1ixYgXdunUT0levXk1qaqrgsQsODubbb78VPMLp6el07NhRWBXhgw8+oGPHjuze\nvRuAu3fvoqWlVeHao0OHDqVjx4706dOHnj17cuPGDbX71aRJE7Zt20ZMTAy9evXCwcGBjRs3AiUh\nIVu2bOHevXv07duXrl27smTJknJDKl40rq6ujBs3Dh8fH7p27cq1a9dYs2aN8KwmJCQglUq5e/cu\nUBKOMG/ePGQyGb169eLKlSsEBwcLoQ5GRkY0bNiQJk2a8Pbbb2NkZISmpiZvv/22ED6ye/duOnbs\nyIQJEyguLhb6PT09/aXrWx1IVDXVzAbOnj2LTGaLGWl4sxHTLqZ4x3lXt1gvjYKCAi5evIiVlVWN\nmnmXmZnJkSNHcHNzK1evmqr3sxB1rh06Q+3UuzbqDG++3hEREVy8eJHPP/+80mXedJ2fh9qocyln\nz54t16NcK1yFdTTyQSl6Rt8kHj58yG+//YaTkxPGxsZioLeIiIjIa87w4cMZPnx4dYsh8gZSK6yz\nOhqFoBRjRt8UMjIy2LZtm7AUTefOnatbJBEREREREZGXRK0wRnU1SoKtRc/o68+9e/fYtm0b+fn5\nWFhYVLgmooiIiIiIiEjNoFZYZ3VKjVFxndHXmrS0NHbs2EFBQQGtWrXC09OzWtaUExEREREREXl1\n1Ipf+jqiZ/SN4K+//qKwsBBLS8t/nFUrIiIiIiIiUjOoFdZZHQ05IMaMvq4UFBSgq6uLlZUVBgYG\nmJubi4aoiIiIiIhILaHmrzMKaEv+3g5U9Iy+dty4cYNvv/1WWPi4RYsWoiEqIiIiIiJSi6gVxqiO\nRNyB6XXk6tWrhISEUFhYyPXr16tbHBEREREREZFqoFYYo9qIMaOvG5cvXyY0NJTi4mI6d+6strOJ\niIhICU5OTlXe//xVsmfPnipt0Tx69OgqbXkpIiJSO6gdxqhGyb65omf09SAtLY3w8HCUSiVdu3Zl\nwIABSCSS6hZLROSFM3r0aNq3b49UKsXW1pYhQ4Zw6NCh6hbrheHq6qq23eS/5dKlS3h7e+Po6Mj4\n8eMZOHAgfn5+AGzevBknJyeUSmWZcqtWrRK2UJ0zZw5t2rRh/fr1ankyMjJo166dsM96VRk3bhyW\nlpakpaWpXY+Li6Ndu3Zl8pd3/ffff+fjjz/GwcEBqVTKu+++y6effsrvv//+XDJVlfPnzzN8+HA6\ndeqEs7OzsI1nRaSnpzNlyhTs7Oyws7PD398fuVwupOfl5TFv3jzs7e2xtbXFw8OD06dPq9Vx4sQJ\nXFxc6NixI4MGDeLXX399Kbq9bkRHR+Ps7EynTp3w8PDgwoULz8x/5swZPD09sbGxwcnJie3bt6ul\nf/rpp/Tq1QsbGxscHBz49NNP+euvv4T0/Px8vvrqK3r27IlUKsXHx0fYnvRNoHYYo+Le9K8VJiYm\nWFlZ4eDgQN++fUVDVKRGM2XKFJKSkoiLi8PFxYWZM2dy69at6hbrtSM3N5dx48bRpUsXDh48yIYN\nG1i3bp2wD/qQIUN4+PAhp06dUiunVCqJiIhQ26XNwsKCiIgItXyRkZG0aNHiuWS7c+cOsbGx1KtX\nj/Dw8Oeq48qVKwwbNgxtbW1CQkJITEwkMjKS9u3bc/z48eeqsypkZ2czceJE+vbtS3x8PAsWLMDf\n35+kpKRy8xcXFzNp0iSaNm3KiRMn2L17N8nJySxatEjIs2LFCpKTk4mKiiI+Ph5XV1cmT54sGEmp\nqalMmzYNHx8fEhIS8PHx4cMPPyxj0Nc0EhIS8Pf3x9/fn/j4ePr27YuPjw85OTnl5k9LS8PX15cx\nY8aQkJBAYGAgy5cv5+DBg0KecePGceDAARITE9m/fz8FBQV88cUXQvqSJUs4f/48u3btIiYmhgYN\nGuDr61vuy9vrSK0wRrX+NkZFz2j1cv78ebKystDQ0GDo0KE4OTmJhqhIrUFLS4uRI0dSXFwsTNhL\nT09n8uTJ2NnZ0atXL7766isKCgrKLT9q1Cg2b96sdm3FihWMHTsWgJUrVzJ27FgCAwPp1q0b3bp1\n47vvvlPLf+bMGTw8PLC1taV///7s3LlTSCv15O3duxdnZ2esra355JNPyMnJ4bPPPqNz58707t2b\nw4cPC2WioqLo06ePcP7jjz/i6uoqeG/mz59PXl5epfrn1q1bPH78mNGjR6Orq4uGhgbm5uaMGDEC\ngPr169OvXz/CwsLUyp04cYI///wTNzc34ZpUKkVTU5O4uDgAVCoVEREReHp6VkqWpwkNDeWdd97B\n19eXyMhIFApFlesICAjAysqKgIAAzM3NkUgk1K9fn1GjRgn38GVy+PBh9PT0mDhxIjo6Otjb2+Ps\n7FymP0u5desWV69eZcaMGdSpU4e3336bsWPHEhUVRWFhSejb7du3cXR0pEmTJmhoaODp6UleXh53\n7twBYNeuXVhZWeHm5oaOjg6urq60a9eO6OjoSssdGBjIu+++i1QqxdnZucxnIC0tjenTp+Pg4IBM\nJmPEiBH8+eefAGRmZuLn54ejoyM2NjYMHTqUmzdvPkfvVY3w8HD69OmDg4MDOjo6eHt7U6dOHY4c\nOVJu/uPHj9O8eXMGDRqEhoYG1tbW9O/fn+DgYCFP69at0dfXF841NDTUXmoPHjyIt7c3DRs2RE9P\nj+nTp3P16lXOnj378hR9gdQKY1SbkmF6cdH76uPMmTNERUWxdetWioqK0NDQEA1RkRdHqgukSF7N\nkeryXCLK5XJ27NiBtrY2lpaWKBQKfH19adSoEb/88gthYWEkJiayePHicssPHz5czdunVCqJiopS\nM7ASEhJo2rQpJ0+eZM2aNaxbt074MUpNTcXb25v33nuPuLg4Fi1aRGBgIAcOHBDKFxcXc+bMGfbu\n3cv+/fs5efIknp6eODs7ExcXh4+PD35+fuTn55cro6GhIcuXLychIYEdO3aQkJDAmjVrKtU/LVq0\n4K233mLGjBkcPHiQjIyMMnm8vLz45ZdfePjwoXAtNDSUAQMGYGRkpJbX09NTMLROnTpF3bp1ad++\nvVqehIQEZDLZM4czi4qK2LVrF8OGDcPNzY3Hjx/z008/VUqnUvLz8zlz5gyDBw+uUrlS+So6qlJf\nSkoKbdu2VfvetbKyIiUlpdz8KpWqzDWlUkl+fr5gBI0ZM4a4uDju3r2LQqEgJCSE5s2b07p1a6FN\nKysrtTratWtXYZvlYWFhQXBwMImJiSxcuJDAwEBOnjwJlPTr2LFjadiwIQcOHOD06dPMmTMHbW1t\nlEolkydPJjs7m4iICBISEggICMDAwKDcdoKCgp7Z1/7+/pWW+Wm9JRIJlpaWz9T76f5WKpVl8gcF\nBSGVSuncuTNHjx5l0qRJzywPJfMz3gRqhXWmqRKH6auT2NhYwZsik8nQ1hY91CK1h7Vr1/LDDz+g\nra1N8+bN+e6772jevDmJiYn8/vvvhIWFoa+vj76+Ph999BFTp05l/vz5ZV7W+vfvz7Jly0hOTsba\n2pqTJ09SUFCg5pls0aIF7733HgDW1tZYWlpy4cIFbG1t+fHHH2nXrh3u7u5CupeXFxEREWoTCGfO\nnImenh56enp06dKF/Px8HB0dgZKhcn9/f27fvo2lpWUZXXv16iX83bx5c0aOHFlpL5ihoSFhYWFs\n2rSJdevWcevWLZo0acLUqVMFg1smk9GsWTOioqLw8fEhIyOD48ePs2PHjjL1ubm5sWrVKh4/fkxY\nWFi5XlGZTEZCQsIz5Tpy5AhZWVm4ublhbGyMo6MjYWFh9OvXr1J6AWRlZVFcXEzjxo0rXaay8lWW\n3Nxc6tatq3atbt26FQ4dt2zZkubNmxMYGMjs2bPJzMxk69atAEIZS0tLTExM6N27N5qamtStW5fV\nq1dTp06dCts0MjKq0uopT3q8u3XrhqOjI7GxsfTo0YNffvmFwsJC5s6dK+zWV7qF9Llz57hw4QKn\nT58WZCjvmS3Fx8cHHx+fSsv1LCrSu6K+7t69OwEBAURHRzNo0CCSk5M5cuRImVGSUhlTU1OJjIyk\nWbNmQlrv3r1Zv349HTt2RF9fnxUrViCRSCps83WjVlhnWipxmL66OHnyJD///DMAAwcOpHPnztUs\nkUiNxPzH6pagQiZNmsSUKVPKXL9//z7GxsZqQ2/NmjWjsLCQzMxMGjZsqJZfT08PV1dXwsPDsba2\nJiIigiFDhqCjoyPkadSokVoZfX19cnNzAbh37x5mZmZq6c2aNVPz8mlqamJsbKzWpqGhodo5UOEP\n3KlTp/j++++5efMmcrkcpVKpVt8/YWpqymeffUZBQQHx8fGcP3+eefPmYW5uTrdu3YAS7+iOHTuY\nOHEiERERWFhYIJVKy9TVoEEDevbsycaNG4mJieHLL78UwiOqQmhoKI6OjoIew4cPZ9KkSaSmpmJu\nbo6WlhZKpZLi4mK1NZIVCoVgIBkZGaGpqcmDBw+q3P6LwsDAgPT0dLVr2dnZavf3SbS0tFizZg0B\nAQE4OTlRr149hg8fTkpKCg0aNABg+vTp1KtXj5iYGOrVq8eJEyfw9fUlJCSEVq1aYWBgQHZ2tlq9\nWVlZFbZZHlu3biU8PJz79++jUqkoKCgQPMLp6emYmZmVu210WloaxsbGZYzCV0FFej9pPD5Jy5Yt\nWbVqFd999x1ff/01rVu3xt3dXW3U4knMzc1xcnLCx8eHY8eOoaGhgZ+fH0uWLMHDwwOlUsmECRP4\n+eefhXv1ulMrhuk1laJntDqQy+UkJycDJbNuRUNUROR/vP3222RmZqoNeaemplKnTp0KDTgvLy/2\n799Pamoqv/zyCx4eHpVur2nTpmWMkdTUVJo2bfp8CjyFXC5n6tSpuLi4cOzYMRITE/n444+fuz59\nfX3Gjx9P/fr11YYrhwwZwv3794mNjSUyMlJt4tLTeHp6sn79epydncsM41eG27dvExcXx6lTp7C3\nt8fe3h4/Pz9UKpUQAmBmZoZKpSI1NbVMWXNzcwDBy1zVZboSEhKQSqUVHi4ulQ8ZKW+Y+OLFi8/0\nFlpYWLBhwwZiY2M5ePAgenp6NG7cmJYtWwrlvby8aNiwIVpaWjg5OdGsWTNhkpmlpSWXLl1Sq/PS\npUvPbPNJzp49y7Jly1iwYAGnT58mISEBJycnYUja1NSUtO9f1qkAACAASURBVLQ0iouLy5Q1MzMj\nMzOz0p7BtWvXPrOv58+fX6l6oKzeKpWKy5cvP1NvR0dHoqKiOHPmDNu3b+fBgwd06dKlwvwKhYKM\njAwhJrtu3bosXLiQ48ePc/LkSezt7cnNzX1mHa8TtcIY1aDkwRU9o68GlUqFUqlER0eHMWPG4OHh\nUa7nQkSkNtOxY0eaN2/OokWLyM/PJyMjgxUrVuDu7l5hPLWlpSWtWrVi+vTpdOjQgXfeeafS7bm4\nuHDx4kWio6NRKBScO3eO0NBQhg0b9kL0KSoqQi6XY2RkhK6uLtevXy+zPM2zuHHjBmvWrOH333+n\nuLgYuVxOWFgYWVlZ2NjYCPnq1atH//79mTdvHpmZmWrDuE9jZ2fHpk2b+M9//vNcOoWGhmJmZsah\nQ4eIjo4mOjqa3bt3M3XqVKKioigqKqJJkyZ0796dRYsW8ccffwiGxw8//MDQoUOFuubMmcOFCxeY\nO3cuqampqFQqsrKyCAkJYcuWLeW2L5PJSEpKqvD48cfKjwj06dOHvLw8NmzYgFwuJyYmhqNHjz5z\nUteVK1fIzc1FoVAQExPD999/z8yZM9HQKDEdbGxsiIiI4PHjxyiVSo4dO8a1a9eEeMkhQ4Zw4cIF\n9u3bh1wuZ8+ePVy6dIkhQ4YIbQwYMKDMygel5OTkCN56iUTCsWPHOHHihJDu6OiIjo4OAQEBZGdn\no1AoSE5OJicnh/bt29OuXTvmzp3Lo0ePhBjM8mKRoWQE41l9/eTM9X/Cw8ODI0eOEBsbi1wuF/r8\nyZCapzl37hxFRUXk5+cTHBzMyZMnmTp1KgCPHj0iOjqarKwsoGRy2dKlS7G1tRW8zKmpqTx48ACV\nSsWNGzfw8/PD3d0dCwuLSstdndQKY1Tz70Be0TP68lGpVMIXt1KppF69euWuwSciUtvR0tJi7dq1\nZGRk4OjoiIeHB506dWL27NnPLOfl5cWlS5eqPDPc3NycoKAgtm/fjp2dHbNmzWL69OkMHDjw36gh\nYGBggL+/P0uXLkUqlbJgwQJh7c/KYGhoyPXr1xk/fjz29vZ8+OGH7Nu3j2+//ZZOnTqp5fXy8iIt\nLY0BAwY8cxhWIpHQrVu3CmM1Sz2P5U1gksvl7Nq1i7Fjx9K4cWMaNWokHGPHjiUvL08IcVi+fDmN\nGjXC09MTW1tb/vOf//Dee+8xbtw4oT5LS0siIiIoKChgxIgR2NjYCMZaaUzuy8TIyIigoCAOHjyI\nTCZj3rx5+Pv7qzkKXFxcWLt2rXB+5MgRnJycsLW1JSAggE8//VSIOQb4+uuv0dLSYuDAgchkMpYu\nXcr8+fOFUbBmzZqxcuVK1qxZg0wmY926daxatUoIF5HL5WRmZlb4G9GjRw/c3Nzw8PCga9euHDp0\nCGdnZyFdX1+fLVu2cO/ePfr27UvXrl1ZsmQJCoUCDQ0N1q5di66uLm5ubshkMvz8/Cq9usO/QSaT\n8fnnn/PZZ58hk8k4dOgQQUFBguF47949xo0bR2JiolBm5cqVdO3ale7du3Po0CG2bt0qvGxKJBKi\noqKEVS7Gjx9Pq1at1FbLuH79Ol5eXlhbWzNhwgTs7e1ZuHDhS9f1RSFRlTdlroZw9uxZZDJb5uou\nQrugkBm3ZlC/Rf3qFuulUVBQwMWLF7GyskJXV/eVt69Sqdi/fz8JCQloaGgwYcIETExMXnq71a13\ndSDqXDt0hrJ6x8XFMXXqVE6ePCnEcNY0xHtdO/SOjY1l48aNTJ48udboDLXvPj/J2bNnsbW1LXO9\nVrgKNUTP6EtHqVSyb98+kpKS0NTUxMvL65UYoiIitYnCwkJ++OEHPDw8aqwhKlJ76NatG1KplIsX\nL1a3KCLVTK0YppeUGqPiOqMvjVJDVEtLi/fee49WrVpVt0giIjWKo0eP0qVLF7Kyspg8eXJ1iyMi\nIiLywqgV1pmkWNyb/mXTpk0bLl++jJeX13NvuSciIlIxzs7OVYrBFBEREXlTqPGeUQ2KkahAoiFB\nQ7vGq/tKUSgUwk4cbdq0YcaMGaIhKiIiIiIiIlIlarx1ps3/1hgVt598cSgUCsLCwti2bZuwnlpt\nC8QWERERERER+ffU+GF6LcTdl140RUVF7Ny5k5s3b6Knp1elHVZERERERERERJ6kFhijRSX/izPp\nXwhyuZzg4GBu376NgYEBY8aMqfJ+yyIiIiIiIiIipdR4C01b9Iy+UBITE7l9+zaGhoaMHTuWt956\nq7pFEhEREREREXmDqfHGqOgZfbHY2dmRl5eHtbW1ODwvIiIiIiIi8q+pNROYRM/o85OXl0dISAiZ\nmZlIJBKcnJxEQ1RE5F8yf/78Ku13LSIiIlJTqfHGqOAZFRe8fy5ycnLYvHkzV69e5ccff6xucURE\n3ihGjx7N6tWry0374osvmD9//iuW6J85cOAA7u7uyGQyZDIZgwcPZtu2bQBMnjyZTz75pNxyo0eP\nFoxrJycn2rRpw7lz59Ty7N+/nzZt2jB69Ogqy5Wfn49MJsPZ2Zmnd7FeuXIlH3zwQZky5V2PiYlh\n/PjxyGQybG1tcXFxYcWKFWRnZ1dZpuchOjoaZ2dnOnXqhIeHBxcuXHhm/jNnzuDp6YmNjQ1OTk5s\n375dLV0qlaod7du3p23btmRmZgIlzoR58+Zhb2+Pra0tHh4enD59+qXp97pQXFzM4sWL6dq1K1Kp\nlGnTpgl9UhEhISH069cPqVTKkCFDiIuLE9IeP37MqFGj6NatGzY2Njg7O7N69WrhWZTL5cyfP5++\nffsilUpxdHRk8eLFFBYWvlQ9awo13hh9cmknkaqRnZ3Nli1b+OOPP3jrrbcYMmRIdYskIiLygpDL\n5WWuJSYm4ufnx0cffURcXBwxMTEEBATQpEkTAEaMGMGhQ4fIyspSK/f7778THx+Pl5eXcM3CwoKw\nsDC1fGFhYVhYWDyXvKUvw3fv3iUmJua56oiKimLSpEnY29tz8OBBzp49y9q1a8nLy+PKlSvPVWdV\nSEhIwN/fH39/f+Lj4+nbty8+Pj7k5OSUmz8tLQ1fX1/GjBlDQkICgYGBLF++nIMHDwp5kpKS1I5+\n/frh4OAgjF6tWLGC5ORkoqKiiI+Px9XVlcmTJ/PXX3+9dH2rk6CgIH7++WfCw8M5ceIEQIUvUlDy\nErZixQq+/fZbEhIS8PLywtfXl7t37wKgr6+Pv78/J06cIDExkU2bNrF3717hGVcoFDRo0IA1a9aQ\nkJDAjh07iIuLY+nSpS9f2RpAjTdGSz2j4jB91fjrr7/YvHkzDx8+pHHjxnzwwQfUrVu3usUSEakx\nzJkzh7lz5wrnbdq0YceOHQwbNgypVIqnpyc3btwQ0hUKBWvXrqVfv37IZDJGjBjB+fPnhfTY2Fg8\nPDzo3LkzXbt2ZebMmTx69EhIHz16NF999RVTpkzBxsaGzZs3l5EpOTkZCwsLevbsiaamJjo6OrRv\n356+ffsC0KNHD4yNjdm9e7daudDQUDp16kSbNm2Ea0OHDuXQoUPk5uYCkJqayuXLl4W6qkpoaCiu\nrq707NmT0NDQKpfPzc3l66+/xsfHhwkTJgiTL83Nzfn000+RyWTPJVdVCA8Pp0+fPjg4OKCjo4O3\ntzd16tThyJEj5eY/fvw4zZs3Z9CgQWhoaGBtbU3//v0JDg4uN/+ff/7J4cOHGTFihHDt9u3bODo6\n0qRJEzQ0NPD09CQvL487d+5USub8/Hw+/PBD7O3tsbGxYejQoZw6dUotz5kzZxg5ciRdunTBzs6O\nOXPmCGkpKSlMmDCBrl270qVLl3I92C+DsLAwvL29MTc3p27dusyaNYuTJ0+Snp5ebv6DBw/i6upK\n27Zt0dTU5L333sPY2JioqCgAdHR0aNWqFdra/7MlNDQ0hI1f9PX1mTlzJhYWFmhqamJqaoqHh4ea\nd1WkYmq8MSp6Rp8PbW1ttLS0aNq0KWPHjsXAwKC6RRIRqRAXXJC8on8uuLw0PXbt2sXKlSuJi4vj\n7bff5ssvvxTS1qxZw08//cSGDRuIi4tj2LBheHt7Cx4ubW1t5s2bR2xsLHv37uXBgwd89dVXavVH\nRkYyevRozp49W+5QuY2NDZcuXeLLL7/k+PHjasYslPz4Dh8+XM3jKZfLiY6OVvOKAjRu3BiZTCZ4\nNMPDw3F1dUVHR0ctX1BQEIMHD35mv6SkpHDu3DmGDRvGsGHD+Pnnn3n48OEzyzxNUlIS2dnZ/9jW\n0wQFBQkhC+Ud/v7+la4rJSUFKysr4VwikWBpaUlKSkqFZZ4OSVAqlRXmj4qKwtjYGEdHR+HamDFj\niIuL4+7duygUCkJCQmjevDmtW7eulMxKpZI+ffpw6NAh4uLicHFxURvyLjU2hw8fzq+//srx48cZ\nOnQoAA8ePGD06NF06dKFn3/+mV9//RUfH58K2/L19X1mX+/du7dSMmdlZXH37l3at28vXGvWrBmG\nhoYV9p1KpSrT16X6PS1jx44dcXZ2Jjc3t8xz/ySxsbFYWlpWSubaTo230LREY7RKPH78GENDQ/T1\n9RkzZgyamprizkoiIq+ICRMmYGJiAoC7uzuzZs0CSn4og4ODCQoKwtzcHAAPDw+2bt3KsWPHcHNz\nU/PsNWrUCG9vb/z8/NTq79evH926dQNAT0+vTPvW1tZs27aN4OBg5s+fT0ZGBu3atcPPz0+of/jw\n4axevZrffvuNTp06cfToURQKBQMHDixTn6enJ6tWrcLd3Z2oqCg2bdpUxgvo4+PzTAMFYOfOnVha\nWmJlZUXr1q0xMjIiMjISX1/fZ5Z7klLjqTTkoLJURr7KkpubW2aEycjIqMJh+u7duxMQEEB0dDSD\nBg0iOTmZI0eOUFBQUCavSqUiLCwMDw8PNDU1heuWlpaYmJjQu3dvNDU1qVu3LqtXr6ZOnTqVktnA\nwAA3Nzfh3Nvbm/Xr13P+/Hl69erFzp076d27N+7u7kIeO7v/Z+/M42rO/sf/vO3aqMaa0FhqZOlW\nslQixNhHlsFYZlCpwYwxGDNMtiFhGEsmxjb2bcoyGNtYQyWD7CNpoVCmvXvrvn9/9Ov9dXVLfKz1\nfnrcx0NnfZ3z3l7ndV7nnJYAhIWFUadOHbXr1KZNmxLr+vXXX8sk0/MossYbGxurhZfW1+3bt2fu\n3Ln07NkTW1tbtm7dSlJSEnXq1CkmY0FBAZcvX+bYsWOYmZlpLG/t2rVERESwc+fOV9Ci8k+5t4xK\n0/Rl5+HDh/z222/s2LGDgoICjIyMJEVU4r1gH/sQ3tC/fby+hXxVq1YV/1+pUiXxo5qRkUF2dja+\nvr5qlqL4+HiSk5MBuHLlCiNGjBCnU8ePH19swYalpeVzZXB0dGTBggUcP36cY8eOUbduXXx8fEQ/\n0erVq9OuXTtxqrxo+lzTu6Jt27Y8evSI5cuXU7t2bRo2bPjCfZKdnc2ePXvw8vICCi3AvXr1Ytu2\nbaIlS0dHh/z8/GJ58/Pz0dEpNEQU+VAW9dfbwMjIqNhCqfT09GJKUxHW1tYsXbqU9evX06ZNGxYt\nWkSfPn00KkBnz54lISGBfv36qYWPHTsWpVLJmTNnuHTpEnPmzMHHx4dbt26VSebc3FxmzJhBhw4d\ncHBwwMnJifT0dPHeSkxMxNraWmPexMRE6tWrV6Z6XiVFM3nPKp6l9XXv3r0ZMWIEEyZMwNXVlatX\nr9KmTRuNfa2trY29vT3GxsYad8RYu3YtK1euZN26deLgUqJ0yr25UJqmLxvJycmsX7+e7Oxs8vLy\nKCgoUBtdS0hIvD1MTEyoVKkSa9asoVmzZhrTjB8/ns6dO7N48WKMjY05duwYvr6+amm0tF7M/lCz\nZk18fX35888/iY+PF6eY+/fvz1dffcVnn33GuXPn1Hxfn0ZbWxsvLy+WL1/OTz/99EJ1F7Fv3z4y\nMzNZtmyZaDlTKBSkp6dz6tQp3NzcsLS0JD4+HkEQkMlkYt64uDjRkiyXyzExMWHv3r34+/uXuf4V\nK1aUarHr0aNHmbfosrW15erVq+LfgiA814+2Xbt2atPuY8eOxdnZuVi6LVu2iL6hTxMTE8PixYux\nsLAACnc6qFOnDqdPny7T4GDNmjVERESwdu1aateujUwmo2XLluJAwNLSkrt372rMa2lpycGDB59b\nRxEjR44kKiqqxPjp06fTs2fP55ZjampKrVq1iImJ4aOPPgLg3r17ZGZmqvk1P41MJlOzgisUCjp0\n6ICfn1+J9RQUFBRr+7Jly9i6dSu///47H3744XNllShEsoxKcP/+fdatW0d2djb169dn0KBBxfy6\nJCQkXo6CggLy8vLUfi+KTCZj8ODBzJs3T/z4ZWVlcfLkSdHSl5mZiYmJCUZGRiQlJRESEvLC9Rw+\nfJidO3eSkpICFE5tr1u3DjMzM7UPq5ubG2ZmZowZMwZ7e/tS/Q+HDRvG6tWr6dbt5Xxtt27dSo8e\nPdi7dy+hoaGEhoby559/0qZNG9F31d3dHYVCwbJly8jOzkapVHL48GGOHj0q7gJiZGTEd999R0hI\nCGvXrlWz7AUGBhIZGamxfl9f32Ir1p/+vchesf369ePQoUOEh4ejUChYtWoVCoWCTp06lZjn0qVL\nKJVKcnJy2LRpEydPniymTD969IgjR46oLVwqwsHBgR07dvDkyRNUKhV///03t27dEgcWCQkJ2NjY\nlLjQJjMzEz09PczMzFAqlSxdulTNuvvpp59y9OhRQkNDUSgU5ObmimX17NmT2NhYQkJCyMnJQaFQ\nlLoTwqpVq0rt67IookX079+flStXEh8fT0ZGBkFBQbi6ulK7dm2N6TMyMvj3338RBIHU1FQCAgIw\nMTER/V8vXrxIeHg4ubm5FBQUEBERwfr162nbtq1YRmBgIDt27GDDhg2SIvqClHtzoWQZLZ0ih/ac\nnBwaNWpEv379xGktCQmJ/52lS5eydOlStbBTp069cDmjR49m+/bt+Pn58eDBAwwNDWnevDlTp04F\nCvctDQwMJDg4GGtra3r16sWFCxdeqI4qVaqwdetWFi5cSFZWFkZGRjRt2pQ1a9ao+ZhqaWnRr18/\nFi1axJdffllqmZUrVy7VT3DFihXs2bNH4z7G169f5/Lly8yaNUvNhQEK/Wt9fHxISUmhWrVqrFmz\nhoULF9KxY0eUSiX16tVj8eLFNG/eXMzj5eVFjRo1WLVqFUuWLAGgRo0adO7c+Y0sNHFycuLHH3/k\nhx9+4OHDhzRq1IiQkBBx6vj+/ft8/vnnrFixQuyzJUuWcOHCBVQqFc2aNWP9+vU0aNBArdxdu3ZR\no0YNXF1di9X5008/ERgYSNeuXcnNzaVmzZpMmzaNFi1aiHWampqW2P7PP/+cq1ev4ubmhomJCcOG\nDVNz97C1tSUkJITFixcza9YsdHR08PDwoGXLllSvXp3ff/+defPmsWrVKgCaNm1a6v3wqvD29iY9\nPZ2+ffuiUChwcXFR22Zp9+7d/Pjjj0RHRwOFSve4ceNITExEV1cXd3d31q9fL7qfKJVKgoKCiI2N\nRSaTUb16dYYMGSJaUhMTE1m9erXoRlJErVq1pD26y4BM0LR8rJwQFRXFVKdkWhJB50WdaTWu1dsW\n6bWSm5tLTEwMdnZ2L+TrGRsbS3R0NL169Xovp+Zftt3vM1KbK0aboWK2uyK2Gd5OuxcvXoyRkREj\nR458I/U9S0W81hWxzUVERUXh6OhYLLzcm8Ck40A1ExsbS2pqKo6OjlhbW5fogC4hISEhUX4ZN27c\n2xZBQqL8K6PS1k7FuX37Nlu3biU/Px8LC4u3stpRQkJCQkJCQgIqkDIqWUYLuXnzJtu2baOgoAAH\nBwfq1q37tkWSkJCQkJCQqMCUe2VU9/+vppcso3Dt2jV27NiBSqXC2dmZLl26qG2DIiEhISEhISHx\npin3GppkGf0/Hjx4gEqlonXr1nTq1ElSRCUkJCQkJCTeOuVeGZUso5CXl4e+vj7t2rXDysqK+vXr\nS4qohISEhISExDtBBdj0vmJbRqOioliyZAkpKSnIZDIaNGggKaISEhISEhIS7wzlXhkVLaMGFc8y\nev78efbu3UtWVlaJx7VJSEhISEhISLxNyr0yWlG3dgoPD2f//v0AdO7cWeNZxhISEu8vu3fvfqHj\nEZ9l2rRpL3SUZXkmMjISJyenty2GhESF5Y0qowUFBQQGBtKqVSvkcjljxowRzwd+luTkZEaPHk37\n9u2xsbEhLCzsperUrYBn01+5coW//voLgG7dutGqVfk+eUpC4l1lyJAhLF++/LWU3bNnT3bv3l2m\ntB4eHsXeoTNmzGDatGkvVffkyZOxs7NDLpfj4ODAxx9/zMaNG1+qrHcBJyenEs+mf90EBwdjY2PD\nH3/8USzOxsZGo1zPhmdmZjJv3jw8PT2xt7fHzc0Nb29vwsPDX6vsRTx+/Jgvv/wSuVxOq1atCAoK\nQqVSlZg+JyeH2bNn07ZtW1q3bs28efO4f/++GL9ixQrkcrnaz8bGhlmzZolpjh8/Tp8+fXB0dMTV\n1ZWZM2eSl5f3Wtv5LnD58mX69u1L8+bN6dix43N1o8TERPz8/GjZsiUtW7YkICAAhUIhxv/+++90\n7twZJycnWrZsyYgRI7h+/boY/6p0sefxRpXRkJAQjh49yvbt2zlx4gQAEydO1JhWJpPh6urK/Pnz\nqVGjxkvXWREtow0bNqR27dr07NlTGu1LSEi8Fnr37k10dDSRkZF89dVXzJw5k3Pnzr22+p7+gJYX\nVCoV27dvp0qVKmzduvWlysjKymLgwIFERUUxf/58zp8/z+HDh+nfvz8HDx58xRJrZsKECQCcOHGC\n7du3c/jwYfEsek3MmzePy5cv88cff3D06FFMTEwYM2aMqMD6+voSHR0t/nbt2oVMJhNnAoqUXy8v\nLyIiItixYwfnz59/bQO/d4WMjAxGjRqFp6cnERERTJ8+nYCAAKKjozWmLygowNfXl5o1a3LixAnC\nwsK4ePEic+fOFdO4u7uzefNmIiMjOXnyJC4uLnh7e1N0Uvyr0sWexxvV0LZt24afnx9WVlYAfPvt\nt3Tq1InExEQsLS3V0larVo3BgwcD/E/npRcpowWyAnJzc1+6nHcdQRCIiopCT08PgIEDB6KlpVWu\n21xE0Wi4IoyKi5Da/H6gUqnIz8/X+Bzm5OTwyy+/cOTIEfLy8pDL5UyaNImaNWsChUrGTz/9xIkT\nJ9DT08Pf359Zs2bx66+/0qJFC8LCwli5ciV79+4FYP/+/fz6668kJydjYGCAi4sLs2bNYsyYMSQl\nJfHDDz/w448/0rx5c3799VemTp2KtrY2AQEBAKSmprJ48WLOnj1LRkYGVlZWBAYGajyhraCgAEBs\nl7u7O1WqVOHixYs0b94cgPz8fNauXUtYWBhpaWnUr1+fiRMnYmdnB4BSqWTRokXs27cPLS0thgwZ\nws6dOxk1ahRdunTh+PHjTJw4kX79+rFx40aMjY35448/ePLkCT///DPh4eEoFApatGjB5MmTsbCw\nAGDjxo1s2LCBJ0+eYGRkRM+ePRk7diwKhYK5c+dy9OhRFAoFFhYWjBkzRvyw+/j4cOHCBVH2VatW\nsXv3btLT0/noo4+YOHEiDRs2BGDq1KkUFBSgr6/PoUOHMDAwwMfHh379+r3Q/XHq1CmSk5P5+eef\nGTNmDFevXgXU73GFQqHx/ikK/+2330hJSWHPnj2YmpqKCp2rqyuurq6v/RuQkJDAmTNn2Lt3L7q6\nulStWpVhw4axcuVKhg4dqjHP/v37+fHHHzEyMiIvL4++ffsybtw4wsPDNZ5bvmnTJmxtbWnUqBG5\nubncu3cPhUJBjx49UCgUVKlSBVdXV2JiYsrc3v3797N69WoSExOpVKkS7u7uTJgwAUNDQwCys7MJ\nDg7myJEjpKWlUaNGDaZOnYqDgwNKpZJ169axe/duHj58iLm5OV999RWdOnUqU90v+y7bt28fBgYG\nDBkyBJVKhaOjI+3bt2fTpk189NFHxdL/+++/3Lx5k99++w1BEKhSpQqDBg1i9uzZjBs3Dn19fapV\nqwYUPstKpRKVSkVycjKPHz/G2NgYU1NTvLy8ANDS0kKpVL6We+qNKaPp6ekkJSXRpEkTMaxOnToY\nGxtz/fr1Ysroq0ILAZm2jGs3rr2W8t8FBEHg6tWrxMbGUrVqVbS0tCrkivnbt2+/bRHeOFKbCxl3\nfhynU06/kfpdqrmw2HlxmdJmZWWRkpJCTExMsbhVq1YRFxfH1KlTMTQ0ZP369Xh7e/PTTz+hpaXF\nr7/+yv379wkMDERXV5dVq1ZRUFDA3bt3MTQ0JDExEYVCQUxMDHl5eXz//ffi9Hlubi53794lJiYG\nX19frl69Sv/+/XF1dQUgJiaGJ0+eoKWlRUxMDCqVioCAAMzMzPjxxx8xMTEhISGBhIQEsrKyisn+\nbN5z586RlpaGTCYT27p161auXLnC119/TdWqVTl+/Dje3t4sXLgQY2Njdu3axenTp5k2bRpmZmZs\n3ryZpKQkEhMTxWuclJTE9evXmTdvHoIgcOXKFWbMmEHNmjWZPXs22trarFu3jjFjxvD9999z//59\nFi1axKxZs6hduzZZWVkkJSURExPDkSNHiIyMZO7cuZiYmPD48WNycnKIiYnh7t27CIIgyh4WFsbf\nf//NhAkTqFatGmFhYYwcOZL58+djaGjIkydPCA8PZ+zYsQQHBxMZGcmcOXOoWrUqVatWBWDkyJF8\n/vnnuLi4lHh/rFmzhmbNmmFhYUGdOnVYs2YNw4cPV7vHY2Nj0dfXL5a3KPyvv/7Czs6O+Pj4Mt2T\nRYwcObLU+Llz5/LBBx88t5yIiAgMDQ1JT08X+09fX5+kpCQx7lny8/OJi4sT0xdZ4f7++28MDAzU\n0iqVSnbt2sWAAQPE9CqViubNm7NkyRI6depEamoqBw8epGvXrhqfNU2kpqYycuRIatWqRUpKCgsW\nLGDOnDl8+umnAPzyyy+kpaXx7bffUrVqVZKTk0lLAjNnoQAAIABJREFUSyMmJobNmzdz4cIFxowZ\ng5WVFampqWRlZWms+/r168yfP79EOSwsLAgMDCyTzOHh4dSqVUsctACYmZlx6tQpjXUnJCSIMhgZ\nGQEQHx9Pbm4uR48epU6dOmoy5uTkANC9e3fi4uKKladQKEhMTCxzH78Ib0wZLXqhGRsbq4WbmpqS\nmZn5WuvWNdQVR+PlDUEQOHToELGxsWhpaVG3bl0aNmyo8eVVXsnLy+P27ds0aNCgwrRbarN6m02u\nmkDKm5HDxNikzO8TIyMjqlWrViy9SqXi1KlT/PLLL7Ru3RqAjz76CDc3N1QqFY0bN+bMmTMsW7YM\ne3t7bt++zcSJE+nTpw/16tXDzs6O27dvo6enh52dHTk5Oejq6iIIArVr16Zy5cpqFiY9PT0sLS3V\n5KhSpQra2trY2dlx+fJl7t69y9q1azExMQGgadOmJbarSpUq7N+/n6ioKHJycigoKMDPz0+0hBW9\nl5YuXSrK0bRpU44dO8bDhw9p2bIlkyZNwsfHBw8PD7H9R48exdLSkgYNGnD8+HF0dXWZMWOGOOMT\nExNDXFwcGzZsEMM+/PBD3N3d+eCDD6hcubI4ELe2tlZThG7fvo0gCOjp6WFjY4OOzv99/rKzs5HJ\nZGL/TJ48GR8fHzw9PQFo1qwZp06d4tGjR3z88cdUqVKFVq1aie1t2rQp69atQxAEsYzn+WumpKRw\n8eJFgoKCsLOz49NPPyU4OJhBgwbRuHFj8R63trbWeL8Vhefl5dGwYcMX/sa9Kn/SO3fuULlyZbX6\nK1euDBQanKpXr14sT/v27Tly5AjdunVDW1ubZcuWIZPJMDEp/mzt27cPQRAYOXKk2vUcPHgwc+fO\nZePGjRQUFNC1a1dGjx5d5pnUZ+spsi7b2dnx+PFjzp49y86dO2nQoAGAaEgTBIHDhw8zb9482rZt\nW6Z6iiyLRbzs+9vAwIBatWqpyX7r1i2OHz+u8frb2NhQp04dDh06xPjx40lLS+P48eMAVK9eXcxT\nJGN6ejp79uxRi3saTe+RF6UkRfaNKaNFWvmzimd6enoxBfVVo1tJt9hoqzygUqnYs2cPFy9eRFtb\nm08++YTc3Fz09fXLZXufR0Vst9TmQvYP2f+WpCkdLS0tdHR0isn76NEjFAoFH374oRhnYGCAhYWF\naLFTKpVYW1uLH6u6desChR8EAwMDdHV1kclkGBgYYGBgQEhICGvWrGHp0qVYWVnx+eef06NHD6DQ\n70tXV/09qK2tjba2NgYGBuJUY5FV73loa2vTq1cvZs+eTU5ODkFBQURGRuLv74+Ojg6pqalkZ2cz\nduxYtVma/Px8UlNTMTAwICUlhXr16qm139zcHF1dXbHNH3zwAaampmL+lJQUFAqFqMAWoa+vz+PH\nj3FwcGD+/Pls3ryZ6dOnY2Njg7+/P66urnh5efHff/8xf/584uLiaN26Nd9++y1169YVFdsiWZKT\nk7G2tlbrr9q1a/Po0SMMDAzQ1tamevXqavGGhoYoFIoyP4979uyhcuXKeHp6oqOjg5eXF4sWLSI8\nPBy5XI6BgQE6OjpoaWmplalUFi7KNTIyUrtn3tZ7wMzMjMzMTLX6i/x7zc3NNco1bdo05s2bx2ef\nfUZBQQGdO3fm4sWLVK1atVj6Xbt20aNHD8zNzcWws2fPMnXqVJYsWYKrqytpaWn88MMPBAQEEBQU\nVCa5T58+zbJly7hz5w4KhQKVSiXK+/jxY6BQmdPVVV/8XPR8NmrU6H/u8xd9f5uampKYmKiWJzc3\nFxMTkxLLWbFiBXPmzKFr165UrlyZvn37EhQUVOz+hcL7//PPP8fZ2ZmPPvqI+vXrq8Vreo+8Kt6Y\nMmpqakqtWrWIiYkRfRvu3btHZmYmNjY2r7Xu8rp4KS0tjWvXrqGjo8PAgQPF/pWQkHi3MTc3R09P\nj8TERFHJzMrKIjU1lZo1a2JmZoauri6JiYmiT9eDBw9KLbNotWxBQQFHjx5lzJgxNG/enDp16jzX\nbad27dqkpqaSmZn5wsaBSpUqMXnyZLp3787GjRsZNmwYZmZmGBoaitPQmqhevTqJiYni37m5ucV2\nV9HSUl9ja2lpSaVKlTh//nyxuCI8PT3x9PREoVCwZcsW/Pz8OHfuHJUqVcLb2xtvb2/S09OZMWMG\nU6ZM0bgLQM2aNdVkU6lUJCYmiv68/ysqlYqdO3eSnp6Ou7u7WviRI0fw8/MT23vv3j21HVHu3bsH\nIK69aNu2LevWreO///4TLZJlQS6Xlxq/b98+atWq9dxybGxsyMjIID4+XpQpJiYGS0tL0cr+LCYm\nJsycORMovO4HDx5kw4YNxbYgvH37NpGRkUydOlUtPCYmBltbW7HvPvjgA/r371/iguhnUSgU+Pv7\n8+233+Ll5YWBgQEbNmxg9erVAKLbYFxcnGgZLcLc3JxKlSoRFxen0Z/6WSIjIxk1apRamCAIqFQq\ntLS0sLS0ZN++fWWS29bWliNHjqiFFfVFSdSvX19tMdnGjRupVq0a1tbWGtOrVCqUSiX37t0rpoy+\nTt7oavr+/fuzcuVK4uPjycjIICgoCFdXV2rXrq0xfV5eHnl5eQiCQH5+Pnl5eeTn579wveVtw/si\n/xoLCwsGDx7M4MGD+fDDD9+yVBISEpooKCgQ32VFPy0tLXr37s3ixYtJTk4mJyeHwMBArK2tadas\nGdra2vTo0YOlS5eSmppKTk4OS5YsKbGOR48ecfDgQTIyMtDW1haVgCKFrWrVqhp9wIpo0qQJjRs3\n5vvvv+fx48eoVCquX79OcnJymdqop6eHn58fwcHBZGZmIpPJGDp0KPPmzRMP3MjKyuLkyZNimb16\n9eK3334jPj6evLw8FixYIL7bSpPT1taWWbNmkZaWBhT6/hV9zO/cucOJEydEtwUTExNkMhlaWlqE\nh4dz5coVlEolBgYGGBoalqjQfvLJJ6xatYrY2FgUCgXBwcEUFBTQrl27MvXH8zh58iT3799ny5Yt\nhIaGir9ffvmF27dvc+vWLVGO3377jevXryMIAikpKQQGBuLu7i5aCocOHUq1atXw8fHh8uXLKJVK\nFAoFf//9t7g4TRNPr1bX9CuLIgqFSnGbNm0ICgoiMzOT+Ph4Vq1aJfpeaiI+Pp6UlBQEQSA2NpZf\nf/2Vnj17FlN+tmzZgr29fTFly97enhs3bnDq1CkEQSA1NZVt27apTR9PnjyZIUOGaKy/qI9MTU0x\nMDDg9u3bbNiwQYy3sLCgc+fOTJ8+nYSEBARBIC4ujri4OGQyGQMHDiQoKIibN28iCAIPHjxQ2w7p\naZycnIr17dmzZ1mzZg1nz54tsyIK0KlTJ7Kzs1m1ahUKhYIzZ86IOyeUxI0bN8jKyiI/P190/fn6\n66/Fe3/z5s08ePBA7McZM2agr68vLkSEV6eLlcYbVUa9vb3x8PCgb9++tG3bFkEQRJP67t27i43U\nmjVrRrNmzUhKSmLKlCk0a9aM4ODgF663PO0xmp+fz9atWzl9unCxhpWVVZlGZxISEm+HpUuXiu+y\not/Dhw/57rvvaNKkCX379qVdu3akpKQQHBws+rx9//331KxZk549ezJp0iRatWqFTCYTp5SfRqVS\nsXHjRjw8PJDL5cyYMYO5c+eKA/3Ro0eze/duWrRooXHhipaWFitWrMDAwIBevXrh5OTElClTyM7O\nLnM7e/ToQeXKlVmzZg0AY8aMoUOHDvj5+eHg4EDnzp3ZsmWLqHB6e3vj4uJCv3798PDwoGrVqlSr\nVk1j+56Wc/ny5QiCgJeXF3K5nP79+4tbSimVSpYvX46rqytOTk78/vvv/PLLL+I0/sSJE3F2dsbV\n1ZXExETROvcsI0aMoFu3bowYMQIXFxfOnj3Lb7/99kJWY7lcXuI+sFu2bKFjx440adJEXPRUtWpV\nXFxcaNiwIdu3bwdg1KhReHl58dVXX+Ho6MiAAQOoWbMm8+bNE8syNjZm8+bNODg48PXXX+Pk5ESH\nDh3YvHkzH3/8cZnl/V+YP38+KpUKNzc3+vbtS4cOHdTus2nTpqn9ffv2bQYMGIC9vT2+vr40bdqU\nH3/8Ua3M3NxcwsLCNCq1jo6OBAQEMHfuXBwdHenWrRt6enpqWxYlJSWVeNiLkZGROKUvl8uZPn06\n3bt3V0vz008/YWtry5AhQ3BwcMDPz4+HDx8C8PXXX9OlSxf8/f1xcHBgyJAhosX6dWJqakpISAgH\nDhzAycmJqVOnEhAQoKY7devWjRUrVoh/Hzp0CA8PDxwdHZkzZw7fffcdffr0EeOL9i2Vy+X06NGD\nlJQU1qxZo+YW8ap0sdKQCc8bir7HREVFsddpL7Vb12bEmRFvW5z/GaVSybZt27h9+zYGBgZ8+eWX\noi8uFD68MTEx2NnZVSg/worYbqnNFaPN8H/tNjIyolevXpw4cULjopD3naysLJydnfn9999p3Lhx\nhb7WFandr6PNubm5fPzxx+zdu1ftG/muUBGvcxFRUVEat+8q98eBQvmwjBb5P92+fRtDQ0OGDRv2\nTj5kEhISr4b4+HguXLhAQUEB//33H0FBQbRo0aLcKKJPnjzhxIkTKJVKMjIymDVrFpaWlqWu4peQ\nKAsGBgYcO3ZM+ka+R5QvZ8oSeN8XMBUUFLBp0ybi4uIwMjISfYQkJCTKL3l5eUybNo2EhAR0dXVx\ndnbmp59+ettivTJUKhWLFi1i3Lhx6Orq0qRJE4KDg9HV1RU31ZeQkKgYvN9aWhl53y2j2traNGjQ\ngNTUVIYOHVqmjYglJCTebxo0aMDevXvL7ZSeubk5u3btettiSEhIvANUCGX0fbWM5uTk8OTJE2rW\nrImrqyuOjo5UqlTpbYslISEhISEhIfHKqBA+o++jMpqVlcX69etZt24d9+/fB5AUUQkJCQkJCYly\nR8VQRt+zfUYzMzNZt24dDx48wNjYWHLClpCQkJCQkCi3vF9a2kvyPvmMpqens379eh4/fkzVqlUZ\nMmRIiadYSEhISEhISEi871QIZfR9mqb/+++/efz4MdWrV2fIkCGSVVRCQkJCQkKiXPP+aGn/A++T\nZfTjjz9GR0eHdu3aYWho+LbFkZCQkJCQkJB4rVQMn9F33DL66NEjtm7dSl5eHrq6unTt2lVSRCUk\nJN4JHjx4gI2NDQkJCW9bFAkJiXJKhVBG32XLaEpKCmvXruX69escO3bsbYsjISHxChkyZAhNmjRB\nLpcjl8vp1KkTa9eufSN1JyQkYGNjw4MHD157XZmZmcyfP5/OnTvTvHlzXFxc6N+/P2vXrkWhUABw\n7tw5bGxsGDp0qFresLAwPDw8xL8nT56Mo6Mjn3/+Oa1ataJdu3YsXLgQlUr1wnLl5OTg5OREx44d\nefbk6yVLljB8+PBieTSFnzlzhi+++AInJyfxLPTFixeTkZHxwjK9DKGhoXTs2JHmzZvTr18/rly5\nUmr68+fP079/fxwcHPDw8GDDhg3F0uzbt48ePXpgb2+Pi4uL2lnjOTk5zJ49m7Zt2yKXy/H29iYp\nKemVt+tdo6CggMDAQFq1aoVcLmfMmDGkpqaWmue3336jY8eOyOVyPD092bhxo1p8XFwcw4cPx97e\nnrZt27J69Wq1+GffEXK5vELqAhVCGX1XLaMPHjxg3bp1ZGVlYW1trfZClpCQKB/4+fkRHR1NdHQ0\nQUFBLFq0iNOnT79tsV4ZmZmZDBw4kMjISAIDAzl//jwnT55k2rRp3Lp1i+TkZDGtlpZWmQbePXr0\nYM2aNZw9e5bVq1eza9cutm/f/sKy7du3D4CkpCTOnDnzwvkBdu3aha+vLy4uLhw4cICoqChWrFhB\ndnY2N27ceKkyX4TIyEgCAgIICAggIiICT09PvL29yczM1Jg+ISEBHx8fhg4dSmRkJAsXLmTBggUc\nOHBATBMaGsqcOXOYMmUKkZGRHDx4UO37M2/ePC5fvswff/zBmTNnMDMzw8fH56UGBO8TISEhHD16\nlO3bt3PixAkAJk6cWGL6I0eOsGTJEubPn090dDSBgYEEBQWJz3dBQQG+vr7Ur1+f8PBwgoODWbly\npdq1APV3RHR0NO3bt399jXxHqRDK6LtoGU1KSmLdunVkZ2fToEEDBg4ciJ6e3tsWS0JC4jVib29P\n/fr1uXnzphiWmJjI6NGjadmyJe7u7syePZvc3FwxPikpiQULFuDu7l4sXhAEfv75Z1xdXZHL5Xh4\nePD7778D0KtXLwC6dOmCXC5n2bJlAKSlpTFlyhTc3d1p1aoV48aN49GjR2J9Dx8+xNfXF0dHRzp3\n7szJkydLbdO6det4+PAhISEh2Nvbo6+vj5aWFk2aNGH27NlYWVmJaWUyGaNHjyYoKKjMR35++OGH\nODg4cOvWrTKlf5qtW7fSs2dP2rZty9atW184f1ZWFj/99BPe3t6MGDFCPP3OysqK7777Dicnpxcu\n80XZvn07nTp1wtXVFT09PUaOHIm+vj6HDh3SmP748ePUrVuX7t27o6Wlhb29PV26dGHTpk1A4TGs\nCxYswN/fn9atW6Ojo4OxsTE2NjZiGQcOHGDkyJFYWFhQqVIlxo4dy82bN4mKiiqTzDk5OXz55Ze4\nuLjg4ODAJ598UmwAdv78eQYNGoSbmxve3t5MnTpVjLt+/TojRoygVatWODs7a7Rgvw62bdvGyJEj\nsbKywsTEhG+//ZaTJ0+SmJioMf29e/ewsbHB3t4eALlcjo2NDdevXwcgIiKCpKQkxo8fT6VKlbCz\ns2PAgAEvNbAq71QIZfRdtIzq6OigpaVFo0aNGDBgALq6757CLCHxvtCtG8hkb+bXrdvLySgIAlFR\nUdy5c0f8eOXn5+Pj40PVqlU5duwY27Zt48KFCwQGBorxX375JZUrV2b//v3F4k+fPs0ff/zB9u3b\niY6OZvv27Tg6OgKF099QqFhER0fj7++PIAj4+/sjk8nYu3cvx44dw8jIiG+++UaUc8KECWhra/P3\n33+zYcOG5x7ZefLkSdzc3DA1NS1TPwwePJi8vDy2bdtWpvS3bt3iwoULODg4iGEhISH06NGj1HzX\nr1/n0qVLeHl54eXlxdGjR9WU7rIQHR1NRkbGc+t6lpCQEJycnEr8BQQElLms69evY2dnJ/4tk8mw\ntbUVFR5NPOuSoFKpxPSxsbGkpKTw6NEjunTpQuvWrfHx8SEuLq7U/ADXrl0rk8wqlYpOnTpx8OBB\nzp07R7du3dSmvIuUzb59+3LkyBGWLl1Kz549gULXtSFDhuDs7MzRo0c5deoU3t7eJdbl4+NTal/v\n2bOnTDKnp6eTlJREkyZNxLA6depgbGxcYl937dqVrKwsoqKiUKlUREZGcvfuXdzc3MR21qtXT21X\nHDs7O7XBKBQO6JydnenWrRu//vorSqWyTDKXJ949Le018C5tep+WlkaVKlWoVq0aX3zxBVWqVEFb\nW/ttiyUhIfGaWLFiBatXr0apVJKbm8uAAQNo1qwZAJcuXeLu3bts27YNQ0NDDA0N+eqrr/D392fa\ntGlcunSJe/fu8f3332NoaIiBgYFavK6uLnl5edy6dQtzc3MsLCywsLAoUZYrV64QExPD2rVrxZmY\nb7/9llatWvHgwQNkMhlnz57l0KFDmJiYYGJiwpdffskXX3xRYpmpqanFLIRt27YlOzsbpVLJ9OnT\n6d27txinp6fHN998w+zZs0UF5Fn27t3LwYMHEQSBnJwc2rdvrzaN7O3tXaqCArBlyxZsbW2xs7Oj\nUaNGmJqasnPnTnx8fErN92zbAKpXr17mPGWVr6xkZWUV22va1NS0xGn6Nm3aMGfOHEJDQ+nevTsX\nL17k0KFDojU9LS0NgL/++ouVK1fywQcfEBgYiK+vL3v27EFHR4f27duzcuVKmjVrhqGhIYsXL0Ym\nk5VY57MYGRmJlnmAkSNHsnLlSi5fvoy7uztbtmyhffv29OnTh9zcXPT09JDL5UDhIKpOnTpq16lN\nmzYl1vXrr7+WSabnkZWVBYCxsbFaeGl9bWFhQefOnRk2bJiosE+ZMoVGjRqJZT577UxMTMS6AMaP\nH8+HH36IsbExly9fZsKECWRmZqoNECsCFcIy+q5M09+5c4fg4GDRX8rCwkJSRCUkXgH79oEgvJnf\n/3dDLDO+vr5ERkbyzz//cPz4cf7991+mTJkCFPqNm5ubq+2eUadOHfLy8khNTeXBgweYmZlhYGCg\nMb5ly5aMHz+e4OBgWrduzRdffMHly5dLlCUhIQGFQkGbNm1Ey1GnTp3Q19cnKSlJXOxUq1YtMU/t\n2rVLbZ+ZmVmxRVInTpwgMjKSatWqafQz7Nq1K5aWlqxcuVJjmd27d2fVqlWcPXuW8PBw9PX1GTly\nZKlyPE12djZ79uzBy8sLAF1dXXr16sW2bdtEq5+Ojg75+fnF8ubn56OjU2jAMDc3B1Dze33TGBkZ\nFVsolZ6eXkxpKsLa2pqlS5eyfv162rRpw6JFi+jTpw9mZmbA/ylbQ4cOxcrKikqVKjF+/Hju3LnD\n3bt3gf9TqPr168fHH39MkyZNMDQ0FMt4Hrm5ucyYMYMOHTrg4OCAk5MT6enponKfmJiItbW1xryJ\niYnUq1evTPW8Soqsl88qnqX19fLly9mzZw+hoaHExMQQFhbG2rVrxWl4TdcuIyNDzVIql8upXLky\n2tra2NvbM27cOHbv3v0qm/ZeUCGU0Xdhmv727dts3rwZpVJJRkZGsWkQCQmJ8k+NGjX4+OOP+euv\nv8S/U1NTycnJEdPEx8ejr6+Pubk5NWrUIC0tjby8PI3xAAMGDGDz5s2cPn0aW1tbxowZAxQuFnoW\nS0tLKlWqxPnz54mMjBR/ly5dwsHBQbQAPr1yuiR/uSLc3Nw4deoU//333wv1xaRJk1i7du1zFT1z\nc3N69+5NRESEaNV7Hvv27SMzM5Nly5bh4uKCi4sLO3bsICEhgVOnTgGFfREfH1/sXRwXFyf6ucrl\nckxMTNi7d+8LtW3FihVqq6Of/U2bNq3MZdna2nL16lXxb0EQuHbtGra2tiXmadeuHbt27eL8+fNs\n2LCBlJQUnJ2dgUJl9enBzdPIZDKg0Ho3c+ZMjh8/zsmTJ3FxcSErK0ss43msWbOGiIgI1q5dS1RU\nFJGRkZiamop9bWlpKSq+z2JpaanmMvA8Ro4cWWpfl1WxMzU1pVatWsTExIhh9+7dIzMzU82f9mli\nYmLw9PSkQYMGyGQyGjZsSMeOHUWDk62tLXfv3iU7O1stT5HlVBMymaxC6gcVQhl925bRGzdusGXL\nFvLz83F0dKRnz57iQy8hIVFxePjwIQcOHBAViWbNmlG3bl3mzp1LTk4OycnJLF68mD59+iCTyWjW\nrBlWVlZs2LBBY/ylS5eIjIxEoVCgp6eHkZGRqISam5ujpaWl9tFv0qQJtra2zJo1S1TsUlNTxVXn\nNWrUwNnZmaCgIDIzM3n06JG48Kkkhg8fjoWFBT4+Ply8eBGFQoFKpeLatWulTus6Ojri5uZWbKub\nZ0lPTycsLIwaNWpQpUqV5/YxFC5c6tGjB3v37iU0NJTQ0FD+/PNP2rRpI/qquru7o1AoWLZsmehS\ncPjwYY4ePSq6FRgZGfHdd98REhLC2rVr1Sx7gYGBREZGaqzf19dXbXX0s78ZM2aUqR0A/fr149Ch\nQ4SHh6NQKFi1ahUKhYJOnTqVmOfSpUsolUpycnLYtGkTJ0+exN/fHwB9fX369OnD+vXruX//PgqF\ngsWLF9OwYUPRIhkfH09KSgqCIIiW/D59+lC/fn3g/7YNO3funMb6MzMz0dPTw8zMDKVSydKlS9Us\nhJ9++ilHjx4lNDQUhUKBQqEgIiICgJ49exIbG0tISAg5OTkoFIpSd0JYtWpVqX1dkiuIJvr378/K\nlSuJj48nIyODoKAgXF1dS5wdcHBw4NChQ+Iz9u+//3L48GHRx7dFixbUqlWLhQsXkpuby9WrV9m6\ndSt9+/YFCu/tY8eOkZWVhSAIXL16lSVLltC1a9cyy1xuEMoxkZGRQgABwpN7T96aDE+ePBFmzpwp\nBAQECH/++aegUqleW105OTlCZGSkkJOT89rqeBepiO2W2vx+8Nlnnwl2dnaCvb29YG9vL7Ru3VoY\nO3askJiYKKa5d++e4OPjIzg7Owtubm7CzJkzhezsbDH+1q1bwoABAzTGnzlzRujdu7dgb28vODo6\nCgMHDhT++ecfMW9wcLDQpk0bwdHRUVi+fLkgCIKQlpYmBAQECO3btxfs7e2FDh06CFOnThXzJCcn\nC97e3oKDg4Pg6ekpbNu2TWjUqJEQHx9fYjvT09OFwMBAoVOnTkLTpk2F1q1bC/369RN+//13ISsr\nSxAEQTh79qzw0UcfqeW7e/euYGdnJ7Rv314MmzRpktC4cWOhadOmQvPmzQVnZ2dh5MiRwvXr19Xa\n1bVrV42yXL16VWjUqJFw7dq1YnEnT54UGjduLCQnJwuCIAjXrl0TRo0aJbRu3VpwcnIS+vbtKxw9\nerRYvlOnTgnDhw8XHBwcBAcHB6Fr167C4sWLhYyMjBL75GUo6R7/448/BA8PD6Fp06aCl5eXcPny\nZTEuMTFRsLe3FyIiIsSwkSNHCg4ODoK9vb0wdOhQ4dKlS2rl5eXlCT/++KPQokULwdnZWfDx8RHu\n3bsnxh89elRo166d0KxZM8Hd3V34+eefBaVSKcafP39ecHJyEp480fxtffjwoTB8+HDB3t5ecHNz\nE1atWiV07NhR2Llzp5jmzJkzwoABAwRHR0fB0dFRmDhxohgXExMjDBs2TGjRooXQokUL4YsvvnjB\nnnw58vPzhblz5wrOzs6Cvb294O/vLzx+/FiMDwsLE+zt7cW/lUqlEBQUJD5L7u7uwpw5cwSFQiGm\nuXv3rjB06FChWbNmgouLi7Bq1SrxOicmJgr9+vUTr5Wnp6ewZMkSIS8v7420920QGRmpMVwmCOXX\nHhwVFcVep718+/BbDD94eycaRURE8OTJEzr0tDdpAAAgAElEQVR27PhaLaK5ubnExMRgZ2dX4jRM\neaQitltqc8VoM1TMdlfENsP70+7FixdjZGT0Qn68JfG+tPlVUhHbXERUVJS448fTvH1nyjfA2/AZ\nvXjxIpUrV8ba2poWLVq88folJCQkJCReB+PGjXvbIkiUMyqEz+ib3topKiqKsLAwNm/e/MJO/RIS\nEhISEhISFYlybxkVtEBL+83p3OfOnROP+mrXrh2VK1d+Y3VLSEhISEhISLxvlHtlFJ03t2r9zJkz\n4hFtXbp0oWXLlm+sbgkJCQkJCQmJ95Hyr4xqvxllVBAE4uPjgcINmzU56EpISEhISEhISKhT/pVR\n3dc7RS8IAkqlEj09Pby8vLh79y4NGjR4rXVKSEhISEhISJQXyv0CJtlrVEYFQeDw4cP89ttvZGdn\no6OjIymiEhISEhISEhIvQAVQRl/PNL0gCBw4cIAzZ87w6NEjtePzJCQkJCQkJCQkyka5V0a1XoMy\nKggC+/bt4/z582hra9O/f3/JIiohIfHeIZfLiY6OfttivBR5eXl4enpy586dtybD/PnzWbRo0Vur\nX0KivFD+lVG9V6+MHjlyhKioKHR0dPj000+xsbF55XVISEiUD65cucKYMWNo3bo1crkcDw8PxowZ\nQ3h4+NsWjejoaORy+Wsr38bGhpYtW5Keni6GPXjwABsbGxISEgDYtWsXtra2yOVy5HI5rVq1YtKk\nSWp5NLFu3Trs7e358MMPxTCFQkFISAg9evSgefPmtGrVit69e7N8+XKxvKJz1Tt37kx+fr6YNzIy\nUu1dvmTJEho3bizK5erqyrRp08jNzRXTjBo1ik2bNpGcnPxS/fP5559ja2sr9kURERERNG7cuFj6\nc+fOFQu/e/cuEyZMwNXVFblcTocOHfjuu+/E89JfN5cvX6Zv3740b96cjh07EhYWVmr6xMRE/Pz8\naNmyJS1btmT27NkolUq1NDExMQwfPhy5XE6LFi3w9fUV444fP87QoUNp2bIlLVq0YNCgQURGRr6W\ntr1rhIaG0rFjR5o3b06/fv24cuVKqemPHz9Onz59cHR0xNXVlZkzZ5KXlyfG5+Tk8N133+Hk5IST\nkxNTpkxRu7+ffQbkcjlBQUGvpW3lXhmVvQZl1MHBAXNzcwYOHChZRCUkJErk9OnTDBw4ECsrK3bu\n3MmFCxfYvXs33bt35/Dhw29bvDdGcHBwqfFWVlZER0cTHR3NgQMHSEtLY/369SWmLygoYOPGjfTv\n318tzMfHh9DQUCZPnkx4eDjh4eEsWLCAjIwMbt68qVbGkydP2LJlS6lyOTs7i3Lt3LmT6Oholi9f\nLsZXrlwZNze355ajiXv37hEeHk7lypXZvn37C+cHuHHjBl5eXujq6rJ582YuXLjAzp07adKkCceP\nH3+pMl+EjIwMRo0ahaenJxEREUyfPp2AgIASre0FBQX4+vpSs2ZNTpw4QVhYGP/88w8bNmwQ0/z7\n778MHTqUzp07c/r0ac6cOYOfn58Y/99//zFkyBAOHTpEeHg43bt3Z9SoUdy/f/+1t/dtEhkZSUBA\nAAEBAURERODp6Ym3tzeZmZka0z9+/Jgvv/wSLy8vIiIi2LFjB+fPn1e7f2fPnk1sbCwHDhzg4MGD\n3Llzhzlz5qiV8/QzEB0dzbfffvta2lfulVFtvVfTxIKCAi5cuIAgCJibm+Pv7682IpeQkJB4loCA\nAHr27MnEiROpVasWMpkMY2NjOnfuzNSpU8V0+/bto2fPnjg4OIgWuOzsbDF+7Nix7N27V/y7yLr3\n4MEDoHCP4969e+Pg4EDLli0ZPny4mHb9+vV4eHggl8txc3Nj4cKFYpyNjY1oVXrw4AEjRoygVatW\nODo6MmjQIDXLy5IlSxg2bBgLFy6kdevWtG7dml9++eW5feDn58fGjRuLWf9KokqVKnh4eIhb5Wni\nypUrpKenq1l19+zZQ2RkJCtWrMDFxQVDQ0NkMhn169dn0qRJODk5qZXh7+/P0qVLS/yYP0v16tVx\ndXUtptS6uLi81MBi69atNGjQAB8fH3bu3KlmpS0rc+bMwc7Ojjlz5mBlZYVMJqNKlSoMHjyYYcOG\nvXB5L8pff/1FpUqVGDVqFHp6eri4uNCxY0e2bdumMX1sbCw3b95k3Lhx6OvrU6NGDT777DNOnDgh\nWuyWLVtG27ZtGThwIIaGhujq6tKsWTOxjJ49e9KpUydMTU3R0dFh0KBBGBoacvny5TLLvXDhQjp0\n6IBcLqdjx46sXbtWLT4hIYGxY8fi6uqKk5MTn376KWlpaQCkpqYyZcoU2rVrh4ODA5988skbcRXZ\nvn07nTp1wtXVFT09PUaOHIm+vr64t/mzPHjwAIVCQb9+/dDS0qJGjRq0a9eO69evA5Cbm8vu3bsZ\nN24cH3zwARYWFowbN47Q0FA16+mbotxv7aSt/78ro/n5+ezYsYMbN26QmppKx44d0dIq93q8hMR7\nw6Zum7j15603UlfDrg0ZtG/Qc9PFxsZy7949ZsyY8dy0xsbGLFiwgPr16xMfH8/o0aMJDg7mm2++\nKZNMEydO5Ouvv6ZPnz4olUrRMhUbG8uCBQvYsWMHDRs2JD09vcQPp0qlYtCgQbRp0waZTMb8+fMZ\nM2YMf/31F7q6ukChdaZLly6cPHmSK1euMHjwYFxcXErdV9nOzg5PT08WLFjAzz///Ny2pKamcuTI\nkVLdn2JiYqhXrx7a2tpi2MmTJ2natCl16tR5bh0Anp6e7N+/nxUrVjBhwoTnpk9MTOTkyZP06tVL\nLbxRo0bcunULhUKBnp4ekZGR+Pr6snv3bmrVqqWxLKVSyR9//MGoUaPo2bMnCxcu5MiRI7i7u5dJ\ndiicYj1//jzTp08vcx5AlK8katasyZ49e8pU1vXr1/noo4+Qyf5vBtLOzq7EqXpBEIqFqVQq8vLy\niIuLo1mzZpw7dw4PDw8GDRrEv//+i5WVFV999RWurq4ay7xx4wZpaWk0atSoTDID1K9fn02bNlGt\nWjXOnj2Lj48P9evXx83NjZycHIYNG0bbtm3Zv38/lSpV4sqVK+jq6qJSqRg9ejTVqlVjx44dmJub\nc/PmTYyMjDTWExISQkhIiMa4goICunfvzsyZM8sk8/Xr1/nkk0/Ev2UyGba2tqJy+SwfffQRbdu2\nZcuWLQwaNIjk5GSOHj0qDlRjY2PJy8vDzs5OzNO4cWNyc3OJjY3F1tYWgH/++YeWLVtiZGREmzZt\nGD9+PObm5mWS+UUo98ro/+ozqlQq2bZtG7dv38bAwECjH4+EhITEs6SmpgJQrVo1MezIkSNMmjQJ\nQRBQKBSiNedpJaRu3boMGjSI0NDQMtelp6fHvXv3ePToEVWrVhVPf9PR0UEQBG7dukWtWrUwNTXF\n3t5eYxm1atVSU56++uorfv/9d+Li4kR3pHr16jFw4EAA7O3tsbW15cqVK8895OPrr7+ma9euXLp0\nSa0/ikhISBAtlxkZGWr1aCI9PR1jY2O1sNTUVKpXr64W9umnn3L79m3y8/Px9vZWm+4FmDRpEsOG\nDWPQIM2Di4iICJycnFCpVGRlZWFvb4+Xl5daGmNjYwRBICMjAwsLC5ycnJ7rw3jo0CHS09Pp1asX\n5ubmtGvXjm3btr2QMpqenk5BQYHG/iyNsshXVrKysjAxMVELMzExKdHabG1tTd26dVm4cCGTJk0i\nNTWVTZs2AYh50tLS2Lt3LyEhIdjb27Nv3z78/PzYu3dvsYHG48ePGTt2LF988QX16tUrs9xPDyha\nt25Nu3btCA8Px83NjWPHjpGXl8f333+Pjk6hilT0zFy6dIkrV65w9uxZsd1FSpsmvL298fb2Lhae\nm5tLTEyMmiL4PDT1tampaYl9raWlxSeffMKsWbOYO3cuBQUF9OjRgz59+ojlAWplFv2/qMwuXbrg\n5eVFzZo1SUhIYMaMGfj5+bF582a1AciroNwrozr6L99hCoWCLVu2EBsbi6GhIUOGDKFGjRqvUDoJ\nCYlXQVkslW8aMzMzAJKTk6lfvz4AHTp0IDIyksjISAYPHiymPX36NMuWLePOnTsoFApUKtULWR+W\nL1/OihUr6NGjB+bm5vTv35/hw4djZWXF/Pnz2bx5Mz/88AM2Njb4+/trtDKlpqYyd+5czp8/T3p6\nujj7U6RUA1StWlUtj6GhofhRKw1LS0s+++wz5s6dq+YmUETt2rXF6ca8vDxWr17NtGnTaN68OZaW\nlsXSa/oIm5mZFfMbLPLlHD58OAUFBcXKsbe3p3379vz8888MGDCgWHyLFi3EKdzMzEwWLVrEwIED\n2bNnD3p6emK4TCYrpiiUxtatW2nXrp14jfv27Yuvr6/oyqCjo4NKpaKgoEDN+pufny8qSKampmhr\na5OSklLmel81RkZGJCYmqoVlZGQUGygUoaOjQ3BwMHPmzMHDw4PKlSvTu3dvbty4IT4vRkZGuLu7\n06JFCwB69+7NmjVrOHnypNozk5yczBdffIGLi0uZZxCKWL9+Pdu3b+fBgwcIgkBubi49evQACi3g\ntWvXFvv5aRISEjA3N3+ha/2qMDIyIiMjQy0sPT29xJmAs2fPMnnyZJYsWYKrqytpaWn88MMPTJ48\nmaCgINGam5GRgampqfh/QLx+DRs2FMuzsrJi1qxZtG3blvj4+DLPQJSVcj/XrFNJ+/mJSiA+Pp67\nd+9ibGzM8OHDJUVUQkKizFhbW2NlZcW+fftKTadQKPD396dbt278/fffXLhwodi0caVKlcjJyRH/\nflYBsbW1ZdGiRYSHhzNjxgwWLlwortb39PRkzZo1nD17lo8//hg/Pz+1sopYuHAhDx8+ZNu2bVy4\ncIG///4b0Dy1+jL4+vpy586dEn3citDX12fAgAFkZGSUuBCmcePG3L17V03BbNu2LVeuXOHevXsv\nJNc333zDwYMHuXr1aqnpjI2N6d+/P3fv3lXzG7116xYNGzYUldPnERcXx7lz5zh9+jQuLi64uLgw\nZcoUBEFg586dQKGV+ukjpp/Oa2VlBRTeE87Ozmq+xGUhMjJSbXX0s79u3bqVuSxN08QxMTGlWgvr\n16/PqlWrCA8P58CBAxgYGGBmZkbdunXFMjVZ3Z4OS0hIYPDgwbRt25Zp06a9kJUuKiqK+fPnM336\ndM6ePUtkZCQeHh7ifW5paUlCQoLGwUvt2rVJTU0ts5/xihUrNPZxq1at+Pzzz8s8RQ+F/fL0PSoI\nAteuXSuxr4uug7u7O9ra2nzwwQf079+fY8eOAYXvJ319fWJiYsQ8V69excDAAGtra41lFvXzq3on\nPE0FUEYNXjhPUUfXr18fLy8vhg8fXswiICEhIVEaMpmMadOmERYWRlBQEPfv30cQBHJycrh06ZKY\nTqlUolAoMDU1xcDAgNu3b6utLobCD8eBAwfIysoiNTVVbUWsQqHgjz/+IDU1FZlMhqmpKVpaWmhr\na3Pnzh1OnDhBTk4Ourq6mJiYIJPJNPq8Z2ZmYmBgQOXKlcnKymL+/PmvtD9MTEzw9/dn2bJlpaZT\nKpVs374dLS0t0aL8LE2bNsXExERNWe3evTv29vb4+vpy5swZsrOzEQSB2NjYUq2HVlZWDBo0SK1P\nNZGTk8OOHTswNDRUswqdPn2aDh06lJr3abZu3Urt2rU5ePAgoaGhhIaGEhYWhr+/P2FhYeTn51O9\nenXatGnD3Llzefjwoah4rF69Ws1vcPLkyVy5coXvv/+e+Ph4BEEgPT2dzZs3s27dOo31Ozk5qa2O\nfvb3vMHT03Tq1Ins7Oz/196dRzV5pm0Av1BEVKCOis4obtUaBIREKGABBYsgO0wVhSq01To6Vh03\nBOmo9VjFMtYRZxjEBVzQEdcoMoJ2rBgVFaz1AwbcRhZpUYNTFoWQ5Pn+6CHHNFB9yWbg/p3DOeXN\nY3JdROjtu4Fdu3ZBIpHgypUrOH/+vNJdDn6prKwMjY2NkEqluHLlCnbs2IHw8HDF38nIyEicP38e\nN2/ehFwuR1ZWFsrLy+Hh4QHg56vtIyMjERAQgFWrVrX5GpMnT8b27dvbfKyhoQHdu3dHv379YGRk\nhG+//RZ5eXmKxz09PWFiYoJNmzahvr4eUqkUt27dQkNDA+zs7GBjY4P4+HiIxWLI5XKUlpa2e2uv\n+fPnt/k1zs/PR1pamtJFjK8yffp0xR0EJBKJ4ms+ZcqUNtfz+XyUlZVBJBKBMYba2lpkZmYqTg0w\nNTVFcHAwkpKSIBaLIRaLsW3bNoSEhKBnz54Afr5ArfXISE1NDdauXQtbW1uN7xUFusIwasqt4osX\nL7Bnzx7Fv3xtbW3Rv39/bUQjhHRyEydOxMGDB/Hw4UOEhYUp9jzdvHlTMSz06dMH69atQ2JiIgQC\nAb744gsEBgYqPU/rFbHu7u6YPXu2yt6r7Oxs+Pn5QSAQYMGCBVi0aBGcnZ3R0tKC5ORkxVXB+/fv\nR1JSkuJ/Ni9bvHgxamtr4eLiguDgYAgEAqVDxJowc+ZMvPXWWyrbKysrlfYa5eTkYMmSJe3uoene\nvTtmzZqFo0ePKrYZGxtj9+7dCAoKwsaNG+Hq6ooJEyZg2bJlCAoKwuzZs9vNtWDBgjb39ly/fl2R\na+LEiSgpKUFqaqrisGZdXR3y8vKUzm9t3fPY1m/la/2HQ3R0NAYOHAhLS0vFR3R0NJ4/f47CwkIA\nwJYtW2BpaYnw8HA4Ojpi2bJliIiIwMcff6x4Pmtraxw9ehRNTU2YOXMmxo8fj9DQUBQVFcHT07Pd\nvppiYWGB1NRUnD17Fk5OTvjzn/+MdevWKd3lICAgACkpKYrPz507h8mTJ8PR0RGbNm3CypUrlc6V\n9fPzw/Lly7F8+XI4OjoiPT0dKSkpij3Cu3btQk1NDfbt26e0t/HUqVMAfv4ai8ViODs7t5nZw8MD\nISEhmD59uuLvmre3t+Lx3r17Y+/evfjhhx/g4+MDV1dXfPXVV5BKpejWrRtSUlJgamqKkJAQxb05\nX77zhbY4OTlh7dq1+Pzzz+Hk5IScnBykpqYqDqlXV1dDIBAozgd2dHTEunXrkJCQAEdHRwQEBMDE\nxAQJCQmK51y9ejVGjBgBX19f+Pr64u2338bq1asVj+fk5CAgIAB8Ph/h4eHo27cvUlJSNH6+KAAY\nMW3sb31DFBYW4j+p/4dZOz56rfWNjY3Yv38/ampqYGlpifnz5xvUVfMvnxRtasp9j7Ch6oq9qXPX\n6Ax0zd6v07mpqQnBwcFISUnR2232tmzZgm7dumHp0qUaeT56r9XvfPXqVaSlpbV7FfuboCu+z60K\nCwvbvOCx01/AZNLr9YbJhoYG7Nu3D0+ePEH//v0xa9YsgxpECSGkKzE1NUVubq5eM3C9cIZoX+s9\ncIlh6fTDqPFrDKPPnz9Heno6xGIxLC0tERUV1e7VgIQQQgghRHM6/TBq2ufVFU1NTTF48GAYGxtj\n9uzZ7d7AlhBCCCGEaFanH0Z7/MqtnZ49e4Zu3bop7nUmkUi63PkbhBBCCCH61OlPijQ1a3vefvr0\nKdLS0rBv3z7U19ejW7duNIgSQgghhOhYpx9Ge/ZR3TP6+PFjpKeno76+Hubm5q99s2JCCCGEEKJZ\nnf4wfU8z5WH0xx9/xP79+/H8+XOMHDkSM2fOpGGUEEIIIURPOv0wavrSnlHGGM6cOYPnz59j9OjR\nCA8PR48ePfSYjhBCCCGka+v0w2jPvv0U/21kZITp06dDJBLBx8cHxsadvj4hhBBCyBut058z2vs3\nfVFeXo7Tp09DLpfDwsIC/v7+NIgSQgghhLwBdDqMymQybN68Ga6urhAIBFi0aBFqa2vbXZ+Xl4eA\ngADY29sjMDAQIpGI82v++NNPyMjIwM2bN3Hr1i114hNCCCGEEA3T6TCampqKf//73zhy5Ajy8vIA\nADExMW2uraysxKJFizBv3jwUFBRg3rx5+Oyzz1BVVcXpNU/9KwctLS3g8/ng8/lqdyCEEEIIIZqj\n02E0MzMTc+fOxdChQ2Fubo6VK1fi0qVLePTokcraEydOwNbWFiEhITAxMUFwcDBsbGxw8uRJTq8p\nk8ng6OiI4OBg+l3zhBBCCCFvGJ2dOFlXV4fq6mrY2dkptg0bNgxmZmYoLS3FkCFDlNaXlpbC1tZW\naZuNjQ1KS0s5vS6fz8f777+P5ubmjoc3EK0du0LXl3XF3tS56+iKvbtiZ6Br9qbOBNDhMNrY2AgA\nMDMzU9puYWGBhoaGNtebm5urrL137x6n17WyskJJSQnHtIaN69eos+iKvalz19EVe3fFzkDX7E2d\nuzadDaN9+vQBAJXBs66uTmVAbV1fX1//Wmvb4+jo2IGkhBBCCCFEV3R2EqWFhQUGDx6M4uJixbaK\nigo0NDSAx+OprLe2tlbZo1lSUgJra2utZyWEEEIIIbqh0yt6wsPDsXPnTlRWVqK+vh6JiYlwd3eH\nlZWVytrQ0FAUFRUhKysLEokEp06dQklJCUJDQ3UZmRBCCCGEaJERY4zp6sVkMhn+8pe/4Pjx45BI\nJHBzc8P69evRr18/nDp1CmvXrsV3332nWJ+Xl4fNmzejsrISQ4cORVxcHNzd3XUVlxBCCCGEaJlO\nh1FCCCGEEEJeRjfeJIQQQgghekPDKCGEEEII0RsaRgkhhBBCiN7QMEoIIYQQQvTGYIdRmUyGzZs3\nw9XVFQKBAIsWLUJtbW276/Py8hAQEAB7e3sEBgZCJBLpMK3mcOldU1ODBQsWwMvLCzweD0KhUMdp\nNYNL54sXLyIqKgouLi549913ERkZiYKCAh0n1gwuvQsKChAWFgZnZ2c4OjoiLCwMubm5Ok6sPq7f\n160OHjwIHo+H5ORkHaTULC6dr127Bh6PB4FAoPiYOXOmjhNrBtf3WiwWY9WqVXBxccH48eMREhKC\nmpoaHSZWH5fOKSkpSu+zQCAAj8fDhg0bdJxafVzf6927d8Pb2xsCgQA+Pj7IyMjQYVrN4Nr50KFD\n8PX1hUAgQGhoKK5du6bDtG8AZqCSk5OZj48Pq6ioYHV1deyzzz5jc+bMaXNtRUUFs7e3ZydPnmTN\nzc1MKBQyBwcHVllZqePU6uPSu6amhh04cIAVFBSwiRMnspMnT+o4rWZw6SwUCllubi776aefWEtL\nC8vIyGB8Pp9VV1frOLX6uPR++vQpq6qqYnK5nMnlcnb9+nVmb2/P7t27p+PU6uHSuVVVVRXz9vZm\ngYGB7O9//7uOkmoOl875+fls7NixOk6oHVx6NzU1scDAQBYfH8/EYjGTyWTszp07rL6+Xsep1dOR\nv9+tHjx4wHg8Hvv++++1nFLzuPQ+f/48c3BwYN999x1jjLGbN28yBwcHJhKJdBlZbVw6Z2dnMxcX\nF1ZSUsKkUik7ePAgc3BwYI8ePdJxav0x2GHU09OTZWZmKj4vLy9nY8aMYVVVVSprt23bxiIiIpS2\nRUREsO3bt2s9p6Zx6f0yLy8vgx1GO9q51XvvvcdycnK0FU9rOtpbJpOxGzduMDs7O/bNN99oO6ZG\ndaRzdHQ0O3PmDJs1a5ZBDqNcOnemYZRL70OHDrGJEycyiUSiy4gap87PsoSEBBYWFqbNeFrDpfee\nPXtYeHi40rbw8HC2a9curefUJC6dFy9ezL788kulbV5eXgY5o3SUQR6mr6urQ3V1Nezs7BTbhg0b\nBjMzM5SWlqqsLy0tha2trdI2GxubNte+ybj27gzU7VxWVoZnz55hzJgx2oypcR3t7eTkhHHjxuHD\nDz+Eg4ODQf2SiI50/uc//4levXrB399fVzE1qiOdZTIZJk2aBDc3N8ybN88gv/e59r527RqGDx+O\n2NhYuLi4YOrUqUhPT9dhYvWp87NMIpHg+PHjmDFjhrZjahzX3v7+/mhsbERhYSHkcjkKCgrw8OFD\neHh46DK2Wrh2Zj/vGFTZbojf2x1lrO8AHdHY2AgAMDMzU9puYWGBhoaGNtebm5urrL137572QmoB\n196dgTqdxWIxFi9ejE8++QQjRozQVkSt6GjvgoICSCQS5OXl4cGDB+jevbtWc2oS187V1dX4xz/+\ngczMTJ3k0waund9++20IhUKMHj0az58/x86dOxEdHY1Tp05h0KBBOsmsCVx7P3v2DNeuXcPq1aux\nadMmlJWVYe7cuejXrx+Cg4N1klld6vwsO3v2LFpaWhAYGKi1fNrCtXf//v3h6+uL6OhoyOVyAMDq\n1asNaocC185eXl5ISEhAcHAwrK2tcfjwYVRXV2PYsGE6yfsmMMg9o3369AEAlTe1rq5O5c1vXV9f\nX/9aa99kXHt3Bh3tXFNTg6ioKLi5uWH58uVazagN6rzXJiYm8Pb2xo0bN3DkyBGtZdQ0rp0///xz\nLFiwwKCGsF/i2tnS0hLW1tYwNjaGhYUFli9fjr59+yIvL08neTWlIz/DBw0ahOjoaJiYmGDcuHEI\nDg7GN998o5O8mqDO9/Thw4cRFBSkeA5DwrV3cnIyTp8+jZMnT6K4uBhCoRDp6emd+mdZaGgo5syZ\ngxUrVsDd3R0lJSV477338Jvf/EYned8EBjmMWlhYYPDgwSguLlZsq6ioQENDA3g8nsp6a2trlJSU\nKG0rKSmBtbW11rNqEtfenUFHOldVVeHDDz/ExIkTsWbNGhgZGekqrsZo4r2WyWQoLy/XVkSN49r5\n8uXL2Lp1K1xcXODi4oKbN28iNTUVkZGRuoytlq74PQ1w7z127Ng2v48N6Xu7o+/1vXv3UFBQgIiI\nCF3E1DiuvYuLi+Hj44PRo0fDyMgI77zzDry9vXHhwgVdxlYL185GRkaYN28ecnJycO3aNaxbtw53\n796Fs7OzLmPrlUEOowAQHh6OnTt3orKyEvX19UhMTIS7uzusrKxU1oaGhqKoqAhZWVmQSCQ4deoU\nSkpKEBoaqofk6uHSGwCam5vR3NwMxhikUimam5shlUp1nFo9XDrfv38fkZGRCAgIwKpVq/SQVnO4\n9M7JyUFZWZniPc7MzER+fr5BnTMKcIvMuHIAAAp1SURBVOt88eJFCIVCxYednR0iIyORlJSkh+Qd\nx6Xz1atXUV5eDrlcjsbGRmzfvh1isdjg3meAW++wsDD873//Q0ZGBmQyGUpLS3H69Gn4+PjoIXnH\ncf35Dfx8XjSfzze4nScv49J7/PjxOHfuHB4+fAjg55/p58+fV7nu403HpXN9fT3u378Pxhhqa2ux\nbt06mJubIywsTA/J9US/1091nFQqZQkJCczZ2Znx+Xy2cOFCJhaLGWM/396Hz+crrb948SLz9/dn\n48aNY/7+/uzSpUv6iK02rr3HjBmj8pGUlKSP6B3GpXNsbCwbM2YM4/P5Sh9CoVBf8TuMS+/9+/ez\nKVOmMD6fz959910WHh7OsrOz9RW9w7j+/X6ZoV5Nz6VzWloa8/T0ZA4ODszV1ZV98sknBnmrH8a4\nv9f5+fksJCSEOTg4sClTprADBw7oI7ZauHZ+8eIFc3JyYsePH9dHXI3h0rulpYUlJiYyLy8vxufz\n2aRJk9imTZsM7k4KXDpXV1ezgIAAxc/vFStWsCdPnugrul4YMdbGJVyEEEIIIYTogMEepieEEEII\nIYaPhlFCCCGEEKI3NIwSQgghhBC9oWGUEEIIIYToDQ2jhBBCCCFEb2gYJYQQQgghekPDKCGkU4uI\niMD69ev1HUMtV65cAY/HQ21t7a+uW7FiBf7whz/oKBUhhGiGsb4DEEJIe2JjY3HixAmV7SkpKfDy\n8tJDIlVSqVTpt8P07t0bw4YNQ3R0NH7/+99r5DWcnJwgEokUv6taKBQiLi5O5dccr127Ftq+dfQv\n+/bq1QtDhgzB9OnT8dFHH3F6ruTkZJw4cQLnzp3TcEpCiCGhYZQQ8kZzcXHBli1blLa99dZbekrT\nvg0bNsDT0xONjY3IzMxEXFwcLCws4O3trfZzm5iYwNLS8pXrzM3N1X6t19Xat6mpCZcuXcKGDRtg\nZmaGadOm6SwDIaRzoMP0hJA3Wo8ePWBpaan0YWJiAgC4ffs25syZA1dXVwgEAkybNg0ikehXn+/s\n2bMICgqCvb09nJ2dERkZiR9//FHx+K1btzB79mw4ODjA3d0dMTExrzw8Dvw8CFpaWmLEiBGIiYmB\nlZUVcnNzFY8fPnwYvr6+sLOzw+TJk7F79+7XzvXyYforV64gJiYGMpkMPB4PPB4P8fHxAJQP0x88\neBAuLi5oaWlRep2vvvoKwcHBGus7dOhQREZGYvTo0Upfe5lMhvj4eHh7e8Pe3h7e3t7YunUrJBIJ\nAODIkSPYtm0bKioqFD2Sk5MBABKJBF9//TU8PT3h4OCAkJAQ/Otf/3plJkKIYaJhlBBisBobGxEY\nGIgDBw7g+PHjcHNzw/z581FeXt7m+pqaGixfvhwffPABsrOzkZGRgbCwMMXjpaWl+Oijj+Dh4YGT\nJ09ix44dePLkCRYuXMj58HfPnj0Vg2Bubi7Wr1+PiIgIZGVlYcGCBdi2bRsOHz78Wrle5uTkhDVr\n1qB79+4QiUQQiUSIi4tTWefv74/Gxkbk5eUptsnlcmRlZSE0NFRjfeVyOUQiEf773//C2NhYabul\npSW2bNmC7OxsxMbG4tixY9i5cycAICgoCJ9++imGDBmi6NF6mD8uLg4ikQgJCQnIyspCVFQUYmJi\ncPny5dfKRAgxLHSYnhDyRrt69SoEAoHi85EjR+L48eMAgAkTJiitXbp0KS5cuICcnBzMmzdP5blq\namoglUrh5+eHQYMGAQDeeecdxeM7d+6En5+f0p/dvHkzPDw88J///Ac2NjavzNvS0oJjx47h/v37\n+PjjjwEAu3btQlBQkGLYGjFiBB48eIAdO3ZgxowZr8z1MhMTE5iZmQHArx6679u3Lzw9PSEUCvH+\n++8DAPLz8/H06VMEBgaq3TcmJgZxcXGQSCSQSqXo1asXoqKiFI/36NEDf/rTnxSfW1lZoaqqCocP\nH8bChQthamqK3r17o3v37ko9Hj58iDNnzuD8+fOwsrICAAwdOhTff/89Dhw4ADc3t3YzEUIMEw2j\nhJA3mkAgwMaNGxWf9+jRQ/HfYrEYSUlJyM/Ph1gshkwmQ3NzM6qrq9t8LhsbG7i4uMDPzw9ubm5w\ndXXF1KlT0b9/fwBAUVERHj16hLNnz6r82fLy8tcazpqbm2Fqaor58+crzp+8d+8epk+frrTe2dkZ\naWlpePHixStzdVRISAiWLVuGuro6WFhYQCgUYsKECRg4cKBG+np4eODJkydITEyEv78/7O3tldYc\nOnQIR48eRXV1NZqamiCVStGt268fkCsqKgJjDEFBQUrbW1paMHz48NetTggxIDSMEkLeaKampu0O\nITExMRCLxYiNjcXgwYNhamqKpUuXqpwn2crY2Bh79+7FrVu3cPnyZRw7dgxff/019u7dCzs7OzDG\n2r0qfMCAAb+as3U46927NwYMGAAjIyPFYy//d0dyddSkSZPQu3dvxfmoubm5+OKLLxSPq9N3wIAB\nGD58OIYPH46//e1vmDp1KmxtbeHk5AQAyMrKwsaNG7Fy5UqMHz8eZmZmOHv2LJKSkn71eeVyOYyM\njHD06FGlw/6A8j9ECCGdBw2jhBCDdePGDaxdu1Zxm6fGxkZUVVVh7Nix7f4ZIyMjCAQCCAQCLFy4\nEMHBwcjKyoKdnR1sbW1x586dDu2Bax3O2jJq1CgUFhYq7R29fv06hgwZgl69er0y1y/16NEDcrkc\njLFfHXRNTEzg5+cHoVAIU1NTAMCUKVMUj6vT92WWlpaYMWMGNm7ciGPHjsHIyAg3btyAg4OD0qH7\nqqoqlR4ymUxpm62tLRhjePz4scppGISQzokuYCKEGKyRI0dCKBTi7t27KCkpwdKlS1WGm5cVFBRg\nx44duH37Nqqrq3HhwgU8evQIo0aNAgDMnz8fxcXFiI+PR1FRESoqKiASiRAfH4+mpqYO5/z0009x\n+vRp7N27Fw8fPsSRI0eQkZGhOFfzVbl+ycrKCowxXLhwAbW1tWhsbGz3tUNDQ1FYWIhdu3bB19dX\nMfxqum90dDTu3LmjOOQ/cuRIFBcX49tvv0V5eTnS0tJU7idqZWWFx48f4/bt26itrUVTUxNGjRqF\n4OBgxMbGIjs7G5WVlSgpKUFGRgaOHDnCKRMhxDDQnlFCiMHavHkz1qxZgw8++AADBgzAnDlzFLcO\naou5uTmuX7+O9PR01NfX47e//S3mzp2rOLeTx+MhIyMDf/3rXxEdHQ2pVIrf/e53cHd3VzlkzMWU\nKVOwZs0a7NmzB4mJiRg4cCCWLFmCGTNmvFauX7K3t0dUVBTi4+NRW1uLadOm4csvv2xzLZ/Px/Dh\nw1FWVqZy1b0m+w4aNAhBQUHYtm0bfHx8EBkZibt37ypuQ+Xp6YlFixYpnf/r7e0NX19fzJ07Fz/9\n9BOWLFmCP/7xj9i0aRNSU1OxdetW/PDDD7CwsMDYsWMxd+5cTpkIIYbBiGn713UQQgghhBDSDjpM\nTwghhBBC9IaGUUIIIYQQojc0jBJCCCGEEL2hYZQQQgghhOgNDaOEEEIIIURvaBglhBBCCCF6Q8Mo\nIYQQQgjRGxpGCSGEEEKI3tAwSgghhBBC9Ob/ASy+AvL1A4KTAAAAAElFTkSuQmCC\n",
      "text/plain": [
       "<matplotlib.figure.Figure at 0x7f9d6b1373c8>"
      ]
     },
     "metadata": {},
     "output_type": "display_data"
    }
   ],
   "source": [
    "# run at least two times to obtain nice plot\n",
    "roc_plot(data, fprdiv, tprdiv, roc_aucdiv, accdiv, lw = 2, n_clf = 9, save = False)"
   ]
  },
  {
   "cell_type": "code",
   "execution_count": 177,
   "metadata": {
    "hidden": true,
    "run_control": {
     "frozen": false,
     "read_only": false
    },
    "scrolled": true
   },
   "outputs": [
    {
     "name": "stdout",
     "output_type": "stream",
     "text": [
      " 0.842\n",
      "0.584 0.749 0.876\n",
      " 0.830\n",
      "0.563 0.733 0.868\n",
      " 0.827\n",
      "0.548 0.716 0.857\n",
      " 0.829\n",
      "0.551 0.719 0.857\n",
      " 0.828\n",
      "0.549 0.716 0.854\n",
      " 0.814\n",
      "0.484 0.666 0.831\n",
      " 0.815\n",
      "0.483 0.667 0.831\n",
      " 0.812\n",
      "0.445 0.650 0.822\n",
      " 0.812\n",
      "0.341 0.568 0.813\n"
     ]
    }
   ],
   "source": [
    "ind = Series(roc_auc).sort_values(ascending=False).index\n",
    "clf_names = ['Deep Forest', 'Neural network', 'Logistic Regression', 'Gaussian NB (GNB)', \n",
    "                 'Random Forest', 'Boosted GNB', 'Gaussian SVM', 'Linear SVM', 'Polynomial SVM']\n",
    "for i in range(9):\n",
    "    fp = fprvar[ind[i]]\n",
    "    tp = tprvar[ind[i]]\n",
    "    #print(clf_names[ind[i]])\n",
    "    print('{: .3f}'.format(accvar[ind[i]]))\n",
    "    print(' '.join(['%0.3f' % n for n in [tp[(fp > x - 0.005) & (fp < x + 0.005)].mean() for x in [0.05, 0.1, 0.2]]]))"
   ]
  }
 ],
 "metadata": {
  "kernelspec": {
   "display_name": "Python 3",
   "language": "python",
   "name": "python3"
  },
  "language_info": {
   "codemirror_mode": {
    "name": "ipython",
    "version": 3
   },
   "file_extension": ".py",
   "mimetype": "text/x-python",
   "name": "python",
   "nbconvert_exporter": "python",
   "pygments_lexer": "ipython3",
   "version": "3.5.2"
  },
  "notify_time": "5",
  "toc": {
   "colors": {
    "hover_highlight": "#DAA520",
    "running_highlight": "#FF0000",
    "selected_highlight": "#FFD700"
   },
   "moveMenuLeft": true,
   "nav_menu": {
    "height": "12px",
    "width": "252px"
   },
   "navigate_menu": true,
   "number_sections": true,
   "sideBar": false,
   "threshold": 4,
   "toc_cell": false,
   "toc_position": {
    "height": "355px",
    "left": "1px",
    "right": "1258px",
    "top": "108px",
    "width": "107px"
   },
   "toc_section_display": "block",
   "toc_window_display": true,
   "widenNotebook": false
  }
 },
 "nbformat": 4,
 "nbformat_minor": 1
}
