# Supplementary material for: Prediction of deleterious mutations in coding regions of mammals with transfer learning
Source: Evol Appl. 2018 May 9;12(1):18–28. doi: 10.1111/eva.12607 (PMC6304693; doi:10.1111/eva.12607)
Supplement: Supplementary file 6 [file EVA-12-18-s006.zip › Transfer_learning-master/deep_forest_utils.py]

import numpy as np
from sklearn.ensemble import RandomForestClassifier
from sklearn.cross_validation import cross_val_predict as cvp
from sklearn.cross_validation import cross_val_score
import random
from functools import reduce

def calc_accuracy(pre,y):
    return float(sum(pre==y))/len(y)
class ProbRandomForestClassifier(RandomForestClassifier):
    def predict(self, X):
        return RandomForestClassifier.predict_proba(self, X)

class CascadeForest():
    def __init__(self, base_estimator, params_list, k_fold = 3, evaluate = lambda pre,y: float(sum(pre==y))/len(y)):
        if 5 > 1:# use cv ### ALWAYS
            self.params_list = params_list
        else:#use oob
            self.params_list = [params.update({'oob_score':True}) or params for params in params_list]
        self.k_fold = k_fold
        self.evaluate = evaluate
        self.base_estimator = base_estimator
#         base_class = base_estimator.__class__
#         global prob_class
#         class prob_class(base_class): #to use cross_val_predict, estimator's predict method should be predict_prob
#             def predict(self, X):
#                 return base_class.predict_proba(self, X)
#         self.base_estimator = prob_class()

    def fit(self,X_train,y_train, sample_weight=None):
        self.n_classes = len(np.unique(y_train))
        self.estimators_levels = []
        klass = self.base_estimator.__class__
        predictions_levels = []
        self.classes = np.unique(y_train)

        #first level
        estimators = [klass(**params) for params in self.params_list]
        self.estimators_levels.append(estimators)
        predictions = []
        for estimator in estimators:
            estimator.fit(X_train, y_train, sample_weight = sample_weight) #### weighted
            if 5 > 1:# use cv ### ALWAYS
                predict_ = cvp(estimator, X_train, y_train, cv=self.k_fold, n_jobs = -1)
                #predict_ = cvp(estimator, X_train, y_train, cv=5, n_jobs = -1)
            else:#use oob
                predict_ = estimator.oob_decision_function_
                #fill default value if meet nan
                inds = np.where(np.isnan(predict_))
                predict_[inds] = 1./self.n_classes
            predictions.append(predict_)
        attr_to_next_level = np.hstack(predictions)
        y_pre = self.classes.take(np.argmax(np.array(predictions).mean(axis=0),axis=1),axis=0)
        self.max_accuracy = self.evaluate(y_pre,y_train)
        self.score = self.max_accuracy

        #cascade step
        while True:
            print('level %i, CV accuracy: %f' % (len(self.estimators_levels),self.max_accuracy))
            estimators = [klass(**params) for params in self.params_list]
            self.estimators_levels.append(estimators)
            predictions = []
            X_train_step = np.hstack((attr_to_next_level,X_train))
            for estimator in estimators:
                estimator.fit(X_train_step, y_train, sample_weight = sample_weight)  #### weighted
                if 5 > 1:# use cv ### ALWAYS
                    predict_ = cvp(estimator, X_train_step, y_train, cv=self.k_fold, n_jobs = -1)
                else:#use oob
                    predict_ = estimator.oob_decision_function_
                    #fill default value if meet nan
                    inds = np.where(np.isnan(predict_))
                    predict_[inds] = 1./self.n_classes
                predictions.append(predict_)
            attr_to_next_level = np.hstack(predictions)
            y_pre = self.classes.take(np.argmax(np.array(predictions).mean(axis=0),axis=1),axis=0)
            accuracy = self.evaluate(y_pre,y_train)
            if accuracy > self.max_accuracy:
                self.max_accuracy = accuracy
                self.score = self.max_accuracy
            else:
                self.estimators_levels.pop()
                break

    def predict_proba_staged_cv(self,X, y):
        #init ouput, shape = nlevel * nsample * nclass
        self.proba_staged = np.zeros((len(self.estimators_levels),len(X),self.n_classes))

        #first level
        estimators = self.estimators_levels[0]
        predictions = []
        for estimator in estimators:
            #predict_ = estimator.predict(X)
            predict_ = cvp(estimator, X, y, cv = self.k_fold)
            predictions.append(predict_)
        attr_to_next_level = np.hstack(predictions)
        self.proba_staged[0] = np.array(predictions).mean(axis=0) #不同estimator求平均

        #cascade step
        for i in range(1,len(self.estimators_levels)):
            estimators = self.estimators_levels[i]
            predictions = []
            X_step = np.hstack((attr_to_next_level,X))
            for estimator in estimators:
                #predict_ = estimator.predict(X_step)
                predict_ = cvp(estimator, X_step, y, cv = self.k_fold)
                predictions.append(predict_)
            attr_to_next_level = np.hstack(predictions)
            self.proba_staged[i] = np.array(predictions).mean(axis=0)

        return self.proba_staged
    
    def predict_proba_staged(self,X):
        #init ouput, shape = nlevel * nsample * nclass
        self.proba_staged = np.zeros((len(self.estimators_levels),len(X),self.n_classes))

        #first level
        estimators = self.estimators_levels[0]
        predictions = []
        for estimator in estimators:
            predict_ = estimator.predict(X)
            predictions.append(predict_)
        attr_to_next_level = np.hstack(predictions)
        self.proba_staged[0] = np.array(predictions).mean(axis=0) #不同estimator求平均

        #cascade step
        for i in range(1,len(self.estimators_levels)):
            estimators = self.estimators_levels[i]
            predictions = []
            X_step = np.hstack((attr_to_next_level,X))
            for estimator in estimators:
                predict_ = estimator.predict(X_step)
                predictions.append(predict_)
            attr_to_next_level = np.hstack(predictions)
            self.proba_staged[i] = np.array(predictions).mean(axis=0)

        return self.proba_staged
    
    def predict_proba_cv(self,X,y):
        return self.predict_proba_staged_cv(X,y)[-1]
    
    def predict_proba(self,X):
        return self.predict_proba_staged(X)[-1]
    
    def predict_staged(self,X):
        proba_staged = self.predict_proba_staged(X)
        predictions_staged = np.apply_along_axis(lambda proba: self.classes.take(np.argmax(proba),axis=0),
                                                 2, 
                                                 proba_staged)
        return predictions_staged

    def predict(self,X):
        proba = self.predict_proba(X)
        predictions = self.classes.take(np.argmax(proba,axis=1),axis=0) #平均值最大的index对应的class
        return predictions
