# Supplementary material for: Prediction of deleterious mutations in coding regions of mammals with transfer learning
Source: Evol Appl. 2018 May 9;12(1):18–28. doi: 10.1111/eva.12607 (PMC6304693; doi:10.1111/eva.12607)
Supplement: Supplementary file 6 [file EVA-12-18-s006.zip › Transfer_learning-master/proteins_HumDiv_bg.txt]

"x"
"O00238"
"O00238"
"O00238"
"O00238"
"O00238"
"O00238"
"O00238"
"O00238"
"O00238"
"O00305"
"O00305"
"O00305"
"O00305"
"O00305"
"O00305"
"O00305"
"O00755"
"O00755"
"O00755"
"O14521"
"O14521"
"O14521"
"O14521"
"O14745"
"O14745"
"O14745"
"O14745"
"O14745"
"O14745"
"O14745"
"O14745"
"O14745"
"O14773"
"O14773"
"O14773"
"O14773"
"O14773"
"O14773"
"O14773"
"O14773"
"O14773"
"O14773"
"O14773"
"O14773"
"O14773"
"O14896"
"O14896"
"O14896"
"O14896"
"O14896"
"O14896"
"O14896"
"O14896"
"O14896"
"O14896"
"O14896"
"O14958"
"O14958"
"O14958"
"O14958"
"O14958"
"O14958"
"O14958"
"O14958"
"O14958"
"O14958"
"O14958"
"O14958"
"O14958"
"O14958"
"O14958"
"O14958"
"O14958"
"O14958"
"O14958"
"O14958"
"O14958"
"O14958"
"O14958"
"O14958"
"O14958"
"O14958"
"O14958"
"O14958"
"O14958"
"O14958"
"O14958"
"O14983"
"O14983"
"O14983"
"O14983"
"O14983"
"O14983"
"O14983"
"O14983"
"O14983"
"O14983"
"O14983"
"O14983"
"O14983"
"O14983"
"O14983"
"O14983"
"O14983"
"O14983"
"O14983"
"O14983"
"O14983"
"O14983"
"O14983"
"O14983"
"O14983"
"O14983"
"O14983"
"O14983"
"O14983"
"O14983"
"O14983"
"O14983"
"O14983"
"O14983"
"O14983"
"O14983"
"O14983"
"O14983"
"O14983"
"O14983"
"O14983"
"O14983"
"O14983"
"O14983"
"O14983"
"O14983"
"O14983"
"O15269"
"O15269"
"O15269"
"O15269"
"O15269"
"O15269"
"O15269"
"O15305"
"O15305"
"O15305"
"O15305"
"O43175"
"O43175"
"O43175"
"O43175"
"O43175"
"O43175"
"O43175"
"O43175"
"O43175"
"O43175"
"O43175"
"O43175"
"O43175"
"O43175"
"O43175"
"O43175"
"O43175"
"O43175"
"O43175"
"O43175"
"O43175"
"O43175"
"O43175"
"O43175"
"O43175"
"O43175"
"O43175"
"O43175"
"O43175"
"O43175"
"O43175"
"O43175"
"O43175"
"O43175"
"O43175"
"O43175"
"O43175"
"O43175"
"O43186"
"O43186"
"O43186"
"O43186"
"O43186"
"O43186"
"O43186"
"O43186"
"O43186"
"O43186"
"O43186"
"O43186"
"O43186"
"O43186"
"O43186"
"O43186"
"O43186"
"O43186"
"O43186"
"O43186"
"O43186"
"O43186"
"O43307"
"O43307"
"O43307"
"O43307"
"O43307"
"O43307"
"O43307"
"O43307"
"O43405"
"O43405"
"O43405"
"O43405"
"O43405"
"O43405"
"O43405"
"O43405"
"O43405"
"O43405"
"O43405"
"O43405"
"O43405"
"O43405"
"O43405"
"O43405"
"O43405"
"O43405"
"O43405"
"O43405"
"O43405"
"O43405"
"O43405"
"O43405"
"O43405"
"O43405"
"O43405"
"O43405"
"O43405"
"O43405"
"O43405"
"O43405"
"O43405"
"O43405"
"O60333"
"O60333"
"O60333"
"O60333"
"O60333"
"O60333"
"O60333"
"O60333"
"O60333"
"O60333"
"O60333"
"O60333"
"O60333"
"O60333"
"O60333"
"O60333"
"O60333"
"O60333"
"O60333"
"O60333"
"O60333"
"O60333"
"O60333"
"O60333"
"O60333"
"O60333"
"O60333"
"O60333"
"O60333"
"O60333"
"O60333"
"O60333"
"O60333"
"O60333"
"O60333"
"O60333"
"O60333"
"O60333"
"O60333"
"O60333"
"O60333"
"O60333"
"O60333"
"O60333"
"O60333"
"O60333"
"O60333"
"O60333"
"O60333"
"O60333"
"O60333"
"O60333"
"O60333"
"O60333"
"O60333"
"O60333"
"O60333"
"O60333"
"O60333"
"O60674"
"O60674"
"O60674"
"O60674"
"O60674"
"O60674"
"O60674"
"O60674"
"O60674"
"O60674"
"O60674"
"O60674"
"O60674"
"O60674"
"O60674"
"O60674"
"O60674"
"O60674"
"O60674"
"O60674"
"O60674"
"O60674"
"O60674"
"O60674"
"O60674"
"O60674"
"O60674"
"O60674"
"O60674"
"O60674"
"O60674"
"O60674"
"O60674"
"O60674"
"O60674"
"O60674"
"O60674"
"O60674"
"O60674"
"O60674"
"O60674"
"O60674"
"O60674"
"O60674"
"O60674"
"O60674"
"O60674"
"O60674"
"O60674"
"O60674"
"O60674"
"O60674"
"O60674"
"O60674"
"O60674"
"O60674"
"O60674"
"O60674"
"O60674"
"O60674"
"O60674"
"O60674"
"O60674"
"O60674"
"O60674"
"O60674"
"O60674"
"O60674"
"O60674"
"O60674"
"O60674"
"O60687"
"O60687"
"O60687"
"O60687"
"O60687"
"O60687"
"O60687"
"O60687"
"O60687"
"O60687"
"O60687"
"O60687"
"O60687"
"O60687"
"O60687"
"O60687"
"O60687"
"O60687"
"O60687"
"O60687"
"O60687"
"O60687"
"O60687"
"O60706"
"O60706"
"O60706"
"O60706"
"O60706"
"O60706"
"O60706"
"O60706"
"O60706"
"O60706"
"O60706"
"O60706"
"O60706"
"O60706"
"O60706"
"O60706"
"O60706"
"O60706"
"O60706"
"O60706"
"O60706"
"O60706"
"O60706"
"O60706"
"O60706"
"O75072"
"O75072"
"O75072"
"O75072"
"O75072"
"O75072"
"O75072"
"O75072"
"O75096"
"O75096"
"O75096"
"O75096"
"O75096"
"O75096"
"O75096"
"O75096"
"O75096"
"O75096"
"O75096"
"O75096"
"O75096"
"O75096"
"O75096"
"O75096"
"O75096"
"O75096"
"O75096"
"O75096"
"O75096"
"O75096"
"O75096"
"O75096"
"O75096"
"O75096"
"O75096"
"O75096"
"O75096"
"O75096"
"O75096"
"O75096"
"O75096"
"O75096"
"O75096"
"O75096"
"O75096"
"O75096"
"O75096"
"O75096"
"O75096"
"O75096"
"O75096"
"O75096"
"O75096"
"O75096"
"O75096"
"O75096"
"O75096"
"O75096"
"O75096"
"O75096"
"O75096"
"O75096"
"O75096"
"O75096"
"O75096"
"O75096"
"O75096"
"O75096"
"O75096"
"O75096"
"O75096"
"O75096"
"O75096"
"O75096"
"O75096"
"O75096"
"O75096"
"O75096"
"O75096"
"O75096"
"O75096"
"O75197"
"O75197"
"O75197"
"O75197"
"O75197"
"O75197"
"O75197"
"O75197"
"O75197"
"O75197"
"O75197"
"O75197"
"O75197"
"O75197"
"O75197"
"O75197"
"O75197"
"O75197"
"O75197"
"O75197"
"O75197"
"O75197"
"O75197"
"O75197"
"O75197"
"O75197"
"O75197"
"O75197"
"O75197"
"O75197"
"O75197"
"O75197"
"O75197"
"O75197"
"O75197"
"O75197"
"O75197"
"O75197"
"O75197"
"O75197"
"O75197"
"O75197"
"O75197"
"O75197"
"O75197"
"O75197"
"O75197"
"O75197"
"O75197"
"O75197"
"O75197"
"O75197"
"O75197"
"O75197"
"O75197"
"O75197"
"O75197"
"O75197"
"O75197"
"O75197"
"O75197"
"O75197"
"O75197"
"O75197"
"O75197"
"O75197"
"O75197"
"O75197"
"O75197"
"O75197"
"O75197"
"O75197"
"O75197"
"O75197"
"O75360"
"O75360"
"O75360"
"O75360"
"O75360"
"O75360"
"O75360"
"O75360"
"O75360"
"O75360"
"O75360"
"O75443"
"O75443"
"O75443"
"O75443"
"O75443"
"O75443"
"O75443"
"O75443"
"O75443"
"O75443"
"O75443"
"O75443"
"O75443"
"O75443"
"O75443"
"O75443"
"O75443"
"O75443"
"O75443"
"O75443"
"O75443"
"O75443"
"O75443"
"O75443"
"O75443"
"O75443"
"O75443"
"O75443"
"O75443"
"O75443"
"O75443"
"O75443"
"O75443"
"O75443"
"O75443"
"O75443"
"O75443"
"O75443"
"O75443"
"O75443"
"O75443"
"O75443"
"O75443"
"O75443"
"O75443"
"O75443"
"O75443"
"O75443"
"O75443"
"O75443"
"O75443"
"O75443"
"O75443"
"O75443"
"O75443"
"O75443"
"O75443"
"O75443"
"O75443"
"O75443"
"O75443"
"O75443"
"O75443"
"O75443"
"O75443"
"O75443"
"O75443"
"O75443"
"O75443"
"O75443"
"O75443"
"O75443"
"O75443"
"O75443"
"O75443"
"O75443"
"O75443"
"O75443"
"O75443"
"O75443"
"O75443"
"O75443"
"O75443"
"O75443"
"O75443"
"O75443"
"O75443"
"O75581"
"O75581"
"O75581"
"O75581"
"O75581"
"O75581"
"O75581"
"O75581"
"O75581"
"O75581"
"O75581"
"O75581"
"O75581"
"O75581"
"O75581"
"O75581"
"O75581"
"O75581"
"O75581"
"O75581"
"O75581"
"O75581"
"O75581"
"O75581"
"O75581"
"O75581"
"O75581"
"O75581"
"O75581"
"O75581"
"O75581"
"O75746"
"O75746"
"O75746"
"O75746"
"O75746"
"O75746"
"O75746"
"O75746"
"O75746"
"O75746"
"O75746"
"O75746"
"O75746"
"O75746"
"O75746"
"O75746"
"O75746"
"O75746"
"O76039"
"O76039"
"O76039"
"O76039"
"O76039"
"O76039"
"O76039"
"O76039"
"O76039"
"O76039"
"O76039"
"O76039"
"O76039"
"O76039"
"O76039"
"O76039"
"O76039"
"O76039"
"O76039"
"O76039"
"O76039"
"O76039"
"O76039"
"O76039"
"O76039"
"O76039"
"O76090"
"O76090"
"O76090"
"O76090"
"O76090"
"O76090"
"O76090"
"O76090"
"O76090"
"O76090"
"O76090"
"O76090"
"O76090"
"O76090"
"O76090"
"O76090"
"O76090"
"O94906"
"O94906"
"O94906"
"O94906"
"O94906"
"O94906"
"O94906"
"O94906"
"O94906"
"O94906"
"O94906"
"O94906"
"O94906"
"O94906"
"O94906"
"O94906"
"O94906"
"O94906"
"O94906"
"O94906"
"O94906"
"O94906"
"O94906"
"O94906"
"O94906"
"O94906"
"O94906"
"O94906"
"O94906"
"O94906"
"O94906"
"O94906"
"O95278"
"O95278"
"O95278"
"O95278"
"O95278"
"O95278"
"O95278"
"O95278"
"O95278"
"O95278"
"O95278"
"O95278"
"O95278"
"O95278"
"O95278"
"O95278"
"O95477"
"O95477"
"O95477"
"O95477"
"O95477"
"O95477"
"O95477"
"O95477"
"O95477"
"O95477"
"O95477"
"O95477"
"O95477"
"O95477"
"O95477"
"O95477"
"O95477"
"O95477"
"O95477"
"O95477"
"O95477"
"O95477"
"O95477"
"O95477"
"O95477"
"O95477"
"O95477"
"O95477"
"O95477"
"O95477"
"O95477"
"O95477"
"O95477"
"O95477"
"O95477"
"O95477"
"O95477"
"O95477"
"O95477"
"O95477"
"O95477"
"O95477"
"O95477"
"O95477"
"O95477"
"O95477"
"O95477"
"O95477"
"O95477"
"O95477"
"O95477"
"O95477"
"O95477"
"O95477"
"O95477"
"O95477"
"O95477"
"O95477"
"O95477"
"O95477"
"O95477"
"O95477"
"O95477"
"O95477"
"O95477"
"O95477"
"O95477"
"O95477"
"O95477"
"O95477"
"O95477"
"O95477"
"O95477"
"O95477"
"O95477"
"O95477"
"O95477"
"O95477"
"O95477"
"O95477"
"O95718"
"O95718"
"O95718"
"O95718"
"O95718"
"O95718"
"O95718"
"O95718"
"O95718"
"O95718"
"O95718"
"O95718"
"O95718"
"O95718"
"O95970"
"O95970"
"O95970"
"O95970"
"O95970"
"O95970"
"O95970"
"O95970"
"O95970"
"O95970"
"O95970"
"O95970"
"O95970"
"O95970"
"O95970"
"O95970"
"O95970"
"O95970"
"P00367"
"P00367"
"P00367"
"P00367"
"P00367"
"P00367"
"P00367"
"P00367"
"P00367"
"P00367"
"P00367"
"P00367"
"P00367"
"P00367"
"P00367"
"P00367"
"P00367"
"P00367"
"P00367"
"P00367"
"P00367"
"P00367"
"P00367"
"P00367"
"P00367"
"P00367"
"P00367"
"P00367"
"P00367"
"P00367"
"P00367"
"P00367"
"P00367"
"P00367"
"P00367"
"P00367"
"P00367"
"P00367"
"P00367"
"P00367"
"P00367"
"P00367"
"P00367"
"P00367"
"P00367"
"P00367"
"P00367"
"P00367"
"P00367"
"P00387"
"P00387"
"P00387"
"P00387"
"P00387"
"P00387"
"P00387"
"P00387"
"P00387"
"P00387"
"P00387"
"P00387"
"P00387"
"P00395"
"P00395"
"P00395"
"P00395"
"P00395"
"P00395"
"P00395"
"P00395"
"P00395"
"P00395"
"P00395"
"P00395"
"P00395"
"P00395"
"P00395"
"P00395"
"P00395"
"P00395"
"P00395"
"P00395"
"P00395"
"P00395"
"P00395"
"P00395"
"P00395"
"P00395"
"P00395"
"P00395"
"P00395"
"P00395"
"P00403"
"P00403"
"P00403"
"P00403"
"P00403"
"P00403"
"P00403"
"P00403"
"P00403"
"P00403"
"P00403"
"P00403"
"P00403"
"P00403"
"P00403"
"P00414"
"P00414"
"P00414"
"P00414"
"P00414"
"P00414"
"P00414"
"P00414"
"P00414"
"P00414"
"P00414"
"P00414"
"P00414"
"P00480"
"P00480"
"P00480"
"P00480"
"P00480"
"P00480"
"P00480"
"P00480"
"P00480"
"P00480"
"P00480"
"P00480"
"P00480"
"P00480"
"P00480"
"P00480"
"P00480"
"P00480"
"P00480"
"P00480"
"P00480"
"P00480"
"P00480"
"P00480"
"P00480"
"P00480"
"P00480"
"P00480"
"P00480"
"P00480"
"P00492"
"P00492"
"P00492"
"P00492"
"P00492"
"P00492"
"P00492"
"P00492"
"P00492"
"P00492"
"P00492"
"P00492"
"P00492"
"P00492"
"P00492"
"P00492"
"P00492"
"P00492"
"P00492"
"P00492"
"P00492"
"P00492"
"P00492"
"P00492"
"P00492"
"P00558"
"P00558"
"P00558"
"P00558"
"P00558"
"P00558"
"P00558"
"P00558"
"P00558"
"P00558"
"P00558"
"P00558"
"P00558"
"P00558"
"P00558"
"P00558"
"P00558"
"P00558"
"P00558"
"P00558"
"P00558"
"P00558"
"P00558"
"P00558"
"P00558"
"P00558"
"P00558"
"P00558"
"P00558"
"P00558"
"P00558"
"P00558"
"P00738"
"P00738"
"P00738"
"P00738"
"P00738"
"P00738"
"P00738"
"P00738"
"P00738"
"P00738"
"P00738"
"P00738"
"P00738"
"P00738"
"P00738"
"P00738"
"P00738"
"P00738"
"P00738"
"P00738"
"P00738"
"P00740"
"P00747"
"P00747"
"P00747"
"P00747"
"P00747"
"P00747"
"P00747"
"P00747"
"P00747"
"P00747"
"P00747"
"P00747"
"P00747"
"P00747"
"P00747"
"P00747"
"P00747"
"P00747"
"P00747"
"P00747"
"P00747"
"P00747"
"P00747"
"P00747"
"P00747"
"P00751"
"P00751"
"P00751"
"P00751"
"P00751"
"P00751"
"P00751"
"P00751"
"P00751"
"P00751"
"P00751"
"P00751"
"P00751"
"P00751"
"P00751"
"P00751"
"P00751"
"P00751"
"P00751"
"P00751"
"P00751"
"P00751"
"P00751"
"P00751"
"P00797"
"P00797"
"P00797"
"P00797"
"P00797"
"P00846"
"P00846"
"P00846"
"P00846"
"P00846"
"P00846"
"P00846"
"P00846"
"P00846"
"P00846"
"P00846"
"P00846"
"P00915"
"P00915"
"P00915"
"P00915"
"P00915"
"P00915"
"P00915"
"P00915"
"P00915"
"P00915"
"P00915"
"P00915"
"P00915"
"P00915"
"P00915"
"P00915"
"P00915"
"P00966"
"P00966"
"P00966"
"P00966"
"P00966"
"P00966"
"P00966"
"P00966"
"P00966"
"P00966"
"P00966"
"P00966"
"P00966"
"P00966"
"P00966"
"P00966"
"P00966"
"P00966"
"P00966"
"P00966"
"P00966"
"P00966"
"P00966"
"P00966"
"P00966"
"P01008"
"P01008"
"P01008"
"P01009"
"P01009"
"P01009"
"P01009"
"P01009"
"P01009"
"P01009"
"P01009"
"P01009"
"P01009"
"P01009"
"P01009"
"P01009"
"P01111"
"P01111"
"P01111"
"P01111"
"P01111"
"P01111"
"P01111"
"P01111"
"P01111"
"P01111"
"P01111"
"P01111"
"P01116"
"P01116"
"P01116"
"P01116"
"P01116"
"P01116"
"P01116"
"P01116"
"P01116"
"P01116"
"P01116"
"P01116"
"P01116"
"P01116"
"P01116"
"P01116"
"P01116"
"P01116"
"P01116"
"P01116"
"P01116"
"P01137"
"P01137"
"P01137"
"P01137"
"P01137"
"P01137"
"P01137"
"P01137"
"P01137"
"P01137"
"P01137"
"P01137"
"P01137"
"P01137"
"P01137"
"P01137"
"P01137"
"P01137"
"P01137"
"P01137"
"P01137"
"P01229"
"P01241"
"P01241"
"P01241"
"P01241"
"P01241"
"P01241"
"P01241"
"P01241"
"P01241"
"P01270"
"P01270"
"P01270"
"P01308"
"P01308"
"P01308"
"P01308"
"P01308"
"P02042"
"P02042"
"P02042"
"P02042"
"P02042"
"P02042"
"P02042"
"P02042"
"P02042"
"P02042"
"P02042"
"P02042"
"P02042"
"P02458"
"P02458"
"P02458"
"P02458"
"P02458"
"P02458"
"P02458"
"P02458"
"P02458"
"P02458"
"P02458"
"P02458"
"P02458"
"P02458"
"P02458"
"P02458"
"P02458"
"P02458"
"P02458"
"P02458"
"P02458"
"P02458"
"P02458"
"P02458"
"P02458"
"P02458"
"P02458"
"P02462"
"P02462"
"P02462"
"P02462"
"P02489"
"P02489"
"P02489"
"P02489"
"P02489"
"P02489"
"P02489"
"P02489"
"P02489"
"P02489"
"P02489"
"P02489"
"P02489"
"P02489"
"P02489"
"P02511"
"P02511"
"P02511"
"P02511"
"P02511"
"P02511"
"P02511"
"P02511"
"P02511"
"P02511"
"P02511"
"P02511"
"P02511"
"P02511"
"P02511"
"P02511"
"P02545"
"P02545"
"P02545"
"P02545"
"P02545"
"P02545"
"P02545"
"P02545"
"P02545"
"P02545"
"P02545"
"P02545"
"P02545"
"P02649"
"P02649"
"P02649"
"P02649"
"P02649"
"P02649"
"P02649"
"P02649"
"P02649"
"P02649"
"P02649"
"P02649"
"P02649"
"P02649"
"P02649"
"P02649"
"P02766"
"P02766"
"P02766"
"P02766"
"P02766"
"P02766"
"P02766"
"P03372"
"P03372"
"P03372"
"P03372"
"P03372"
"P03372"
"P03891"
"P03891"
"P03891"
"P03891"
"P03891"
"P03891"
"P03891"
"P03891"
"P03891"
"P03891"
"P03891"
"P03891"
"P03891"
"P03891"
"P03891"
"P03891"
"P03891"
"P03891"
"P03891"
"P03891"
"P03905"
"P03905"
"P03905"
"P03905"
"P03905"
"P03905"
"P03905"
"P03905"
"P03905"
"P03905"
"P03905"
"P03905"
"P03905"
"P03905"
"P03905"
"P03905"
"P03905"
"P03905"
"P03905"
"P03905"
"P03905"
"P03905"
"P03905"
"P03905"
"P03905"
"P03905"
"P03905"
"P03905"
"P03905"
"P03905"
"P03905"
"P03905"
"P03905"
"P03905"
"P03905"
"P03905"
"P03905"
"P03905"
"P03923"
"P03923"
"P03923"
"P03923"
"P03923"
"P03923"
"P03923"
"P03923"
"P03923"
"P03923"
"P03923"
"P03923"
"P03923"
"P03923"
"P03923"
"P03923"
"P03923"
"P03950"
"P04049"
"P04049"
"P04049"
"P04049"
"P04049"
"P04049"
"P04049"
"P04049"
"P04049"
"P04049"
"P04049"
"P04049"
"P04049"
"P04049"
"P04049"
"P04049"
"P04049"
"P04049"
"P04049"
"P04049"
"P04049"
"P04049"
"P04049"
"P04049"
"P04049"
"P04062"
"P04062"
"P04062"
"P04062"
"P04062"
"P04062"
"P04062"
"P04062"
"P04070"
"P04070"
"P04070"
"P04070"
"P04070"
"P04070"
"P04070"
"P04075"
"P04075"
"P04075"
"P04075"
"P04075"
"P04075"
"P04075"
"P04075"
"P04075"
"P04075"
"P04075"
"P04075"
"P04075"
"P04150"
"P04150"
"P04150"
"P04150"
"P04150"
"P04150"
"P04150"
"P04150"
"P04150"
"P04150"
"P04150"
"P04150"
"P04150"
"P04150"
"P04150"
"P04150"
"P04150"
"P04150"
"P04150"
"P04150"
"P04150"
"P04150"
"P04150"
"P04150"
"P04150"
"P04150"
"P04150"
"P04150"
"P04150"
"P04150"
"P04150"
"P04150"
"P04150"
"P04150"
"P04150"
"P04150"
"P04150"
"P04156"
"P04156"
"P04156"
"P04156"
"P04156"
"P04156"
"P04156"
"P04156"
"P04156"
"P04156"
"P04156"
"P04156"
"P04156"
"P04156"
"P04156"
"P04156"
"P04180"
"P04180"
"P04180"
"P04180"
"P04180"
"P04180"
"P04180"
"P05062"
"P05062"
"P05062"
"P05062"
"P05062"
"P05062"
"P05062"
"P05062"
"P05062"
"P05062"
"P05062"
"P05062"
"P05062"
"P05062"
"P05062"
"P05062"
"P05062"
"P05062"
"P05062"
"P05062"
"P05062"
"P05062"
"P05062"
"P05062"
"P05062"
"P05062"
"P05067"
"P05067"
"P05067"
"P05067"
"P05067"
"P05067"
"P05067"
"P05067"
"P05067"
"P05067"
"P05067"
"P05067"
"P05067"
"P05067"
"P05067"
"P05067"
"P05067"
"P05067"
"P05067"
"P05067"
"P05067"
"P05067"
"P05067"
"P05067"
"P05067"
"P05067"
"P05067"
"P05067"
"P05067"
"P05067"
"P05067"
"P05093"
"P05093"
"P05093"
"P05093"
"P05093"
"P05093"
"P05093"
"P05093"
"P05093"
"P05093"
"P05093"
"P05093"
"P05093"
"P05093"
"P05093"
"P05093"
"P05093"
"P05093"
"P05093"
"P05093"
"P05093"
"P05108"
"P05108"
"P05108"
"P05108"
"P05108"
"P05108"
"P05108"
"P05108"
"P05108"
"P05108"
"P05108"
"P05108"
"P05108"
"P05108"
"P05108"
"P05108"
"P05108"
"P05166"
"P05166"
"P05166"
"P05166"
"P05166"
"P05166"
"P05166"
"P05166"
"P05166"
"P05166"
"P05166"
"P05166"
"P05166"
"P05166"
"P05166"
"P05166"
"P05166"
"P05166"
"P05166"
"P05166"
"P05166"
"P05166"
"P05166"
"P05166"
"P05166"
"P05166"
"P05362"
"P05362"
"P05362"
"P05362"
"P05362"
"P05362"
"P05362"
"P05362"
"P05362"
"P05362"
"P05362"
"P05362"
"P05362"
"P05362"
"P05362"
"P05362"
"P05362"
"P05362"
"P05362"
"P05362"
"P05362"
"P05362"
"P05362"
"P05362"
"P05362"
"P05362"
"P05362"
"P05362"
"P05362"
"P05362"
"P05362"
"P05362"
"P05362"
"P05543"
"P06132"
"P06132"
"P06132"
"P06132"
"P06132"
"P06213"
"P06276"
"P06276"
"P06276"
"P06276"
"P06276"
"P06276"
"P06276"
"P06276"
"P06276"
"P06276"
"P06727"
"P06727"
"P06727"
"P06727"
"P06727"
"P06727"
"P06727"
"P06727"
"P06727"
"P06727"
"P06727"
"P06727"
"P06727"
"P06727"
"P06727"
"P06727"
"P06727"
"P06744"
"P06744"
"P06744"
"P06744"
"P06744"
"P06744"
"P06744"
"P06744"
"P06744"
"P06744"
"P06753"
"P06753"
"P06753"
"P06753"
"P06753"
"P06753"
"P06753"
"P06753"
"P06858"
"P06858"
"P06858"
"P06858"
"P06858"
"P06858"
"P06858"
"P06858"
"P06858"
"P06858"
"P06858"
"P06858"
"P06858"
"P06858"
"P06858"
"P06858"
"P06858"
"P06865"
"P06865"
"P06865"
"P06865"
"P06865"
"P06865"
"P07195"
"P07195"
"P07195"
"P07195"
"P07195"
"P07195"
"P07195"
"P07195"
"P07195"
"P07195"
"P07195"
"P07195"
"P07195"
"P07195"
"P07195"
"P07195"
"P07195"
"P07195"
"P07195"
"P07195"
"P07195"
"P07195"
"P07195"
"P07225"
"P07225"
"P07225"
"P07225"
"P07225"
"P07225"
"P07225"
"P07225"
"P07225"
"P07225"
"P07225"
"P07225"
"P07225"
"P07225"
"P07225"
"P07225"
"P07225"
"P07225"
"P07225"
"P07225"
"P07225"
"P07225"
"P07225"
"P07315"
"P07315"
"P07315"
"P07315"
"P07315"
"P07315"
"P07738"
"P07738"
"P07738"
"P07738"
"P07738"
"P07738"
"P07738"
"P07738"
"P07738"
"P08034"
"P08034"
"P08034"
"P08034"
"P08034"
"P08034"
"P08069"
"P08069"
"P08069"
"P08069"
"P08069"
"P08069"
"P08069"
"P08069"
"P08069"
"P08069"
"P08069"
"P08069"
"P08069"
"P08069"
"P08069"
"P08100"
"P08100"
"P08100"
"P08100"
"P08100"
"P08100"
"P08100"
"P08100"
"P08100"
"P08100"
"P08100"
"P08100"
"P08100"
"P08100"
"P08100"
"P08100"
"P08100"
"P08100"
"P08100"
"P08100"
"P08100"
"P08100"
"P08100"
"P08100"
"P08100"
"P08100"
"P08100"
"P08100"
"P08100"
"P08100"
"P08100"
"P08100"
"P08100"
"P08100"
"P08100"
"P08100"
"P08100"
"P08100"
"P08100"
"P08100"
"P08100"
"P08100"
"P08100"
"P08100"
"P08100"
"P08100"
"P08100"
"P08100"
"P08100"
"P08100"
"P08185"
"P08185"
"P08185"
"P08185"
"P08185"
"P08185"
"P08185"
"P08185"
"P08235"
"P08235"
"P08235"
"P08235"
"P08235"
"P08235"
"P08235"
"P08235"
"P08235"
"P08235"
"P08235"
"P08235"
"P08235"
"P08235"
"P08235"
"P08235"
"P08235"
"P08235"
"P08235"
"P08236"
"P08236"
"P08236"
"P08236"
"P08236"
"P08236"
"P08236"
"P08236"
"P08236"
"P08236"
"P08236"
"P08236"
"P08236"
"P08236"
"P08236"
"P08236"
"P08236"
"P08236"
"P08236"
"P08237"
"P08237"
"P08237"
"P08237"
"P08237"
"P08237"
"P08237"
"P08237"
"P08237"
"P08237"
"P08237"
"P08237"
"P08237"
"P08237"
"P08237"
"P08237"
"P08237"
"P08237"
"P08237"
"P08237"
"P08237"
"P08237"
"P08237"
"P08237"
"P08237"
"P08237"
"P08237"
"P08237"
"P08237"
"P08237"
"P08237"
"P08237"
"P08237"
"P08237"
"P08237"
"P08237"
"P08237"
"P08237"
"P08237"
"P08237"
"P08237"
"P08237"
"P08237"
"P08237"
"P08237"
"P08237"
"P08237"
"P08237"
"P08237"
"P08237"
"P08237"
"P08237"
"P08237"
"P08237"
"P08237"
"P08237"
"P08237"
"P08237"
"P08237"
"P08237"
"P08237"
"P08237"
"P08237"
"P08237"
"P08237"
"P08237"
"P08237"
"P08237"
"P08237"
"P08237"
"P08237"
"P08237"
"P08237"
"P08237"
"P08237"
"P08237"
"P08237"
"P08247"
"P08247"
"P08247"
"P08247"
"P08247"
"P08247"
"P08247"
"P08247"
"P08247"
"P08247"
"P08247"
"P08247"
"P08247"
"P08247"
"P08247"
"P08247"
"P08247"
"P08247"
"P08247"
"P08247"
"P08247"
"P08247"
"P08247"
"P08514"
"P08514"
"P08514"
"P08514"
"P08514"
"P08514"
"P08514"
"P08514"
"P08514"
"P08514"
"P08514"
"P08514"
"P08559"
"P08559"
"P08559"
"P08559"
"P08559"
"P08559"
"P08559"
"P08559"
"P08559"
"P08559"
"P08559"
"P08559"
"P08559"
"P08559"
"P08559"
"P08559"
"P08559"
"P08590"
"P08590"
"P08590"
"P08590"
"P08590"
"P08590"
"P08590"
"P08590"
"P08590"
"P08590"
"P08709"
"P08709"
"P08709"
"P08709"
"P08709"
"P08709"
"P08709"
"P08709"
"P08709"
"P09417"
"P09417"
"P09417"
"P09417"
"P09417"
"P09417"
"P09417"
"P09622"
"P09622"
"P09622"
"P09622"
"P09622"
"P09622"
"P09622"
"P09622"
"P09622"
"P09622"
"P09622"
"P09622"
"P09622"
"P09622"
"P09622"
"P09622"
"P09622"
"P09622"
"P09622"
"P09622"
"P09622"
"P09622"
"P09622"
"P09622"
"P09622"
"P09622"
"P09622"
"P09622"
"P09622"
"P09622"
"P09622"
"P09622"
"P09622"
"P09622"
"P09622"
"P09622"
"P09622"
"P09622"
"P09622"
"P09622"
"P09622"
"P09622"
"P09622"
"P09622"
"P09622"
"P09622"
"P09622"
"P09622"
"P09622"
"P09622"
"P09622"
"P09622"
"P09622"
"P09622"
"P09622"
"P09622"
"P09622"
"P09622"
"P09622"
"P09622"
"P09622"
"P09622"
"P09622"
"P09622"
"P09622"
"P09622"
"P09622"
"P09622"
"P09622"
"P09622"
"P09622"
"P0DI81"
"P0DI81"
"P0DI81"
"P0DI81"
"P0DI81"
"P0DI81"
"P0DI81"
"P0DI81"
"P10071"
"P10071"
"P10071"
"P10071"
"P10253"
"P10253"
"P10253"
"P10253"
"P10253"
"P10253"
"P10253"
"P10253"
"P10253"
"P10253"
"P10253"
"P10253"
"P10253"
"P10253"
"P10253"
"P10253"
"P10253"
"P10253"
"P10253"
"P10253"
"P10253"
"P10253"
"P10253"
"P10253"
"P10253"
"P10253"
"P10636"
"P10636"
"P10636"
"P10636"
"P10636"
"P10636"
"P10636"
"P10636"
"P10636"
"P10636"
"P10636"
"P10636"
"P10636"
"P10636"
"P10636"
"P10636"
"P10636"
"P10636"
"P10636"
"P10636"
"P10636"
"P10636"
"P10636"
"P10636"
"P10636"
"P10636"
"P10636"
"P10636"
"P10644"
"P10644"
"P10644"
"P10644"
"P10644"
"P10644"
"P10644"
"P10644"
"P10644"
"P10644"
"P10644"
"P10644"
"P10644"
"P10644"
"P10809"
"P10809"
"P10809"
"P10809"
"P10809"
"P10809"
"P10809"
"P10809"
"P10809"
"P10809"
"P10809"
"P10809"
"P10809"
"P10809"
"P10809"
"P10809"
"P10809"
"P10809"
"P10809"
"P10809"
"P10809"
"P10809"
"P10809"
"P10809"
"P10809"
"P10809"
"P10809"
"P10809"
"P10809"
"P10809"
"P10809"
"P10809"
"P10912"
"P10912"
"P10912"
"P10912"
"P10912"
"P10912"
"P10912"
"P10912"
"P10912"
"P10912"
"P10912"
"P10912"
"P10912"
"P10912"
"P10912"
"P10912"
"P10912"
"P10912"
"P10912"
"P10912"
"P10912"
"P10912"
"P10912"
"P10912"
"P10912"
"P10912"
"P10912"
"P10912"
"P10912"
"P10912"
"P10912"
"P10912"
"P11166"
"P11166"
"P11166"
"P11166"
"P11166"
"P11166"
"P11166"
"P11166"
"P11166"
"P11166"
"P11166"
"P11166"
"P11166"
"P11166"
"P11166"
"P11166"
"P11166"
"P11166"
"P11166"
"P11166"
"P11166"
"P11166"
"P11166"
"P11166"
"P11166"
"P11166"
"P11166"
"P11166"
"P11166"
"P11166"
"P11166"
"P11217"
"P11217"
"P11217"
"P11217"
"P11217"
"P11217"
"P11217"
"P11217"
"P11217"
"P11217"
"P11217"
"P11217"
"P11217"
"P11217"
"P11217"
"P11217"
"P11217"
"P11217"
"P11217"
"P11217"
"P11217"
"P11217"
"P11217"
"P11217"
"P11217"
"P11217"
"P11217"
"P11217"
"P11217"
"P11217"
"P11217"
"P11217"
"P11217"
"P11217"
"P11217"
"P11217"
"P11217"
"P11217"
"P11217"
"P11217"
"P11217"
"P11217"
"P11217"
"P11217"
"P11217"
"P11217"
"P11217"
"P11217"
"P11217"
"P11217"
"P11217"
"P11217"
"P11217"
"P11217"
"P11217"
"P11217"
"P11217"
"P11217"
"P11217"
"P11217"
"P11217"
"P11217"
"P11217"
"P11217"
"P11217"
"P11310"
"P11310"
"P11310"
"P11310"
"P11310"
"P11310"
"P11310"
"P11310"
"P11310"
"P11310"
"P11310"
"P11310"
"P11310"
"P11310"
"P11310"
"P11310"
"P11362"
"P11362"
"P11362"
"P11362"
"P11362"
"P11362"
"P11362"
"P11362"
"P11362"
"P11362"
"P11362"
"P11362"
"P11362"
"P11362"
"P11362"
"P11362"
"P11362"
"P11362"
"P11362"
"P11362"
"P11362"
"P11473"
"P11473"
"P11473"
"P11473"
"P11473"
"P11473"
"P11473"
"P11473"
"P11597"
"P11597"
"P11597"
"P11597"
"P11597"
"P11597"
"P11597"
"P11597"
"P11597"
"P11597"
"P11597"
"P11597"
"P11597"
"P11597"
"P11597"
"P11597"
"P11597"
"P11597"
"P11597"
"P11802"
"P11802"
"P11802"
"P11802"
"P11802"
"P11802"
"P11802"
"P11802"
"P11802"
"P11802"
"P11802"
"P11802"
"P11802"
"P11802"
"P11802"
"P11802"
"P11802"
"P12107"
"P12107"
"P12107"
"P12107"
"P12107"
"P12107"
"P12107"
"P12107"
"P12107"
"P12107"
"P12107"
"P12107"
"P12107"
"P12107"
"P12107"
"P12107"
"P12107"
"P12107"
"P12107"
"P12107"
"P12107"
"P12107"
"P12107"
"P12107"
"P12694"
"P12694"
"P12694"
"P12694"
"P12694"
"P12694"
"P12694"
"P12694"
"P12883"
"P12883"
"P12883"
"P12883"
"P12883"
"P12883"
"P12883"
"P12883"
"P12883"
"P12883"
"P12883"
"P12883"
"P12883"
"P12883"
"P12883"
"P12883"
"P12883"
"P12883"
"P12883"
"P12883"
"P12883"
"P12883"
"P12883"
"P12883"
"P12883"
"P12883"
"P12883"
"P12883"
"P12883"
"P12883"
"P12883"
"P12883"
"P12883"
"P12883"
"P12883"
"P12883"
"P12883"
"P12883"
"P12883"
"P12883"
"P12883"
"P12883"
"P12883"
"P12883"
"P12883"
"P12883"
"P12883"
"P12883"
"P12883"
"P12883"
"P12883"
"P12883"
"P12883"
"P12883"
"P12883"
"P12883"
"P12883"
"P12883"
"P12883"
"P12883"
"P12883"
"P12883"
"P12883"
"P12883"
"P12883"
"P12883"
"P12883"
"P12883"
"P12883"
"P12883"
"P12883"
"P12883"
"P12883"
"P12883"
"P12883"
"P12883"
"P12883"
"P12883"
"P12883"
"P12883"
"P12883"
"P12883"
"P12883"
"P12883"
"P12883"
"P12883"
"P12883"
"P12883"
"P12883"
"P12883"
"P12883"
"P12883"
"P12883"
"P12883"
"P12883"
"P12883"
"P12883"
"P12883"
"P12883"
"P12883"
"P12883"
"P12883"
"P12883"
"P12883"
"P12883"
"P12883"
"P12883"
"P12883"
"P12883"
"P12883"
"P12883"
"P12883"
"P12883"
"P13533"
"P13533"
"P13533"
"P13533"
"P13533"
"P13533"
"P13533"
"P13533"
"P13533"
"P13533"
"P13533"
"P13533"
"P13533"
"P13533"
"P13533"
"P13533"
"P13533"
"P13533"
"P13533"
"P13533"
"P13533"
"P13533"
"P13533"
"P13533"
"P13533"
"P13533"
"P13533"
"P13533"
"P13533"
"P13533"
"P13533"
"P13533"
"P13533"
"P13533"
"P13533"
"P13533"
"P13533"
"P13533"
"P13533"
"P13533"
"P13533"
"P13533"
"P13533"
"P13533"
"P13533"
"P13533"
"P13533"
"P13533"
"P13533"
"P13533"
"P13533"
"P13533"
"P13533"
"P13533"
"P13533"
"P13533"
"P13533"
"P13533"
"P13533"
"P13533"
"P13533"
"P13533"
"P13533"
"P13533"
"P13533"
"P13533"
"P13533"
"P13533"
"P13533"
"P13533"
"P13533"
"P13533"
"P13533"
"P13569"
"P13569"
"P13569"
"P13569"
"P13569"
"P13569"
"P13569"
"P13569"
"P13569"
"P13569"
"P13569"
"P13569"
"P13569"
"P13569"
"P13569"
"P13569"
"P13569"
"P13569"
"P13569"
"P13569"
"P13569"
"P13569"
"P13569"
"P13569"
"P13569"
"P13569"
"P13569"
"P13569"
"P13569"
"P13569"
"P13569"
"P13569"
"P13569"
"P13569"
"P13569"
"P13569"
"P13569"
"P13569"
"P13569"
"P13569"
"P13569"
"P13569"
"P13569"
"P13569"
"P13569"
"P13569"
"P13569"
"P13569"
"P13569"
"P13569"
"P13569"
"P13569"
"P13569"
"P13569"
"P13569"
"P13569"
"P13569"
"P13569"
"P13569"
"P13569"
"P13569"
"P13569"
"P13569"
"P13569"
"P13569"
"P13569"
"P13569"
"P13569"
"P13569"
"P13569"
"P13569"
"P13569"
"P13569"
"P13569"
"P13569"
"P13569"
"P13569"
"P13569"
"P13569"
"P13569"
"P13569"
"P13569"
"P13569"
"P13569"
"P13716"
"P13716"
"P13716"
"P13716"
"P13716"
"P13716"
"P13716"
"P13716"
"P13716"
"P13716"
"P13716"
"P14136"
"P14136"
"P14136"
"P14136"
"P14136"
"P14416"
"P14416"
"P14416"
"P14416"
"P14416"
"P14416"
"P14416"
"P14416"
"P14416"
"P14416"
"P14416"
"P14416"
"P14416"
"P14416"
"P14416"
"P14416"
"P14416"
"P14416"
"P14416"
"P14416"
"P14416"
"P14679"
"P15104"
"P15104"
"P15104"
"P15104"
"P15104"
"P15104"
"P15104"
"P15104"
"P15104"
"P15104"
"P15104"
"P15104"
"P15104"
"P15104"
"P15104"
"P15104"
"P15104"
"P15104"
"P15104"
"P15104"
"P15104"
"P15104"
"P15104"
"P15104"
"P15104"
"P15104"
"P15104"
"P15104"
"P15104"
"P15153"
"P15153"
"P15153"
"P15153"
"P15153"
"P15153"
"P15153"
"P15153"
"P15153"
"P15153"
"P15382"
"P15382"
"P15382"
"P15382"
"P15382"
"P15382"
"P15428"
"P15428"
"P15428"
"P15531"
"P15531"
"P15531"
"P15531"
"P15531"
"P15531"
"P15531"
"P15538"
"P15538"
"P15538"
"P15538"
"P15538"
"P15538"
"P15538"
"P15538"
"P15538"
"P15538"
"P15538"
"P15538"
"P15538"
"P15538"
"P15538"
"P15538"
"P15538"
"P16219"
"P16219"
"P16219"
"P16278"
"P16278"
"P16278"
"P16278"
"P16278"
"P16278"
"P16278"
"P16278"
"P16278"
"P16278"
"P16278"
"P16278"
"P16278"
"P16278"
"P16615"
"P16615"
"P16615"
"P16615"
"P16615"
"P16615"
"P16615"
"P16615"
"P16615"
"P16615"
"P16615"
"P16615"
"P16615"
"P16615"
"P16615"
"P16615"
"P16615"
"P16615"
"P16615"
"P16615"
"P16615"
"P16615"
"P16615"
"P16615"
"P16615"
"P16615"
"P16615"
"P17302"
"P17302"
"P17302"
"P17302"
"P17302"
"P17302"
"P17302"
"P17302"
"P17302"
"P17302"
"P17302"
"P17302"
"P17302"
"P17302"
"P17302"
"P17302"
"P17302"
"P17302"
"P17302"
"P17302"
"P17302"
"P17302"
"P17302"
"P17302"
"P17302"
"P17302"
"P17302"
"P17661"
"P17661"
"P17661"
"P17661"
"P17661"
"P17661"
"P17661"
"P18074"
"P18074"
"P18074"
"P18074"
"P18074"
"P18074"
"P18074"
"P18074"
"P18074"
"P18074"
"P18074"
"P18074"
"P18074"
"P18074"
"P18074"
"P18074"
"P18074"
"P18074"
"P18074"
"P18074"
"P18074"
"P18074"
"P18074"
"P18074"
"P18074"
"P18074"
"P18074"
"P18074"
"P18074"
"P18074"
"P18074"
"P18074"
"P18077"
"P18077"
"P18077"
"P18077"
"P18077"
"P18206"
"P18206"
"P18206"
"P18206"
"P18206"
"P18206"
"P18206"
"P18206"
"P18206"
"P18206"
"P18206"
"P18206"
"P18206"
"P19367"
"P19367"
"P19367"
"P19367"
"P19367"
"P19367"
"P19367"
"P20594"
"P20594"
"P20594"
"P20594"
"P20594"
"P20594"
"P20594"
"P20594"
"P20594"
"P20594"
"P20594"
"P20594"
"P20594"
"P20594"
"P20594"
"P20594"
"P20594"
"P20594"
"P20594"
"P20594"
"P20594"
"P20594"
"P20594"
"P20594"
"P20594"
"P20594"
"P20839"
"P20839"
"P20839"
"P20839"
"P20839"
"P20839"
"P20839"
"P20839"
"P20933"
"P20933"
"P20933"
"P20933"
"P20933"
"P20933"
"P20933"
"P20933"
"P20933"
"P20933"
"P20933"
"P20933"
"P20933"
"P20933"
"P20933"
"P20933"
"P20933"
"P20933"
"P20933"
"P21359"
"P21359"
"P21359"
"P21359"
"P21359"
"P21359"
"P21359"
"P21359"
"P21359"
"P21359"
"P21549"
"P21549"
"P21549"
"P21549"
"P21549"
"P21549"
"P21549"
"P21549"
"P21549"
"P21549"
"P21549"
"P21549"
"P21549"
"P21549"
"P21549"
"P21549"
"P21549"
"P21549"
"P21731"
"P21731"
"P21731"
"P21731"
"P21731"
"P21731"
"P21731"
"P21731"
"P21731"
"P21731"
"P21802"
"P21802"
"P21802"
"P21802"
"P21802"
"P21802"
"P21802"
"P21802"
"P21802"
"P21802"
"P21802"
"P21802"
"P21802"
"P21802"
"P21802"
"P21802"
"P21802"
"P21912"
"P21912"
"P21912"
"P21912"
"P21912"
"P21912"
"P21912"
"P21912"
"P21912"
"P21912"
"P22033"
"P22033"
"P22033"
"P22033"
"P22033"
"P22033"
"P22033"
"P22033"
"P22033"
"P22033"
"P22033"
"P22033"
"P22033"
"P22033"
"P22033"
"P22033"
"P22033"
"P22033"
"P22033"
"P22033"
"P22033"
"P22033"
"P22033"
"P22033"
"P22033"
"P22033"
"P22033"
"P22033"
"P22033"
"P22033"
"P22033"
"P22033"
"P22033"
"P22301"
"P22301"
"P22301"
"P22301"
"P22301"
"P22301"
"P22301"
"P22301"
"P22301"
"P22301"
"P22301"
"P22301"
"P22557"
"P22557"
"P22557"
"P22557"
"P22557"
"P22557"
"P22557"
"P22557"
"P22830"
"P22830"
"P22830"
"P22830"
"P23409"
"P23409"
"P23409"
"P23409"
"P23409"
"P23409"
"P23409"
"P23409"
"P23409"
"P23409"
"P23409"
"P23409"
"P23409"
"P23409"
"P23415"
"P23415"
"P23415"
"P23415"
"P23415"
"P23415"
"P23415"
"P23415"
"P23760"
"P23760"
"P23760"
"P23760"
"P23786"
"P23786"
"P23786"
"P23786"
"P23786"
"P23786"
"P23786"
"P23786"
"P23786"
"P23786"
"P23786"
"P23786"
"P23786"
"P23786"
"P23945"
"P23945"
"P23945"
"P23945"
"P23945"
"P23945"
"P23945"
"P23945"
"P23945"
"P23945"
"P23945"
"P23945"
"P23945"
"P23945"
"P23945"
"P23945"
"P23945"
"P23945"
"P24530"
"P24530"
"P24530"
"P24530"
"P24530"
"P24530"
"P24530"
"P24530"
"P24530"
"P24530"
"P24530"
"P24530"
"P24530"
"P24752"
"P24752"
"P24752"
"P24752"
"P24752"
"P24752"
"P24752"
"P24752"
"P24752"
"P24752"
"P25189"
"P25189"
"P25189"
"P25189"
"P25189"
"P25189"
"P25189"
"P26367"
"P26367"
"P26367"
"P26367"
"P26367"
"P26367"
"P26367"
"P26367"
"P26367"
"P26367"
"P26367"
"P26367"
"P26367"
"P26439"
"P26439"
"P26439"
"P26439"
"P26439"
"P26439"
"P26439"
"P26439"
"P26439"
"P26439"
"P26439"
"P27918"
"P27918"
"P27918"
"P27918"
"P27918"
"P27918"
"P27918"
"P27918"
"P27918"
"P27918"
"P27918"
"P27918"
"P27918"
"P27918"
"P27918"
"P27918"
"P27918"
"P27918"
"P27918"
"P27986"
"P27986"
"P27986"
"P27986"
"P27986"
"P27986"
"P27986"
"P27986"
"P27986"
"P27986"
"P27986"
"P27986"
"P27986"
"P27986"
"P27986"
"P27986"
"P27986"
"P27986"
"P27986"
"P27986"
"P27986"
"P27986"
"P27986"
"P27986"
"P27986"
"P27986"
"P27986"
"P27986"
"P27986"
"P27986"
"P27986"
"P27986"
"P27986"
"P27986"
"P27986"
"P27986"
"P27986"
"P27986"
"P27986"
"P27986"
"P27986"
"P27986"
"P27986"
"P28069"
"P28069"
"P28069"
"P28069"
"P28069"
"P28069"
"P28069"
"P28069"
"P28069"
"P28069"
"P28069"
"P28069"
"P28069"
"P28069"
"P28069"
"P28069"
"P28069"
"P28069"
"P28069"
"P28069"
"P28069"
"P28069"
"P28069"
"P28069"
"P28069"
"P28347"
"P28347"
"P28347"
"P28360"
"P28360"
"P28360"
"P28360"
"P28360"
"P28360"
"P28360"
"P28360"
"P28360"
"P28360"
"P28360"
"P28360"
"P28360"
"P28360"
"P28360"
"P28360"
"P28360"
"P28360"
"P28360"
"P28360"
"P28360"
"P28360"
"P28360"
"P28360"
"P28360"
"P28360"
"P28360"
"P28360"
"P28360"
"P28360"
"P28360"
"P28360"
"P28360"
"P28472"
"P28472"
"P28472"
"P28472"
"P28472"
"P29033"
"P29033"
"P29033"
"P29033"
"P29033"
"P29033"
"P29033"
"P29033"
"P29033"
"P29033"
"P29033"
"P29033"
"P29033"
"P29033"
"P29033"
"P29120"
"P29120"
"P29120"
"P29120"
"P29120"
"P29120"
"P29120"
"P29120"
"P29120"
"P29120"
"P29120"
"P29120"
"P29120"
"P29120"
"P29120"
"P29120"
"P29120"
"P29120"
"P29120"
"P29120"
"P29120"
"P29120"
"P29120"
"P29120"
"P29120"
"P29120"
"P29120"
"P29120"
"P29120"
"P29120"
"P29120"
"P29120"
"P29317"
"P29317"
"P29317"
"P29317"
"P29317"
"P29317"
"P29317"
"P29317"
"P29317"
"P29317"
"P29317"
"P29317"
"P29317"
"P29317"
"P29317"
"P29317"
"P30566"
"P30566"
"P30566"
"P30566"
"P30566"
"P31040"
"P31040"
"P31040"
"P31040"
"P31040"
"P31040"
"P31040"
"P31040"
"P31040"
"P31040"
"P31040"
"P31040"
"P31040"
"P31040"
"P31040"
"P31040"
"P31040"
"P31040"
"P31040"
"P31040"
"P31040"
"P31040"
"P31040"
"P31040"
"P31040"
"P31040"
"P31040"
"P31040"
"P31040"
"P31040"
"P31040"
"P31040"
"P31040"
"P31040"
"P31040"
"P31040"
"P31040"
"P31040"
"P31040"
"P31040"
"P31040"
"P31040"
"P31040"
"P31040"
"P31040"
"P31040"
"P31040"
"P31040"
"P31040"
"P31040"
"P31040"
"P31040"
"P31040"
"P31040"
"P31040"
"P31040"
"P31040"
"P31150"
"P31150"
"P31150"
"P31150"
"P31150"
"P31150"
"P31150"
"P31150"
"P31150"
"P31150"
"P31150"
"P31150"
"P31150"
"P31327"
"P31327"
"P31327"
"P31327"
"P31327"
"P31327"
"P31327"
"P31327"
"P31327"
"P31327"
"P31327"
"P31327"
"P31327"
"P31327"
"P31327"
"P31327"
"P31327"
"P31327"
"P31327"
"P31327"
"P31327"
"P31327"
"P31327"
"P31327"
"P31327"
"P31327"
"P31327"
"P31327"
"P31327"
"P31327"
"P31327"
"P31327"
"P31327"
"P31327"
"P31327"
"P31327"
"P31327"
"P31327"
"P31327"
"P31327"
"P31327"
"P31327"
"P31327"
"P31327"
"P31327"
"P31327"
"P31327"
"P31327"
"P31327"
"P31327"
"P31327"
"P31327"
"P31327"
"P31327"
"P31327"
"P31327"
"P31327"
"P31327"
"P31371"
"P31371"
"P31371"
"P31371"
"P31513"
"P31939"
"P31939"
"P31939"
"P31939"
"P31939"
"P31939"
"P31939"
"P32243"
"P32243"
"P32243"
"P32243"
"P32243"
"P32243"
"P32243"
"P32243"
"P32243"
"P32243"
"P32243"
"P32243"
"P32243"
"P32243"
"P32245"
"P32245"
"P32245"
"P32245"
"P32929"
"P32929"
"P32929"
"P32929"
"P32929"
"P32929"
"P32929"
"P32929"
"P32929"
"P32929"
"P32929"
"P32929"
"P32929"
"P32929"
"P32929"
"P32929"
"P35219"
"P35219"
"P35219"
"P35240"
"P35240"
"P35240"
"P35240"
"P35240"
"P35240"
"P35240"
"P35240"
"P35240"
"P35240"
"P35240"
"P35240"
"P35498"
"P35498"
"P35498"
"P35498"
"P35498"
"P35498"
"P35498"
"P35498"
"P35498"
"P35498"
"P35498"
"P35498"
"P35498"
"P35498"
"P35498"
"P35498"
"P35498"
"P35498"
"P35498"
"P35498"
"P35498"
"P35498"
"P35498"
"P35498"
"P35498"
"P35498"
"P35498"
"P35498"
"P35498"
"P35498"
"P35498"
"P35520"
"P35520"
"P35520"
"P35520"
"P35520"
"P35520"
"P35520"
"P35520"
"P35520"
"P35520"
"P35520"
"P35520"
"P35520"
"P35520"
"P35520"
"P35548"
"P35548"
"P35548"
"P35548"
"P35548"
"P35548"
"P35548"
"P35548"
"P35548"
"P35548"
"P35555"
"P35555"
"P35555"
"P35555"
"P35555"
"P35555"
"P35555"
"P35555"
"P35555"
"P35555"
"P35555"
"P35555"
"P35555"
"P35555"
"P35555"
"P35555"
"P35555"
"P35555"
"P35555"
"P35555"
"P35555"
"P35555"
"P35555"
"P35555"
"P35555"
"P35555"
"P35555"
"P35555"
"P35555"
"P35555"
"P35555"
"P35555"
"P35555"
"P35555"
"P35555"
"P35555"
"P35555"
"P35555"
"P35555"
"P35555"
"P35555"
"P35555"
"P35555"
"P35555"
"P35555"
"P35555"
"P35555"
"P35555"
"P35555"
"P35555"
"P35555"
"P35555"
"P35555"
"P35555"
"P35555"
"P35555"
"P35555"
"P35555"
"P35555"
"P35555"
"P35555"
"P35555"
"P35555"
"P35555"
"P35555"
"P35555"
"P35555"
"P35555"
"P35555"
"P35555"
"P35555"
"P35555"
"P35555"
"P35555"
"P35555"
"P35555"
"P35555"
"P35555"
"P35555"
"P35555"
"P35555"
"P35555"
"P35555"
"P35555"
"P35555"
"P35555"
"P35555"
"P35555"
"P35555"
"P35555"
"P35555"
"P35555"
"P35555"
"P35555"
"P35555"
"P35555"
"P35555"
"P35555"
"P35555"
"P35555"
"P35555"
"P35555"
"P35555"
"P35555"
"P35555"
"P35555"
"P35555"
"P35555"
"P35555"
"P35555"
"P35555"
"P35555"
"P35555"
"P35555"
"P35555"
"P35555"
"P35555"
"P35555"
"P35555"
"P35555"
"P35555"
"P35555"
"P35555"
"P35555"
"P35555"
"P35555"
"P35555"
"P35555"
"P35555"
"P35555"
"P35555"
"P35555"
"P35555"
"P35555"
"P35555"
"P35555"
"P35555"
"P35555"
"P35555"
"P35555"
"P35555"
"P35555"
"P35555"
"P35555"
"P35555"
"P35555"
"P35555"
"P35555"
"P35555"
"P35555"
"P35555"
"P35555"
"P35555"
"P35555"
"P35555"
"P35555"
"P35555"
"P35555"
"P35555"
"P35555"
"P35555"
"P35555"
"P35555"
"P35555"
"P35555"
"P35555"
"P35555"
"P35555"
"P35555"
"P35555"
"P35555"
"P35555"
"P35555"
"P35555"
"P35555"
"P35555"
"P35555"
"P35555"
"P35555"
"P35555"
"P35555"
"P35555"
"P35555"
"P35555"
"P35555"
"P35555"
"P35555"
"P35557"
"P35557"
"P35557"
"P35557"
"P35557"
"P35557"
"P35557"
"P35557"
"P35557"
"P35557"
"P35557"
"P35557"
"P35557"
"P35557"
"P35557"
"P35557"
"P35557"
"P35557"
"P35557"
"P35557"
"P35557"
"P35579"
"P35579"
"P35579"
"P35579"
"P35579"
"P35579"
"P35579"
"P35579"
"P35579"
"P35579"
"P35579"
"P35579"
"P35579"
"P35579"
"P35579"
"P35579"
"P35579"
"P35579"
"P35579"
"P35579"
"P35579"
"P35579"
"P35579"
"P35579"
"P35579"
"P35579"
"P35579"
"P35579"
"P35579"
"P35579"
"P35579"
"P35579"
"P35579"
"P35579"
"P35579"
"P35579"
"P35579"
"P35579"
"P35579"
"P35579"
"P35579"
"P35579"
"P35579"
"P35579"
"P35579"
"P35579"
"P35579"
"P35579"
"P35579"
"P35579"
"P35579"
"P35579"
"P35579"
"P35579"
"P35579"
"P35579"
"P35579"
"P35579"
"P35579"
"P35579"
"P35579"
"P35579"
"P35579"
"P35680"
"P35680"
"P35680"
"P35680"
"P35680"
"P35680"
"P35680"
"P35680"
"P35680"
"P35680"
"P35680"
"P35680"
"P35680"
"P35914"
"P35914"
"P35914"
"P35914"
"P35914"
"P35914"
"P35914"
"P35914"
"P35914"
"P35914"
"P35914"
"P35914"
"P35914"
"P35914"
"P35914"
"P35914"
"P37023"
"P37023"
"P37023"
"P37023"
"P37840"
"P37840"
"P37840"
"P37840"
"P37840"
"P37840"
"P37840"
"P37840"
"P37840"
"P37840"
"P37840"
"P37840"
"P37840"
"P38398"
"P38398"
"P38398"
"P38398"
"P38398"
"P38398"
"P38398"
"P38398"
"P38398"
"P38398"
"P38398"
"P38398"
"P38398"
"P38398"
"P38398"
"P38398"
"P38398"
"P38398"
"P38398"
"P38398"
"P38398"
"P38398"
"P38398"
"P38398"
"P38398"
"P38398"
"P38398"
"P38398"
"P38398"
"P38398"
"P38398"
"P38398"
"P38398"
"P38398"
"P38398"
"P38398"
"P38398"
"P38398"
"P38398"
"P38398"
"P38398"
"P38398"
"P38398"
"P38398"
"P38398"
"P38398"
"P38398"
"P38398"
"P38398"
"P38398"
"P38398"
"P38398"
"P38398"
"P38398"
"P38398"
"P38398"
"P38398"
"P38398"
"P38398"
"P38398"
"P38398"
"P38398"
"P38398"
"P38398"
"P38398"
"P38398"
"P38398"
"P38398"
"P38398"
"P38398"
"P38398"
"P38398"
"P38398"
"P38398"
"P38398"
"P38398"
"P38398"
"P38398"
"P38398"
"P38435"
"P38435"
"P38435"
"P38435"
"P38435"
"P38435"
"P38435"
"P38435"
"P38435"
"P39019"
"P39210"
"P39210"
"P39210"
"P39210"
"P39210"
"P39210"
"P39210"
"P39210"
"P39210"
"P40763"
"P40763"
"P40763"
"P40763"
"P40763"
"P40763"
"P40763"
"P40763"
"P40763"
"P41235"
"P41235"
"P41235"
"P41235"
"P41235"
"P41235"
"P41235"
"P41235"
"P41235"
"P41235"
"P41235"
"P41235"
"P41235"
"P41235"
"P41235"
"P41250"
"P41250"
"P41250"
"P41250"
"P41250"
"P41250"
"P41250"
"P41250"
"P41250"
"P41250"
"P41250"
"P41250"
"P41250"
"P41250"
"P41250"
"P41250"
"P41250"
"P41250"
"P41250"
"P41250"
"P41250"
"P41250"
"P41250"
"P41250"
"P41250"
"P41250"
"P41250"
"P41250"
"P42224"
"P42224"
"P42224"
"P42224"
"P42224"
"P42224"
"P42224"
"P42224"
"P42224"
"P42224"
"P42224"
"P42224"
"P42224"
"P42224"
"P42224"
"P42224"
"P42224"
"P42224"
"P42224"
"P42224"
"P42224"
"P42224"
"P42224"
"P42263"
"P42263"
"P42263"
"P42263"
"P42263"
"P42263"
"P42263"
"P42263"
"P42263"
"P42263"
"P42263"
"P42336"
"P42336"
"P42336"
"P42336"
"P42336"
"P42336"
"P42336"
"P42336"
"P42336"
"P42336"
"P42336"
"P42336"
"P42336"
"P43034"
"P43034"
"P43034"
"P43034"
"P43034"
"P43034"
"P43034"
"P43034"
"P43034"
"P43034"
"P43034"
"P43034"
"P43034"
"P43034"
"P43034"
"P43034"
"P43034"
"P43034"
"P43034"
"P43034"
"P43034"
"P43034"
"P43034"
"P43034"
"P43034"
"P43034"
"P43034"
"P43034"
"P43034"
"P43034"
"P43034"
"P43034"
"P43034"
"P43034"
"P43034"
"P43246"
"P43246"
"P43246"
"P43246"
"P43246"
"P43246"
"P43246"
"P43246"
"P43246"
"P43246"
"P43246"
"P43246"
"P43246"
"P43246"
"P43246"
"P43246"
"P43246"
"P43246"
"P43246"
"P43246"
"P43246"
"P43246"
"P43246"
"P43246"
"P43246"
"P43246"
"P43246"
"P43246"
"P43246"
"P43246"
"P43246"
"P43246"
"P43246"
"P43246"
"P43246"
"P43246"
"P43246"
"P45381"
"P45381"
"P45381"
"P45381"
"P45381"
"P45381"
"P45381"
"P45381"
"P45381"
"P46100"
"P46100"
"P46100"
"P46100"
"P46100"
"P46100"
"P46100"
"P46100"
"P46100"
"P46100"
"P46100"
"P46100"
"P46100"
"P46100"
"P46100"
"P46100"
"P46100"
"P46100"
"P46100"
"P48436"
"P48436"
"P48436"
"P48436"
"P48436"
"P48436"
"P48436"
"P48436"
"P48436"
"P48436"
"P48436"
"P48637"
"P48637"
"P48637"
"P48637"
"P48637"
"P48637"
"P48637"
"P48637"
"P48637"
"P48637"
"P49768"
"P49768"
"P49768"
"P49768"
"P49768"
"P49768"
"P49768"
"P49768"
"P49768"
"P49768"
"P49768"
"P49768"
"P49768"
"P49768"
"P49768"
"P49768"
"P49768"
"P49768"
"P49770"
"P49770"
"P49770"
"P49770"
"P49770"
"P49770"
"P49770"
"P49770"
"P49770"
"P49770"
"P49770"
"P49770"
"P49770"
"P49770"
"P49770"
"P49770"
"P49810"
"P49810"
"P49810"
"P49810"
"P49810"
"P49810"
"P49810"
"P49810"
"P49810"
"P49810"
"P49810"
"P49810"
"P49810"
"P49810"
"P49810"
"P49810"
"P49810"
"P49810"
"P49810"
"P49810"
"P49810"
"P49810"
"P49810"
"P49810"
"P49810"
"P49810"
"P49810"
"P49810"
"P49810"
"P49810"
"P49810"
"P49810"
"P49810"
"P49810"
"P49810"
"P49810"
"P49810"
"P49810"
"P49810"
"P49810"
"P49810"
"P49810"
"P50570"
"P50570"
"P50570"
"P50570"
"P50570"
"P50570"
"P50570"
"P50570"
"P50570"
"P50570"
"P50570"
"P50570"
"P50570"
"P50570"
"P50897"
"P50897"
"P50897"
"P50897"
"P50993"
"P50993"
"P50993"
"P50993"
"P50993"
"P50993"
"P50993"
"P50993"
"P50993"
"P50993"
"P50993"
"P50993"
"P50993"
"P50993"
"P50993"
"P50993"
"P50993"
"P50993"
"P50993"
"P50993"
"P50993"
"P51159"
"P51159"
"P51159"
"P51159"
"P51159"
"P51159"
"P51159"
"P51159"
"P51159"
"P51159"
"P51159"
"P51159"
"P51159"
"P51159"
"P51159"
"P51159"
"P51159"
"P51159"
"P51608"
"P51648"
"P51648"
"P51648"
"P51648"
"P51648"
"P51648"
"P51648"
"P51648"
"P51648"
"P51648"
"P51648"
"P51648"
"P51648"
"P51648"
"P51648"
"P51648"
"P51648"
"P51648"
"P51648"
"P51649"
"P51649"
"P51649"
"P51649"
"P51649"
"P51649"
"P51649"
"P51649"
"P51649"
"P51649"
"P51649"
"P51649"
"P51649"
"P51649"
"P51649"
"P51687"
"P51687"
"P51687"
"P51687"
"P51687"
"P51687"
"P51687"
"P51687"
"P51687"
"P51687"
"P51687"
"P51687"
"P51687"
"P51687"
"P51687"
"P51687"
"P51687"
"P51692"
"P51692"
"P51692"
"P51692"
"P51692"
"P51692"
"P51692"
"P51692"
"P51692"
"P51692"
"P51692"
"P51692"
"P51692"
"P51692"
"P51692"
"P51692"
"P51692"
"P51692"
"P51692"
"P51692"
"P51692"
"P51692"
"P51692"
"P51692"
"P51692"
"P51787"
"P51787"
"P51787"
"P51787"
"P51795"
"P51795"
"P51795"
"P51795"
"P51795"
"P51795"
"P51795"
"P51795"
"P51795"
"P51795"
"P51795"
"P51795"
"P51795"
"P51795"
"P51795"
"P51795"
"P51795"
"P51795"
"P51795"
"P51795"
"P51795"
"P51795"
"P51795"
"P51795"
"P51795"
"P51795"
"P51795"
"P51795"
"P51795"
"P51795"
"P51795"
"P51795"
"P51795"
"P51795"
"P51795"
"P51811"
"P51812"
"P51843"
"P51843"
"P51843"
"P51843"
"P51843"
"P51843"
"P51843"
"P51843"
"P51843"
"P51843"
"P51843"
"P51843"
"P51843"
"P51843"
"P51843"
"P51843"
"P51993"
"P51993"
"P51993"
"P51993"
"P51993"
"P51993"
"P51993"
"P51993"
"P51993"
"P51993"
"P51993"
"P51993"
"P51993"
"P51993"
"P51993"
"P51993"
"P51993"
"P51993"
"P51993"
"P51993"
"P51993"
"P51993"
"P51993"
"P51993"
"P51993"
"P51993"
"P51993"
"P51993"
"P53597"
"P53597"
"P53597"
"P53597"
"P53597"
"P53597"
"P53597"
"P53597"
"P53597"
"P53597"
"P53597"
"P53597"
"P53597"
"P53597"
"P53597"
"P53597"
"P53673"
"P53673"
"P53673"
"P53673"
"P53673"
"P53673"
"P53673"
"P53673"
"P53673"
"P53673"
"P54577"
"P54577"
"P54577"
"P54577"
"P54577"
"P54577"
"P54577"
"P54577"
"P54577"
"P54577"
"P54577"
"P54577"
"P54577"
"P54577"
"P54577"
"P54577"
"P54577"
"P54577"
"P54577"
"P54577"
"P54577"
"P54577"
"P54577"
"P54803"
"P54803"
"P54803"
"P54803"
"P54803"
"P54803"
"P54803"
"P54803"
"P54803"
"P54803"
"P54803"
"P54803"
"P54803"
"P54803"
"P54803"
"P54803"
"P54803"
"P54803"
"P54886"
"P54886"
"P54886"
"P54886"
"P54886"
"P54886"
"P54886"
"P54886"
"P54886"
"P54886"
"P54886"
"P54886"
"P54886"
"P54886"
"P54886"
"P54886"
"P54886"
"P54886"
"P54886"
"P54886"
"P54886"
"P54886"
"P54886"
"P54886"
"P54886"
"P54886"
"P55072"
"P55072"
"P55072"
"P55072"
"P55072"
"P55072"
"P55072"
"P55072"
"P55072"
"P55072"
"P55072"
"P55072"
"P55072"
"P55072"
"P55072"
"P55072"
"P55072"
"P55072"
"P55072"
"P55072"
"P55316"
"P55316"
"P55316"
"P55316"
"P55316"
"P55316"
"P55316"
"P55316"
"P55316"
"P55316"
"P55316"
"P55316"
"P55316"
"P55316"
"P55316"
"P55316"
"P56539"
"P56539"
"P56539"
"P56539"
"P56539"
"P56539"
"P56539"
"P56539"
"P56539"
"P56539"
"P56539"
"P56539"
"P56705"
"P56705"
"P56705"
"P56705"
"P56705"
"P56705"
"P56705"
"P58304"
"P58304"
"P58304"
"P58304"
"P58304"
"P58304"
"P58304"
"P58304"
"P60174"
"P60174"
"P60174"
"P60174"
"P60174"
"P60174"
"P60174"
"P60174"
"P60174"
"P60174"
"P60174"
"P60174"
"P60484"
"P60709"
"P60709"
"P60709"
"P60709"
"P60709"
"P60709"
"P60709"
"P60709"
"P60709"
"P60709"
"P60709"
"P60709"
"P60709"
"P60709"
"P60709"
"P60709"
"P60709"
"P60709"
"P60709"
"P60709"
"P60709"
"P60709"
"P60709"
"P60709"
"P60709"
"P60709"
"P60709"
"P60709"
"P60709"
"P60709"
"P60709"
"P60709"
"P60709"
"P60709"
"P60709"
"P60709"
"P60709"
"P60709"
"P60709"
"P60709"
"P60709"
"P60709"
"P60709"
"P60709"
"P60709"
"P60709"
"P60709"
"P60709"
"P60709"
"P60709"
"P60709"
"P60709"
"P60709"
"P60709"
"P60709"
"P60709"
"P60709"
"P60709"
"P60709"
"P60709"
"P60709"
"P60709"
"P60709"
"P60709"
"P60709"
"P60709"
"P60709"
"P60709"
"P60709"
"P60709"
"P60709"
"P60709"
"P60709"
"P60709"
"P60709"
"P60709"
"P60709"
"P60709"
"P60709"
"P60709"
"P60709"
"P60709"
"P60709"
"P60709"
"P60709"
"P60709"
"P60709"
"P60709"
"P60709"
"P60709"
"P60709"
"P60709"
"P60709"
"P60709"
"P60709"
"P60709"
"P60709"
"P60709"
"P60709"
"P60709"
"P60709"
"P60709"
"P60709"
"P60709"
"P60709"
"P60709"
"P60709"
"P60709"
"P60709"
"P60709"
"P60709"
"P60709"
"P60709"
"P60709"
"P60709"
"P60709"
"P60709"
"P60709"
"P60709"
"P60709"
"P60709"
"P60709"
"P60709"
"P60709"
"P60709"
"P60709"
"P60709"
"P60709"
"P60709"
"P60709"
"P60709"
"P60709"
"P60709"
"P60709"
"P60709"
"P60709"
"P60709"
"P60709"
"P60709"
"P60709"
"P60709"
"P60709"
"P60709"
"P60709"
"P60709"
"P60709"
"P60709"
"P60709"
"P60709"
"P60709"
"P60709"
"P60709"
"P60709"
"P60709"
"P60709"
"P60709"
"P60709"
"P60709"
"P60709"
"P60709"
"P60709"
"P60709"
"P60709"
"P60709"
"P60709"
"P60709"
"P60709"
"P60709"
"P61764"
"P61764"
"P61764"
"P61764"
"P61764"
"P61764"
"P61764"
"P61764"
"P61764"
"P61764"
"P62736"
"P62736"
"P62736"
"P62736"
"P62736"
"P62736"
"P62736"
"P62736"
"P62736"
"P62736"
"P62736"
"P62736"
"P62736"
"P62736"
"P62736"
"P62736"
"P62736"
"P62736"
"P62736"
"P62736"
"P62736"
"P62736"
"P62736"
"P62736"
"P62736"
"P62736"
"P62736"
"P62736"
"P62736"
"P62736"
"P62736"
"P62736"
"P62736"
"P62736"
"P62736"
"P62736"
"P62736"
"P62736"
"P62736"
"P62736"
"P62736"
"P62736"
"P62736"
"P62736"
"P62736"
"P62736"
"P62736"
"P62736"
"P62736"
"P62736"
"P62736"
"P62736"
"P62736"
"P62736"
"P62736"
"P62736"
"P62736"
"P62736"
"P62736"
"P63092"
"P63092"
"P63092"
"P63092"
"P63092"
"P63092"
"P63252"
"P63252"
"P63252"
"P63252"
"P63252"
"P63252"
"P63252"
"P63252"
"P63252"
"P63252"
"P63261"
"P63261"
"P63261"
"P63261"
"P63261"
"P63261"
"P63261"
"P63261"
"P63261"
"P63261"
"P63261"
"P63261"
"P63261"
"P63261"
"P63261"
"P63261"
"P63261"
"P63261"
"P63261"
"P63261"
"P63261"
"P63261"
"P63261"
"P63261"
"P63261"
"P63261"
"P63261"
"P63261"
"P63261"
"P63261"
"P63261"
"P63261"
"P63261"
"P63261"
"P63261"
"P63261"
"P63261"
"P63261"
"P63261"
"P63261"
"P63261"
"P63261"
"P63261"
"P63261"
"P63261"
"P63261"
"P63261"
"P63261"
"P63261"
"P63261"
"P63261"
"P63261"
"P63261"
"P63261"
"P63261"
"P63261"
"P63261"
"P63261"
"P63261"
"P63261"
"P63261"
"P63261"
"P63261"
"P63261"
"P63261"
"P63261"
"P63261"
"P63261"
"P63261"
"P63261"
"P63261"
"P63261"
"P63261"
"P63261"
"P63261"
"P63261"
"P63261"
"P63261"
"P63261"
"P63261"
"P63261"
"P63261"
"P63261"
"P63261"
"P63261"
"P63261"
"P63261"
"P63261"
"P63261"
"P63261"
"P63261"
"P63261"
"P63261"
"P63261"
"P63261"
"P63261"
"P63261"
"P63261"
"P63261"
"P63261"
"P63261"
"P63261"
"P63261"
"P63261"
"P63261"
"P63261"
"P63261"
"P63261"
"P63261"
"P63261"
"P63261"
"P63261"
"P63261"
"P63261"
"P63261"
"P63261"
"P63261"
"P63261"
"P63261"
"P63261"
"P63261"
"P63261"
"P63261"
"P63261"
"P63261"
"P63261"
"P63261"
"P63261"
"P63261"
"P63261"
"P63261"
"P63261"
"P63261"
"P63261"
"P63261"
"P63261"
"P63261"
"P63261"
"P63261"
"P63261"
"P63261"
"P63261"
"P63261"
"P63261"
"P63261"
"P63261"
"P63261"
"P63261"
"P63261"
"P63261"
"P63261"
"P63261"
"P63261"
"P63261"
"P63261"
"P63261"
"P63261"
"P63261"
"P63261"
"P63261"
"P63261"
"P63261"
"P63261"
"P63261"
"P63316"
"P63316"
"P63316"
"P63316"
"P63316"
"P63316"
"P68032"
"P68032"
"P68032"
"P68032"
"P68032"
"P68032"
"P68032"
"P68032"
"P68032"
"P68032"
"P68032"
"P68032"
"P68032"
"P68032"
"P68032"
"P68032"
"P68032"
"P68032"
"P68032"
"P68032"
"P68032"
"P68032"
"P68032"
"P68032"
"P68032"
"P68032"
"P68032"
"P68032"
"P68032"
"P68032"
"P68032"
"P68032"
"P68032"
"P68032"
"P68032"
"P68032"
"P68032"
"P68032"
"P68032"
"P68032"
"P68032"
"P68032"
"P68032"
"P68032"
"P68032"
"P68032"
"P68032"
"P68032"
"P68032"
"P68032"
"P68032"
"P68032"
"P68032"
"P68032"
"P68032"
"P68032"
"P68032"
"P68032"
"P68032"
"P68133"
"P68133"
"P68133"
"P68133"
"P68133"
"P68133"
"P68133"
"P68133"
"P68133"
"P68133"
"P68133"
"P68133"
"P68133"
"P68133"
"P68133"
"P68133"
"P68133"
"P68133"
"P68133"
"P68133"
"P68133"
"P68133"
"P68133"
"P68133"
"P68133"
"P68133"
"P68133"
"P68133"
"P68133"
"P68133"
"P68133"
"P68133"
"P68133"
"P68133"
"P68133"
"P68133"
"P68133"
"P68133"
"P68133"
"P68133"
"P68133"
"P68133"
"P68133"
"P68133"
"P68133"
"P68133"
"P68133"
"P68133"
"P68133"
"P68871"
"P68871"
"P68871"
"P68871"
"P68871"
"P68871"
"P68871"
"P68871"
"P68871"
"P68871"
"P68871"
"P68871"
"P68871"
"P68871"
"P68871"
"P68871"
"P68871"
"P68871"
"P68871"
"P68871"
"P68871"
"P68871"
"P68871"
"P68871"
"P68871"
"P68871"
"P68871"
"P68871"
"P69891"
"P69891"
"P69891"
"P69891"
"P69891"
"P69891"
"P69891"
"P69891"
"P69891"
"P69892"
"P69892"
"P69892"
"P69892"
"P69892"
"P69892"
"P69892"
"P69892"
"P69892"
"P69892"
"P69905"
"P69905"
"P69905"
"P69905"
"P69905"
"P69905"
"P69905"
"P69905"
"P69905"
"P69905"
"P69905"
"P69905"
"P69905"
"P69905"
"P69905"
"P69905"
"P69905"
"P69905"
"P69905"
"P69905"
"P69905"
"P69905"
"P69905"
"P78504"
"P78504"
"P78504"
"P78504"
"P78504"
"P78504"
"P78504"
"P78504"
"P78504"
"P78504"
"P78504"
"P78504"
"P78504"
"P78504"
"P78504"
"P78504"
"P78504"
"P78504"
"P78504"
"P78504"
"P78504"
"P78504"
"P78504"
"P78504"
"P78504"
"P78504"
"P78504"
"P78504"
"P78504"
"P78504"
"P78504"
"P78504"
"P78504"
"P78504"
"P78504"
"P78504"
"P78504"
"P78504"
"P78504"
"P78504"
"P78504"
"P78504"
"P78562"
"P78562"
"P78562"
"P78562"
"P78562"
"P78562"
"P78562"
"P78562"
"P78562"
"P78562"
"P78562"
"P78562"
"P78562"
"P78562"
"P78562"
"P78562"
"P78562"
"P78562"
"P78562"
"P78562"
"P78562"
"P78562"
"P78562"
"P78562"
"P80404"
"P80404"
"P80404"
"P80404"
"P80404"
"P80404"
"P80404"
"P80404"
"P80404"
"P80404"
"P80404"
"P80404"
"P80404"
"P80404"
"P80404"
"P80404"
"P80404"
"P80404"
"P80404"
"P80404"
"P80404"
"P80404"
"P80404"
"P80404"
"P80404"
"P80404"
"P80404"
"P80404"
"P80404"
"P80404"
"P80404"
"P80404"
"P80404"
"P98194"
"P98194"
"P98194"
"P98194"
"P98194"
"P98194"
"P98194"
"P98194"
"P98194"
"P98194"
"P98194"
"P98194"
"P98194"
"P98194"
"P98194"
"P98194"
"P98194"
"P98194"
"P98194"
"P98194"
"P98194"
"P98194"
"P98194"
"P98194"
"P98194"
"P98194"
"P98194"
"P98194"
"P98194"
"P98194"
"P98194"
"Q00604"
"Q00604"
"Q00604"
"Q00604"
"Q00604"
"Q01718"
"Q01726"
"Q01726"
"Q01726"
"Q01726"
"Q01726"
"Q01726"
"Q01726"
"Q01726"
"Q01726"
"Q01726"
"Q01726"
"Q01726"
"Q01726"
"Q01726"
"Q01726"
"Q01726"
"Q01726"
"Q01959"
"Q01959"
"Q01959"
"Q01959"
"Q03154"
"Q03154"
"Q03154"
"Q03154"
"Q03154"
"Q03154"
"Q03393"
"Q03393"
"Q03393"
"Q04771"
"Q04771"
"Q04771"
"Q04771"
"Q04771"
"Q04771"
"Q04771"
"Q04771"
"Q04771"
"Q04771"
"Q04771"
"Q04771"
"Q04771"
"Q04771"
"Q04771"
"Q04771"
"Q04771"
"Q04771"
"Q04771"
"Q04771"
"Q04771"
"Q05066"
"Q05066"
"Q05066"
"Q05066"
"Q05066"
"Q05066"
"Q05066"
"Q05066"
"Q05066"
"Q05066"
"Q05066"
"Q06124"
"Q06124"
"Q06124"
"Q06124"
"Q06124"
"Q06124"
"Q06187"
"Q06187"
"Q06187"
"Q06187"
"Q06187"
"Q06187"
"Q06187"
"Q06187"
"Q06187"
"Q06187"
"Q06187"
"Q08289"
"Q08289"
"Q08289"
"Q08289"
"Q08289"
"Q08289"
"Q08289"
"Q08289"
"Q08289"
"Q08289"
"Q08289"
"Q08289"
"Q09470"
"Q09470"
"Q09470"
"Q09470"
"Q09470"
"Q09470"
"Q09470"
"Q09470"
"Q12768"
"Q12768"
"Q12768"
"Q12768"
"Q12768"
"Q12768"
"Q12768"
"Q12768"
"Q12768"
"Q12768"
"Q12768"
"Q12768"
"Q12768"
"Q12768"
"Q12768"
"Q12768"
"Q12768"
"Q12768"
"Q12768"
"Q12768"
"Q12768"
"Q12768"
"Q12768"
"Q12768"
"Q12768"
"Q12768"
"Q12768"
"Q12768"
"Q12768"
"Q12768"
"Q12768"
"Q12768"
"Q12768"
"Q12768"
"Q12768"
"Q12768"
"Q12768"
"Q12768"
"Q12768"
"Q12768"
"Q12768"
"Q12768"
"Q12768"
"Q12768"
"Q12768"
"Q12768"
"Q12768"
"Q12805"
"Q12805"
"Q12805"
"Q12805"
"Q12805"
"Q12805"
"Q12805"
"Q12805"
"Q12805"
"Q12805"
"Q12805"
"Q12805"
"Q12805"
"Q12805"
"Q12805"
"Q12805"
"Q12805"
"Q12805"
"Q12805"
"Q12805"
"Q12805"
"Q12805"
"Q12805"
"Q12809"
"Q12840"
"Q12840"
"Q12840"
"Q12840"
"Q12840"
"Q12879"
"Q12879"
"Q12879"
"Q12879"
"Q12879"
"Q12879"
"Q12879"
"Q12879"
"Q12879"
"Q12879"
"Q12879"
"Q12879"
"Q12879"
"Q12879"
"Q12879"
"Q12879"
"Q12879"
"Q12879"
"Q12879"
"Q12879"
"Q12879"
"Q12879"
"Q12879"
"Q12879"
"Q12879"
"Q12879"
"Q12879"
"Q12879"
"Q12879"
"Q12879"
"Q12879"
"Q12879"
"Q12879"
"Q12879"
"Q12879"
"Q12879"
"Q12879"
"Q12879"
"Q12879"
"Q12879"
"Q12879"
"Q12879"
"Q12879"
"Q12879"
"Q12879"
"Q12879"
"Q12879"
"Q12879"
"Q12879"
"Q12879"
"Q12879"
"Q12879"
"Q12879"
"Q12879"
"Q12879"
"Q12879"
"Q12879"
"Q12879"
"Q12879"
"Q12879"
"Q12879"
"Q12879"
"Q12879"
"Q12879"
"Q12879"
"Q12879"
"Q12879"
"Q12879"
"Q12879"
"Q12879"
"Q12879"
"Q12879"
"Q12879"
"Q12879"
"Q12887"
"Q12887"
"Q12887"
"Q12887"
"Q12887"
"Q12948"
"Q12948"
"Q12948"
"Q12948"
"Q13148"
"Q13148"
"Q13148"
"Q13148"
"Q13148"
"Q13148"
"Q13148"
"Q13148"
"Q13148"
"Q13148"
"Q13148"
"Q13148"
"Q13148"
"Q13148"
"Q13148"
"Q13148"
"Q13148"
"Q13148"
"Q13148"
"Q13148"
"Q13148"
"Q13148"
"Q13148"
"Q13148"
"Q13253"
"Q13253"
"Q13253"
"Q13285"
"Q13285"
"Q13285"
"Q13285"
"Q13285"
"Q13285"
"Q13285"
"Q13285"
"Q13285"
"Q13285"
"Q13285"
"Q13285"
"Q13285"
"Q13285"
"Q13285"
"Q13285"
"Q13285"
"Q13285"
"Q13285"
"Q13285"
"Q13285"
"Q13285"
"Q13285"
"Q13285"
"Q13285"
"Q13285"
"Q13285"
"Q13285"
"Q13285"
"Q13285"
"Q13285"
"Q13285"
"Q13285"
"Q13402"
"Q13402"
"Q13402"
"Q13402"
"Q13402"
"Q13402"
"Q13402"
"Q13402"
"Q13402"
"Q13402"
"Q13402"
"Q13402"
"Q13402"
"Q13402"
"Q13402"
"Q13402"
"Q13402"
"Q13402"
"Q13402"
"Q13402"
"Q13402"
"Q13402"
"Q13402"
"Q13402"
"Q13402"
"Q13402"
"Q13402"
"Q13402"
"Q13402"
"Q13402"
"Q13402"
"Q13402"
"Q13402"
"Q13402"
"Q13402"
"Q13402"
"Q13402"
"Q13402"
"Q13402"
"Q13402"
"Q13402"
"Q13402"
"Q13402"
"Q13402"
"Q13402"
"Q13402"
"Q13402"
"Q13402"
"Q13402"
"Q13402"
"Q13402"
"Q13402"
"Q13402"
"Q13402"
"Q13402"
"Q13402"
"Q13402"
"Q13402"
"Q13496"
"Q13496"
"Q13496"
"Q13496"
"Q13496"
"Q13496"
"Q13496"
"Q13496"
"Q13496"
"Q13496"
"Q13496"
"Q13496"
"Q13496"
"Q13496"
"Q13496"
"Q13496"
"Q13496"
"Q13496"
"Q13496"
"Q13496"
"Q13496"
"Q13501"
"Q13501"
"Q13501"
"Q13509"
"Q13509"
"Q13509"
"Q13509"
"Q13509"
"Q13509"
"Q13509"
"Q13509"
"Q13509"
"Q13509"
"Q13509"
"Q13509"
"Q13509"
"Q13509"
"Q13509"
"Q13509"
"Q13509"
"Q13509"
"Q13509"
"Q13509"
"Q13509"
"Q13509"
"Q13509"
"Q13509"
"Q13509"
"Q13509"
"Q13509"
"Q13509"
"Q13509"
"Q13509"
"Q13509"
"Q13509"
"Q13509"
"Q13702"
"Q13702"
"Q13702"
"Q13702"
"Q13702"
"Q13702"
"Q13702"
"Q13702"
"Q13702"
"Q13702"
"Q13702"
"Q13702"
"Q13873"
"Q13873"
"Q13873"
"Q13873"
"Q13873"
"Q13873"
"Q13873"
"Q13873"
"Q13873"
"Q13873"
"Q13873"
"Q13873"
"Q13873"
"Q13873"
"Q13873"
"Q13873"
"Q13873"
"Q13873"
"Q13873"
"Q13873"
"Q13873"
"Q13873"
"Q13873"
"Q13873"
"Q13873"
"Q13873"
"Q13873"
"Q13873"
"Q13873"
"Q13936"
"Q14376"
"Q14376"
"Q14654"
"Q14654"
"Q14654"
"Q14654"
"Q14654"
"Q14654"
"Q14654"
"Q14654"
"Q14654"
"Q14654"
"Q14654"
"Q14654"
"Q14654"
"Q14654"
"Q14654"
"Q14654"
"Q14654"
"Q14654"
"Q14654"
"Q14654"
"Q14654"
"Q14654"
"Q14654"
"Q14654"
"Q14654"
"Q14683"
"Q14683"
"Q14683"
"Q14683"
"Q14683"
"Q14683"
"Q15319"
"Q15319"
"Q15319"
"Q15436"
"Q15436"
"Q15436"
"Q15436"
"Q15436"
"Q15436"
"Q15436"
"Q15436"
"Q15436"
"Q15437"
"Q15437"
"Q15437"
"Q15437"
"Q15437"
"Q15437"
"Q15437"
"Q15437"
"Q15437"
"Q15437"
"Q15437"
"Q15437"
"Q15437"
"Q15437"
"Q15437"
"Q15437"
"Q15437"
"Q15437"
"Q15437"
"Q15437"
"Q15437"
"Q15437"
"Q15437"
"Q15437"
"Q15437"
"Q15437"
"Q15437"
"Q15437"
"Q15437"
"Q15437"
"Q15437"
"Q15437"
"Q15437"
"Q15437"
"Q15437"
"Q15475"
"Q15475"
"Q15746"
"Q15746"
"Q15746"
"Q15746"
"Q15746"
"Q15746"
"Q15822"
"Q15822"
"Q15822"
"Q15822"
"Q15822"
"Q15822"
"Q15833"
"Q15833"
"Q15833"
"Q15833"
"Q15833"
"Q15833"
"Q15833"
"Q15833"
"Q15833"
"Q15833"
"Q15833"
"Q15833"
"Q15833"
"Q15833"
"Q15833"
"Q15833"
"Q15833"
"Q15833"
"Q15833"
"Q15842"
"Q15842"
"Q15842"
"Q15842"
"Q15842"
"Q16394"
"Q16394"
"Q16394"
"Q16394"
"Q16394"
"Q16394"
"Q16394"
"Q16394"
"Q16394"
"Q16394"
"Q16394"
"Q16394"
"Q16394"
"Q16394"
"Q16394"
"Q16394"
"Q16394"
"Q16518"
"Q16518"
"Q16518"
"Q16518"
"Q16518"
"Q16518"
"Q16518"
"Q16518"
"Q16518"
"Q16518"
"Q16518"
"Q16518"
"Q16518"
"Q16518"
"Q16518"
"Q16518"
"Q16518"
"Q16518"
"Q16518"
"Q16518"
"Q16518"
"Q16518"
"Q16518"
"Q16518"
"Q16518"
"Q16518"
"Q16518"
"Q16518"
"Q16518"
"Q16518"
"Q16518"
"Q16518"
"Q16518"
"Q16518"
"Q16518"
"Q16518"
"Q16518"
"Q16534"
"Q16534"
"Q16534"
"Q16534"
"Q16534"
"Q16534"
"Q16534"
"Q16534"
"Q16534"
"Q16534"
"Q16534"
"Q16637"
"Q16637"
"Q16637"
"Q16637"
"Q16637"
"Q16637"
"Q16637"
"Q16637"
"Q16637"
"Q16637"
"Q5T1H1"
"Q5T1H1"
"Q5T1H1"
"Q5T1H1"
"Q5T1H1"
"Q5T4F4"
"Q5T4F4"
"Q5T4F4"
"Q5T4F4"
"Q6P2Q9"
"Q6P2Q9"
"Q6PHW0"
"Q6PHW0"
"Q6PHW0"
"Q6PHW0"
"Q6PHW0"
"Q6PHW0"
"Q6PHW0"
"Q6ZW61"
"Q6ZW61"
"Q6ZW61"
"Q6ZW61"
"Q7L5A8"
"Q7L5A8"
"Q7L5A8"
"Q7L5A8"
"Q7L5A8"
"Q7L5A8"
"Q7L5A8"
"Q7LG56"
"Q7LG56"
"Q7LG56"
"Q7LG56"
"Q7LG56"
"Q7RTS9"
"Q7RTS9"
"Q7RTS9"
"Q7RTS9"
"Q7RTS9"
"Q7RTS9"
"Q7RTS9"
"Q7RTS9"
"Q7RTS9"
"Q7RTS9"
"Q7RTS9"
"Q7RTS9"
"Q7RTS9"
"Q7RTS9"
"Q7RTS9"
"Q7RTS9"
"Q7RTS9"
"Q7RTS9"
"Q7RTS9"
"Q7RTS9"
"Q7RTS9"
"Q7RTS9"
"Q7RTS9"
"Q7RTS9"
"Q7RTS9"
"Q7RTS9"
"Q7RTS9"
"Q7RTS9"
"Q7RTS9"
"Q7RTS9"
"Q7RTS9"
"Q7RTS9"
"Q7RTS9"
"Q7RTS9"
"Q7Z2E3"
"Q7Z2E3"
"Q7Z2E3"
"Q7Z2E3"
"Q7Z2E3"
"Q7Z2E3"
"Q7Z2E3"
"Q7Z2E3"
"Q7Z412"
"Q7Z412"
"Q7Z412"
"Q7Z412"
"Q7Z412"
"Q7Z412"
"Q7Z412"
"Q7Z412"
"Q7Z412"
"Q86SU0"
"Q86SU0"
"Q86SU0"
"Q86SU0"
"Q86SU0"
"Q86SU0"
"Q86SU0"
"Q86SU0"
"Q86SU0"
"Q86SU0"
"Q86SU0"
"Q8IVS8"
"Q8IVS8"
"Q8IVS8"
"Q8IVS8"
"Q8IVS8"
"Q8IVS8"
"Q8IVS8"
"Q8IVS8"
"Q8IWU9"
"Q8IWU9"
"Q8IWU9"
"Q8IWU9"
"Q8IXQ5"
"Q8IXQ5"
"Q8IXQ5"
"Q8IXQ5"
"Q8IXQ5"
"Q8IXQ5"
"Q8IXQ5"
"Q8IXQ5"
"Q8IXQ5"
"Q8IXQ5"
"Q8IXQ5"
"Q8IXQ5"
"Q8IXQ5"
"Q8IXQ5"
"Q8IXQ5"
"Q8IXQ5"
"Q8IXQ5"
"Q8IXQ5"
"Q8IXQ5"
"Q8N335"
"Q8N335"
"Q8N335"
"Q8N335"
"Q8N335"
"Q8N335"
"Q8N335"
"Q8N335"
"Q8N335"
"Q8N335"
"Q8N335"
"Q8N335"
"Q8N335"
"Q8N335"
"Q8N3I7"
"Q8N3I7"
"Q8N3I7"
"Q8N3I7"
"Q8N3I7"
"Q8N3I7"
"Q8N3I7"
"Q8N3I7"
"Q8N3I7"
"Q8N3I7"
"Q8N3I7"
"Q8N3I7"
"Q8N6F1"
"Q8N6F1"
"Q8N6F1"
"Q8N6F1"
"Q8N6F1"
"Q8N6F1"
"Q8N6F1"
"Q8N6F1"
"Q8N6F1"
"Q8N6F1"
"Q8N6F1"
"Q8N8E2"
"Q8N8E2"
"Q8N8E2"
"Q8N8E2"
"Q8N8E2"
"Q8N8E2"
"Q8N8E2"
"Q8N8E2"
"Q8N8E2"
"Q8N8E2"
"Q8N8E2"
"Q8N8E2"
"Q8N8E2"
"Q8N8E2"
"Q8N8E2"
"Q8N8E2"
"Q8N8E2"
"Q8N8E2"
"Q8N8E2"
"Q8N8E2"
"Q8N8E2"
"Q8N8E2"
"Q8N8E2"
"Q8TAM1"
"Q8TAM1"
"Q8TAM1"
"Q8TAM1"
"Q8TAM1"
"Q8TAM1"
"Q8TAM1"
"Q8TAM1"
"Q8TAM1"
"Q8TAM1"
"Q8TAM1"
"Q8TAM1"
"Q8TAM1"
"Q8TAM1"
"Q8TAM1"
"Q8TAM1"
"Q8TAM1"
"Q8TAM1"
"Q8TAM1"
"Q8TAM1"
"Q8TAM1"
"Q8TAM1"
"Q8TAM1"
"Q8TAM1"
"Q8WTS1"
"Q8WTS1"
"Q8WTS1"
"Q8WTS1"
"Q8WTS1"
"Q8WTS1"
"Q8WTS1"
"Q8WTS1"
"Q8WTS1"
"Q8WTS1"
"Q8WTS1"
"Q8WTS1"
"Q8WTS1"
"Q8WTS1"
"Q8WTS1"
"Q8WTS1"
"Q8WTS1"
"Q8WTS1"
"Q8WTS1"
"Q8WTS1"
"Q8WTS1"
"Q8WTS1"
"Q8WTS1"
"Q8WTS1"
"Q8WTS1"
"Q8WTS1"
"Q8WTS1"
"Q8WTS1"
"Q8WTS1"
"Q8WTS1"
"Q8WTS1"
"Q8WWY3"
"Q8WWY3"
"Q8WWY3"
"Q8WWZ3"
"Q8WWZ3"
"Q8WWZ3"
"Q8WWZ3"
"Q8WXF7"
"Q8WXF7"
"Q8WXF7"
"Q8WXF7"
"Q8WXF7"
"Q8WXF7"
"Q8WXF7"
"Q8WXF7"
"Q8WXF7"
"Q8WXF7"
"Q8WXF7"
"Q8WXF7"
"Q8WXF7"
"Q8WXF7"
"Q8WXF7"
"Q8WXF7"
"Q8WXF7"
"Q8WXF7"
"Q8WXF7"
"Q8WXF7"
"Q8WXF7"
"Q8WXF7"
"Q8WXF7"
"Q8WXF7"
"Q8WXF7"
"Q8WZA1"
"Q8WZA1"
"Q8WZA1"
"Q8WZA1"
"Q8WZA1"
"Q8WZA1"
"Q8WZA1"
"Q8WZA1"
"Q8WZA1"
"Q8WZA1"
"Q8WZA1"
"Q8WZA1"
"Q8WZA1"
"Q8WZA1"
"Q8WZA1"
"Q8WZA1"
"Q8WZA1"
"Q8WZA1"
"Q8WZA1"
"Q8WZA1"
"Q8WZA1"
"Q8WZA1"
"Q8WZA1"
"Q8WZA1"
"Q92765"
"Q92765"
"Q92765"
"Q92765"
"Q92765"
"Q92765"
"Q92765"
"Q92765"
"Q92765"
"Q92765"
"Q92838"
"Q92838"
"Q92838"
"Q92838"
"Q92838"
"Q92838"
"Q92838"
"Q92838"
"Q92838"
"Q92838"
"Q92838"
"Q92838"
"Q92838"
"Q92847"
"Q92847"
"Q92847"
"Q92847"
"Q92847"
"Q92847"
"Q92847"
"Q92847"
"Q92847"
"Q92847"
"Q92847"
"Q92847"
"Q92847"
"Q92847"
"Q92847"
"Q92847"
"Q92847"
"Q92847"
"Q92847"
"Q92847"
"Q92847"
"Q92847"
"Q92847"
"Q92847"
"Q92847"
"Q92847"
"Q92947"
"Q92947"
"Q92947"
"Q92947"
"Q92947"
"Q92947"
"Q92947"
"Q92947"
"Q92947"
"Q92947"
"Q92947"
"Q92947"
"Q92947"
"Q92947"
"Q93063"
"Q93063"
"Q93063"
"Q93063"
"Q93063"
"Q93063"
"Q93063"
"Q93063"
"Q93063"
"Q93063"
"Q93063"
"Q93063"
"Q93063"
"Q93063"
"Q93063"
"Q93063"
"Q93063"
"Q93063"
"Q93063"
"Q93063"
"Q93063"
"Q93063"
"Q93063"
"Q93063"
"Q93063"
"Q93063"
"Q93063"
"Q93063"
"Q93063"
"Q93063"
"Q93063"
"Q93063"
"Q93063"
"Q93063"
"Q93063"
"Q93063"
"Q93063"
"Q93063"
"Q93063"
"Q93063"
"Q93063"
"Q93063"
"Q93063"
"Q93063"
"Q93099"
"Q93099"
"Q93099"
"Q93099"
"Q93099"
"Q93099"
"Q93099"
"Q93099"
"Q93099"
"Q93099"
"Q969G2"
"Q969G2"
"Q969G2"
"Q969G2"
"Q96EU7"
"Q96EU7"
"Q96EU7"
"Q96EU7"
"Q96EU7"
"Q96EU7"
"Q96EU7"
"Q96EU7"
"Q96EU7"
"Q96EU7"
"Q96EU7"
"Q96EU7"
"Q96EU7"
"Q96IS3"
"Q96M11"
"Q96M11"
"Q96M11"
"Q96M11"
"Q96M11"
"Q96M11"
"Q96M11"
"Q96M11"
"Q99497"
"Q99497"
"Q99497"
"Q99497"
"Q99497"
"Q99497"
"Q99497"
"Q99497"
"Q99502"
"Q99502"
"Q99593"
"Q99593"
"Q99593"
"Q99593"
"Q99593"
"Q99593"
"Q99593"
"Q99593"
"Q99593"
"Q99593"
"Q99593"
"Q99593"
"Q99593"
"Q99593"
"Q99593"
"Q99593"
"Q99836"
"Q99836"
"Q99836"
"Q9BQB4"
"Q9BQB4"
"Q9BQB4"
"Q9BQB4"
"Q9BT22"
"Q9BT22"
"Q9BT22"
"Q9BT22"
"Q9BT22"
"Q9BT22"
"Q9BT22"
"Q9BT22"
"Q9BT22"
"Q9BVA1"
"Q9BVA1"
"Q9BVA1"
"Q9BVA1"
"Q9BVA1"
"Q9BVA1"
"Q9BVA1"
"Q9BVA1"
"Q9BVA1"
"Q9BVA1"
"Q9BVA1"
"Q9BVA1"
"Q9BVA1"
"Q9BVA1"
"Q9BVA1"
"Q9BVA1"
"Q9BVA1"
"Q9BVA1"
"Q9BVA1"
"Q9BVA1"
"Q9BVA1"
"Q9BVA1"
"Q9BVA1"
"Q9BVA1"
"Q9BVA1"
"Q9BVA1"
"Q9BVA1"
"Q9BVA1"
"Q9BVA1"
"Q9BVA1"
"Q9BVA1"
"Q9BVA1"
"Q9BVA1"
"Q9BVA1"
"Q9BVA1"
"Q9BVA1"
"Q9BVA1"
"Q9BVA1"
"Q9BVA1"
"Q9BVA1"
"Q9BVA1"
"Q9BVA1"
"Q9BVA1"
"Q9BVA1"
"Q9BVA1"
"Q9BVA1"
"Q9BVA1"
"Q9BVA1"
"Q9BVA1"
"Q9BVA1"
"Q9BVA1"
"Q9BVA1"
"Q9BVA1"
"Q9BVA1"
"Q9BVA1"
"Q9BVA1"
"Q9BVA1"
"Q9BVA1"
"Q9BVA1"
"Q9BVA1"
"Q9BVA1"
"Q9BVA1"
"Q9BVA1"
"Q9BVA1"
"Q9BVA1"
"Q9BVA1"
"Q9BVA1"
"Q9BVA1"
"Q9BVA1"
"Q9BVA1"
"Q9BVA1"
"Q9BVA1"
"Q9BVA1"
"Q9BVA1"
"Q9BVA1"
"Q9BVA1"
"Q9BVA1"
"Q9BVA1"
"Q9BVA1"
"Q9BVA1"
"Q9BVA1"
"Q9BVA1"
"Q9C0B1"
"Q9C0B1"
"Q9C0B1"
"Q9C0B1"
"Q9C0B1"
"Q9C0B1"
"Q9C0B1"
"Q9GZU1"
"Q9GZU1"
"Q9GZU1"
"Q9GZU1"
"Q9GZU1"
"Q9GZU1"
"Q9GZU1"
"Q9GZU1"
"Q9GZU1"
"Q9GZU1"
"Q9H0F7"
"Q9H0F7"
"Q9H0F7"
"Q9H0F7"
"Q9H0F7"
"Q9H0F7"
"Q9H0F7"
"Q9H0F7"
"Q9H0F7"
"Q9H0F7"
"Q9H0F7"
"Q9H0F7"
"Q9H0F7"
"Q9H0F7"
"Q9H237"
"Q9H237"
"Q9H237"
"Q9H237"
"Q9H237"
"Q9H237"
"Q9H237"
"Q9H237"
"Q9H237"
"Q9H237"
"Q9H237"
"Q9H237"
"Q9H237"
"Q9H2C0"
"Q9H2C0"
"Q9H2C0"
"Q9H2C0"
"Q9H2C0"
"Q9H2C0"
"Q9H2C0"
"Q9H2C0"
"Q9H3D4"
"Q9H3D4"
"Q9H3D4"
"Q9H3D4"
"Q9H3D4"
"Q9H3D4"
"Q9H3D4"
"Q9H3D4"
"Q9H3D4"
"Q9H3D4"
"Q9H3D4"
"Q9H3D4"
"Q9H3D4"
"Q9H3D4"
"Q9H3D4"
"Q9H3D4"
"Q9H3L0"
"Q9H3L0"
"Q9H3L0"
"Q9H3L0"
"Q9H3L0"
"Q9H3L0"
"Q9H3L0"
"Q9H3L0"
"Q9H3L0"
"Q9H3L0"
"Q9H3L0"
"Q9H3L0"
"Q9H3Z4"
"Q9H3Z4"
"Q9H3Z4"
"Q9H6X2"
"Q9H6X2"
"Q9H6X2"
"Q9H6X2"
"Q9H6X2"
"Q9H6X2"
"Q9H6X2"
"Q9H6X2"
"Q9H6X2"
"Q9H6X2"
"Q9H6X2"
"Q9H6X2"
"Q9H6X2"
"Q9H6X2"
"Q9H6X2"
"Q9H8M5"
"Q9H8M5"
"Q9H8M5"
"Q9H8M5"
"Q9H8M5"
"Q9H8M5"
"Q9H8M5"
"Q9H8M5"
"Q9H8M5"
"Q9H8M5"
"Q9H8M5"
"Q9H8M5"
"Q9H8M5"
"Q9H8M5"
"Q9H8M5"
"Q9H8M5"
"Q9H8M5"
"Q9H8M5"
"Q9H8M5"
"Q9H8M5"
"Q9H9E3"
"Q9H9E3"
"Q9H9E3"
"Q9H9E3"
"Q9H9E3"
"Q9H9E3"
"Q9H9E3"
"Q9H9E3"
"Q9H9E3"
"Q9H9E3"
"Q9H9E3"
"Q9H9E3"
"Q9H9E3"
"Q9H9E3"
"Q9H9E3"
"Q9H9E3"
"Q9H9E3"
"Q9H9E3"
"Q9H9E3"
"Q9H9E3"
"Q9H9E3"
"Q9H9E3"
"Q9H9E3"
"Q9H9E3"
"Q9H9E3"
"Q9H9E3"
"Q9H9E3"
"Q9H9E3"
"Q9H9E3"
"Q9H9E3"
"Q9HAT2"
"Q9HAT2"
"Q9HAT2"
"Q9HAT2"
"Q9HAT2"
"Q9HAT2"
"Q9HAT2"
"Q9HBA0"
"Q9HBA0"
"Q9HBA0"
"Q9HBA0"
"Q9HBA0"
"Q9HBA0"
"Q9HBA0"
"Q9HBA0"
"Q9HBA0"
"Q9HBA0"
"Q9HBA0"
"Q9HBA0"
"Q9HBA0"
"Q9HBA0"
"Q9HBA0"
"Q9HBA0"
"Q9HBA0"
"Q9HBA0"
"Q9HBA0"
"Q9HBA0"
"Q9HBA0"
"Q9HBA0"
"Q9HBA0"
"Q9HBA0"
"Q9HBA0"
"Q9HBA0"
"Q9HBA0"
"Q9HBA0"
"Q9HBA0"
"Q9HBA0"
"Q9HBA0"
"Q9HBA0"
"Q9HBA0"
"Q9HBA0"
"Q9HC21"
"Q9HC21"
"Q9HC21"
"Q9HC21"
"Q9HC21"
"Q9HC21"
"Q9HC21"
"Q9HC21"
"Q9HC21"
"Q9HC21"
"Q9HC29"
"Q9HC29"
"Q9HC29"
"Q9HC29"
"Q9HC29"
"Q9HC29"
"Q9HC29"
"Q9HC29"
"Q9HC29"
"Q9HC29"
"Q9HC29"
"Q9HC29"
"Q9HC29"
"Q9HC29"
"Q9HC29"
"Q9HC29"
"Q9HC29"
"Q9HC29"
"Q9HC29"
"Q9HC29"
"Q9HC29"
"Q9HC29"
"Q9HC29"
"Q9HD40"
"Q9HD40"
"Q9HD40"
"Q9HD40"
"Q9HD40"
"Q9HD40"
"Q9HD40"
"Q9HD40"
"Q9HD40"
"Q9NPC4"
"Q9NPC4"
"Q9NPC4"
"Q9NPC4"
"Q9NPC4"
"Q9NPC4"
"Q9NPC4"
"Q9NPC4"
"Q9NPC4"
"Q9NPJ1"
"Q9NPJ1"
"Q9NPJ1"
"Q9NPJ1"
"Q9NPJ1"
"Q9NPJ1"
"Q9NPJ1"
"Q9NPJ1"
"Q9NPJ1"
"Q9NPJ1"
"Q9NQX3"
"Q9NQX3"
"Q9NQX3"
"Q9NQX3"
"Q9NQX3"
"Q9NQX3"
"Q9NQX3"
"Q9NQX3"
"Q9NQX3"
"Q9NRR6"
"Q9NRR6"
"Q9NRR6"
"Q9NVV9"
"Q9NVV9"
"Q9NVV9"
"Q9NVV9"
"Q9NVV9"
"Q9NVV9"
"Q9NX18"
"Q9NX18"
"Q9NX18"
"Q9NX18"
"Q9NX18"
"Q9NZN9"
"Q9NZN9"
"Q9NZN9"
"Q9NZN9"
"Q9NZN9"
"Q9NZN9"
"Q9NZN9"
"Q9UBD9"
"Q9UBD9"
"Q9UBD9"
"Q9UBD9"
"Q9UBD9"
"Q9UBD9"
"Q9UBD9"
"Q9UBR1"
"Q9UBR1"
"Q9UBR1"
"Q9UBX0"
"Q9UBX0"
"Q9UBX0"
"Q9UEF7"
"Q9UEF7"
"Q9UEF7"
"Q9UEF7"
"Q9UEF7"
"Q9UEF7"
"Q9UEF7"
"Q9UEF7"
"Q9UEF7"
"Q9UEF7"
"Q9UEF7"
"Q9UEF7"
"Q9UEF7"
"Q9UEF7"
"Q9UEF7"
"Q9UEF7"
"Q9UEF7"
"Q9UEF7"
"Q9UEF7"
"Q9UEF7"
"Q9UEF7"
"Q9UEF7"
"Q9UEF7"
"Q9UJY1"
"Q9UJY1"
"Q9UJY1"
"Q9UJY1"
"Q9UJY1"
"Q9UJY1"
"Q9UJY1"
"Q9UJY1"
"Q9UJY1"
"Q9UJY1"
"Q9UJY1"
"Q9UJY1"
"Q9UJY1"
"Q9ULV1"
"Q9ULV1"
"Q9ULV1"
"Q9ULV1"
"Q9ULV1"
"Q9ULV1"
"Q9ULV1"
"Q9ULV1"
"Q9ULV1"
"Q9ULV1"
"Q9ULV1"
"Q9ULV1"
"Q9ULV1"
"Q9ULV1"
"Q9ULV1"
"Q9ULV1"
"Q9ULV1"
"Q9UPQ8"
"Q9UPQ8"
"Q9UPQ8"
"Q9UPQ8"
"Q9UPQ8"
"Q9UPQ8"
"Q9UPQ8"
"Q9UPQ8"
"Q9UPQ8"
"Q9UPQ8"
"Q9UPQ8"
"Q9UPQ8"
"Q9UPQ8"
"Q9UPQ8"
"Q9UPQ8"
"Q9UPQ8"
"Q9UPQ8"
"Q9UPQ8"
"Q9UPQ8"
"Q9UPQ8"
"Q9UPQ8"
"Q9UPQ8"
"Q9UPQ8"
"Q9UQ13"
"Q9UQ13"
"Q9UQ13"
"Q9UQ13"
"Q9UQ13"
"Q9UQ13"
"Q9UQ13"
"Q9UQ13"
"Q9UQ13"
"Q9UQ13"
"Q9UQ13"
"Q9UQ13"
"Q9UQ13"
"Q9UQ13"
"Q9UQ13"
"Q9UQ13"
"Q9UQ13"
"Q9UQ13"
"Q9UQ13"
"Q9UQ13"
"Q9UQ13"
"Q9UQ13"
"Q9UQ13"
"Q9UQ13"
"Q9UQ13"
"Q9UQ13"
"Q9UQ13"
"Q9UQ13"
"Q9UQ13"
"Q9UQ13"
"Q9UQ13"
"Q9UQ13"
"Q9UQ13"
"Q9UQ13"
"Q9UQ13"
"Q9UQN3"
"Q9UQN3"
"Q9Y223"
"Q9Y223"
"Q9Y223"
"Q9Y223"
"Q9Y223"
"Q9Y223"
"Q9Y223"
"Q9Y223"
"Q9Y223"
"Q9Y223"
"Q9Y223"
"Q9Y223"
"Q9Y223"
"Q9Y223"
"Q9Y281"
"Q9Y281"
"Q9Y281"
"Q9Y281"
"Q9Y3A5"
"Q9Y3A5"
"Q9Y3A5"
"Q9Y3A5"
"Q9Y3A5"
"Q9Y3A5"
"Q9Y3A5"
"Q9Y3A5"
"Q9Y3A5"
"Q9Y462"
"Q9Y462"
"Q9Y462"
"Q9Y462"
"Q9Y462"
"Q9Y462"
"Q9Y462"
"Q9Y462"
"Q9Y462"
"Q9Y462"
"Q9Y462"
"Q9Y462"
"Q9Y462"
"Q9Y462"
"Q9Y462"
"Q9Y462"
"Q9Y462"
"Q9Y462"
"Q9Y462"
"Q9Y462"
"Q9Y462"
"Q9Y462"
"Q9Y462"
"Q9Y5P4"
"Q9Y5P4"
"Q9Y5P4"
"Q9Y5P4"
"Q9Y5P4"
"Q9Y5P4"
"Q9Y5P4"
"Q9Y5P4"
"Q9Y5P4"
"Q9Y5P4"
"Q9Y5P4"
"Q9Y5P4"
"Q9Y5P4"
"Q9Y5P4"
"Q9Y5P4"
"Q9Y5P4"
"Q9Y5P4"
"Q9Y5P4"
"Q9Y5P4"
"Q9Y5P4"
"Q9Y5P4"
"Q9Y5P4"
"Q9Y5P4"
"Q9Y5P4"
"Q9Y5P4"
"Q9Y5P4"
"Q9Y5P4"
"Q9Y5P4"
"Q9Y5P4"
"Q9Y5P4"
"Q9Y5P4"
"Q9Y5P4"
"Q9Y5P4"
"Q9Y5P4"
"Q9Y619"
"Q9Y619"
"Q9Y619"
"Q9Y619"
"Q9Y619"
"Q9Y619"
"Q9Y619"
"Q9Y619"
"Q9Y619"
"Q9Y619"
"Q9Y6B6"
"Q9Y6B6"
"Q9Y6B6"
"Q9Y6B6"
"Q9Y6B6"
"Q9Y6R1"
"Q9Y6R1"
"Q9Y6R1"
"Q9Y6R1"
"Q9Y6R1"
"Q9Y6R1"
"Q9Y6R1"
"Q9Y6R1"
"Q9Y6R1"
"Q9Y6R1"
"Q9Y6R1"
"Q9Y6R1"
"Q9Y6R1"
"Q9Y6R1"
"Q9Y6R1"
"Q9Y6R1"
"Q9Y6R1"
"Q9Y6R1"
"Q9Y6R1"
"Q9Y6R1"
"Q9Y6R1"
"Q9Y6R1"
"Q9Y6R1"
"Q9Y6R1"
"Q9Y6R1"
"Q9Y6R1"
"Q9Y6R1"
"Q9Y6R1"
"Q9Y6R1"
"Q9Y6R1"
"Q9Y6R1"
"Q9Y6R1"
"Q9Y6R1"
"Q9Y6R1"
"Q9Y6R1"
"Q9Y6R1"
"Q9Y6R1"
"Q9Y6R1"
"Q9Y6R1"
"Q9Y6R1"
"Q9Y6R1"
"Q9Y6R1"
"Q9Y6R1"
"Q9Y6R1"
"Q9Y6R1"
"Q9Y6R1"
"Q9Y6R1"
"Q9Y6R1"
"Q9Y6R1"
"Q9Y6R1"
"Q9Y6R1"
"Q9Y6R1"
"Q9Y6R1"
"Q9Y6R1"
"Q9Y6R1"
"Q9Y6R1"
"Q9Y6R1"
"Q9Y6R1"
"Q9Y6R1"
"Q9Y6R1"
"Q9Y6R1"
"Q9Y6R1"
"Q9Y6R1"
"Q9Y6R1"
"Q9Y6R1"
"Q9Y6R1"
"Q9Y6R1"
"Q9Y6R1"
"Q9Y6R1"
"Q9Y6R1"
"Q9Y6R1"
"Q9Y6R1"
"Q9Y6R1"
"Q9Y6R1"
"Q9Y6R1"
"P26439"
"P26439"
"P26439"
"P26439"
"P26439"
"P26439"
"P26439"
"P26439"
"P26439"
"P26439"
"P26439"
"P26439"
"P26439"
"P26439"
"P26439"
"P26439"
"P26439"
"P26439"
"P26439"
"P26439"
"P26439"
"Q9H2F3"
"Q9H0P0"
"Q9H0P0"
"Q9H0P0"
"Q9H0P0"
"P01009"
"P01009"
"P01009"
"P01009"
"Q9NPC4"
"Q9NPC4"
"Q9NPC4"
"P05067"
"P05067"
"P05067"
"P05067"
"P05067"
"P05067"
"P05067"
"Q9UGJ0"
"Q9UGJ0"
"Q9UGJ0"
"Q9UGJ0"
"Q9UGJ0"
"Q9UGJ0"
"O95477"
"O95477"
"O95477"
"O95477"
"O95477"
"O95477"
"O95477"
"P78363"
"P78363"
"P78363"
"P78363"
"P78363"
"P78363"
"P78363"
"P78363"
"P78363"
"P78363"
"P78363"
"P78363"
"P78363"
"P78363"
"P78363"
"P78363"
"P78363"
"P78363"
"P78363"
"P78363"
"P78363"
"P78363"
"P78363"
"P78363"
"P78363"
"P78363"
"P78363"
"P78363"
"P78363"
"P78363"
"O75027"
"O95342"
"O95342"
"O95342"
"Q09428"
"Q09428"
"Q09428"
"Q09428"
"Q09428"
"Q09428"
"Q09428"
"Q09428"
"Q09428"
"Q09428"
"Q09428"
"Q09428"
"Q09428"
"Q09428"
"Q09428"
"Q09428"
"Q09428"
"O60706"
"Q96J66"
"P33897"
"P33897"
"P33897"
"P33897"
"P33897"
"P33897"
"P33897"
"P33897"
"P33897"
"P33897"
"P33897"
"P33897"
"P33897"
"P33897"
"P33897"
"P33897"
"P33897"
"P33897"
"P33897"
"P33897"
"P33897"
"P33897"
"P33897"
"P33897"
"P33897"
"P33897"
"P33897"
"P33897"
"P33897"
"P33897"
"P33897"
"P33897"
"P33897"
"P33897"
"P33897"
"P33897"
"P33897"
"P33897"
"P33897"
"P33897"
"P33897"
"P33897"
"P33897"
"P33897"
"P33897"
"P33897"
"P33897"
"Q8WTS1"
"Q8WTS1"
"Q9UKU7"
"Q9UKU7"
"P11310"
"P11310"
"P16219"
"P16219"
"P16219"
"P16219"
"P16219"
"Q15822"
"P02708"
"P02708"
"P02708"
"P02708"
"P02708"
"P02708"
"P17787"
"Q07001"
"Q07001"
"Q07001"
"Q04844"
"Q04844"
"Q04844"
"Q04844"
"Q04844"
"Q04844"
"Q04844"
"Q04844"
"Q04844"
"P62736"
"P60709"
"P68032"
"P63261"
"Q01718"
"Q01718"
"Q01718"
"P68133"
"P68133"
"P68133"
"P68133"
"P68133"
"P68133"
"P68133"
"P68133"
"P68133"
"P68133"
"P68133"
"P68133"
"P68133"
"P68133"
"P68133"
"P68133"
"P68133"
"P68133"
"P68133"
"P68133"
"P37023"
"P37023"
"P37023"
"P37023"
"P37023"
"P37023"
"P37023"
"P37023"
"P37023"
"P37023"
"P37023"
"Q04771"
"Q04771"
"Q04771"
"Q04771"
"Q04771"
"Q04771"
"Q04771"
"Q03154"
"Q03154"
"Q03154"
"Q03154"
"P45381"
"P45381"
"P45381"
"P45381"
"P45381"
"P45381"
"P45381"
"P45381"
"P45381"
"P00813"
"P00813"
"P00813"
"P00813"
"P00813"
"P00813"
"P00813"
"P00813"
"P00813"
"P00813"
"P00813"
"P00813"
"P00813"
"Q5I7T1"
"P06280"
"P06280"
"P06280"
"P06280"
"P06280"
"P06280"
"P06280"
"P06280"
"P06280"
"P06280"
"P06280"
"P06280"
"P06280"
"Q8N302"
"Q9NZN9"
"O43918"
"O43918"
"O43918"
"O43918"
"O43918"
"O43918"
"O43918"
"O43918"
"P51648"
"P51648"
"P51648"
"P51648"
"P51648"
"P51648"
"P51648"
"P51648"
"P51648"
"P51648"
"P51648"
"P51648"
"P51648"
"P51648"
"P51648"
"P51648"
"P51648"
"P51648"
"P51648"
"P04075"
"P04075"
"P05062"
"P05062"
"P05062"
"P05062"
"P05062"
"P05062"
"P05062"
"P05062"
"P05062"
"P05062"
"P05062"
"P05062"
"Q9BT22"
"Q9BT22"
"Q9BT22"
"Q9H6U8"
"Q9H6U8"
"P55789"
"Q9UHK6"
"Q9UHK6"
"P23109"
"P23109"
"Q01432"
"P54802"
"P54802"
"P54802"
"P54802"
"P54802"
"P54802"
"P54802"
"P54802"
"P54802"
"P54802"
"P54802"
"P54802"
"P54802"
"P54802"
"P54802"
"P54802"
"P54802"
"P10275"
"P10275"
"P10275"
"P10275"
"P10275"
"P10275"
"P10275"
"P10275"
"P10275"
"P10275"
"P10275"
"P10275"
"P10275"
"P10275"
"P10275"
"P10275"
"P10275"
"P10275"
"P10275"
"P03950"
"P03950"
"P03950"
"P03950"
"P03950"
"P03950"
"P03950"
"Q01484"
"Q01484"
"Q01484"
"Q01484"
"Q01484"
"Q75V66"
"Q75V66"
"P20594"
"P20594"
"P20594"
"P01008"
"P01008"
"P01008"
"P01008"
"P01008"
"P01008"
"P01008"
"P01008"
"P01008"
"P01008"
"P01008"
"P01008"
"P01008"
"P01008"
"P01008"
"P01008"
"P01008"
"P01008"
"P01008"
"P01008"
"P01008"
"P01008"
"P01008"
"P01008"
"P01008"
"P01008"
"P01008"
"P01008"
"P01008"
"P01008"
"P01008"
"P01008"
"P01008"
"P01008"
"P01008"
"P01008"
"P01008"
"P01008"
"P01008"
"P01008"
"P01008"
"P01008"
"P01008"
"P01008"
"P01008"
"P01008"
"P01008"
"P01008"
"P01008"
"P01008"
"P01008"
"P01008"
"P01008"
"P01008"
"P01008"
"P01008"
"P01008"
"P01008"
"P01008"
"P01008"
"P01008"
"P01008"
"P01008"
"P01008"
"P01008"
"P01008"
"P01008"
"P01008"
"P01008"
"P01008"
"P01008"
"P01008"
"P01008"
"Q9H6X2"
"Q8J025"
"P06727"
"P06727"
"P04114"
"P02655"
"P02656"
"P02649"
"P02649"
"P02649"
"P02649"
"P02649"
"P02649"
"P02649"
"P02649"
"P02649"
"P02649"
"P02649"
"P02649"
"P02649"
"P02649"
"P02649"
"Q7Z2E3"
"Q7Z2E3"
"Q7Z2E3"
"Q7Z2E3"
"P07741"
"P07741"
"P41181"
"P41181"
"P41181"
"Q3SXY8"
"P05089"
"O43307"
"Q5SW96"
"Q9H0F7"
"Q9H0F7"
"Q9H0F7"
"Q9H0F7"
"P15289"
"P15289"
"P15289"
"P15289"
"P15289"
"P15289"
"P15289"
"P15289"
"P15289"
"P15289"
"P15289"
"P15289"
"P15289"
"P15289"
"P15289"
"P15289"
"P15289"
"P15289"
"P15289"
"P15289"
"P15289"
"P15289"
"P15289"
"P15289"
"P15289"
"P15289"
"P15289"
"P15289"
"P15289"
"P15289"
"P15289"
"P15289"
"P15289"
"P15289"
"P15289"
"P15289"
"P15289"
"P15289"
"P15289"
"P15289"
"P15289"
"P15289"
"P15289"
"P15289"
"P15289"
"P15289"
"P15289"
"P15289"
"P15289"
"P15289"
"P15289"
"P15289"
"P15289"
"P15289"
"P15289"
"P15289"
"P15289"
"P15289"
"P15289"
"P15289"
"P15289"
"P15289"
"P15289"
"P15289"
"P15289"
"P15289"
"P15289"
"P15289"
"P15289"
"P15848"
"P15848"
"P15848"
"P15848"
"P15848"
"P15848"
"P15848"
"P15848"
"P15848"
"P15848"
"P15848"
"P15848"
"Q96QS3"
"P17405"
"P17405"
"P17405"
"P17405"
"P17405"
"P17405"
"P17405"
"P17405"
"P17405"
"P17405"
"P17405"
"P17405"
"P17405"
"P17405"
"P17405"
"P17405"
"P17405"
"P20933"
"P20933"
"P20933"
"P20933"
"P20933"
"P20933"
"P20933"
"P20933"
"P20933"
"P20933"
"P20933"
"P00966"
"P00966"
"P00966"
"Q9NQ11"
"P50993"
"P50993"
"P50993"
"O14983"
"P16615"
"P16615"
"P16615"
"P16615"
"P16615"
"P16615"
"P16615"
"P16615"
"P16615"
"P16615"
"P16615"
"P16615"
"P16615"
"P98194"
"P98194"
"P98194"
"P98194"
"P98194"
"P98194"
"P98194"
"P98194"
"O43520"
"O43520"
"O43520"
"Q86TH1"
"Q86TH1"
"Q86TH1"
"Q8WXF7"
"Q8WXF7"
"Q8WXF7"
"Q8WXF7"
"Q8WXF7"
"Q13315"
"Q13315"
"Q13315"
"Q13315"
"Q13315"
"P54710"
"P00846"
"Q04656"
"Q04656"
"Q04656"
"P35670"
"P35670"
"P35670"
"P35670"
"P35670"
"P35670"
"P35670"
"P35670"
"P35670"
"P35670"
"P35670"
"P35670"
"P35670"
"P46100"
"P46100"
"P46100"
"P46100"
"Q9H324"
"Q76LX8"
"Q76LX8"
"Q76LX8"
"Q76LX8"
"Q76LX8"
"Q76LX8"
"Q76LX8"
"Q76LX8"
"Q76LX8"
"P61769"
"P02730"
"P02730"
"P02730"
"P02730"
"P02730"
"P02730"
"P02730"
"P02730"
"P02730"
"P02730"
"P02730"
"P02730"
"P02730"
"P02730"
"P02730"
"P02730"
"P02730"
"P02730"
"P02730"
"P02730"
"P02730"
"P02730"
"P02730"
"P02730"
"P02730"
"P02730"
"P02730"
"P02730"
"P02730"
"P02730"
"P02730"
"O75531"
"P82251"
"P82251"
"P82251"
"P82251"
"P82251"
"P82251"
"P82251"
"P82251"
"P82251"
"P82251"
"P82251"
"Q8TAM1"
"Q6ZW61"
"Q6ZW61"
"Q6ZW61"
"Q6ZW61"
"Q6ZW61"
"Q6ZW61"
"Q6ZW61"
"Q9BXC9"
"Q9BXC9"
"Q96RK4"
"Q96RK4"
"Q96RK4"
"Q8N3I7"
"Q9Y276"
"Q9Y276"
"O76090"
"O76090"
"O76090"
"O76090"
"O76090"
"O76090"
"O76090"
"O76090"
"O76090"
"O76090"
"O76090"
"Q13515"
"P16278"
"P16278"
"P16278"
"P16278"
"P16278"
"P16278"
"P16278"
"P16278"
"P16278"
"P16278"
"P16278"
"P16278"
"P16278"
"P16278"
"P16278"
"P16278"
"P16278"
"P16278"
"P16278"
"P16278"
"P16278"
"P16278"
"P16278"
"P16278"
"P16278"
"P16278"
"P16278"
"P16278"
"P16442"
"P16442"
"P16442"
"Q15582"
"Q15582"
"Q15582"
"Q15582"
"Q15582"
"Q15582"
"Q15582"
"Q15582"
"Q15582"
"Q15582"
"Q15582"
"Q15582"
"Q15582"
"Q15582"
"Q15582"
"P08236"
"P08236"
"O00499"
"O00499"
"O95972"
"Q13873"
"Q13873"
"Q13873"
"Q13873"
"O00238"
"P50747"
"P50747"
"P50747"
"P50747"
"P50747"
"P50747"
"P50747"
"P50747"
"P50747"
"P50747"
"P38398"
"P38398"
"Q8WZ55"
"Q8WZ55"
"Q8WZ55"
"Q8WZ55"
"P43251"
"P43251"
"P43251"
"Q06187"
"Q06187"
"Q06187"
"Q06187"
"Q06187"
"Q06187"
"Q06187"
"Q06187"
"Q06187"
"Q06187"
"Q06187"
"O60566"
"O60566"
"O60566"
"O60566"
"Q9UBR1"
"P15538"
"P15538"
"P15538"
"P19099"
"P19099"
"P19099"
"Q96EU7"
"Q9Y5P4"
"O00555"
"O00555"
"O00555"
"Q13936"
"Q13936"
"Q13936"
"O60840"
"Q08289"
"O00305"
"P55291"
"P55291"
"P55291"
"P55291"
"Q9H251"
"Q9H251"
"Q9H251"
"P00915"
"P00918"
"P00918"
"P00918"
"P22748"
"P22748"
"P35219"
"P20807"
"Q92851"
"O14958"
"O14958"
"P41180"
"P41180"
"P41180"
"P41180"
"P41180"
"P41180"
"P41180"
"P41180"
"P41180"
"P41180"
"P41180"
"P41180"
"P41180"
"P41180"
"P41180"
"P41180"
"P41180"
"P41180"
"P41180"
"P41180"
"P41180"
"P41180"
"P41180"
"P41180"
"P56539"
"P56539"
"P56539"
"A6NGG8"
"P08185"
"P08185"
"P22681"
"P22681"
"P22681"
"P22681"
"Q92793"
"Q92793"
"Q92793"
"P35520"
"P35520"
"P35520"
"P35520"
"P35520"
"P35520"
"P35520"
"P35520"
"P35520"
"P35520"
"P35520"
"P35520"
"P35520"
"P35520"
"P35520"
"P35520"
"P35520"
"P35520"
"P35520"
"P35520"
"P35520"
"P35520"
"P35520"
"P35520"
"P35520"
"P35520"
"P35520"
"P35520"
"P35520"
"P35520"
"P35520"
"P35520"
"P35520"
"P35520"
"P35520"
"P35520"
"P35520"
"P35520"
"P35520"
"P35520"
"P35520"
"P35520"
"P35520"
"P35520"
"Q6UXH8"
"O60826"
"P42771"
"P42771"
"P42771"
"P42771"
"P42771"
"P42771"
"P42771"
"P42771"
"P42771"
"P42771"
"P42771"
"P42771"
"P42771"
"P42771"
"P16671"
"P16671"
"P16671"
"P01732"
"P11802"
"O76039"
"O76039"
"O76039"
"O76039"
"O15078"
"P11597"
"P11597"
"P00751"
"P00751"
"P08603"
"P08603"
"P08603"
"P08603"
"P0CG37"
"P13569"
"Q9HAC7"
"P32929"
"P32929"
"P10809"
"Q9P2D1"
"P06276"
"P06276"
"P06276"
"P06276"
"P06276"
"P06276"
"P06276"
"P06276"
"P06276"
"P06276"
"P06276"
"Q9UQN3"
"Q7LGC8"
"Q7LGC8"
"Q7LGC8"
"Q9GZX3"
"Q9GZX3"
"Q9GZX3"
"Q9GZX3"
"Q9GZX3"
"Q9GZX3"
"Q8NCH0"
"Q8NCH0"
"Q8NCH0"
"Q8NCH0"
"O43734"
"P28329"
"P28329"
"P28329"
"P28329"
"P28329"
"P28329"
"P28329"
"P28329"
"P28329"
"Q9UJ71"
"Q9UBD9"
"P51800"
"P51795"
"P51795"
"P51795"
"P51795"
"P51795"
"P51795"
"P51795"
"P51795"
"P51795"
"P51795"
"P51795"
"P51795"
"P51795"
"P51795"
"P51795"
"P51795"
"P51795"
"P51795"
"P51795"
"P51795"
"P51795"
"P51798"
"Q8N6F1"
"Q8N6F1"
"O75503"
"Q9NWW5"
"O75746"
"Q16281"
"Q16281"
"Q16281"
"Q16281"
"Q16281"
"Q16281"
"Q9NQW8"
"Q9NQW8"
"Q9NQW8"
"Q9NQW8"
"Q9NQW8"
"Q9NQW8"
"Q9NQW8"
"Q9NQW8"
"Q9H8M5"
"P02452"
"P02452"
"P02452"
"P02452"
"P02452"
"P02452"
"P02452"
"P02452"
"P02452"
"P02452"
"P02452"
"P02452"
"P02452"
"P02452"
"P02452"
"P08123"
"P02458"
"P02458"
"P02458"
"P02458"
"P02458"
"P02461"
"P02461"
"P02461"
"P02461"
"P02461"
"P02461"
"P02461"
"P01024"
"P01024"
"P01024"
"P01024"
"P01024"
"P01024"
"P01024"
"P02462"
"P02462"
"P02462"
"P29400"
"P29400"
"P29400"
"P29400"
"P29400"
"P29400"
"P29400"
"P29400"
"P29400"
"P29400"
"P29400"
"P29400"
"P29400"
"P29400"
"P29400"
"P29400"
"P29400"
"P29400"
"P29400"
"P29400"
"P29400"
"P29400"
"P29400"
"P29400"
"P29400"
"P29400"
"P29400"
"P29400"
"P29400"
"P29400"
"P29400"
"P29400"
"P29400"
"P29400"
"P29400"
"P29400"
"P29400"
"P29400"
"P29400"
"P29400"
"P29400"
"P29400"
"P29400"
"P29400"
"P29400"
"P29400"
"P29400"
"P29400"
"P29400"
"P29400"
"P29400"
"P29400"
"P29400"
"P29400"
"P29400"
"P29400"
"P29400"
"P29400"
"P29400"
"P29400"
"P20908"
"P20908"
"P12109"
"P12110"
"P12110"
"P12111"
"Q02388"
"Q02388"
"Q02388"
"Q02388"
"Q02388"
"Q02388"
"Q02388"
"Q02388"
"Q02388"
"Q02388"
"Q02388"
"Q02388"
"Q02388"
"Q02388"
"Q02388"
"Q02388"
"Q02388"
"Q02388"
"P25067"
"P25067"
"Q14055"
"P12107"
"P12107"
"O43405"
"O43405"
"O43405"
"Q9Y281"
"Q9H9E3"
"P39060"
"Q9Y215"
"Q9Y215"
"P49747"
"P49747"
"P49747"
"P49747"
"P49747"
"P49747"
"P49747"
"P49747"
"P49747"
"P49747"
"Q12887"
"Q12887"
"P00395"
"P00403"
"P00414"
"Q96KJ9"
"P05108"
"P05108"
"P05108"
"P05108"
"P05108"
"P05108"
"P05093"
"P05093"
"P05093"
"P05093"
"P05093"
"P11511"
"P11511"
"P11511"
"Q16678"
"Q16678"
"Q16678"
"Q16678"
"Q16678"
"Q16678"
"Q16678"
"P08686"
"P08686"
"P08686"
"P08686"
"P08686"
"P08686"
"P08686"
"P08686"
"P08686"
"P08686"
"P08686"
"P08686"
"P08686"
"P08686"
"P08686"
"P08686"
"P08686"
"P08686"
"P08686"
"P08686"
"P08686"
"P08686"
"P08686"
"P08686"
"P08686"
"P08686"
"P08686"
"P08686"
"P08686"
"P08686"
"P08686"
"Q07973"
"Q07973"
"Q07973"
"Q07973"
"O15528"
"O15528"
"O15528"
"O15528"
"O15528"
"O15528"
"O15528"
"O15528"
"O15528"
"O15528"
"O15528"
"Q6VVX0"
"P31327"
"P31327"
"P31327"
"P31327"
"P31327"
"P31327"
"P31327"
"P31327"
"P31327"
"P50416"
"P50416"
"P50416"
"P50416"
"P50416"
"P50416"
"P50416"
"P23786"
"P23786"
"P23786"
"P23786"
"P23786"
"P53673"
"P53673"
"P53674"
"Q96HD1"
"P07315"
"P07315"
"P07320"
"P07320"
"P07320"
"P07320"
"P07320"
"O75718"
"O75718"
"P82279"
"P82279"
"P82279"
"O43186"
"O43186"
"O43186"
"P02489"
"P02489"
"P02489"
"P02489"
"P02511"
"Q99062"
"O60931"
"O60931"
"O60931"
"O60931"
"O60494"
"Q14999"
"Q14999"
"P17302"
"P17302"
"P17302"
"P17302"
"P17302"
"Q9Y6H8"
"Q9Y6H8"
"Q9Y6H8"
"P08034"
"P08034"
"P08034"
"P08034"
"P08034"
"P08034"
"P08034"
"P08034"
"P08034"
"P08034"
"P08034"
"P08034"
"P08034"
"P08034"
"P08034"
"P08034"
"P08034"
"P08034"
"P08034"
"P08034"
"P08034"
"P08034"
"P08034"
"P08034"
"P08034"
"P08034"
"P08034"
"P08034"
"P08034"
"P08034"
"P08034"
"P08034"
"P08034"
"P08034"
"P08034"
"P08034"
"P08034"
"P08034"
"P08034"
"P29033"
"P29033"
"P29033"
"P29033"
"P29033"
"P29033"
"P29033"
"P29033"
"Q9NTQ9"
"P04839"
"P04839"
"P04839"
"P00156"
"P00156"
"P00156"
"Q8N465"
"Q8N465"
"Q14118"
"Q14203"
"Q14203"
"Q14203"
"Q14203"
"P06132"
"P06132"
"P06132"
"P06132"
"P06132"
"P06132"
"P06132"
"P06132"
"P06132"
"P06132"
"P06132"
"P06132"
"P06132"
"O43602"
"Q92466"
"Q92466"
"Q16832"
"Q16832"
"Q16832"
"Q16832"
"P17661"
"P17661"
"P17661"
"P17661"
"P17661"
"P17661"
"P17661"
"P17661"
"P17661"
"P17661"
"P17661"
"P17661"
"P17661"
"P17661"
"P17661"
"Q16854"
"P37058"
"P37058"
"P37058"
"P37058"
"P51659"
"P00367"
"P00367"
"P00367"
"P00367"
"P00367"
"P00367"
"P80365"
"P80365"
"P80365"
"P80365"
"P80365"
"P80365"
"P80365"
"P80365"
"P80365"
"P80365"
"P80365"
"P09417"
"P09417"
"P09417"
"P09417"
"P09417"
"P09417"
"P09417"
"P31040"
"P21912"
"P21912"
"P21912"
"O14521"
"O60832"
"O60832"
"P09622"
"P09622"
"Q9UGM3"
"Q9H3Z4"
"P18858"
"P18858"
"P26358"
"Q9UPQ8"
"Q9UPQ8"
"Q9P2X0"
"P54098"
"P54098"
"P54098"
"P54098"
"P54098"
"P54098"
"P54098"
"P54098"
"P54098"
"P54098"
"P54098"
"P54098"
"P54098"
"P54098"
"P54098"
"P54098"
"P54098"
"P54098"
"P54098"
"P54098"
"P54098"
"Q9UHN1"
"P14416"
"Q02487"
"Q02487"
"Q9NZW4"
"Q9NRD8"
"Q96DT5"
"Q7RTS9"
"P50570"
"P50570"
"P50570"
"P50570"
"P50570"
"P50570"
"P50570"
"O75923"
"O75923"
"O75923"
"O75923"
"O75923"
"O75923"
"O75923"
"Q9NZJ5"
"P40939"
"Q8WWZ3"
"Q9UNE0"
"Q92838"
"Q92838"
"Q92838"
"Q92838"
"Q92838"
"P24530"
"P24530"
"P24530"
"Q5JVL4"
"Q5JVL4"
"Q5JVL4"
"P01133"
"Q9GZT9"
"Q9GZT9"
"P49770"
"P49770"
"Q9UI10"
"Q9UI10"
"Q13144"
"Q13144"
"Q13144"
"P08246"
"P08246"
"P50402"
"P50402"
"P50402"
"P22413"
"P22413"
"Q99814"
"P16452"
"P16452"
"P16452"
"P16452"
"P29317"
"O95278"
"O95278"
"O95278"
"O95278"
"O95278"
"O95278"
"O95278"
"O95278"
"O95278"
"O95278"
"O95278"
"P18074"
"P18074"
"P18074"
"P18074"
"P28715"
"P28715"
"O95718"
"B1AK53"
"B1AK53"
"P03372"
"P57679"
"Q16394"
"Q16394"
"Q16394"
"Q16394"
"Q16394"
"Q16394"
"Q16394"
"Q16394"
"Q16394"
"Q16394"
"Q16394"
"Q16394"
"Q93063"
"Q99502"
"Q99502"
"Q5T1H1"
"P00742"
"P00742"
"P00742"
"P00742"
"P00742"
"P00742"
"P00742"
"P00742"
"P00742"
"P00742"
"P00742"
"P00742"
"P00742"
"P00742"
"P03951"
"P03951"
"P03951"
"P03951"
"P03951"
"P03951"
"P00748"
"P00748"
"P00748"
"P00748"
"P00748"
"P00748"
"P00748"
"P00748"
"P00748"
"P00748"
"P00748"
"Q7L5A8"
"Q7L5A8"
"P12259"
"P12259"
"P12259"
"P12259"
"P12259"
"P12259"
"P08709"
"P08709"
"P08709"
"P08709"
"P08709"
"P08709"
"P08709"
"P08709"
"P08709"
"P08709"
"P00451"
"P00451"
"P00451"
"P00451"
"P00451"
"P00451"
"P00451"
"P00451"
"P00451"
"P00451"
"P00451"
"P00451"
"P00451"
"P00451"
"P00451"
"P00451"
"P00451"
"P00451"
"P00451"
"P00451"
"P00451"
"P00451"
"P00451"
"P00451"
"P00451"
"P00451"
"P00451"
"P00451"
"P00451"
"P00451"
"P00451"
"P00451"
"P00451"
"P00451"
"P00451"
"P00451"
"P00451"
"P00451"
"P00451"
"P00451"
"P00451"
"P00451"
"P00451"
"P00451"
"P00451"
"P00451"
"P00451"
"P00451"
"P00451"
"P00451"
"P00451"
"P00451"
"P00451"
"P00451"
"P00451"
"P00451"
"P00451"
"P00451"
"P00451"
"P00451"
"P00451"
"P00451"
"P00451"
"P00451"
"P00451"
"P00451"
"P00451"
"P00451"
"P00451"
"P00451"
"P00451"
"P00451"
"P00451"
"P00451"
"P00451"
"P00451"
"P00451"
"P00451"
"P00451"
"P00451"
"P00451"
"P00451"
"P00451"
"P00451"
"P00451"
"P00451"
"P00451"
"P00451"
"P00451"
"P00451"
"P00451"
"P00451"
"P00451"
"P00451"
"P00451"
"P00451"
"P00451"
"P00451"
"P00451"
"P00451"
"P00451"
"P00451"
"P00451"
"P00451"
"P00451"
"P00451"
"P00740"
"P00740"
"P00740"
"P00740"
"P00740"
"P00740"
"P00740"
"P00740"
"P00740"
"P00740"
"P00740"
"P00740"
"P00740"
"P00740"
"P00740"
"P00740"
"P00740"
"P00740"
"P00740"
"P00740"
"P00740"
"P00740"
"P00740"
"P00740"
"P00740"
"P00740"
"P00740"
"P00740"
"P00740"
"P00740"
"P00740"
"P00740"
"P00740"
"P00740"
"P00740"
"P00740"
"P00740"
"P00740"
"P00740"
"P00740"
"P00740"
"P00740"
"P00740"
"P00740"
"P00740"
"P00740"
"P00740"
"P00740"
"P00740"
"P00740"
"P00740"
"P00740"
"P00740"
"P00740"
"P00740"
"P00740"
"P00740"
"P16930"
"P16930"
"P16930"
"P16930"
"P16930"
"P16930"
"P16930"
"P16930"
"P16930"
"P16930"
"P16930"
"Q9BXW9"
"Q13158"
"O15360"
"O15360"
"O15360"
"Q00597"
"Q9HB96"
"Q9NVI1"
"Q12805"
"P35555"
"P35555"
"P35555"
"P35555"
"P35555"
"P35555"
"P35555"
"P35555"
"P35555"
"P35555"
"P35555"
"P35555"
"P35555"
"P35555"
"P35555"
"P35555"
"P35555"
"P35555"
"P35555"
"P35556"
"Q96M96"
"Q9GZV9"
"Q9GZV9"
"Q9GZV9"
"Q9GZV9"
"P11487"
"P31371"
"P11362"
"P11362"
"P11362"
"P11362"
"P11362"
"P11362"
"P11362"
"P11362"
"P11362"
"P21802"
"P21802"
"P21802"
"P21802"
"P21802"
"P21802"
"P21802"
"P21802"
"P21802"
"P21802"
"P22607"
"P22607"
"P22607"
"P22607"
"Q13642"
"Q13642"
"Q13642"
"Q13642"
"P02671"
"P02675"
"P02675"
"P02675"
"P02675"
"P02679"
"P02679"
"P02679"
"P02679"
"P02679"
"P02679"
"P02679"
"P02679"
"P02679"
"P02679"
"P02751"
"P02751"
"Q9H9S5"
"Q9H9S5"
"Q9H9S5"
"Q9H9S5"
"Q9H9S5"
"Q9H9S5"
"Q9H9S5"
"Q9H9S5"
"O75072"
"Q8NFG4"
"P31513"
"P31513"
"P31513"
"Q06787"
"Q9Y261"
"Q12948"
"Q12948"
"Q12948"
"Q12948"
"Q12948"
"Q12948"
"O00358"
"O00358"
"Q13461"
"P55316"
"P58012"
"P58012"
"P58012"
"P58012"
"P58012"
"P58012"
"P58012"
"P58012"
"P58012"
"P58012"
"P58012"
"P58012"
"P58012"
"P58012"
"P58012"
"P58012"
"P58012"
"P58012"
"P58012"
"P58012"
"Q16595"
"Q16595"
"Q5SZK8"
"P23945"
"P23945"
"P23945"
"P23945"
"P23945"
"P23945"
"P23945"
"P23945"
"P23945"
"Q68CZ1"
"Q68CZ1"
"Q68CZ1"
"Q9C0B1"
"P04066"
"P04066"
"P35637"
"P35637"
"P35637"
"P21217"
"P51993"
"Q9ULV1"
"Q9ULV1"
"Q9ULV1"
"Q9ULV1"
"O60353"
"Q9BUM1"
"Q9BUM1"
"Q9BUM1"
"P35575"
"P35575"
"P35575"
"P35575"
"P35575"
"P35575"
"P35575"
"P11413"
"P11413"
"P11413"
"P11413"
"P11413"
"P11413"
"P11413"
"P11413"
"P11413"
"P11413"
"P11413"
"P11413"
"P11413"
"P11413"
"P11413"
"P11413"
"P11413"
"P11413"
"P11413"
"P11413"
"P11413"
"P11413"
"P11413"
"P11413"
"P11413"
"P11413"
"P11413"
"P11413"
"P11413"
"P11413"
"P11413"
"P11413"
"P11413"
"P11413"
"P11413"
"P11413"
"P11413"
"P11413"
"P11413"
"P11413"
"P11413"
"P11413"
"P11413"
"P11413"
"P11413"
"P11413"
"P11413"
"P11413"
"P11413"
"P11413"
"P11413"
"P11413"
"P11413"
"P11413"
"P11413"
"P11413"
"P11413"
"P11413"
"P11413"
"P11413"
"P11413"
"P06744"
"P06744"
"P06744"
"P06744"
"P06744"
"P06744"
"P06744"
"P06744"
"P06744"
"P06744"
"P06744"
"P06744"
"P06744"
"O43826"
"P80404"
"P54803"
"P54803"
"P54803"
"P54803"
"P54803"
"P54803"
"P54803"
"P54803"
"P54803"
"P54803"
"P54803"
"P54803"
"P54803"
"P54803"
"P54803"
"P54803"
"P54803"
"P54803"
"Q14376"
"Q14376"
"Q14376"
"Q14376"
"Q14376"
"P51570"
"P34059"
"P34059"
"P34059"
"P34059"
"P34059"
"P34059"
"P34059"
"P34059"
"P34059"
"P34059"
"P34059"
"P34059"
"P34059"
"P34059"
"P34059"
"P34059"
"P34059"
"P34059"
"P34059"
"P34059"
"P34059"
"P34059"
"P34059"
"P34059"
"P34059"
"P34059"
"P34059"
"P34059"
"P34059"
"P34059"
"P34059"
"P34059"
"P34059"
"P34059"
"P34059"
"P34059"
"P34059"
"P34059"
"P07902"
"P07902"
"P07902"
"P07902"
"P07902"
"P07902"
"P07902"
"P07902"
"P07902"
"P07902"
"P07902"
"Q14353"
"Q9H2C0"
"Q9H2C0"
"Q9H2C0"
"P15976"
"P15976"
"P15976"
"P15976"
"P28472"
"P28472"
"O14764"
"P18507"
"Q92947"
"Q92947"
"Q92947"
"Q92947"
"P30793"
"P30793"
"P30793"
"P30793"
"P30793"
"O75603"
"O75603"
"O75603"
"O75603"
"P04150"
"P04150"
"P04150"
"P23378"
"P35573"
"P27539"
"Q9NR23"
"P43026"
"P43026"
"P43026"
"P43026"
"P43026"
"P31150"
"P39905"
"Q9NQX3"
"P14136"
"P14136"
"Q99684"
"Q99684"
"Q02643"
"P10912"
"P10912"
"P10912"
"P10912"
"P10912"
"P10912"
"P10912"
"P10912"
"P10912"
"Q92847"
"P04062"
"P04062"
"P04062"
"P04062"
"P04062"
"P04062"
"P04062"
"P04062"
"P04062"
"P04062"
"P04062"
"P04062"
"P04062"
"P04062"
"P04062"
"P04062"
"P04062"
"P04062"
"P04062"
"P04062"
"P04062"
"P04062"
"P04062"
"P04062"
"P04062"
"P04062"
"P04062"
"P04062"
"P04062"
"P04062"
"P04062"
"P04062"
"P04062"
"P04062"
"P04062"
"P04062"
"P04062"
"P04062"
"P04062"
"P04062"
"P04062"
"P04062"
"P04062"
"P04062"
"P04062"
"P04062"
"P04062"
"P04062"
"P04062"
"P04062"
"P04062"
"P04062"
"P04062"
"P04062"
"P04062"
"P04062"
"P04062"
"P04062"
"P04062"
"P04062"
"P04062"
"P04062"
"P04062"
"Q9Y223"
"Q9Y223"
"Q9Y223"
"Q8IVS8"
"Q04446"
"Q04446"
"Q04446"
"Q04446"
"P10071"
"P15104"
"P15104"
"P23415"
"P23415"
"Q8IXK2"
"Q8IXK2"
"Q8IXK2"
"Q8IXK2"
"Q8IXK2"
"P46976"
"P63092"
"P63092"
"P63092"
"P63092"
"P63092"
"P63092"
"P63092"
"Q14749"
"Q14749"
"O15228"
"Q3T906"
"P30968"
"P30968"
"P30968"
"P30968"
"P30968"
"P30968"
"P30968"
"P30968"
"P30968"
"O14653"
"P51810"
"P51810"
"P51810"
"P51810"
"P51810"
"P51810"
"P51810"
"P51810"
"P51810"
"P51810"
"P51810"
"P51810"
"P51810"
"P51810"
"P07359"
"Q8N335"
"Q8N335"
"Q8N335"
"Q8N335"
"P42263"
"P42263"
"P42263"
"P28799"
"P48637"
"P48637"
"P48637"
"P48637"
"P11166"
"P11166"
"P11166"
"P11166"
"P11166"
"P11166"
"P11166"
"P11166"
"P11166"
"P11166"
"P11168"
"Q9NRM0"
"Q9NRM0"
"Q9NRM0"
"Q9NRM0"
"Q9NRM0"
"P43080"
"P43080"
"P43080"
"P43080"
"P43080"
"P43080"
"Q02846"
"Q02846"
"Q02846"
"O43593"
"P69905"
"P69905"
"P69905"
"P69905"
"P69905"
"P69905"
"P69905"
"P69905"
"P69905"
"P69905"
"P69905"
"P69905"
"P69905"
"P69905"
"P69905"
"P69905"
"P69905"
"P69905"
"P69905"
"P69905"
"P69905"
"P69905"
"P69905"
"P69905"
"P69905"
"P69905"
"P69905"
"P69905"
"P69905"
"P69905"
"P69905"
"P69905"
"P69905"
"P69905"
"P69905"
"P69905"
"P69905"
"P69905"
"P69905"
"P69905"
"P69905"
"P69905"
"P69905"
"P69905"
"P69905"
"P69905"
"P69905"
"P69905"
"P69905"
"P69905"
"P69905"
"P69905"
"P69905"
"P69905"
"P69905"
"P69905"
"P69905"
"P69905"
"P69905"
"P69905"
"P69905"
"P69905"
"P69905"
"P68871"
"P68871"
"P68871"
"P68871"
"P68871"
"P68871"
"P68871"
"P68871"
"P68871"
"P68871"
"P68871"
"P68871"
"P68871"
"P68871"
"P68871"
"P68871"
"P68871"
"P68871"
"P68871"
"P68871"
"P68871"
"P68871"
"P68871"
"P68871"
"P68871"
"P68871"
"P68871"
"P68871"
"P68871"
"P68871"
"P68871"
"P68871"
"P68871"
"P68871"
"P68871"
"P68871"
"P68871"
"P68871"
"P68871"
"P68871"
"P68871"
"P68871"
"P68871"
"P68871"
"P68871"
"P68871"
"P68871"
"P68871"
"P68871"
"P68871"
"P68871"
"P68871"
"P68871"
"P68871"
"P68871"
"P68871"
"P68871"
"P68871"
"P68871"
"P68871"
"P68871"
"P68871"
"P68871"
"P68871"
"P68871"
"P68871"
"P68871"
"P68871"
"P68871"
"P68871"
"P68871"
"P68871"
"P68871"
"P68871"
"P68871"
"P68871"
"P68871"
"P68871"
"P68871"
"P68871"
"P68871"
"P68871"
"P68871"
"P68871"
"P68871"
"P68871"
"P68871"
"P68871"
"P68871"
"P68871"
"P68871"
"P68871"
"P68871"
"P68871"
"P68871"
"P68871"
"P68871"
"P68871"
"P68871"
"P68871"
"P68871"
"P68871"
"P68871"
"P68871"
"P68871"
"P68871"
"P68871"
"P68871"
"P68871"
"P68871"
"P68871"
"P68871"
"P68871"
"P68871"
"P68871"
"P68871"
"P68871"
"P68871"
"P68871"
"P68871"
"P68871"
"P68871"
"P68871"
"P68871"
"P68871"
"P68871"
"P68871"
"P68871"
"P68871"
"P68871"
"P68871"
"P68871"
"P68871"
"P68871"
"P68871"
"P68871"
"P68871"
"P68871"
"P68871"
"P68871"
"P02042"
"P02042"
"P02042"
"P02042"
"P69891"
"P69892"
"P69892"
"P69892"
"P69892"
"P69892"
"P69892"
"P69892"
"P69892"
"Q99714"
"Q16836"
"P22557"
"P22557"
"P22557"
"P22557"
"P22557"
"P22557"
"P22557"
"P22557"
"P22557"
"P22557"
"P13716"
"P13716"
"P08397"
"P08397"
"P08397"
"P08397"
"P08397"
"P08397"
"P08397"
"P08397"
"P10746"
"P10746"
"P10746"
"P10746"
"P10746"
"P10746"
"P10746"
"P10746"
"P10746"
"P36551"
"P36551"
"P36551"
"P22830"
"P22830"
"P22830"
"P22830"
"P22830"
"P22830"
"P22830"
"P22830"
"P22830"
"P22830"
"P22830"
"P22830"
"P22830"
"P22830"
"P22830"
"P22830"
"P22830"
"P05546"
"P05546"
"Q9UBX0"
"Q9UBX0"
"Q9UBX0"
"P06865"
"P06865"
"P06865"
"P06865"
"P06865"
"P06865"
"P06865"
"P06865"
"P06865"
"P06865"
"P06865"
"P06865"
"P06865"
"P06865"
"P06865"
"P06865"
"P06865"
"P06865"
"P06865"
"P06865"
"P06865"
"P06865"
"P06865"
"P06865"
"P06865"
"P06865"
"P06865"
"P06865"
"P06865"
"P06865"
"P07686"
"P07686"
"Q30201"
"Q30201"
"Q30201"
"Q93099"
"Q93099"
"Q93099"
"Q93099"
"Q68CP4"
"Q68CP4"
"Q68CP4"
"Q68CP4"
"Q68CP4"
"Q68CP4"
"Q68CP4"
"Q68CP4"
"Q68CP4"
"Q68CP4"
"Q68CP4"
"Q68CP4"
"Q68CP4"
"Q68CP4"
"Q68CP4"
"Q68CP4"
"Q68CP4"
"P15516"
"Q16534"
"P54868"
"P35914"
"P35914"
"P35914"
"P35914"
"P35914"
"P35914"
"P35914"
"P35914"
"P35914"
"P35914"
"P35914"
"P20823"
"P20823"
"P20823"
"P20823"
"P20823"
"P20823"
"P20823"
"P20823"
"P20823"
"P20823"
"P20823"
"P20823"
"P20823"
"P20823"
"P35680"
"P35680"
"P35680"
"P35680"
"P41235"
"P00492"
"P00492"
"P00492"
"P00492"
"P00492"
"P00492"
"P00492"
"P00492"
"P00492"
"P00492"
"P00492"
"P00492"
"P00492"
"P00492"
"P00492"
"P00492"
"P00492"
"P00492"
"P00492"
"P00492"
"P00492"
"P00492"
"P00492"
"P00492"
"P00492"
"P00492"
"P00492"
"P00492"
"P00492"
"P00492"
"P00492"
"P00492"
"P00492"
"P00492"
"P00492"
"P00492"
"P00492"
"P00492"
"P00492"
"P00492"
"P00492"
"P00492"
"P00492"
"P00492"
"P00492"
"P00492"
"P00492"
"P00492"
"P00492"
"P00492"
"P00738"
"P04196"
"P04196"
"Q9Y5N1"
"Q9ULV5"
"Q9ULV5"
"Q9UJY1"
"Q9UJY1"
"O43464"
"Q96N76"
"P31271"
"P35453"
"P19367"
"P35557"
"P35557"
"P35557"
"P35557"
"P35557"
"Q96M11"
"P05155"
"P05155"
"P05155"
"P05155"
"P05155"
"P05155"
"P05155"
"P05155"
"P05155"
"P05155"
"P05155"
"P05155"
"P05155"
"P05155"
"P05155"
"P05155"
"P05155"
"P05155"
"P05155"
"P05155"
"P05155"
"P05155"
"P05155"
"P05155"
"P05362"
"Q9UPZ9"
"P22304"
"P22304"
"P22304"
"P22304"
"P22304"
"P22304"
"P22304"
"P22304"
"P22304"
"P22304"
"P22304"
"P22304"
"P22304"
"P22304"
"P22304"
"P22304"
"P22304"
"P22304"
"P22304"
"P22304"
"P22304"
"P22304"
"P22304"
"P22304"
"P22304"
"P22304"
"P22304"
"P22304"
"P22304"
"P22304"
"P22304"
"P22304"
"P22304"
"P22304"
"P22304"
"P22304"
"P22304"
"P22304"
"P22304"
"P22304"
"P22304"
"P22304"
"P22304"
"P22304"
"P22304"
"P22304"
"P22304"
"P22304"
"P22304"
"P22304"
"P22304"
"P22304"
"P22304"
"P22304"
"P22304"
"P22304"
"P22304"
"P22304"
"P22304"
"P22304"
"P22304"
"P22304"
"P22304"
"P22304"
"P22304"
"P22304"
"P35475"
"P35475"
"P35475"
"P35475"
"P35475"
"P35475"
"P35475"
"P08069"
"P08069"
"P08069"
"P22301"
"P31785"
"Q86SU0"
"P20839"
"P15260"
"P15260"
"Q9NRR6"
"Q9NRR6"
"P06213"
"P06213"
"P06213"
"P06213"
"P06213"
"P06213"
"P06213"
"P06213"
"P06213"
"P06213"
"P06213"
"P06213"
"P06213"
"P06213"
"P06213"
"P06213"
"P06213"
"P06213"
"P06213"
"P06213"
"P06213"
"P01308"
"P01308"
"P01308"
"P01308"
"Q9Y283"
"P10914"
"O14896"
"O14896"
"O14896"
"O14896"
"O14896"
"O14896"
"O14896"
"O14896"
"O14896"
"O14896"
"O14896"
"Q14654"
"Q14654"
"Q14654"
"Q14654"
"Q14654"
"Q14654"
"Q14654"
"Q14654"
"Q14654"
"Q14654"
"Q14654"
"Q14654"
"Q14654"
"Q14654"
"Q14654"
"O60928"
"B7U540"
"B7U540"
"B7U540"
"P63252"
"P63252"
"P63252"
"P63252"
"P63252"
"P63252"
"P63252"
"Q15842"
"P00995"
"P08514"
"P08514"
"P08514"
"P08514"
"P08514"
"P08514"
"P08514"
"P08514"
"P08514"
"P08514"
"P08514"
"P08514"
"P08514"
"P08514"
"P08514"
"P08514"
"P08514"
"P05107"
"P05106"
"P05106"
"P05106"
"P05106"
"P05106"
"P05106"
"P05106"
"P05106"
"P05106"
"P05106"
"P05106"
"P16144"
"P16144"
"P16144"
"P16144"
"P15884"
"P15884"
"P15884"
"P15884"
"Q08881"
"Q9BY32"
"Q6PHW0"
"P78504"
"P78504"
"P78504"
"P78504"
"P78504"
"P78504"
"P78504"
"P78504"
"P78504"
"P78504"
"O60674"
"P52333"
"Q9BR39"
"Q9BR39"
"Q9BR39"
"P13645"
"P13645"
"P13645"
"P13645"
"P02533"
"P08779"
"P05783"
"P35527"
"P04264"
"P13647"
"P13647"
"Q7RTS7"
"P08237"
"P08237"
"P08237"
"P08237"
"P08237"
"P08237"
"P08237"
"P23352"
"P23352"
"P23352"
"P10644"
"P10644"
"P10644"
"P10644"
"P10644"
"P10644"
"Q12791"
"Q09470"
"Q09470"
"Q09470"
"Q09470"
"Q09470"
"Q09470"
"Q09470"
"Q14003"
"Q14003"
"P15382"
"Q9Y6J6"
"Q9Y6J6"
"Q9Y6J6"
"Q9Y6J6"
"Q9Y6H6"
"Q12809"
"Q12809"
"Q9NPC2"
"P51787"
"P51787"
"P51787"
"P51787"
"P51787"
"P51787"
"P51787"
"P51787"
"P51787"
"P51787"
"P51787"
"P51787"
"P51787"
"P51787"
"P51787"
"P51787"
"P51787"
"P51787"
"P51787"
"O43526"
"O43526"
"O43526"
"O43526"
"P56696"
"P56696"
"P41229"
"P41229"
"P41229"
"P41229"
"P41229"
"P41229"
"P41229"
"O60333"
"Q12840"
"Q12840"
"Q12840"
"Q12840"
"Q12840"
"Q12840"
"Q12840"
"Q12840"
"Q2M1P5"
"Q2M1P5"
"Q2M1P5"
"Q2M1P5"
"Q2M1P5"
"Q2M1P5"
"Q03426"
"Q03426"
"Q969F8"
"Q969F8"
"Q969F8"
"Q969F8"
"O00142"
"O00142"
"P10721"
"P10721"
"O14901"
"O14901"
"Q13351"
"Q8IXQ5"
"Q8IXQ5"
"P03952"
"P03952"
"Q9UEF7"
"P46019"
"P46019"
"P46019"
"P46019"
"P46019"
"P46019"
"P46019"
"P46019"
"P46019"
"P46019"
"P46019"
"P46019"
"P46019"
"P30613"
"P30613"
"P30613"
"P30613"
"P30613"
"P30613"
"P30613"
"P30613"
"P30613"
"P30613"
"P30613"
"P30613"
"P30613"
"P30613"
"P30613"
"P30613"
"P30613"
"P30613"
"P30613"
"P30613"
"P30613"
"P30613"
"P30613"
"P30613"
"P30613"
"P30613"
"P30613"
"P30613"
"P51812"
"P32004"
"P32004"
"P32004"
"P32004"
"P32004"
"P32004"
"P32004"
"Q9H9P8"
"Q9H9P8"
"P55268"
"P42166"
"P04180"
"P04180"
"P04180"
"P07195"
"P07195"
"P01130"
"P01130"
"P01130"
"P01130"
"P01130"
"P01130"
"P01130"
"P01130"
"P01130"
"P01130"
"P01130"
"P01130"
"P01130"
"P01130"
"P01130"
"P01130"
"P01130"
"P01130"
"P01130"
"P01130"
"P01130"
"P01130"
"P01130"
"P01130"
"P01130"
"P01130"
"P01130"
"P01130"
"P01130"
"P01130"
"P01130"
"P01130"
"P01130"
"P01130"
"P01130"
"P01130"
"P01130"
"P01130"
"P01130"
"P01130"
"P01130"
"P01130"
"P01130"
"P01130"
"P01130"
"P01130"
"P01130"
"P01130"
"P01130"
"P01130"
"P01130"
"P01130"
"P01130"
"P01130"
"Q8NES3"
"O95970"
"O95970"
"Q9UBR4"
"Q969G2"
"Q969G2"
"Q969G2"
"P06858"
"P06858"
"P06858"
"P06858"
"P06858"
"P06858"
"P06858"
"P06858"
"P06858"
"P06858"
"P06858"
"P06858"
"P06858"
"P06858"
"P06858"
"P06858"
"P06858"
"P06858"
"P06858"
"P06858"
"P06858"
"P06858"
"P06858"
"P06858"
"P06858"
"P06858"
"P06858"
"P43034"
"P43034"
"P43034"
"P02545"
"P02545"
"P02545"
"P02545"
"P02545"
"P02545"
"P02545"
"P02545"
"P02545"
"P02545"
"P02545"
"P02545"
"P02545"
"P02545"
"P02545"
"P02545"
"P02545"
"P02545"
"P02545"
"P02545"
"P02545"
"P02545"
"P02545"
"P02545"
"P02545"
"P02545"
"P02545"
"P02545"
"P02545"
"O95237"
"O75096"
"O75096"
"O75096"
"O75096"
"O75096"
"O75197"
"O75197"
"O75197"
"O75197"
"O75197"
"O75197"
"O75197"
"O75197"
"O75197"
"O75197"
"O75197"
"O75197"
"O75197"
"O75197"
"O75197"
"O75197"
"O75581"
"Q5S007"
"Q5S007"
"Q5S007"
"Q5S007"
"Q5S007"
"Q5S007"
"Q5S007"
"Q5S007"
"Q5S007"
"P01229"
"P22888"
"P22888"
"P22888"
"P22888"
"P22888"
"P22888"
"P22888"
"P22888"
"P22888"
"P10253"
"P10253"
"P10253"
"P10253"
"P10253"
"P10253"
"P10253"
"P10253"
"P10253"
"P10253"
"P10253"
"P10253"
"P10253"
"P10253"
"P10253"
"P10253"
"P10253"
"P10253"
"P10253"
"P10253"
"P10253"
"P10253"
"P10253"
"P10253"
"P10253"
"P10253"
"P10253"
"P10253"
"P10253"
"P10253"
"P10253"
"P10253"
"P10253"
"P10253"
"P10253"
"P10253"
"P10253"
"P10253"
"P10253"
"P10253"
"P10253"
"P10253"
"P10253"
"P10253"
"P10253"
"P10253"
"P10253"
"P10253"
"P10253"
"Q13233"
"Q13233"
"O00754"
"O00754"
"O00754"
"O00754"
"O00754"
"O00187"
"O15232"
"O15232"
"O15232"
"O15232"
"O15232"
"O15232"
"O15232"
"Q9P267"
"Q9P267"
"Q9P267"
"Q9P267"
"Q9P267"
"Q9P267"
"O43462"
"P32245"
"P32245"
"P32245"
"P32245"
"P32245"
"P32245"
"P32245"
"P32245"
"P32245"
"P32245"
"P32245"
"P32245"
"P32245"
"P32245"
"P32245"
"Q96RQ3"
"Q96RQ3"
"Q96RQ3"
"Q96RQ3"
"Q9HCC0"
"Q9HCC0"
"Q9HCC0"
"Q8NI22"
"Q8NI22"
"Q9GZU1"
"Q9GZU1"
"Q9GZU1"
"P15529"
"P15529"
"P08235"
"P08235"
"P08235"
"P08235"
"P08235"
"P08235"
"P08235"
"P08235"
"P08235"
"P08183"
"P21439"
"P51608"
"P51608"
"O15553"
"O15553"
"O15553"
"O15553"
"O15553"
"Q9BV36"
"P35240"
"P35240"
"P35240"
"P35240"
"P35240"
"Q0VG99"
"Q00266"
"Q00266"
"Q00266"
"Q00266"
"Q00266"
"Q00266"
"Q00266"
"Q8NHS3"
"Q8NHS3"
"Q8NHS3"
"P30301"
"P30301"
"Q9NPJ1"
"Q9NPJ1"
"Q9NPJ1"
"Q9NPJ1"
"Q9NPJ1"
"Q9NPJ1"
"Q9NPJ1"
"Q9NPJ1"
"Q9NXB0"
"Q5HYA8"
"Q5HYA8"
"Q5HYA8"
"Q5HYA8"
"Q5HYA8"
"P40692"
"P40692"
"P40692"
"P40692"
"P40692"
"P40692"
"P40692"
"P40692"
"P40692"
"P40692"
"P40692"
"P40692"
"P40692"
"P40692"
"P40692"
"P40692"
"P40692"
"P40692"
"P40692"
"P40692"
"P40692"
"P40692"
"P40692"
"P40692"
"P40692"
"P40692"
"P40692"
"P40692"
"P40692"
"P40692"
"P40692"
"P40692"
"P40692"
"P40692"
"P40692"
"P40692"
"P40692"
"Q9H3L0"
"Q9H3L0"
"Q9H3L0"
"P45452"
"O96033"
"Q13724"
"Q13724"
"P39210"
"Q92887"
"Q92887"
"O95255"
"O95255"
"O95255"
"O95255"
"O95255"
"O95255"
"O95255"
"O95255"
"O95255"
"O95255"
"O95255"
"O95255"
"O95255"
"O95255"
"O95255"
"O95255"
"O95255"
"O95255"
"O95255"
"O95255"
"O95255"
"O95255"
"O95255"
"O95255"
"P43246"
"P43246"
"P43246"
"P43246"
"P43246"
"P43246"
"P43246"
"P43246"
"P43246"
"P43246"
"P43246"
"P43246"
"P43246"
"P43246"
"P43246"
"P43246"
"P43246"
"P43246"
"P43246"
"P43246"
"P43246"
"P43246"
"P43246"
"P43246"
"P43246"
"P43246"
"P43246"
"P43246"
"P43246"
"Q01726"
"Q01726"
"Q01726"
"Q8IXL7"
"P28360"
"P28360"
"P28360"
"P28360"
"P28360"
"P28360"
"P35548"
"P35548"
"Q13496"
"Q13496"
"Q13496"
"Q13496"
"Q13496"
"Q13496"
"Q13496"
"Q13496"
"Q13496"
"Q13496"
"Q13496"
"Q13496"
"Q13496"
"Q13496"
"Q13496"
"Q8NCE2"
"Q8NCE2"
"P55157"
"P55157"
"P22033"
"P22033"
"P22033"
"P22033"
"P22033"
"P22033"
"P22033"
"P22033"
"P22033"
"P22033"
"P22033"
"P22033"
"P22033"
"P22033"
"P22033"
"P22033"
"P22033"
"P22033"
"P22033"
"P22033"
"P22033"
"P22033"
"P22033"
"P22033"
"P22033"
"P22033"
"P22033"
"P22033"
"P22033"
"P22033"
"P22033"
"P22033"
"P22033"
"P22033"
"P22033"
"P22033"
"P22033"
"P22033"
"P22033"
"P22033"
"P22033"
"P22033"
"P22033"
"P22033"
"P22033"
"P22033"
"P22033"
"P22033"
"P22033"
"P22033"
"P22033"
"P22033"
"P22033"
"P22033"
"P22033"
"P22033"
"P22033"
"P22033"
"P22033"
"P22033"
"P22033"
"P22033"
"P22033"
"P22033"
"P22033"
"P22033"
"P22033"
"P22033"
"P22033"
"P22033"
"P22033"
"P22033"
"P22033"
"P22033"
"P22033"
"P22033"
"P22033"
"P22033"
"P22033"
"P22033"
"Q9UIF7"
"Q9UIF7"
"Q9UIF7"
"Q9UIF7"
"Q9UIF7"
"Q99836"
"Q99836"
"P23409"
"Q9UKX2"
"P13533"
"P13533"
"P12883"
"P12883"
"P12883"
"P35579"
"P08590"
"Q15746"
"Q15746"
"Q9UKN7"
"Q9UKN7"
"Q12965"
"Q13402"
"Q13402"
"Q13402"
"Q13402"
"Q13402"
"Q13402"
"Q13402"
"Q13402"
"Q99972"
"Q99972"
"Q99972"
"Q99972"
"Q99972"
"Q99972"
"Q99972"
"Q99972"
"Q99972"
"Q99972"
"Q99972"
"P25189"
"P25189"
"P25189"
"P25189"
"P25189"
"P25189"
"P25189"
"P25189"
"P25189"
"P25189"
"P25189"
"P25189"
"Q14896"
"Q14896"
"Q14896"
"Q14896"
"Q14896"
"Q14896"
"Q14896"
"P17050"
"P17050"
"P17050"
"Q8N159"
"Q8N159"
"Q8N159"
"Q8N159"
"Q8N159"
"P00387"
"P00387"
"P00387"
"P00387"
"P00387"
"P00387"
"P00387"
"P00387"
"P16435"
"P16435"
"P16435"
"P16435"
"P16435"
"P16435"
"P15531"
"Q00604"
"Q00604"
"Q00604"
"P29120"
"P29120"
"Q86SG6"
"Q86SG6"
"Q86SG6"
"Q9Y6K9"
"Q9Y6K9"
"Q9Y6K9"
"Q9Y6K9"
"Q92979"
"P01185"
"P01185"
"P01185"
"Q99519"
"Q99519"
"Q99519"
"Q99519"
"Q99519"
"Q99519"
"Q99519"
"Q99519"
"Q99519"
"Q99519"
"Q99519"
"Q99519"
"Q99519"
"Q99519"
"Q99519"
"Q99519"
"Q99519"
"Q99519"
"Q99574"
"Q99574"
"Q0ZGT2"
"Q0ZGT2"
"Q0ZGT2"
"Q0ZGT2"
"P21359"
"P21359"
"P21359"
"P21359"
"P21359"
"P21359"
"P21359"
"P21359"
"P21359"
"P07196"
"Q9Y4Z2"
"Q9Y4Z2"
"Q9H9Q4"
"Q6VVB1"
"Q6VVB1"
"Q6VVB1"
"O14745"
"O14745"
"O14745"
"Q0D2K0"
"P52952"
"P52952"
"P52952"
"Q12879"
"Q13224"
"Q9HC29"
"Q96S42"
"Q96S42"
"Q96S42"
"Q96S42"
"Q13253"
"Q9UM47"
"Q9UM47"
"Q9UM47"
"O15118"
"O15118"
"O15118"
"O15118"
"O15118"
"O15118"
"O15118"
"O15118"
"O15118"
"O15118"
"O15118"
"P61916"
"P61916"
"P61916"
"P61916"
"P61916"
"O60500"
"O60500"
"O60500"
"O60500"
"O60500"
"O60500"
"O60500"
"O60500"
"O60500"
"O60500"
"O60500"
"O60500"
"O60500"
"O60500"
"O60500"
"O60500"
"O60500"
"O60500"
"O60500"
"O60500"
"O60500"
"O15259"
"O75161"
"O75161"
"O75161"
"O75161"
"Q06495"
"Q06495"
"P51843"
"P51843"
"P51843"
"P51843"
"Q15466"
"Q15466"
"Q15466"
"Q9Y5X4"
"P49281"
"P54845"
"P54845"
"Q96L73"
"Q96L73"
"Q96L73"
"Q12908"
"Q12908"
"Q12908"
"P34130"
"P34130"
"P34130"
"P34130"
"P34130"
"P34130"
"P04629"
"P04629"
"Q16620"
"P03891"
"P03901"
"P03905"
"P03905"
"P03915"
"P03915"
"P03915"
"P03915"
"P03923"
"P03923"
"P03923"
"P03923"
"P03923"
"P03923"
"Q9GZU5"
"P04181"
"P04181"
"P04181"
"Q01968"
"P12694"
"P08559"
"P08559"
"P08559"
"P08559"
"P08559"
"P08100"
"P08100"
"P08100"
"P04001"
"Q96CV9"
"O43612"
"Q9Y619"
"Q9Y619"
"Q9Y619"
"Q9Y619"
"Q9Y619"
"Q9Y619"
"Q9Y619"
"Q9Y619"
"Q9Y619"
"P00480"
"P00480"
"P00480"
"P00480"
"P00480"
"P00480"
"P00480"
"P00480"
"P00480"
"P00480"
"P00480"
"P00480"
"P00480"
"P00480"
"P00480"
"P00480"
"P00480"
"P00480"
"P00480"
"P00480"
"P00480"
"P00480"
"P00480"
"P00480"
"P00480"
"P00480"
"P00480"
"P00480"
"P00480"
"P00480"
"P00480"
"P00480"
"P00480"
"P00480"
"P00480"
"P00480"
"P00480"
"P00480"
"P00480"
"P00480"
"P00480"
"P00480"
"P00480"
"P00480"
"P00480"
"P00480"
"P00480"
"P00480"
"P00480"
"P00480"
"P00480"
"P00480"
"P00480"
"P00480"
"P00480"
"P00480"
"P00480"
"P00480"
"P00480"
"P00480"
"Q9HC10"
"Q9HC10"
"P32243"
"P32322"
"P54886"
"Q9H3D4"
"Q9H3D4"
"P27986"
"Q13093"
"Q13093"
"O14832"
"O14832"
"O14832"
"O14832"
"O14832"
"Q9BZ23"
"Q9BZ23"
"Q9BZ23"
"Q9BZ23"
"Q9BZ23"
"Q9BZ23"
"Q9BZ23"
"Q9BZ23"
"Q9BZ23"
"Q9BZ23"
"Q9BZ23"
"O95340"
"Q99497"
"Q99497"
"P23760"
"P23760"
"P23760"
"P26367"
"P26367"
"P26367"
"P26367"
"P26367"
"P26367"
"P26367"
"P26367"
"P26367"
"P26367"
"P26367"
"Q06710"
"Q06710"
"Q06710"
"Q06710"
"P05165"
"P05166"
"P05166"
"P05166"
"P05166"
"Q8TAB3"
"Q8TAB3"
"Q8TAB3"
"Q8TAB3"
"Q8TAB3"
"Q8TAB3"
"Q8TAB3"
"Q96NT5"
"Q96NT5"
"Q96NT5"
"Q96NT5"
"Q96NT5"
"Q96NT5"
"P35913"
"P35913"
"P35913"
"P35913"
"P35913"
"P35913"
"P35913"
"P35913"
"P35913"
"P35913"
"O95263"
"P01213"
"P01213"
"P01213"
"P01213"
"Q96RR1"
"Q96RR1"
"Q96RR1"
"Q96RR1"
"Q96RR1"
"O15055"
"P05164"
"P05164"
"P07202"
"P07202"
"P07202"
"O00623"
"O00623"
"O43933"
"O43933"
"O43933"
"O43933"
"Q7Z412"
"P50542"
"Q13608"
"Q13608"
"Q13608"
"Q13608"
"Q13608"
"P15428"
"P16234"
"P16234"
"P16234"
"P16234"
"P00558"
"P00558"
"P00558"
"P00558"
"P00558"
"P00558"
"P00558"
"P00558"
"P00558"
"P00439"
"P00439"
"P00439"
"P00439"
"P00439"
"P00439"
"P00439"
"P00439"
"P00439"
"P00439"
"P00439"
"P00439"
"P00439"
"P00439"
"P00439"
"P00439"
"P00439"
"P00439"
"P00439"
"P00439"
"P00439"
"P00439"
"P00439"
"P00439"
"P00439"
"P00439"
"P00439"
"P00439"
"P00439"
"P00439"
"P00439"
"P00439"
"P00439"
"P00439"
"P00439"
"P00439"
"P00439"
"P00439"
"P00439"
"P00439"
"P00439"
"P00439"
"P00439"
"P00439"
"P00439"
"P00439"
"P00439"
"P00439"
"P00439"
"P00439"
"P00439"
"P00439"
"P00439"
"P00439"
"P00439"
"P00439"
"P00439"
"P00439"
"P00439"
"P00439"
"P00439"
"P00439"
"P00439"
"P00439"
"P00439"
"P00439"
"P00439"
"P00439"
"P00439"
"P00439"
"P00439"
"P00439"
"P00439"
"P00439"
"P00439"
"P00439"
"P00439"
"P00439"
"P00439"
"P00439"
"P00439"
"P00439"
"P00439"
"P00439"
"P00439"
"P00439"
"P00439"
"P00439"
"P00439"
"P00439"
"P00439"
"P00439"
"P78562"
"P78562"
"P78562"
"P78562"
"P78562"
"P78562"
"P78562"
"P78562"
"P78562"
"P78562"
"Q9UPP1"
"O60331"
"Q8TCI5"
"Q9BXM7"
"Q9BXM7"
"Q9BXM7"
"Q9BXM7"
"Q9BXM7"
"Q9BXM7"
"Q9BXM7"
"P28069"
"P28069"
"P28069"
"P28069"
"P78337"
"P42336"
"P42336"
"P42336"
"P98161"
"P98161"
"P98161"
"P98161"
"P98161"
"P98161"
"P98161"
"P08F94"
"P08F94"
"P08F94"
"O94827"
"Q99959"
"Q9P212"
"P00747"
"P00747"
"P00747"
"P00747"
"P00747"
"P07738"
"Q8WZA1"
"Q8WZA1"
"Q8WZA1"
"Q8WZA1"
"O15305"
"O15305"
"O15305"
"O15305"
"O15305"
"O15305"
"O15305"
"O15305"
"O15305"
"O15305"
"O15305"
"O15305"
"Q01453"
"Q9NVS9"
"Q15319"
"Q15319"
"Q8WVV4"
"Q9Y253"
"Q9Y6A1"
"Q9Y6A1"
"Q9Y6A1"
"Q9Y6A1"
"Q9H237"
"P05186"
"P05186"
"P05186"
"P05186"
"P05186"
"P05186"
"P05186"
"P05186"
"P05186"
"P05186"
"P05186"
"P05186"
"P05186"
"P05186"
"P05186"
"P05186"
"P05186"
"P05186"
"P05186"
"P05186"
"P05186"
"P05186"
"P05186"
"P05186"
"P05186"
"P05186"
"P05186"
"P05186"
"P05186"
"P05186"
"P05186"
"P05186"
"P05186"
"P05186"
"P05186"
"P05186"
"P10619"
"P10619"
"P23284"
"O43586"
"O43586"
"P26678"
"P50897"
"P50897"
"P50897"
"P50897"
"P50897"
"Q04118"
"Q96MT3"
"Q7Z3G6"
"P04156"
"P04156"
"P04156"
"O60260"
"O60260"
"O60260"
"O60260"
"O60260"
"O60260"
"O60260"
"O60260"
"O60260"
"O60260"
"O60260"
"O60260"
"O60260"
"O60260"
"O60260"
"O60260"
"O60260"
"O60260"
"P04070"
"P04070"
"P04070"
"P04070"
"P04070"
"P04070"
"P04070"
"P04070"
"P04070"
"P04070"
"P04070"
"P04070"
"P04070"
"P04070"
"P04070"
"P04070"
"P04070"
"P04070"
"P04070"
"P04070"
"P04070"
"P04070"
"O43272"
"O43490"
"O75360"
"O75360"
"O75360"
"O75360"
"O75360"
"O75360"
"P27918"
"P27918"
"P27918"
"P27918"
"P07225"
"P07225"
"P07225"
"P07225"
"P07225"
"P07225"
"P07225"
"P07225"
"P07225"
"P07225"
"Q8WWY3"
"Q8WWY3"
"O94906"
"Q6P2Q9"
"Q6P2Q9"
"Q6P2Q9"
"Q6P2Q9"
"Q6P2Q9"
"Q6P2Q9"
"P23942"
"P23942"
"P23942"
"P23942"
"P28062"
"P28062"
"P49768"
"P49768"
"P49768"
"P49810"
"P49810"
"P49810"
"P11686"
"P11686"
"Q13635"
"Q13635"
"P60484"
"P60484"
"P60484"
"P60484"
"P60484"
"P60484"
"Q03431"
"Q03431"
"Q03431"
"Q03431"
"P01270"
"P01270"
"Q06124"
"Q06124"
"Q03393"
"Q03393"
"Q03393"
"Q03393"
"Q03393"
"Q03393"
"Q03393"
"P30566"
"P30566"
"P30566"
"P30566"
"P30566"
"P30566"
"P30566"
"P30566"
"P30566"
"P30566"
"P30566"
"P30566"
"P30566"
"P30566"
"P30566"
"P30566"
"P30566"
"P30566"
"P30566"
"P31939"
"P11217"
"Q04671"
"Q04671"
"Q04671"
"P15153"
"P04049"
"P04049"
"P04049"
"P04049"
"P04049"
"P04049"
"P04049"
"P04049"
"P15918"
"P15918"
"P15918"
"P15918"
"P15918"
"P15918"
"P15918"
"P15918"
"P15918"
"P15918"
"P55895"
"P55895"
"Q13702"
"Q13702"
"Q13702"
"Q13702"
"P01116"
"P01116"
"P01116"
"P01116"
"P01116"
"P01116"
"P01116"
"P01116"
"P01111"
"P01111"
"Q96IS3"
"Q96IS3"
"P51159"
"P51159"
"Q9H2M9"
"Q96NR8"
"Q96NR8"
"Q96NR8"
"Q96NR8"
"Q96NR8"
"Q96NR8"
"Q96NR8"
"Q96NR8"
"Q96NR8"
"Q96NR8"
"Q96NR8"
"Q96NR8"
"Q96NR8"
"Q96NR8"
"Q96NR8"
"Q96NR8"
"Q92781"
"P00797"
"P07949"
"P07949"
"P07949"
"P07949"
"P07949"
"P07949"
"P07949"
"P07949"
"P07949"
"P07949"
"P07949"
"P07949"
"P07949"
"P07949"
"P07949"
"P07949"
"P07949"
"P07949"
"P07949"
"P07949"
"P07949"
"P07949"
"P07949"
"P07949"
"P07949"
"P07949"
"P07949"
"P07949"
"P07949"
"P07949"
"P07949"
"P07949"
"P07949"
"P07949"
"P07949"
"P07949"
"P07949"
"Q8HWS3"
"Q7LG56"
"Q7LG56"
"Q7LG56"
"Q7LG56"
"Q15835"
"Q15835"
"Q15835"
"Q15835"
"Q15835"
"Q15835"
"Q15835"
"P18077"
"P12271"
"O75792"
"Q5TBB1"
"Q5TBB1"
"Q5TBB1"
"Q5TBB1"
"Q5TBB1"
"O00584"
"P56715"
"P56715"
"P56715"
"P56715"
"Q16518"
"Q16518"
"Q96KN7"
"Q96KN7"
"Q96KN7"
"Q96KN7"
"Q96KN7"
"Q92834"
"Q92834"
"Q92834"
"Q92834"
"Q92834"
"Q92834"
"P39019"
"P39019"
"P39019"
"P39019"
"P39019"
"P39019"
"Q01196"
"Q13950"
"Q13950"
"Q13950"
"Q13950"
"Q13950"
"Q13950"
"Q13950"
"Q13950"
"Q13950"
"Q13950"
"Q8WXD0"
"P21817"
"P21817"
"P21817"
"P21817"
"P21817"
"P21817"
"P21817"
"P21817"
"P21817"
"P21817"
"P21817"
"P21817"
"P21817"
"P21817"
"P21817"
"P21817"
"P21817"
"P21817"
"P21817"
"P21817"
"P21817"
"P21817"
"P21817"
"P21817"
"P21817"
"P21817"
"P21817"
"P21817"
"P21817"
"Q92736"
"Q9NRA2"
"O76082"
"O76082"
"O76082"
"O76082"
"O76082"
"O76082"
"O76082"
"O76082"
"O76082"
"O76082"
"O76082"
"O76082"
"O76082"
"Q96S37"
"Q96S37"
"Q96S37"
"Q96S37"
"Q96S37"
"Q96S37"
"Q96S37"
"Q96S37"
"Q96S37"
"Q96S37"
"Q96S37"
"Q96S37"
"P50443"
"O43511"
"O43511"
"O43511"
"O43511"
"O43511"
"O43511"
"O43511"
"O43511"
"O43511"
"O43511"
"O43511"
"O43511"
"Q495M3"
"Q8TF17"
"Q8TF17"
"Q8TF17"
"Q8NBS3"
"Q8NBS3"
"Q8NBS3"
"Q8NBS3"
"Q8NBS3"
"Q8NBS3"
"Q8NBS3"
"Q8NBS3"
"Q8NBS3"
"Q8NBS3"
"Q8NBS3"
"Q8NBS3"
"Q8NBS3"
"Q9Y6R1"
"Q9Y6R1"
"Q9Y6R1"
"Q9Y6R1"
"Q9Y6R1"
"Q9Y6R1"
"Q695T7"
"Q695T7"
"Q695T7"
"Q9NZJ4"
"Q5K651"
"P07602"
"P07602"
"P07602"
"Q9Y6B6"
"Q9Y6B6"
"Q9Y6B6"
"Q9Y3A5"
"Q15436"
"Q15437"
"Q15437"
"Q15437"
"P13866"
"P23975"
"Q01959"
"Q01959"
"Q9Y345"
"Q9Y345"
"Q9Y345"
"Q9Y345"
"Q9Y345"
"Q9Y345"
"P21583"
"P35498"
"P35498"
"P35498"
"P35498"
"P35498"
"P35498"
"P35498"
"P35498"
"P35498"
"P35498"
"P35498"
"P35498"
"P35498"
"P35498"
"Q99250"
"Q99250"
"Q99250"
"P35499"
"P35499"
"P35499"
"P35499"
"P35499"
"P35499"
"P35499"
"P35499"
"P35499"
"P35499"
"Q8IWT1"
"Q14524"
"Q14524"
"Q14524"
"Q14524"
"Q14524"
"Q14524"
"Q14524"
"Q14524"
"Q14524"
"Q14524"
"Q14524"
"Q14524"
"Q14524"
"Q14524"
"Q14524"
"Q14524"
"Q14524"
"Q14524"
"Q14524"
"Q14524"
"Q14524"
"Q14524"
"Q14524"
"Q14524"
"Q14524"
"Q14524"
"Q14524"
"Q14524"
"Q14524"
"Q14524"
"Q14524"
"Q14524"
"Q15858"
"Q15858"
"Q15858"
"Q15858"
"Q15858"
"Q15858"
"Q15858"
"Q15858"
"Q15858"
"Q15858"
"P37088"
"P37088"
"P37088"
"P51168"
"P51168"
"P51168"
"P51168"
"P55809"
"P55809"
"P55809"
"P55809"
"P55809"
"P55809"
"Q9NX18"
"Q9H3S1"
"Q9H3S1"
"O43175"
"O43175"
"O43175"
"O43175"
"O43175"
"Q9Y617"
"Q7Z333"
"Q7Z333"
"Q8IWL1"
"Q8IWL1"
"Q92765"
"O60880"
"O60880"
"O60880"
"O60880"
"O60880"
"O60880"
"O60880"
"O60880"
"O60880"
"O60880"
"O60880"
"O60880"
"O60880"
"O60880"
"O60880"
"Q15465"
"Q15465"
"Q15465"
"Q15465"
"Q15465"
"Q15465"
"Q15465"
"Q15465"
"Q15465"
"Q15465"
"Q15465"
"Q15465"
"Q15465"
"Q15465"
"Q15465"
"Q15465"
"Q15465"
"Q9UQ13"
"Q9HAT2"
"Q9HAT2"
"Q9HAT2"
"Q9HAT2"
"Q9HAT2"
"Q9HAT2"
"Q9HAT2"
"Q9HAT2"
"Q9HAT2"
"Q15475"
"Q15475"
"Q15475"
"Q8N196"
"Q8N196"
"Q07837"
"Q07837"
"P55000"
"P55000"
"P55000"
"Q9NZC9"
"Q9NZC9"
"P38935"
"P38935"
"P38935"
"P38935"
"P38935"
"P38935"
"P38935"
"Q14683"
"Q14683"
"Q14683"
"Q16637"
"Q16637"
"Q9Y6H5"
"Q13424"
"Q13424"
"P00441"
"P00441"
"P00441"
"P00441"
"P00441"
"P00441"
"P00441"
"P00441"
"P00441"
"P00441"
"P00441"
"P00441"
"P01241"
"P01241"
"P01241"
"P01241"
"P01241"
"P01241"
"P01241"
"P01241"
"P01241"
"P01241"
"P01241"
"P01241"
"P01241"
"Q07889"
"Q07889"
"Q07889"
"Q07889"
"Q9BQB4"
"Q9BQB4"
"Q9BQB4"
"Q9H6I2"
"P48436"
"P48436"
"P48436"
"P48436"
"P48436"
"P48436"
"P48436"
"P48436"
"Q9UBP0"
"Q9UBP0"
"Q9UBP0"
"Q9UBP0"
"Q9UBP0"
"Q9UBP0"
"Q9UBP0"
"Q9UBP0"
"Q9UBP0"
"Q9UBP0"
"Q9UBP0"
"Q9UBP0"
"Q9UBP0"
"Q9HD40"
"Q9HD40"
"Q9UQ90"
"Q9UQ90"
"Q9UQ90"
"P51688"
"P51688"
"P51688"
"P51688"
"P51688"
"P51688"
"P51688"
"P51688"
"P51688"
"P51688"
"P51688"
"P51688"
"P51688"
"P51688"
"P51688"
"P51688"
"P51688"
"P51688"
"P51688"
"P51688"
"P51688"
"O43291"
"P02549"
"P02549"
"P02549"
"P02549"
"P02549"
"P02549"
"P02549"
"P02549"
"P02549"
"P02549"
"P02549"
"P02549"
"P02549"
"P02549"
"P11277"
"P11277"
"P11277"
"P11277"
"P11277"
"P11277"
"P11277"
"O15269"
"O15269"
"O15270"
"O15270"
"O15270"
"P21549"
"P21549"
"P21549"
"Q13501"
"Q13501"
"Q13501"
"Q13501"
"O60687"
"Q05066"
"Q05066"
"P51649"
"P51649"
"P51649"
"P51649"
"P51649"
"P51649"
"P51649"
"P51649"
"P51649"
"P51649"
"P51692"
"P49675"
"P49675"
"P49675"
"P49675"
"P49675"
"P42224"
"P42224"
"P42224"
"P42224"
"P42224"
"P40763"
"P40763"
"P40763"
"P40763"
"Q13285"
"Q13285"
"Q13285"
"Q13285"
"Q13285"
"Q13285"
"Q13285"
"Q13285"
"Q13285"
"Q13285"
"Q13285"
"Q13285"
"Q13285"
"Q13285"
"Q13285"
"Q15831"
"Q15831"
"Q12768"
"Q12768"
"P08842"
"P08842"
"P08842"
"P08842"
"P08842"
"P61764"
"P61764"
"P61764"
"P61764"
"Q15833"
"Q15833"
"Q15833"
"Q15833"
"P53597"
"P14410"
"P14410"
"P14410"
"P14410"
"Q8NBK3"
"Q8NBK3"
"Q8NBK3"
"Q8NBK3"
"Q8NBK3"
"Q8NBK3"
"Q8NBK3"
"Q8NBK3"
"Q8NBK3"
"Q8NBK3"
"P51687"
"P41250"
"P41250"
"Q15046"
"P08247"
"P08247"
"P37840"
"P37840"
"P54577"
"P54577"
"Q9Y2Z4"
"P21731"
"Q13148"
"Q13148"
"P10636"
"P10636"
"P10636"
"P10636"
"P10636"
"P10636"
"P10636"
"P10636"
"P10636"
"P10636"
"P10636"
"P10636"
"Q9BVA1"
"Q9BVA1"
"Q13509"
"Q13509"
"Q13509"
"Q13509"
"Q13509"
"Q13509"
"Q13509"
"Q13509"
"Q13509"
"Q13509"
"Q9ULP9"
"Q9ULP9"
"Q99593"
"Q99593"
"Q99593"
"P28347"
"O75443"
"O75443"
"O75443"
"O75443"
"O75443"
"O75443"
"O15273"
"O15273"
"P55072"
"P55072"
"P55072"
"P55072"
"O14746"
"O14746"
"O14746"
"O14746"
"O14746"
"O14746"
"O14746"
"O14746"
"O14746"
"O14746"
"O14746"
"Q6N021"
"P01137"
"P01137"
"P01137"
"P01137"
"P36897"
"P36897"
"P36897"
"P36897"
"P37173"
"P37173"
"P37173"
"P21980"
"P21980"
"O43548"
"Q9NVV9"
"P05543"
"P05543"
"P05543"
"P05543"
"P05543"
"P05543"
"P24752"
"P24752"
"P24752"
"P24752"
"P24752"
"P00734"
"P00734"
"P00734"
"P00734"
"P00734"
"P00734"
"P00734"
"P00734"
"P00734"
"P00734"
"P01266"
"P01266"
"P01266"
"Q02763"
"Q02763"
"Q8WZ42"
"Q8WZ42"
"Q8WZ42"
"O15455"
"P57727"
"P57727"
"P57727"
"P57727"
"P57727"
"P57727"
"P57727"
"Q9H3S3"
"Q8IU80"
"Q8IU80"
"P63316"
"P63316"
"P63316"
"P63316"
"P63316"
"Q9Y6Q6"
"Q9Y6Q6"
"Q9Y6Q6"
"Q9Y6Q6"
"Q9Y6Q6"
"P25445"
"P25445"
"P25445"
"P25445"
"P25445"
"P25445"
"P0DI81"
"P0DI81"
"P0DI81"
"Q9HC21"
"Q8IWU9"
"P60174"
"P60174"
"P60174"
"P06753"
"O14773"
"O14773"
"O14773"
"O14773"
"O14773"
"O14773"
"O14773"
"O14773"
"O14773"
"O14773"
"O14773"
"O14773"
"O14773"
"O14773"
"P07204"
"P07204"
"P07204"
"P07204"
"P07204"
"P07204"
"Q9NSU2"
"Q9NSU2"
"Q9NSU2"
"Q13049"
"O94972"
"O94972"
"O94972"
"Q7Z4N2"
"Q7Z4N2"
"Q8TD43"
"Q9BX84"
"Q9UHF7"
"Q9UHF7"
"Q9UHF7"
"Q9UHF7"
"Q9HBA0"
"Q9HBA0"
"Q9HBA0"
"Q9HBA0"
"Q9HBA0"
"Q9HBA0"
"P07477"
"P07477"
"P07477"
"P07477"
"P07477"
"P07477"
"P49815"
"P49815"
"P49815"
"P49815"
"P49815"
"P49815"
"P49815"
"P16473"
"P16473"
"P16473"
"P16473"
"P16473"
"P16473"
"P16473"
"P16473"
"P16473"
"P16473"
"P16473"
"P16473"
"P16473"
"P16473"
"P16473"
"P16473"
"P16473"
"P16473"
"P16473"
"P16473"
"P16473"
"P16473"
"P16473"
"P16473"
"P16473"
"P16473"
"P16473"
"P16473"
"P16473"
"P16473"
"P16473"
"P16473"
"P16473"
"P16473"
"Q7Z4L5"
"Q7Z4L5"
"Q7Z4L5"
"Q7Z4L5"
"Q7Z4L5"
"Q7Z4L5"
"Q7Z4L5"
"Q7Z4L5"
"Q7Z4L5"
"Q7Z4L5"
"Q7Z4L5"
"Q7Z4L5"
"Q7Z4L5"
"Q7Z4L5"
"Q7Z4L5"
"Q7Z4L5"
"Q7Z4L5"
"Q7Z4L5"
"Q7Z4L5"
"Q7Z4L5"
"Q7Z4L5"
"Q7Z4L5"
"P02766"
"P02766"
"P02766"
"P02766"
"P02766"
"P02766"
"P02766"
"P02766"
"P02766"
"P02766"
"P02766"
"P02766"
"P02766"
"P02766"
"P02766"
"P02766"
"P02766"
"P02766"
"P02766"
"P02766"
"P02766"
"P02766"
"P02766"
"P02766"
"P02766"
"P02766"
"P02766"
"P02766"
"P02766"
"P02766"
"P02766"
"P02766"
"P02766"
"P02766"
"P02766"
"P02766"
"P02766"
"P02766"
"P02766"
"P02766"
"P02766"
"P02766"
"P02766"
"P02766"
"P02766"
"P02766"
"P02766"
"P02766"
"P02766"
"P02766"
"O00294"
"O00294"
"O00294"
"O00294"
"O00294"
"Q15672"
"P07101"
"P07101"
"P07101"
"P07101"
"P07101"
"P07101"
"Q9NUW8"
"P14679"
"O75643"
"Q9UHD9"
"Q9UHD9"
"P22309"
"P22309"
"P22309"
"P22309"
"P22309"
"P22309"
"P22309"
"P22309"
"P22309"
"P22309"
"P22309"
"P22309"
"P22309"
"P13051"
"O75631"
"P07911"
"P07911"
"P07911"
"P07911"
"O75445"
"O75445"
"O75445"
"O75445"
"O75445"
"O75445"
"O75445"
"O75445"
"O75445"
"O75445"
"O75445"
"O75445"
"O75445"
"O75445"
"O75445"
"O75445"
"P30518"
"P30518"
"P30518"
"Q8TAA9"
"Q8TAA9"
"Q8TAA9"
"Q8TAA9"
"Q8TAA9"
"Q8TAA9"
"P11473"
"P35968"
"P35916"
"P35916"
"P35916"
"P35916"
"P35916"
"P40337"
"P18206"
"P38435"
"Q9NZR4"
"P58304"
"P58304"
"P04275"
"P04275"
"P04275"
"P04275"
"P04275"
"Q9BUR4"
"Q9BUR4"
"Q9BUR4"
"Q9BUR4"
"P42768"
"P42768"
"P42768"
"P42768"
"P42768"
"P42768"
"O76024"
"P56705"
"P56705"
"P56705"
"P56705"
"O00755"
"O00755"
"P51811"
"P23025"
"Q01831"
"Q01831"
"O43542"
"O75695"
"O75695"
"O75695"
"Q9UM01"
"Q9UM01"
"Q9UM01"
"Q9UM01"
"Q9UM01"
"Q5T4F4"
"O95409"
"O60481"
"Q8N8E2"
"Q2M3X9"
"Q9Y462"
"Q9Y462"
"Q9Y462"
"Q9Y462"
