# Supplementary material for: Prediction of deleterious mutations in coding regions of mammals with transfer learning
Source: Evol Appl. 2018 May 9;12(1):18–28. doi: 10.1111/eva.12607 (PMC6304693; doi:10.1111/eva.12607)
Supplement: Supplementary file 6 [file EVA-12-18-s006.zip › Transfer_learning-master/proteins_HumVar_bg.txt]

"x"
"P30443"
"P30443"
"P04439"
"P04439"
"P04439"
"P04439"
"P04439"
"P04439"
"P13746"
"P13746"
"P13746"
"P13746"
"Q96QU6"
"Q96QU6"
"Q96QU6"
"P30447"
"P05534"
"P30450"
"P30450"
"P30450"
"P30450"
"P30512"
"P30512"
"P16188"
"P16188"
"P16188"
"P16188"
"P16188"
"P16188"
"P16189"
"P30453"
"P30455"
"P30455"
"P30457"
"P01891"
"P01891"
"P01891"
"P01891"
"P10316"
"P10316"
"Q09160"
"Q09160"
"Q09160"
"Q09160"
"P01889"
"P01889"
"P01889"
"P01889"
"P01889"
"P01889"
"P01889"
"P01889"
"P01889"
"P01889"
"P01889"
"P01889"
"P01889"
"P30460"
"P30460"
"P30460"
"P30460"
"P30460"
"P30460"
"P30460"
"P30460"
"P30460"
"P30460"
"P30460"
"P30461"
"P30461"
"P30461"
"P30461"
"P30462"
"P30462"
"P30462"
"P30462"
"P30462"
"P30462"
"P30462"
"P03989"
"P03989"
"P03989"
"P03989"
"P18463"
"P18463"
"P18463"
"Q95365"
"Q95365"
"Q95365"
"Q95365"
"Q95365"
"Q95365"
"P30475"
"P30475"
"P30475"
"P30475"
"P30475"
"P30475"
"P30475"
"Q04826"
"Q04826"
"Q04826"
"Q04826"
"Q04826"
"Q04826"
"P30479"
"P30479"
"P30479"
"P30479"
"P30479"
"P30479"
"P30480"
"P30480"
"P30480"
"P30480"
"P30480"
"P30480"
"P30480"
"P30480"
"P30480"
"P30480"
"P30480"
"P30481"
"P30481"
"P30481"
"P30483"
"P30485"
"P30485"
"P30485"
"P30485"
"P30486"
"P30486"
"P30486"
"P30486"
"P30486"
"P30486"
"P30486"
"P30486"
"P30486"
"P30486"
"P30486"
"P30487"
"P30488"
"P30492"
"P30492"
"P30493"
"P30493"
"P30495"
"P30495"
"P18465"
"P18465"
"P18465"
"P18465"
"Q29836"
"Q29836"
"Q29836"
"Q29836"
"Q29836"
"Q29836"
"Q29836"
"Q29836"
"Q31612"
"Q31612"
"P30498"
"Q31610"
"Q31610"
"Q31610"
"Q31610"
"Q31610"
"Q31610"
"Q31610"
"Q31610"
"Q31610"
"Q31610"
"Q31610"
"Q29718"
"Q29718"
"Q29718"
"Q29718"
"Q29718"
"P30504"
"Q29963"
"P10321"
"P30508"
"P30510"
"Q07000"
"Q29960"
"Q29865"
"Q13362"
"Q66LE6"
"P04229"
"P04229"
"P04229"
"P04229"
"P04229"
"P04229"
"P04229"
"P04229"
"P01912"
"P01912"
"P01912"
"P13760"
"P13760"
"P13760"
"P13761"
"P13761"
"P13761"
"Q30134"
"Q30134"
"Q9TQE0"
"Q9TQE0"
"Q9TQE0"
"Q30167"
"Q30167"
"P20039"
"P20039"
"Q95IE3"
"P01911"
"P01911"
"P01911"
"P01911"
"P01911"
"Q29974"
"P14060"
"P14060"
"P14060"
"Q9H2F3"
"Q9H2F3"
"Q9Y3L3"
"P46952"
"P46952"
"P29372"
"P29372"
"P08908"
"P28566"
"P28223"
"P28223"
"P28223"
"P41595"
"P41595"
"P41595"
"P28335"
"P46098"
"O95264"
"O95264"
"Q8WXA8"
"Q8WXA8"
"Q70Z44"
"Q70Z44"
"Q70Z44"
"A5X5Y0"
"A5X5Y0"
"Q13639"
"P34969"
"Q969T7"
"Q969T7"
"P49902"
"P21589"
"P21589"
"P56378"
"P36639"
"Q8IZ83"
"P02763"
"P19652"
"P19652"
"P19652"
"P19652"
"P04217"
"P04217"
"Q9NQ94"
"P08697"
"P08697"
"P08697"
"P08697"
"P02750"
"P02750"
"P01023"
"Q9NPC4"
"Q9NPC4"
"Q9UNA3"
"P29274"
"P33765"
"P33765"
"Q9NS82"
"P22760"
"Q15758"
"Q15758"
"Q86V21"
"P01011"
"Q6PD74"
"Q2M2I8"
"Q2M2I8"
"P54619"
"P54619"
"Q9UGI9"
"Q9UGI9"
"Q9UGI9"
"Q13685"
"Q4LEZ3"
"Q7Z4T9"
"Q7Z4T9"
"Q7Z4T9"
"P00505"
"P00505"
"P00505"
"Q7Z5M8"
"Q7Z5R6"
"P31941"
"Q9UH17"
"Q9UH17"
"Q9UH17"
"Q8IUX4"
"Q8IUX4"
"Q8IUX4"
"Q8IUX4"
"Q8IUX4"
"Q8IUX4"
"Q9HC16"
"Q9HC16"
"Q9HC16"
"Q6NTF7"
"O95477"
"Q99758"
"Q99758"
"P78363"
"P78363"
"P78363"
"Q8WWZ7"
"Q8WWZ7"
"Q8WWZ7"
"Q8WWZ7"
"Q8N139"
"Q8N139"
"Q8N139"
"Q8N139"
"Q8N139"
"Q8IZY2"
"Q8IZY2"
"Q8IZY2"
"Q8IZY2"
"Q8IZY2"
"Q8IZY2"
"Q8IZY2"
"Q8IZY2"
"Q8IZY2"
"Q8IZY2"
"O94911"
"O94911"
"O94911"
"O94911"
"O94911"
"O94911"
"Q8IUA7"
"Q8IUA7"
"Q8IUA7"
"Q8IUA7"
"Q8WWZ4"
"Q8WWZ4"
"Q8WWZ4"
"Q86UK0"
"Q86UK0"
"Q86UK0"
"Q86UK0"
"Q86UK0"
"Q86UK0"
"Q86UQ4"
"Q86UQ4"
"Q86UQ4"
"Q86UQ4"
"Q86UQ4"
"Q86UQ4"
"Q86UQ4"
"Q86UQ4"
"Q86UQ4"
"Q86UQ4"
"Q86UQ4"
"Q86UQ4"
"Q86UQ4"
"Q86UQ4"
"Q86UQ4"
"Q86UQ4"
"Q86UQ4"
"Q86UQ4"
"Q86UQ4"
"Q2M3G0"
"Q2M3G0"
"Q2M3G0"
"Q2M3G0"
"Q9NP58"
"O75027"
"O75027"
"Q9NP78"
"Q9NRK6"
"Q09428"
"Q09428"
"Q96J66"
"Q96J66"
"Q96J66"
"Q96J66"
"Q96J66"
"Q96J66"
"O14678"
"O14678"
"O14678"
"O14678"
"Q8NE71"
"Q9UNQ0"
"Q9UNQ0"
"Q9UNQ0"
"Q9H172"
"Q9H222"
"Q9H222"
"Q9H222"
"Q9H221"
"Q9H221"
"Q9H221"
"Q9H221"
"Q9H221"
"Q8N2K0"
"P41238"
"P41238"
"Q9Y235"
"Q8WW27"
"Q8WW27"
"Q8WW27"
"Q8WW27"
"Q8WW27"
"Q8WW27"
"Q6UXT9"
"Q96SE0"
"Q96SE0"
"Q96SE0"
"Q9NUJ1"
"Q9BUJ0"
"Q9BUJ0"
"Q9H3Z7"
"Q9P2A4"
"P00519"
"P42684"
"P42684"
"P42684"
"O14639"
"O14639"
"O94929"
"P19801"
"P19801"
"P19801"
"P19801"
"Q12979"
"Q8N961"
"Q8N961"
"O00763"
"O00763"
"O00763"
"Q9H845"
"P16219"
"P49748"
"P49748"
"Q15027"
"Q15027"
"O00400"
"Q8NC06"
"Q8NC06"
"Q5T8D3"
"Q96GR2"
"Q96GR2"
"Q5FVE4"
"Q5FVE4"
"Q5FVE4"
"Q5FVE4"
"Q5FVE4"
"Q5FVE4"
"Q5FVE4"
"P07108"
"P07108"
"Q96FT7"
"Q96FT7"
"Q96FT7"
"Q6JQN1"
"Q6JQN1"
"Q6JQN1"
"Q6JQN1"
"Q709F0"
"P45954"
"P45954"
"Q96AP0"
"Q9BYF1"
"Q5QJU3"
"P22303"
"P22303"
"P22303"
"P12821"
"P12821"
"Q9GZZ6"
"Q15822"
"Q15822"
"P32297"
"P30532"
"Q9UGM1"
"Q9UGM1"
"Q9UGM1"
"P02708"
"P17787"
"Q05901"
"P30926"
"P11230"
"Q04844"
"P07510"
"Q9UKV3"
"Q9UKV3"
"Q9UKV3"
"Q9UKV3"
"Q07912"
"Q07912"
"Q9Y615"
"Q9Y615"
"Q9Y615"
"P53396"
"P20309"
"P20309"
"Q8WXI4"
"Q8WXI4"
"Q8WXI4"
"Q8WXI4"
"Q8WXI4"
"Q8WYK0"
"Q8WYK0"
"P21399"
"P21399"
"O00767"
"P49753"
"Q8N9L9"
"Q3I5F7"
"Q15067"
"Q15067"
"O15254"
"Q9NUZ1"
"Q9NUZ1"
"P13798"
"Q96QF7"
"Q08AH3"
"Q9NUB1"
"Q4G176"
"Q4G176"
"Q4G176"
"Q4L235"
"Q4L235"
"Q4L235"
"Q4L235"
"Q4L235"
"Q4L235"
"Q9ULC5"
"Q9ULC5"
"Q08AH1"
"Q08AH1"
"Q53FZ2"
"Q53FZ2"
"Q6NUN0"
"Q6NUN0"
"Q6NUN0"
"Q6P461"
"Q6P461"
"Q6P461"
"Q01718"
"Q9H568"
"Q9H568"
"P35609"
"Q08043"
"Q08043"
"Q08043"
"Q08043"
"Q8TDY3"
"P42025"
"Q8NER5"
"Q04771"
"Q96HD9"
"Q96HD9"
"O43184"
"Q13444"
"P78536"
"P78536"
"Q9Y3Q7"
"Q9H013"
"P35348"
"Q9P0K1"
"Q9P0K1"
"Q9P0K1"
"Q9UKQ2"
"Q9UKQ2"
"Q9UKQ2"
"Q9UKQ2"
"Q9UKQ2"
"Q9UKQ2"
"P18089"
"P18089"
"P18089"
"Q9UKF2"
"Q9UKF2"
"Q9BZ11"
"Q9BZ11"
"Q9BZ11"
"Q9BZ11"
"Q9BZ11"
"Q9BZ11"
"Q9BZ11"
"Q8NCV1"
"Q8NCV1"
"Q99965"
"Q9H2U9"
"Q9H2U9"
"Q9H2U9"
"Q9H2U9"
"Q9H2U9"
"P78325"
"P78325"
"P78325"
"P78325"
"Q9BUB4"
"Q9BUB4"
"Q9BUB4"
"P00813"
"Q7Z695"
"Q7Z695"
"Q7Z695"
"Q7Z695"
"Q8NI60"
"Q96D53"
"Q3MIX3"
"Q6P093"
"Q5VUY0"
"Q5VUY0"
"Q5VUY0"
"Q5VUY0"
"Q5VUY0"
"Q5VUY0"
"Q08828"
"Q08462"
"Q08462"
"O60266"
"O43306"
"P40145"
"Q96PN6"
"Q96PN6"
"Q96A70"
"P35611"
"P35611"
"P35611"
"P35612"
"O15204"
"O15204"
"P00325"
"P00326"
"P00326"
"P00326"
"P00326"
"P08319"
"P08319"
"P28332"
"P28332"
"P40394"
"P11766"
"Q15848"
"Q9Y2D8"
"P35318"
"P35318"
"Q06278"
"Q9BRR6"
"Q3LIE5"
"Q3LIE5"
"Q86V24"
"P08588"
"P07550"
"P07550"
"P07550"
"P13945"
"P13945"
"P13945"
"P22570"
"P22570"
"P22570"
"Q9Y6U3"
"Q9Y6U3"
"Q9Y6U3"
"Q9Y6U3"
"P05141"
"Q96IZ2"
"Q8IUX7"
"Q8IUX7"
"Q8IUX7"
"Q96SZ5"
"Q96SZ5"
"Q6UXC1"
"Q8N4X5"
"Q8N4X5"
"Q8N4X5"
"Q9NQ60"
"Q9NQ60"
"P43652"
"P43652"
"Q8N556"
"Q8N556"
"P51826"
"Q9UHB7"
"Q6ULP2"
"Q6ULP2"
"Q6ULP2"
"Q5I7T1"
"Q8TF27"
"Q9UPQ3"
"Q99490"
"Q99490"
"O95081"
"Q8N302"
"O95394"
"O00468"
"Q9BYV1"
"Q9BYV1"
"Q9BYV1"
"Q9BYV1"
"Q9BYV1"
"Q9BYV1"
"Q9BYV1"
"Q9BYV1"
"P50052"
"Q5TGY3"
"Q8N157"
"Q8N157"
"Q8IVF2"
"Q8IVF2"
"Q8IVF2"
"Q8IVF2"
"Q8IVF2"
"Q8IVF2"
"Q8IVF2"
"Q8IVF2"
"Q8IVF2"
"Q8IVF2"
"Q8IVF2"
"Q8IVF2"
"Q8IVF2"
"Q8IVF2"
"Q8IVF2"
"Q8IVF2"
"Q8IVF2"
"Q8IVF2"
"Q8IVF2"
"Q8IVF2"
"Q8IVF2"
"Q8IVF2"
"Q8IVF2"
"Q8IVF2"
"Q8IVF2"
"Q8IVF2"
"Q8IVF2"
"Q8IVF2"
"Q8IVF2"
"Q8IVF2"
"Q8IVF2"
"Q8IVF2"
"Q8IVF2"
"Q8IVF2"
"Q8IVF2"
"Q8IVF2"
"Q09666"
"Q09666"
"Q09666"
"Q09666"
"Q09666"
"A9YTQ3"
"A9YTQ3"
"A9YTQ3"
"A9YTQ3"
"P35869"
"P35869"
"Q9NZD4"
"Q8NCW5"
"P55008"
"Q9BRQ8"
"Q9BRQ8"
"Q96NN9"
"Q8N1P7"
"Q9Y4K1"
"Q9Y4K1"
"Q9Y4K1"
"Q9Y4K1"
"Q9Y4K1"
"Q9Y4K1"
"Q9Y4K1"
"O14862"
"Q12904"
"Q12904"
"Q13155"
"Q9NZN9"
"Q9NZN9"
"O43918"
"Q9UKB5"
"O60218"
"O60218"
"O60218"
"P52895"
"P42330"
"P42330"
"P42330"
"P17516"
"P17516"
"P17516"
"O43572"
"Q9UKA4"
"Q02952"
"Q02952"
"Q02952"
"Q02952"
"Q02952"
"Q02952"
"Q02952"
"Q92667"
"Q92667"
"Q92667"
"Q9Y2D5"
"O75969"
"O75969"
"O75969"
"O75969"
"O75969"
"O75969"
"O75969"
"Q5JQC9"
"Q5JQC9"
"P24588"
"P24588"
"P24588"
"Q13023"
"Q13023"
"Q13023"
"Q13023"
"Q13023"
"Q13023"
"Q13023"
"Q13023"
"Q13023"
"Q99996"
"Q99996"
"Q99996"
"Q99996"
"Q99996"
"Q5T2L2"
"Q96JD6"
"Q96JD6"
"Q495B1"
"Q9P2G1"
"Q9NQ31"
"Q9NQ31"
"Q9NWT8"
"Q7Z591"
"Q7Z591"
"Q7Z591"
"Q7Z591"
"Q7Z591"
"Q5T1N1"
"Q5T1N1"
"Q5T1N1"
"Q5T1N1"
"Q5T1N1"
"Q5T1N1"
"Q5T1N1"
"Q12802"
"Q12802"
"Q12802"
"Q12802"
"Q12802"
"Q12802"
"Q12802"
"Q12802"
"Q12802"
"Q12802"
"Q12802"
"Q12802"
"Q12802"
"Q12802"
"P00352"
"O94788"
"O94788"
"P47895"
"P30837"
"P30837"
"P30837"
"P30837"
"Q60I27"
"Q53TS8"
"Q96Q35"
"P30838"
"P30838"
"P30838"
"P48448"
"P48448"
"P48448"
"P48448"
"P48448"
"P30038"
"P30038"
"P49419"
"P49419"
"P24298"
"P05062"
"Q2TAA5"
"Q9BV10"
"Q6GMV1"
"Q6GMV1"
"Q6GMV1"
"Q9BT22"
"Q9H553"
"Q9H553"
"Q92685"
"Q9Y672"
"Q9BVK2"
"Q9BVK2"
"Q9H6U8"
"Q9H6U8"
"Q9H6U8"
"Q9H6U8"
"Q6NS38"
"Q96Q83"
"Q96Q83"
"Q9BT30"
"Q6ZNB7"
"Q9UM73"
"Q9UM73"
"Q9UM73"
"Q9UM73"
"Q9UM73"
"Q9UM73"
"Q8TCU4"
"Q8TCU4"
"Q8TCU4"
"Q8TCU4"
"Q8TCU4"
"Q8TCU4"
"Q8TCU4"
"Q8TCU4"
"Q8TCU4"
"Q9HCF4"
"Q9HCF4"
"Q9HCF4"
"Q96QP1"
"Q96QP1"
"Q96QP1"
"Q96QP1"
"Q96QP1"
"Q96QP1"
"Q96QP1"
"Q96QP1"
"Q96QP1"
"Q96QP1"
"Q96QP1"
"Q86TB3"
"Q86TB3"
"Q86TB3"
"Q86TB3"
"Q86TB3"
"Q86TB3"
"Q86TB3"
"Q86TB3"
"Q86TB3"
"Q86TB3"
"Q86TB3"
"Q86TB3"
"Q86TB3"
"Q86TB3"
"Q86TB3"
"Q86TB3"
"Q86TB3"
"Q86TB3"
"Q86TB3"
"Q86TB3"
"Q86TB3"
"Q86TB3"
"Q96L96"
"Q96L96"
"Q96L96"
"Q96L96"
"Q96L96"
"Q96L96"
"Q96L96"
"Q96L96"
"Q96L96"
"P55789"
"Q96Q42"
"Q96Q42"
"P35858"
"P35858"
"Q9H161"
"Q9H161"
"Q9UHK6"
"Q9UHK6"
"Q9UHK6"
"Q9UHK6"
"Q9UHK6"
"Q9UHK6"
"Q9UHK6"
"Q9NP70"
"P19021"
"Q8IY63"
"Q9Y2J4"
"Q9Y2J4"
"Q9Y2J4"
"Q9Y2J4"
"Q6UB28"
"Q9H4A4"
"Q01432"
"Q01432"
"Q07075"
"Q07075"
"Q07075"
"Q07075"
"P49418"
"P49418"
"P49418"
"P15144"
"P15144"
"P15144"
"P15144"
"P15144"
"Q8N6M6"
"Q8N6M6"
"Q8N6M6"
"Q8N6M6"
"Q6Q4G3"
"Q6Q4G3"
"Q6Q4G3"
"P30533"
"Q6UX39"
"Q6UX39"
"Q400G9"
"Q86W34"
"Q8IZ07"
"Q8IVF6"
"Q8IVF6"
"Q8IVF6"
"Q8IVF6"
"Q8IVF6"
"Q9BXX3"
"Q9BXX3"
"Q9BXX3"
"Q9BXX2"
"Q9BXX2"
"O43423"
"O43423"
"O43423"
"O43423"
"O95626"
"A5PLL1"
"Q8N2N9"
"P54802"
"P23582"
"P01160"
"Q9UNK9"
"Q9UNK9"
"Q5VTE6"
"P03950"
"Q9BY76"
"Q9BY76"
"O43827"
"O43827"
"O15123"
"Q9Y264"
"P01019"
"P01019"
"P01019"
"P16157"
"P16157"
"P16157"
"P16157"
"Q01484"
"Q12955"
"Q12955"
"Q12955"
"Q12955"
"Q7Z5J8"
"Q7Z5J8"
"Q8N957"
"Q8IWZ3"
"Q8IWZ3"
"Q8NFD2"
"Q8NAG6"
"Q8NAG6"
"Q8NAG6"
"Q8NAG6"
"Q8NAG6"
"Q8NAG6"
"Q8NAG6"
"Q8NAG6"
"Q86XL3"
"Q86XL3"
"Q86XL3"
"Q9GZV1"
"Q9NU02"
"Q9NU02"
"Q9NU02"
"Q9NU02"
"Q9Y2G4"
"Q9Y2G4"
"Q9Y2G4"
"Q9Y2G4"
"Q9Y2G4"
"Q6ZW76"
"Q6ZW76"
"Q68DC2"
"A6NFN9"
"A6NFN9"
"Q9P2S6"
"Q9P2S6"
"Q9P2S6"
"Q9P2S6"
"Q9H8Y5"
"Q9NQW6"
"Q6P2P2"
"Q6P2P2"
"O60678"
"O60678"
"Q96LA8"
"Q9NW15"
"Q9NW15"
"Q5XXA6"
"Q5XXA6"
"Q9NQ90"
"Q9NQ90"
"Q9NQ90"
"Q9NQ90"
"Q32M45"
"Q75V66"
"Q75V66"
"Q4KMQ2"
"Q6IWH7"
"Q6IWH7"
"A1A5B4"
"A1A5B4"
"P16066"
"Q9NXR5"
"Q6UB98"
"Q6UB98"
"Q6UB98"
"Q6UB98"
"Q6UB98"
"Q6UB98"
"Q6UB98"
"Q6P6B7"
"Q6P6B7"
"Q8TF21"
"Q8TF21"
"Q8TF21"
"Q8TF21"
"Q9UPS8"
"Q9UPS8"
"Q9UPS8"
"Q9UPS8"
"Q9UPS8"
"Q96NW4"
"Q96NW4"
"Q8N7Z5"
"Q8N7Z5"
"Q8N7Z5"
"Q9BQI6"
"Q7Z3H0"
"Q7Z3H0"
"Q7Z3H0"
"Q7Z3H0"
"Q8N283"
"Q8N283"
"Q8N283"
"Q7Z713"
"Q2M3V2"
"Q8N9V6"
"Q8N9V6"
"Q3KP44"
"Q3KP44"
"A6NEL2"
"Q9BZ19"
"A6NC57"
"A6NC57"
"A6NC57"
"A6NC57"
"Q92625"
"Q92625"
"Q9H6X2"
"P58335"
"Q86XD8"
"Q86XD8"
"Q86XD8"
"Q9UJ72"
"P50995"
"P50995"
"P50995"
"P27216"
"P27216"
"P27216"
"P12429"
"P12429"
"P09525"
"P20073"
"P13928"
"O76027"
"O76027"
"O76027"
"O76027"
"P28039"
"P28039"
"P28039"
"O75106"
"Q16853"
"Q16853"
"Q16853"
"Q16853"
"Q16853"
"Q63HQ0"
"O43747"
"O43747"
"O75843"
"O00203"
"O14617"
"O14617"
"Q92572"
"Q9Y6B7"
"Q9UPM8"
"Q02410"
"Q99767"
"O96018"
"O96018"
"O96018"
"O95704"
"O95704"
"Q92624"
"O95996"
"Q9UJX5"
"Q8J025"
"Q8NCL9"
"Q8NCL9"
"Q8NCL9"
"Q8NCL9"
"P25054"
"P25054"
"P25054"
"P27695"
"P27695"
"P27695"
"Q9UBZ4"
"Q9UBZ4"
"Q8WW43"
"P35414"
"Q8IW19"
"Q8IW19"
"Q8IW19"
"Q06481"
"Q9HDC9"
"Q9HDC9"
"P02647"
"P02647"
"P06727"
"P06727"
"P06727"
"P06727"
"Q6Q788"
"Q6Q788"
"P08519"
"P08519"
"P08519"
"P08519"
"P08519"
"P08519"
"P08519"
"Q0VD83"
"P04114"
"P04114"
"P04114"
"P04114"
"P04114"
"P04114"
"P04114"
"P04114"
"P04114"
"P04114"
"P04114"
"P04114"
"P04114"
"P04114"
"P04114"
"P04114"
"P04114"
"P04114"
"P04114"
"P04114"
"P04114"
"P04114"
"P04114"
"P04114"
"P04114"
"P55056"
"P55056"
"Q13790"
"P02749"
"P02749"
"P02749"
"O14791"
"O14791"
"O14791"
"O14791"
"Q9BQE5"
"O95236"
"O95236"
"Q9BPW4"
"Q9BPW4"
"Q9BPW4"
"Q9BPW4"
"Q9BPW4"
"Q9BPW4"
"Q9BWW9"
"Q9BWW9"
"Q9BWW9"
"Q9BWW9"
"Q9BWW8"
"Q6UW56"
"Q8IVJ8"
"Q53RT3"
"Q96PS8"
"Q96PS8"
"P29972"
"P29972"
"Q92482"
"O14520"
"O94778"
"O43315"
"Q3SXY8"
"Q9Y2Y0"
"Q96P48"
"Q96P48"
"Q8WZ64"
"Q8WZ64"
"Q8WWN8"
"O15143"
"Q8N6H7"
"Q8N6H7"
"Q8N6H7"
"Q9NP61"
"Q9NP61"
"Q9NP61"
"Q9NP61"
"Q9HCE6"
"Q9HCE6"
"Q9HCE6"
"Q9HCE6"
"A6NJG6"
"P78540"
"A1IGU5"
"A1IGU5"
"A1IGU5"
"A1IGU5"
"A1IGU5"
"Q9NXL2"
"Q8TER5"
"Q8TER5"
"Q8TER5"
"Q92888"
"Q9NR81"
"Q9NR80"
"Q15052"
"Q7Z628"
"O15013"
"O15013"
"O15085"
"Q9NZN5"
"O94989"
"O94989"
"Q5VV41"
"Q5VV41"
"Q96PE2"
"Q6ZSZ5"
"Q6ZSZ5"
"Q6ZSZ5"
"Q8IW93"
"Q8IW93"
"Q86VW2"
"Q96DR7"
"Q96DR7"
"Q96DR7"
"Q9NX46"
"Q5SW96"
"O95376"
"A6NKF2"
"A6NKF2"
"P29374"
"P29374"
"P29374"
"Q9Y4B4"
"O43488"
"O43488"
"O43488"
"O43488"
"O95154"
"O95154"
"O95154"
"Q8NHP1"
"Q969Q4"
"Q969Q4"
"Q8N4G2"
"Q8N4G2"
"Q0P5N6"
"P36404"
"Q8NEN0"
"Q5W041"
"Q5W041"
"Q5W041"
"Q5T2S8"
"Q5T2S8"
"Q5T2S8"
"Q96C12"
"P0C7Q2"
"P0C7Q2"
"Q9HBZ2"
"P27540"
"Q9H9F9"
"Q9H9F9"
"Q9H9F9"
"Q9H981"
"Q9BYD9"
"Q8N5I2"
"Q8TBH0"
"Q8NCT1"
"Q8NCT1"
"P10523"
"P10523"
"P10523"
"P15289"
"P15289"
"P15289"
"P15848"
"P15848"
"P15848"
"P51689"
"P51690"
"P51690"
"P54793"
"Q96EG1"
"Q96EG1"
"Q96EG1"
"Q96EG1"
"Q5FYB0"
"Q6UWY0"
"Q5T4W7"
"Q9H2C2"
"O00192"
"O00192"
"O00192"
"P18440"
"P11245"
"Q13510"
"Q13510"
"Q13510"
"Q13510"
"Q13510"
"Q13510"
"Q9NR71"
"Q9ULH1"
"O43150"
"Q8TDY4"
"Q8WXI3"
"Q8WXH4"
"Q8WXH4"
"Q8WXK1"
"Q8WXK1"
"Q8WXJ9"
"Q6ZVZ8"
"Q6ZVZ8"
"Q9Y574"
"Q9H1I8"
"Q9H1I8"
"Q9H1I8"
"Q9H1I8"
"Q9H1I8"
"Q9H1I8"
"Q9H1I8"
"Q9NQ33"
"Q9NR48"
"Q9NR48"
"Q9UBL3"
"Q9BVC5"
"P42127"
"Q92484"
"Q92484"
"Q92485"
"O95671"
"O95671"
"P17405"
"P17405"
"Q9NWL6"
"Q9NWL6"
"P08243"
"Q9BZE9"
"Q9BZE9"
"A6ND91"
"P20933"
"P20933"
"Q6ICH7"
"Q8IZT6"
"Q8IZT6"
"Q8IZT6"
"Q8IZT6"
"Q8IZT6"
"Q8IZT6"
"Q8IZT6"
"P26436"
"Q6HA08"
"Q6HA08"
"O14525"
"O14525"
"O75129"
"O75129"
"O75129"
"Q8IXJ9"
"Q8IXJ9"
"Q8IXJ9"
"Q9C0F0"
"Q9C0F0"
"Q9C0F0"
"Q9C0F0"
"O60312"
"O60312"
"O60312"
"O60312"
"O60312"
"O60312"
"O60312"
"O60312"
"O60312"
"O60312"
"O94823"
"Q9P241"
"Q9P241"
"Q9P241"
"Q9P241"
"Q9P241"
"Q9P241"
"Q9P241"
"Q9P241"
"Q9P241"
"Q9P241"
"Q9P241"
"Q9P241"
"Q9P241"
"P98196"
"P98196"
"Q8NB49"
"Q8NB49"
"Q8NB49"
"P54707"
"Q4VNC1"
"Q4VNC1"
"Q4VNC0"
"Q4VNC0"
"Q4VNC0"
"Q4VNC0"
"Q4VNC0"
"Q13733"
"Q13733"
"Q13733"
"Q13733"
"P14415"
"P14415"
"Q9UN42"
"P98194"
"O75185"
"O75185"
"O75185"
"Q8TBG4"
"Q8IUZ5"
"P24539"
"P24539"
"Q9NW81"
"Q9NW81"
"Q9NW81"
"Q9NW81"
"Q5T6C5"
"Q9Y2Q0"
"O43520"
"O43520"
"O43520"
"O43520"
"O43520"
"O43520"
"O43520"
"O43520"
"O60423"
"O60423"
"Q8TF62"
"Q8TF62"
"Q8TF62"
"Q8TF62"
"Q96QE3"
"Q96QE3"
"Q96QE3"
"Q96QE3"
"Q96QE3"
"Q96QE3"
"Q6PEX7"
"Q6PEX7"
"Q7L8W6"
"Q7L8W6"
"Q9NVI7"
"P18848"
"P18848"
"P18848"
"Q9Y2D1"
"P18850"
"P18850"
"P18850"
"P18850"
"Q9H0Y0"
"Q9H0Y0"
"Q9H0Y0"
"Q2TAZ0"
"Q2TAZ0"
"Q2TAZ0"
"Q2TAZ0"
"Q96BY7"
"Q96BY7"
"Q96BY7"
"Q9Y4P1"
"O95352"
"Q7Z3C6"
"Q8N6G6"
"P82987"
"P82987"
"P82987"
"P82987"
"P82987"
"P82987"
"P82987"
"P82987"
"P82987"
"P82987"
"Q6UY14"
"Q6UY14"
"Q8NHH9"
"Q8NHH9"
"Q8NHH9"
"O43313"
"O43313"
"Q13315"
"Q13315"
"Q13315"
"Q13315"
"Q13315"
"Q13315"
"Q96SQ7"
"Q9Y6H3"
"P20648"
"Q99766"
"Q04656"
"P35670"
"P35670"
"P35670"
"P35670"
"P35670"
"O43861"
"O43861"
"O43861"
"O43861"
"Q5TC12"
"P48047"
"Q8WXE1"
"Q8WXE1"
"Q5VV63"
"O75882"
"O75882"
"O75882"
"O75882"
"P46100"
"P46100"
"Q13535"
"Q13535"
"Q13535"
"Q13535"
"Q13535"
"Q13535"
"Q9H324"
"P58397"
"P58397"
"P58397"
"P58397"
"P58397"
"Q76LX8"
"Q76LX8"
"Q76LX8"
"Q76LX8"
"Q76LX8"
"Q76LX8"
"Q76LX8"
"Q76LX8"
"Q76LX8"
"Q8WXS8"
"Q8WXS8"
"Q8WXS8"
"Q8WXS8"
"Q8WXS8"
"Q8TE58"
"Q8TE57"
"Q8TE57"
"Q8TE57"
"Q8TE57"
"Q8TE57"
"Q8TE56"
"Q8TE56"
"Q8TE56"
"Q8TE60"
"Q8TE60"
"Q8TE60"
"Q8TE60"
"Q8TE60"
"Q8TE60"
"Q8TE59"
"Q9UHI8"
"O95450"
"O95450"
"O95450"
"O95450"
"O95450"
"O15072"
"O15072"
"O75173"
"O75173"
"Q9UNA0"
"Q9UNA0"
"Q9UNA0"
"Q9UKP4"
"Q9UKP4"
"Q9UKP4"
"Q9UKP4"
"Q9UKP4"
"Q9P2N4"
"Q9P2N4"
"Q9P2N4"
"Q9P2N4"
"Q9P2N4"
"P0C7T5"
"P54253"
"P54253"
"Q99700"
"Q99700"
"Q9H3M9"
"Q9H3M9"
"P54252"
"O15265"
"O15265"
"O15265"
"Q9H1Z8"
"O14965"
"O14965"
"O14965"
"O14965"
"Q96GD4"
"Q8WXX7"
"O75061"
"Q9NQS1"
"Q8NBF6"
"Q5T686"
"Q3ZCQ2"
"Q5VT79"
"Q5T1B0"
"Q5T1B0"
"Q5T1B0"
"Q9UPN4"
"Q9UPN4"
"Q9UPN4"
"Q9UPN4"
"Q9UPN4"
"Q9HD36"
"Q9HB09"
"Q9BXK5"
"Q9BXK5"
"Q9BXK5"
"Q9BXK5"
"Q16548"
"Q16548"
"Q16548"
"Q16548"
"P04920"
"P04920"
"P04920"
"P48751"
"P48751"
"P48751"
"P02730"
"P02730"
"P02730"
"P02730"
"P02730"
"Q9P2W7"
"O75752"
"Q6Y288"
"O43505"
"Q9Y2A9"
"Q9C0J1"
"Q9C0J1"
"Q9C0J1"
"Q8NFL0"
"Q67FW5"
"Q9Y2C3"
"Q00973"
"Q00973"
"Q8NHY0"
"Q8NHY0"
"Q6L9W6"
"Q6L9W6"
"Q6L9W6"
"Q6L9W6"
"Q6L9W6"
"Q76KP1"
"Q76KP1"
"O60909"
"O60909"
"O60513"
"O43286"
"O43286"
"O43286"
"Q9UBX8"
"Q9BPU9"
"Q8WXS3"
"Q14032"
"P56817"
"O14867"
"Q9BYV9"
"Q9H503"
"Q9H503"
"O95817"
"O95817"
"O95817"
"P46379"
"Q9P281"
"Q9P281"
"Q9P281"
"Q9P281"
"Q8TBE0"
"Q8TBE0"
"O60242"
"Q9UQB8"
"O94812"
"Q6ZNE5"
"Q16611"
"Q92560"
"Q99728"
"Q99728"
"Q99728"
"Q99728"
"P82251"
"P82251"
"Q9NRL2"
"Q9UIF9"
"Q9UIF8"
"Q9UIF8"
"Q9UIF8"
"Q9UIF8"
"Q8TAM1"
"Q6ZW61"
"Q6ZW61"
"Q6ZW61"
"Q6ZW61"
"Q6ZW61"
"Q6ZW61"
"Q6ZW61"
"Q9BXC9"
"Q96RK4"
"P50895"
"P50895"
"P50895"
"P50895"
"P50895"
"P50895"
"Q6ZUJ8"
"Q6ZUJ8"
"Q6ZUJ8"
"Q6ZUJ8"
"P56945"
"P56945"
"P56945"
"O75815"
"O75815"
"O75363"
"O75363"
"O75363"
"O75363"
"O75363"
"Q9H6U6"
"Q9H6U6"
"O15382"
"Q9NWK9"
"Q9HAY6"
"Q9HAY6"
"P41182"
"Q4VC05"
"O00512"
"O00512"
"Q9NYF8"
"Q9NYF8"
"Q9NYF8"
"Q9NYF8"
"Q9NYF8"
"Q5H9F3"
"P11274"
"P11274"
"P11274"
"Q9BUT1"
"A6H8Y1"
"A6H8Y1"
"A6H8Y1"
"A6H8Y1"
"A6H8Y1"
"A6H8Y1"
"A6H8Y1"
"A6H8Y1"
"A6H8Y1"
"A6H8Y1"
"A6H8Y1"
"A6H8Y1"
"A6H8Y1"
"Q8NDZ0"
"Q8N1M1"
"Q8NFU0"
"Q8NFU0"
"Q9NZS9"
"Q9NZS9"
"Q12934"
"Q12934"
"P16278"
"P16442"
"P16442"
"P16442"
"P16442"
"P16442"
"P16442"
"P16442"
"P16442"
"P16442"
"P16442"
"P08236"
"Q8NFJ8"
"Q6PI77"
"Q9UHR4"
"A1A5D9"
"P55957"
"P53004"
"P53004"
"Q5TH69"
"Q5TH69"
"Q5TH69"
"Q13323"
"Q9UBW5"
"Q9UBW5"
"Q13490"
"Q13490"
"Q13489"
"Q13489"
"O15392"
"Q96CA5"
"P46663"
"P30411"
"P30411"
"Q6QNY1"
"Q8IZY5"
"P54132"
"P54132"
"P54132"
"P54132"
"P54132"
"P54132"
"Q8WYA1"
"O95393"
"P13497"
"Q9NSY1"
"Q9NSY1"
"P12643"
"P12643"
"P12644"
"P22003"
"Q7Z5Y6"
"P34820"
"Q13873"
"P36894"
"Q7Z5W3"
"Q6ZN30"
"Q7Z465"
"Q7Z465"
"Q9BWV1"
"Q9BWV1"
"Q8NFC6"
"Q8NFC6"
"Q8NFC6"
"Q8NFC6"
"Q8NFC6"
"Q8NFC6"
"Q8NFC6"
"Q9Y3E2"
"Q6PGQ7"
"Q96DR5"
"Q96DR5"
"Q9BQP9"
"Q9BQP9"
"Q8TDL5"
"Q8TDL5"
"Q8TDL5"
"Q8TDL5"
"Q8TDL5"
"Q8TDL5"
"Q8TDL5"
"Q8N4F0"
"Q8N4F0"
"P59826"
"P59826"
"P59826"
"P59826"
"P59827"
"P59827"
"P59827"
"P59827"
"P59827"
"P59827"
"Q8NFQ5"
"Q8NFQ5"
"Q8NFQ5"
"Q8NFQ5"
"Q8NFQ6"
"Q8NFQ6"
"Q8NFQ6"
"Q8NFQ6"
"P17213"
"P17213"
"P17213"
"P17213"
"P17213"
"P17213"
"P17213"
"P17213"
"O15178"
"O15178"
"O15178"
"O15178"
"O15178"
"O15178"
"P38398"
"P38398"
"P51587"
"P51587"
"O95696"
"P25440"
"P25440"
"Q15059"
"Q15059"
"O60885"
"Q9H0E9"
"Q9H0E9"
"Q9H0E9"
"Q9H8M2"
"Q9H8M2"
"Q58F21"
"Q58F21"
"Q58F21"
"Q58F21"
"Q58F21"
"Q96NH3"
"Q96NH3"
"Q96NH3"
"P55201"
"P55201"
"Q9ULD4"
"Q9NSI6"
"Q9NSI6"
"Q9NSI6"
"Q6RI45"
"Q8WZ55"
"Q9UPA5"
"Q9UPA5"
"Q9UPA5"
"Q5W0U4"
"Q5W0U4"
"Q5W0U4"
"Q10588"
"Q10588"
"Q10588"
"Q13410"
"Q13410"
"Q13410"
"Q13410"
"Q7KYR7"
"Q7KYR7"
"Q7KYR7"
"Q7KYR7"
"Q7KYR7"
"Q7KYR7"
"Q8WVV5"
"O00481"
"O00481"
"O00481"
"P78410"
"P78410"
"P78410"
"P78410"
"P78410"
"Q5XKL5"
"Q5XKL5"
"Q9BSF8"
"A6QL63"
"A6QL63"
"Q32M84"
"Q32M84"
"Q32M84"
"Q32M84"
"B2RXH4"
"B2RXH4"
"C9JJ37"
"P35070"
"P35070"
"P43251"
"P78543"
"Q7Z6A9"
"Q7Z6A9"
"Q7Z6A9"
"Q9UIR0"
"Q9UIR0"
"Q9UIR0"
"Q9UIR0"
"Q9UIR0"
"Q9UIR0"
"Q9UIR0"
"Q9UIR0"
"Q9UIR0"
"Q9UIR0"
"Q9UIR0"
"Q9UIR0"
"Q6UX41"
"Q6UX41"
"Q6UXG8"
"O60566"
"O60566"
"O60566"
"O43683"
"Q9BRD0"
"Q9BRD0"
"Q9BRD0"
"Q9UBR1"
"Q13895"
"Q13895"
"Q9Y6E2"
"Q68D86"
"Q68D86"
"Q68D86"
"Q68D86"
"Q68D86"
"Q68D86"
"Q9NWR8"
"Q9NWR8"
"Q9NWR8"
"P15538"
"P15538"
"P15538"
"P19099"
"P19099"
"P19099"
"P19099"
"P19099"
"Q86VB7"
"Q9NR16"
"Q9NR16"
"Q9NR16"
"Q9NR16"
"Q6UWJ8"
"Q69YN2"
"Q69YN2"
"Q69YN2"
"Q69YN2"
"Q2TBE0"
"Q2TBE0"
"Q2TBE0"
"Q2TBE0"
"Q8N1F1"
"Q8N1F1"
"Q13901"
"Q9NPY3"
"Q9BXI9"
"Q9BXI9"
"Q9BXI9"
"Q9BXI9"
"Q9BXI9"
"Q9NZP8"
"P09871"
"P0C862"
"P0C862"
"P11586"
"Q4G0S4"
"Q96NR2"
"O14523"
"A6NLJ0"
"A6NLJ0"
"Q4AC94"
"Q4AC94"
"Q4AC94"
"Q4AC94"
"Q4AC94"
"Q6P1N0"
"Q6P1N0"
"Q5T0F9"
"Q9P2K1"
"Q9P2K1"
"Q6DHV5"
"Q6DHV5"
"Q6DHV5"
"P33076"
"P33076"
"P33076"
"P33076"
"P33076"
"P33076"
"P33076"
"Q16581"
"Q9Y5P4"
"P04003"
"P04003"
"P04003"
"P20851"
"P21730"
"P21730"
"Q9UKL3"
"Q5T0J7"
"Q5T0J7"
"Q5T0J7"
"Q5T0J7"
"Q6IQ49"
"Q9BUV0"
"Q9BUV0"
"Q8NEQ6"
"Q8N715"
"Q8N715"
"Q8N715"
"Q96LT6"
"Q6NZ36"
"Q6P1W5"
"Q6P1W5"
"Q5SY80"
"O95561"
"O95561"
"Q3KP66"
"Q5T0L3"
"Q9NSG2"
"Q5TID7"
"Q5TID7"
"Q5TID7"
"Q9H040"
"Q8N9H9"
"Q8N9H9"
"Q8N9H9"
"Q5TGP6"
"Q5TGP6"
"Q5TGP6"
"Q8NDD1"
"Q9H7T9"
"Q5JVX7"
"Q5JVX7"
"Q3SY05"
"Q8N1D5"
"Q8NEQ5"
"Q5SNV9"
"Q5SNV9"
"Q5SNV9"
"Q5SNV9"
"Q5SNV9"
"Q5SNV9"
"Q5SNV9"
"Q5SNV9"
"Q5SNV9"
"Q5VWT5"
"Q8NAX2"
"Q8NAX2"
"Q8NAX2"
"Q5RHP9"
"Q5RHP9"
"Q5RHP9"
"Q5RHP9"
"Q5RHP9"
"Q5RHP9"
"Q8IYL3"
"Q8IYL3"
"Q3ZCV2"
"Q96A04"
"Q9H425"
"Q9H425"
"Q8IVY1"
"Q5T0J3"
"Q537H7"
"P54289"
"Q9NY47"
"Q7Z3S7"
"Q7Z3S7"
"Q7Z3S7"
"Q9Y6J0"
"Q9Y6J0"
"Q9Y6J0"
"Q9Y6J0"
"Q9BTV7"
"Q9NPB3"
"Q9NP86"
"Q9NP86"
"Q9NP86"
"Q96KC9"
"Q96KC9"
"O75952"
"O75952"
"O75952"
"O00555"
"Q13936"
"Q13936"
"Q15878"
"Q15878"
"O60840"
"O60840"
"O60840"
"O60840"
"O95180"
"O95180"
"O95180"
"O95180"
"O95180"
"O95180"
"O95180"
"Q9P0X4"
"Q9P0X4"
"Q13698"
"Q13698"
"Q13698"
"Q13698"
"P54284"
"Q9P1Z2"
"Q13137"
"Q13137"
"Q13137"
"P43155"
"Q9Y6N8"
"P55287"
"P55287"
"P55287"
"P55289"
"P55289"
"P55289"
"P55290"
"P55290"
"O75309"
"O75309"
"O75309"
"Q12864"
"Q12864"
"Q12864"
"Q9HBT6"
"Q9HBT6"
"Q9H251"
"Q9H251"
"Q9H251"
"Q9H251"
"Q9H251"
"Q9H251"
"Q9H251"
"Q9H251"
"Q9H251"
"Q9H251"
"Q9H251"
"Q9H251"
"Q9H251"
"Q9H251"
"Q9H251"
"Q8IXH8"
"Q8IXH8"
"Q8IXH8"
"P19022"
"P19022"
"P19022"
"P19022"
"P22223"
"P22223"
"P55283"
"P55283"
"P33151"
"P33151"
"Q9ULB5"
"Q9ULB5"
"Q9ULB4"
"Q9ULB4"
"Q8N126"
"Q8NFZ8"
"Q5T440"
"Q13111"
"Q13111"
"Q13111"
"Q13111"
"Q13111"
"Q8TC20"
"Q8TC20"
"P00915"
"P00918"
"P23280"
"P23280"
"P23280"
"P23280"
"P23280"
"P23280"
"Q16790"
"Q16790"
"Q8IU99"
"Q9HA72"
"P06881"
"P01258"
"P01258"
"P01258"
"P01258"
"Q05682"
"Q13939"
"Q96GE6"
"Q96GE6"
"Q96L12"
"Q16602"
"Q16602"
"O43852"
"P49069"
"Q5T5Y3"
"Q08AD1"
"Q08AD1"
"Q9P1Y5"
"Q9HC96"
"Q9HC96"
"Q9UMQ6"
"Q9UMQ6"
"Q9UMQ6"
"Q9UMQ6"
"Q9UMQ6"
"Q6ZSI9"
"Q6MZZ7"
"Q6MZZ7"
"Q6MZZ7"
"P07384"
"P07384"
"P07384"
"P07384"
"P17655"
"P17655"
"P17655"
"P17655"
"P17655"
"P20807"
"P20807"
"P20807"
"Q9Y6Q1"
"Q8N7X0"
"O14815"
"O14815"
"O14815"
"O14815"
"O14815"
"O14815"
"O14815"
"O14815"
"O14815"
"O14815"
"O14815"
"O75155"
"O75155"
"O75155"
"O75155"
"O75155"
"O75155"
"O75155"
"Q01518"
"P40123"
"P40123"
"P40121"
"P40121"
"Q6IMN6"
"Q6IMN6"
"Q6IMN6"
"Q86UW7"
"Q8WWF8"
"Q8WWF8"
"Q9BWT7"
"Q9BXL6"
"Q9BXL6"
"Q5EG05"
"Q5EG05"
"Q5EG05"
"Q9BX69"
"Q9BX69"
"Q9BX69"
"Q9BX69"
"Q9Y2G2"
"Q9Y2G2"
"Q9H257"
"Q8IW45"
"Q8IW45"
"P47710"
"Q6TDU7"
"P07498"
"P07498"
"Q14511"
"Q14511"
"P29466"
"P42575"
"P49662"
"P51878"
"P51878"
"P51878"
"P51878"
"P51878"
"P51878"
"P51878"
"P55212"
"P55212"
"P55210"
"P55210"
"P55211"
"P55211"
"P55211"
"P55211"
"Q13948"
"P31415"
"O14958"
"O14958"
"Q9NQ75"
"Q9NQ75"
"Q9NQ75"
"P07858"
"P07858"
"P07858"
"P53634"
"P14091"
"P08311"
"P09668"
"P09668"
"Q5NE16"
"P25774"
"P56202"
"Q9UBR2"
"P51636"
"Q13938"
"Q9BXY5"
"Q68DN1"
"Q68DN1"
"Q68DN1"
"Q68DN1"
"Q68DN1"
"Q68DN1"
"Q68DN1"
"Q68DN1"
"Q9NWW7"
"Q9H6R7"
"Q96LS8"
"Q08AI8"
"Q53QW1"
"Q53QW1"
"Q53QW1"
"Q53QW1"
"Q8N801"
"Q8N801"
"Q8NHS4"
"Q8NHS4"
"Q8NHS4"
"Q8TC57"
"A6NJV1"
"A6NGG8"
"A6NGG8"
"A6NGG8"
"A6NGG8"
"Q8N5S3"
"Q8N5S3"
"Q8N5S3"
"Q3KRA6"
"Q3KRA6"
"Q0P641"
"Q0P641"
"Q53S99"
"Q53S99"
"Q86W67"
"Q14D33"
"Q9BSF0"
"Q86V40"
"Q86V40"
"Q86V40"
"Q6P9G0"
"P08185"
"Q13191"
"Q9ULV8"
"P15088"
"Q9UI42"
"Q9UI42"
"Q9UI42"
"Q8WXQ8"
"Q8WXQ8"
"Q8WXQ8"
"Q8N4T0"
"Q8N4T0"
"Q8N4T0"
"P15086"
"Q96IY4"
"Q96IY4"
"Q5U5Z8"
"Q5U5Z8"
"Q5U5Z8"
"Q8NEM8"
"Q8NEM8"
"Q8NEM8"
"Q8NDL9"
"Q5VU57"
"P16870"
"P14384"
"P14384"
"Q8IVL8"
"Q8IVL8"
"Q66K79"
"Q66K79"
"Q66K79"
"Q66K79"
"P16152"
"O75828"
"O75828"
"O75828"
"Q8N4T8"
"Q9HC52"
"Q6NW34"
"Q6NW34"
"Q6NW34"
"Q6NW34"
"Q6NW34"
"Q9UK00"
"Q8ND61"
"Q8ND61"
"Q8ND61"
"Q8ND61"
"Q8ND61"
"Q8ND61"
"Q8ND61"
"Q8ND61"
"Q8N3R3"
"Q6NXP0"
"Q6NXP0"
"Q6NXP0"
"Q6NXP0"
"Q6NXP0"
"Q9BQ75"
"Q9BQ75"
"Q96M34"
"Q96M34"
"Q96M34"
"Q96M34"
"Q9Y2M2"
"Q6P1S2"
"Q6P1S2"
"Q147U7"
"Q147U7"
"A1A4F0"
"Q6ZUJ4"
"Q6ZVT6"
"Q6ZVT6"
"Q6ZVT6"
"Q8N9V7"
"Q8N9V7"
"Q8N9V7"
"Q8N9V7"
"Q8N9V7"
"Q8N9V7"
"Q8N9V7"
"Q96G28"
"Q96G28"
"Q96G28"
"Q8IYK2"
"Q8IYK2"
"Q8IYK2"
"Q8IYK2"
"Q8WV48"
"Q8WV48"
"Q8WV48"
"Q6ZU64"
"Q6ZU64"
"Q6ZU64"
"Q8TBZ0"
"Q8TBZ0"
"Q8TBZ0"
"Q8TBZ0"
"Q8TBZ0"
"Q8TBZ0"
"Q8TBZ0"
"Q8TBZ0"
"Q8TBZ0"
"Q96LW4"
"Q96LW4"
"Q8NEF3"
"Q8NEF3"
"Q96M63"
"Q96M63"
"Q8IYX3"
"Q8IYX3"
"Q8IYX3"
"Q8IYX3"
"Q8IYX3"
"Q86Z20"
"Q6ZRS4"
"Q6ZRS4"
"Q6ZRS4"
"Q6ZRS4"
"Q6ZRS4"
"P13994"
"Q8IY82"
"Q8IY82"
"Q8IY82"
"Q8IY82"
"Q8IY82"
"Q8IY82"
"Q96JN2"
"Q6PK04"
"Q6PK04"
"Q6PK04"
"Q6PK04"
"Q96M89"
"Q96M89"
"Q6ZP82"
"Q6ZP82"
"Q17RM4"
"Q8IYE0"
"Q8IYE0"
"Q5T655"
"Q5T655"
"Q8NFR7"
"Q8NFR7"
"Q8NFR7"
"Q9UNH5"
"O60729"
"A5D8V7"
"Q8N6L0"
"Q569K6"
"Q569K6"
"Q569K6"
"P0C7I6"
"Q96MC2"
"Q96MC2"
"Q96MC2"
"Q96MC2"
"Q9Y4B5"
"Q9Y4B5"
"Q9Y4B5"
"Q9Y4B5"
"Q9Y4B5"
"Q8NDH2"
"Q8NDH2"
"Q8NDH2"
"Q8NDH2"
"Q8NDH2"
"Q8NDH2"
"Q8NDH2"
"Q8NDH2"
"Q8NDH2"
"Q8NDH2"
"Q8NDH2"
"A6NNP5"
"Q8IWP9"
"Q8IWP9"
"Q9BUN5"
"Q96AQ1"
"Q96LY2"
"A6NC98"
"A6NC98"
"A6NC98"
"Q96AQ8"
"Q9GZT6"
"O00590"
"O00590"
"O00590"
"Q96M91"
"Q96M91"
"Q8IYE1"
"Q8IYE1"
"Q49A88"
"Q0P6D6"
"Q0P6D6"
"Q96LX7"
"Q96LX7"
"Q96LX7"
"Q9UL16"
"Q2M243"
"Q2M243"
"Q2M243"
"Q2M243"
"Q5VVM6"
"Q8N5R6"
"Q8N5R6"
"Q8N5R6"
"Q96HJ3"
"Q96HJ3"
"Q8IYA8"
"Q502W7"
"Q502W7"
"Q9Y592"
"Q96M95"
"Q96M95"
"Q9HA90"
"Q8IVM0"
"Q8IVM0"
"Q8NEL0"
"Q2TAC2"
"Q2TAC2"
"Q2TAC2"
"Q2TAC2"
"Q2TAC2"
"Q2TAC2"
"Q2TAC2"
"Q2TAC2"
"Q8IWA6"
"Q8IWA6"
"Q8IWA6"
"Q6P9F0"
"Q8IXS2"
"Q8IXS2"
"A2RUB6"
"A2RUB6"
"A2RUB6"
"Q05D60"
"Q05D60"
"Q05D60"
"Q05D60"
"Q9H2F9"
"Q6NSX1"
"Q6NSX1"
"Q8IV32"
"Q8IV32"
"Q9BR77"
"Q9BR77"
"A2IDD5"
"Q6ZN84"
"Q8N4S0"
"Q8N4S0"
"Q8IWF9"
"Q9H6F5"
"Q7Z6B0"
"Q7Z6B0"
"Q53HC0"
"Q53HC0"
"Q567U6"
"Q567U6"
"Q567U6"
"Q567U6"
"Q16204"
"Q96M83"
"Q96M83"
"Q9Y3X0"
"Q9Y3X0"
"Q9Y3X0"
"Q06432"
"Q9BXT2"
"Q8TD31"
"Q8TD31"
"Q8TD31"
"Q8TD31"
"Q8TD31"
"Q8TD31"
"Q8TD31"
"Q8TD31"
"Q99616"
"Q99616"
"Q16627"
"Q16663"
"O00626"
"P55773"
"O00175"
"O00175"
"O00175"
"O00175"
"Q9Y4X3"
"Q9Y4X3"
"P10147"
"P80075"
"P80075"
"Q9BSQ5"
"Q9BSQ5"
"Q9BSQ5"
"P20248"
"Q8WWL7"
"P30281"
"P30281"
"P30281"
"O96020"
"P51959"
"Q16589"
"Q6ZMN8"
"Q8IV13"
"O60563"
"Q9ULG6"
"P51677"
"P51681"
"P32248"
"P51685"
"P51686"
"O00421"
"O00421"
"O00421"
"O00421"
"Q99440"
"Q8NC60"
"Q53FE4"
"Q53FE4"
"Q53FE4"
"Q8IY42"
"Q8IY42"
"Q86YA3"
"Q86YA3"
"Q6V702"
"Q6V702"
"Q8N1A6"
"Q8N1A6"
"Q8N1A6"
"Q8N1A6"
"Q96KX1"
"Q96KX1"
"Q8N412"
"Q8N412"
"Q8N412"
"Q96MZ4"
"Q6MZM9"
"Q6MZM9"
"Q0VAR9"
"Q0VAR9"
"Q96EY4"
"Q96EY4"
"Q96EY4"
"Q96LM5"
"Q96LM5"
"Q96LM5"
"Q96LM5"
"Q96LM5"
"Q6ZRC1"
"Q6ZRC1"
"Q6ZRC1"
"Q8N5G0"
"Q6YHK3"
"Q6YHK3"
"Q6YHK3"
"Q6YHK3"
"Q6YHK3"
"Q6YHK3"
"Q6YHK3"
"Q9UQ88"
"Q9UQ88"
"Q9UQ88"
"P21127"
"P21127"
"P21127"
"P21127"
"P48509"
"Q5M9N0"
"Q13740"
"Q13740"
"Q13740"
"Q8N6Q3"
"Q8N6Q3"
"Q99467"
"Q99467"
"Q99467"
"Q99467"
"Q99467"
"P15391"
"P15391"
"P06126"
"P06126"
"P29017"
"P29017"
"P15812"
"P15812"
"P15812"
"Q9NNX6"
"Q9NNX6"
"Q9NNX6"
"Q86Y33"
"Q86Y33"
"Q86Y33"
"Q86Y33"
"Q15762"
"P20273"
"P20273"
"P20273"
"Q9BZW8"
"Q9HCU0"
"P25063"
"Q5ZPR3"
"Q5ZPR3"
"Q5ZPR3"
"Q5ZPR3"
"Q5ZPR3"
"Q5ZPR3"
"Q5ZPR3"
"Q5ZPR3"
"Q5ZPR3"
"P26842"
"O95400"
"O95400"
"Q8IX05"
"Q9NPF0"
"Q9NPF0"
"P20138"
"P20138"
"P20138"
"P20138"
"P20138"
"P20138"
"P20138"
"P20138"
"P09693"
"P16070"
"P16070"
"P16070"
"P09326"
"P09326"
"P31358"
"P31358"
"O43866"
"P06127"
"P06127"
"P06127"
"P34810"
"P34810"
"P34810"
"P34810"
"P30203"
"P30203"
"P30203"
"P30203"
"P30203"
"P30203"
"P09564"
"P27701"
"Q01151"
"P42081"
"P42081"
"P42081"
"P48960"
"P14209"
"P14209"
"Q96GN5"
"Q8IWY9"
"Q8IWY9"
"Q8IWY9"
"Q16543"
"Q99741"
"Q99741"
"Q99741"
"Q6P1J9"
"O00311"
"Q69YH5"
"Q69YH5"
"Q96FF9"
"Q9H5V8"
"Q9H5V8"
"Q9H5V8"
"Q5VXM1"
"P32320"
"Q96JP9"
"Q96JP9"
"Q9BYE9"
"Q9BYE9"
"Q9BYE9"
"Q9BYE9"
"Q9BYE9"
"Q9BYE9"
"Q6ZTQ4"
"Q6ZTQ4"
"Q6ZTQ4"
"Q9HBB8"
"Q9HBB8"
"Q9HBB8"
"Q15131"
"Q9NYV4"
"Q14004"
"Q14004"
"Q00526"
"Q00526"
"P50613"
"Q00532"
"Q00532"
"Q92772"
"Q8IVW4"
"Q5MAI5"
"Q5MAI5"
"O76039"
"P38936"
"P38936"
"P38936"
"Q4KMG0"
"Q4KMG0"
"Q4KMG0"
"Q4KMG0"
"Q86X02"
"O95170"
"Q8N9R6"
"Q8N9R6"
"Q96T59"
"Q15517"
"Q15517"
"Q15517"
"Q15517"
"Q15517"
"Q15517"
"Q15517"
"Q15517"
"Q9H211"
"Q9H211"
"Q9H211"
"P47902"
"Q99626"
"Q49AR2"
"Q49AR2"
"Q8NE22"
"Q8NE22"
"Q9H799"
"Q9H799"
"Q9H799"
"Q9H799"
"Q9H799"
"Q6NTE8"
"Q6NTE8"
"Q6NTE8"
"Q6NTE8"
"A4QMS7"
"A4QMS7"
"A6NLE4"
"Q8IZ13"
"Q8N2X6"
"Q8N2X6"
"A6NFR6"
"A6NFR6"
"Q2M2E5"
"Q2M2E5"
"O60308"
"O60308"
"Q8N8E3"
"Q8N960"
"Q8N960"
"Q8N960"
"Q9UPV0"
"Q9UPV0"
"Q9UPV0"
"Q8TEP8"
"Q8TEP8"
"Q8TEP8"
"Q8TEP8"
"Q8TEP8"
"Q8TEP8"
"Q8TEP8"
"Q8TEP8"
"Q8TEP8"
"Q8TEP8"
"O15078"
"O15078"
"O15078"
"O15078"
"Q5VT06"
"Q5VT06"
"Q5VT06"
"Q5VT06"
"Q5VT06"
"Q5VT06"
"Q5VT06"
"Q8IYX8"
"Q2WEN9"
"A8MTB9"
"A8MTB9"
"A8MTB9"
"Q6UY09"
"Q6UY09"
"Q6UY09"
"Q6UY09"
"Q6UY09"
"Q6UY09"
"Q6UY09"
"Q3KPI0"
"Q3KPI0"
"P13688"
"P13688"
"P13688"
"P13688"
"O75871"
"O75871"
"P06731"
"P06731"
"P06731"
"P06731"
"P06731"
"P06731"
"P06731"
"P40199"
"Q14002"
"Q14002"
"P31997"
"P31997"
"P31997"
"P31997"
"P17676"
"Q03701"
"Q03701"
"Q9NZK5"
"Q9BXF3"
"Q9BXF3"
"Q9BXW7"
"Q9BXW7"
"Q9BXW7"
"P08217"
"P08218"
"P08218"
"P08218"
"P08218"
"P09093"
"P08861"
"Q9UNI1"
"Q9UNI1"
"Q9UNI1"
"Q9UNI1"
"Q96J87"
"Q9NYQ6"
"Q9NYQ6"
"Q9NYQ6"
"Q9NYQ6"
"Q9NYQ6"
"Q9NYQ6"
"Q9NYQ6"
"Q9NYQ6"
"Q9NYQ6"
"Q9NYQ6"
"Q9NYQ6"
"Q9NYQ6"
"Q9NYQ6"
"Q9NYQ6"
"Q9NYQ7"
"Q9NYQ7"
"Q6PRD7"
"Q02224"
"Q02224"
"Q02224"
"Q02224"
"Q02224"
"Q9HC77"
"Q9HC77"
"Q9HC77"
"Q9HC77"
"Q9HC77"
"Q9HC77"
"Q96H22"
"Q96H22"
"Q96H22"
"Q9BU64"
"Q7L2Z9"
"Q7L2Z9"
"Q96BT3"
"Q71F23"
"Q71F23"
"Q71F23"
"Q71F23"
"Q71F23"
"Q9C0F1"
"Q53EZ4"
"Q53EZ4"
"Q53EZ4"
"Q53EZ4"
"Q86XR8"
"Q76N32"
"Q76N32"
"Q76N32"
"Q76N32"
"Q76N32"
"Q9P209"
"Q9P209"
"Q6P2H3"
"Q6P2H3"
"Q6P2H3"
"Q6P2H3"
"Q96ST8"
"Q96ST8"
"Q96GE4"
"O95813"
"O95813"
"O95813"
"Q8TCT0"
"Q8TCT0"
"Q8TCT0"
"Q49MI3"
"Q49MI3"
"Q96G23"
"Q8IU89"
"Q8IU89"
"Q8IU89"
"Q9HA82"
"Q9HA82"
"Q9HA82"
"Q9HA82"
"Q8N5B7"
"P00450"
"P00450"
"O15182"
"P11597"
"P11597"
"P11597"
"P11597"
"P11597"
"P11597"
"P11597"
"Q86T20"
"Q86T20"
"Q5SRN2"
"Q5SRN2"
"Q5SRN2"
"Q5SRN2"
"Q5SRN2"
"Q5SRN2"
"Q5SRN2"
"Q5SRN2"
"Q5SRN2"
"Q5SRN2"
"Q5SRN2"
"Q5SRN2"
"Q5SRN2"
"Q5SRN2"
"Q6UXA7"
"Q6UXA7"
"Q6UXA7"
"Q6UXA7"
"Q6UXA7"
"Q6UXA7"
"Q6UXA7"
"Q6UXA7"
"Q6UXA7"
"O95873"
"O95873"
"Q5T4I8"
"Q5VUM1"
"Q5VUM1"
"Q6P5S2"
"Q9GZU0"
"Q9GZU0"
"Q5T6L9"
"Q8IYT3"
"Q8IYT3"
"Q8IYT3"
"Q8IYT3"
"Q8IYT3"
"Q8IYT3"
"Q8IYT3"
"Q5JQF7"
"Q5T5N4"
"Q5T5N4"
"Q5T5N4"
"Q5T5N4"
"Q5T5N4"
"Q5T5N4"
"A2RUU4"
"Q5T0Z8"
"Q5SZD1"
"Q5TGL8"
"Q8IXS0"
"Q8IXS0"
"Q8IXS0"
"Q8IXS0"
"Q8IYR0"
"Q8IYR0"
"Q5JXM2"
"Q5VVB8"
"Q5VVB8"
"Q5VVB8"
"Q5VVB8"
"Q6NT16"
"Q6NT16"
"Q96MT4"
"Q96MT4"
"Q7Z4U5"
"Q7Z4U5"
"Q7Z4U5"
"Q5SZL2"
"Q5SZL2"
"Q5SZL2"
"Q5SZL2"
"Q5SZL2"
"Q9H993"
"Q9H993"
"Q9H993"
"Q9H993"
"Q9H993"
"Q9H993"
"Q8N0U6"
"P0C671"
"Q8N319"
"P00751"
"P00751"
"P00751"
"P00751"
"P00746"
"P08603"
"P08603"
"P08603"
"P08603"
"P08603"
"P08603"
"P08603"
"P05156"
"O15519"
"P13569"
"P13569"
"Q96N11"
"Q8N865"
"Q8N865"
"Q8N865"
"Q8N865"
"Q8N865"
"Q8N865"
"Q8N865"
"Q8N865"
"Q9NRH1"
"A4D161"
"A4D161"
"A4D161"
"Q8N8M0"
"Q96HJ9"
"Q8NEG2"
"A4D0V7"
"A4D0V7"
"A4D0V7"
"A4D0V7"
"Q8TBZ9"
"Q8TBZ9"
"Q8TBZ9"
"A5D8W1"
"A5D8W1"
"A5D8W1"
"Q9H7B7"
"Q8TDX6"
"Q8TDX6"
"Q8TDX6"
"Q8N6G5"
"P32929"
"Q0VF96"
"Q0VF96"
"Q0VF96"
"Q0VF96"
"Q0VF96"
"Q99674"
"Q99674"
"Q99675"
"Q16880"
"Q16880"
"Q9NR00"
"Q49A92"
"Q96NL8"
"Q96CB5"
"Q96CB5"
"Q4G0Z9"
"Q4G0Z9"
"Q6P6B1"
"Q6P6B1"
"Q6P6B1"
"Q96LL4"
"Q96LL4"
"A6NGR9"
"A6NGR9"
"A6NGR9"
"A6NGR9"
"Q6P047"
"Q6P047"
"Q6ZUL3"
"P36222"
"Q15782"
"Q15782"
"Q15782"
"Q6NUI6"
"Q6NUI6"
"O15335"
"O15335"
"Q9BRQ6"
"Q86WJ1"
"Q86WJ1"
"Q86WJ1"
"Q86WJ1"
"O14647"
"Q12873"
"Q14839"
"Q14839"
"Q8TD26"
"Q3L8U1"
"Q8NE62"
"Q8NE62"
"Q8NE62"
"Q9BZP6"
"Q9BZP6"
"Q9BZP6"
"Q9BZP6"
"Q9BZP6"
"Q9BZP6"
"Q9BWS9"
"Q9BWS9"
"P52757"
"P52757"
"Q13231"
"Q13231"
"Q13231"
"O14757"
"O00533"
"O00533"
"O00533"
"P06276"
"Q9BY43"
"Q96CF2"
"O43745"
"Q8WUD6"
"Q9NRG0"
"Q9NRG0"
"Q9UHD1"
"Q9H2X0"
"Q9H2X0"
"Q86X52"
"Q8IZ52"
"Q70JA7"
"Q70JA7"
"Q7LGC8"
"Q9GZS9"
"Q9GZS9"
"Q9GZX3"
"Q7L1S5"
"Q8NET6"
"Q8NET6"
"Q8NET6"
"Q9H330"
"Q9H330"
"Q96E40"
"Q7RTV5"
"Q8TAL5"
"Q5SZB4"
"Q5SZB4"
"Q5SZB4"
"Q5SZB4"
"Q8N4H0"
"Q8N4H0"
"Q96LT7"
"Q6ZUB1"
"Q6ZUB1"
"Q6ZUB1"
"Q6ZUB1"
"Q6ZUB1"
"Q6ZUB1"
"Q6ZUB1"
"Q6ZUB1"
"Q6ZUB1"
"Q6ZUB1"
"Q6ZUB1"
"Q6ZUB1"
"Q6ZUB1"
"Q9H8G2"
"Q5VXU9"
"Q5VXU9"
"Q5VXU9"
"Q5VXU9"
"Q5VXU9"
"Q5VXU9"
"Q5VXU9"
"Q5VXU9"
"Q5VXU9"
"Q5VXU9"
"Q5VXU9"
"Q6TFL3"
"Q6TFL3"
"Q6TFL3"
"Q6TFL3"
"Q8N4T4"
"Q5T280"
"Q5T280"
"Q5T280"
"Q96GE9"
"A6H8Z2"
"A6H8Z2"
"Q5T035"
"Q5VYM1"
"Q5VYM1"
"Q5VYM1"
"Q5VYM1"
"Q8IV03"
"Q8N9P6"
"Q6ZQR2"
"Q6ZQR2"
"Q8N7X2"
"Q9P1Z9"
"Q9P1Z9"
"Q9P1Z9"
"Q9P1Z9"
"Q9P1Z9"
"Q9P1Z9"
"Q9Y375"
"Q9Y375"
"Q9Y375"
"Q9Y375"
"Q96Q77"
"A0PJX0"
"O60543"
"O43734"
"O43734"
"O75339"
"O75339"
"O75339"
"Q9P2M7"
"Q9BW66"
"Q8TCG1"
"Q8TCG1"
"Q8TCG1"
"Q8TCG1"
"Q8TCG1"
"Q99966"
"Q9ULV3"
"Q9ULV3"
"Q9ULV3"
"Q9ULV3"
"Q9ULV3"
"Q9H2I8"
"Q8N655"
"Q8N655"
"Q8N655"
"Q8N655"
"Q8N655"
"Q5T742"
"Q5T742"
"Q5T681"
"Q9H943"
"Q9H943"
"Q9H943"
"Q711Q0"
"Q711Q0"
"Q711Q0"
"Q711Q0"
"Q711Q0"
"Q711Q0"
"Q711Q0"
"Q711Q0"
"Q711Q0"
"Q711Q0"
"Q711Q0"
"Q711Q0"
"Q5SXH7"
"Q8WW14"
"Q96M02"
"Q96M02"
"Q96M02"
"Q5T1B1"
"Q8IYW2"
"Q8IYW2"
"Q8IYW2"
"Q8IYW2"
"Q8IYW2"
"Q8IYW2"
"Q5SR76"
"Q8N326"
"Q5VYJ5"
"Q5VYJ5"
"Q5VYJ5"
"Q5VYJ5"
"Q5VYJ5"
"Q5VYJ5"
"Q5VYJ5"
"Q5VYJ5"
"Q5VYJ5"
"Q5VYJ5"
"Q5VYJ5"
"Q5VYJ5"
"Q5VYJ5"
"Q5VYJ5"
"Q5VZT2"
"Q5VZT2"
"Q7Z3E2"
"Q7Z3E2"
"Q7Z3E2"
"Q5SQS8"
"Q5SQS8"
"Q5VZQ5"
"Q5T292"
"Q9H5F2"
"Q9NQ32"
"Q9NQ32"
"Q9NTU4"
"Q96F05"
"Q96F05"
"Q8IXW0"
"Q8WZ69"
"Q8N5U0"
"Q96A22"
"Q6NUN7"
"Q9H3H3"
"Q9BUA3"
"Q96SN8"
"Q96SN8"
"Q96SN8"
"Q96SN8"
"Q96JB5"
"Q8WWK9"
"Q07065"
"Q8TAZ6"
"Q9NX76"
"Q8N6Q8"
"Q96LU7"
"Q96LU7"
"Q8N999"
"Q9HCM1"
"Q9HCM1"
"Q9HCM1"
"Q9HCM1"
"Q9HCM1"
"Q9HCM1"
"Q9HCM1"
"Q9HCM1"
"Q9HCM1"
"Q9HCM1"
"Q9HCM1"
"Q9HCM1"
"Q9HCM1"
"Q9HCM1"
"Q9HCM1"
"Q9HCM1"
"Q495D7"
"Q495D7"
"Q495D7"
"Q9H9L4"
"Q9H9L4"
"Q96LP6"
"Q96C57"
"Q8N5I9"
"Q8N5I9"
"Q9H741"
"Q8NA57"
"Q8NA57"
"Q6X4T0"
"Q96N23"
"Q96N23"
"Q96N23"
"Q5U649"
"Q5U649"
"Q96MD2"
"Q96MD2"
"Q52MB2"
"A2RU48"
"A2RU48"
"A8MTZ7"
"Q69YU5"
"C9JDV5"
"Q5QGZ9"
"Q2HXU8"
"Q2HXU8"
"A5D8T8"
"P28329"
"P28329"
"P28329"
"P28329"
"P28329"
"P28329"
"Q8IUN9"
"Q8IUN9"
"Q8IUN9"
"Q8IUN9"
"Q8NC01"
"Q9P126"
"Q9P126"
"Q9P126"
"Q9P126"
"Q6UVW9"
"Q9UHP7"
"Q9UHP7"
"O75596"
"Q9UMR7"
"Q8WXI8"
"Q8N1N0"
"Q8N1N0"
"Q8N1N0"
"Q9UJ71"
"Q9UJ71"
"Q9UJ71"
"Q9H2X3"
"Q9H2X3"
"Q9H2X3"
"Q9H2X3"
"Q9NY25"
"Q9BXN2"
"A8K7I4"
"A8K7I4"
"A8K7I4"
"A8K7I4"
"Q9UQC9"
"Q9UQC9"
"Q9UQC9"
"Q14CN2"
"Q14CN2"
"Q96S66"
"P51800"
"P51800"
"P51800"
"P51800"
"P51800"
"P51800"
"P51801"
"P51801"
"P51801"
"P51801"
"P51801"
"P51801"
"P51801"
"P51801"
"P51801"
"P51801"
"P35523"
"P35523"
"P51788"
"P51788"
"P51795"
"P51798"
"P56750"
"P56856"
"Q96B33"
"A6NM45"
"P56747"
"O95471"
"P56748"
"P56748"
"O14967"
"O14967"
"O14967"
"P53675"
"P53675"
"P53675"
"P53675"
"P53675"
"P53675"
"P53675"
"P53675"
"P53675"
"P53675"
"P53675"
"O95833"
"Q9NZA1"
"Q9NZA1"
"P30622"
"P30622"
"P30622"
"P30622"
"Q9UDT6"
"Q9UDT6"
"Q8N3C7"
"Q8N3C7"
"P49759"
"Q9HAZ1"
"Q9HAZ1"
"Q5K131"
"Q8TDQ1"
"Q8TDQ1"
"Q496F6"
"Q496F6"
"Q6UXZ3"
"Q6UXZ3"
"Q08708"
"Q9UGN4"
"Q6UXG3"
"Q96JQ2"
"Q9H6B4"
"O75503"
"Q9UBY8"
"O15516"
"O15516"
"Q96KA5"
"Q9H078"
"O76031"
"A0PK11"
"A0PK11"
"Q8NCR9"
"Q9HAW4"
"Q9HAW4"
"Q9HAW4"
"Q96AJ1"
"Q96AJ1"
"P10909"
"P10909"
"P10909"
"Q8N0X4"
"Q8N0X4"
"Q8N0X4"
"Q8N7L0"
"Q5VYS4"
"P23946"
"Q96DG6"
"O75746"
"P10645"
"P10645"
"P10645"
"P10645"
"P10645"
"Q5EBM0"
"Q9Y6Y1"
"O94983"
"O94983"
"Q8N3K9"
"Q8N3K9"
"Q8N3K9"
"Q8N3K9"
"Q8N3K9"
"Q8N3K9"
"Q8N3K9"
"Q8N3K9"
"Q8N3K9"
"Q8N3K9"
"Q8N3K9"
"Q8N3K9"
"Q8N3K9"
"Q8N3K9"
"Q8N3K9"
"Q8N3K9"
"Q8N3K9"
"Q8N3K9"
"Q8N3K9"
"Q8N3K9"
"Q8N3K9"
"Q8N3K9"
"Q8N3K9"
"Q8N3K9"
"Q8N3K9"
"Q8N3K9"
"Q8N3K9"
"Q86U38"
"Q86U38"
"P0C221"
"P0C221"
"P0C221"
"Q6PJG2"
"Q6PJG2"
"Q6PJG2"
"Q8ND07"
"Q8ND07"
"Q8ND07"
"Q8ND07"
"Q9H972"
"Q9NX78"
"Q9NX78"
"Q9H7Z3"
"Q9NVL8"
"Q9NWQ9"
"Q63HM2"
"Q63HM2"
"Q7Z3D6"
"Q7Z3D6"
"Q7Z3D6"
"Q7Z3D6"
"Q7Z3D6"
"Q7Z3D6"
"Q52M58"
"Q52M58"
"Q8N769"
"A1A4T8"
"P09543"
"Q8NA66"
"Q8NA66"
"Q15021"
"Q15021"
"Q15021"
"Q15003"
"Q9BPX3"
"Q9BPX3"
"Q86XI2"
"Q86XI2"
"Q96KN2"
"Q96KN2"
"Q96KP4"
"P29973"
"Q16280"
"Q16280"
"Q16281"
"Q16281"
"Q8IV77"
"Q14028"
"Q14028"
"Q14028"
"Q14028"
"Q14028"
"Q14028"
"Q14028"
"Q9NQW8"
"Q9NQW8"
"Q9NQW8"
"Q9NQW8"
"Q9NQW8"
"Q969H4"
"Q9NRU3"
"Q9H8M5"
"O95628"
"Q9H9A5"
"Q9BV87"
"Q9BV87"
"Q9BV87"
"Q9BV87"
"Q9BT09"
"P34972"
"Q6PJW8"
"Q6PJW8"
"Q6PJW8"
"P26441"
"P26441"
"Q9NXG0"
"Q9NXG0"
"Q9NXG0"
"Q9NXG0"
"Q02246"
"Q02246"
"Q02246"
"Q9P232"
"Q9P232"
"O94779"
"O94779"
"O94779"
"O94779"
"O94779"
"O94779"
"Q9UQ52"
"Q9UQ52"
"P78357"
"Q9BZ76"
"Q9C0A0"
"Q9C0A0"
"Q9C0A0"
"Q9C0A0"
"Q9C0A0"
"Q8WYK1"
"Q8WYK1"
"Q8N137"
"Q8N137"
"Q9NZP6"
"Q9NZP6"
"Q9NZP6"
"Q9NZP6"
"Q9NZP6"
"Q9NZP6"
"Q9NZP6"
"Q9NZP6"
"Q9NZP6"
"Q6P656"
"Q2M3C6"
"Q2M3C6"
"Q32M92"
"Q8NBB2"
"Q6ZRI6"
"Q6ZRI6"
"Q6ZRI6"
"Q6ZRI6"
"Q9Y2V0"
"Q8NHR7"
"Q8NAA6"
"Q8NAA6"
"Q8N8G6"
"Q8N8G6"
"Q9BV29"
"P02452"
"P08123"
"P02458"
"P02458"
"P02458"
"P02458"
"P02461"
"P02461"
"P02461"
"P01024"
"P01024"
"P01024"
"P01024"
"P01024"
"P02462"
"P02462"
"P08572"
"P08572"
"P08572"
"Q01955"
"Q01955"
"Q01955"
"Q01955"
"Q01955"
"Q01955"
"Q01955"
"Q01955"
"P53420"
"P53420"
"P53420"
"P53420"
"P53420"
"P53420"
"P53420"
"P53420"
"P53420"
"P29400"
"P29400"
"Q14031"
"Q14031"
"Q14031"
"Q14031"
"Q14031"
"P05997"
"P05997"
"P25940"
"P25940"
"P25940"
"P25940"
"P25940"
"P25940"
"P25940"
"P25940"
"P01031"
"P01031"
"P01031"
"P01031"
"P01031"
"P01031"
"P01031"
"P01031"
"P01031"
"P01031"
"P01031"
"P12109"
"P12109"
"P12109"
"P12110"
"P12110"
"P12110"
"P12110"
"P12110"
"P12111"
"P12111"
"P12111"
"P12111"
"P12111"
"P12111"
"P12111"
"P12111"
"P12111"
"P12111"
"P12111"
"A8TX70"
"A8TX70"
"A8TX70"
"A8TX70"
"A8TX70"
"A8TX70"
"A8TX70"
"A8TX70"
"A8TX70"
"A6NMZ7"
"A6NMZ7"
"A6NMZ7"
"A6NMZ7"
"A6NMZ7"
"P13671"
"P13671"
"P13671"
"Q02388"
"Q02388"
"P10643"
"P10643"
"P10643"
"P10643"
"P07357"
"P07357"
"P07357"
"P07357"
"P07357"
"P07357"
"P07358"
"P07358"
"P07358"
"P07360"
"P07360"
"P07360"
"P20849"
"P20849"
"P20849"
"P20849"
"Q14055"
"Q14055"
"Q14055"
"Q14050"
"Q14050"
"P02748"
"P02748"
"P02748"
"P02748"
"P02748"
"Q03692"
"Q03692"
"Q13057"
"P12107"
"P12107"
"P12107"
"P13942"
"P13942"
"P13942"
"P13942"
"P13942"
"P13942"
"O75128"
"O75128"
"O75128"
"O75128"
"O75128"
"O75128"
"Q99715"
"Q99715"
"Q99715"
"Q99715"
"Q99715"
"Q99715"
"O43405"
"O43405"
"O43405"
"O43405"
"Q9HAK2"
"Q05707"
"Q05707"
"Q05707"
"Q05707"
"P39059"
"P39059"
"P39059"
"P39059"
"P39059"
"P39059"
"P39059"
"P39059"
"P39059"
"P39059"
"P39059"
"P39059"
"Q8WTW3"
"Q8WTW3"
"Q14746"
"Q14746"
"Q14746"
"Q96JB2"
"Q9H9E3"
"Q9UP83"
"Q9UP83"
"Q9UP83"
"Q9Y2V7"
"Q9Y2V7"
"Q9Y2V7"
"Q9Y2V7"
"P83436"
"Q07092"
"Q07092"
"Q9UMD9"
"Q9UMD9"
"Q9UMD9"
"Q9UMD9"
"Q9UMD9"
"P39060"
"P39060"
"Q14993"
"Q9P218"
"Q9BWP8"
"Q5KU26"
"Q5KU26"
"Q5KU26"
"Q96P44"
"Q96P44"
"Q96P44"
"Q9Y215"
"P04118"
"P04118"
"Q99708"
"Q8NFW1"
"Q8NFW1"
"Q8NFW1"
"Q86X83"
"Q9UBI1"
"Q9GZQ3"
"Q9NX08"
"Q9Y6G5"
"P21964"
"Q86Y22"
"Q17RW2"
"Q17RW2"
"Q17RW2"
"Q17RW2"
"Q17RW2"
"Q17RW2"
"P53621"
"O14579"
"O14579"
"O15431"
"Q9Y3A0"
"Q9Y3A0"
"Q5HYK3"
"Q9Y2Z9"
"Q9Y2Z9"
"Q9Y2Z9"
"Q99807"
"Q92828"
"Q8IZC6"
"Q8IZC6"
"Q8IZC6"
"Q8IZC6"
"Q8IZC6"
"Q8IZC6"
"Q8IZC6"
"Q8IZC6"
"Q8IZC6"
"Q8IZC6"
"Q8IZC6"
"Q8IZC6"
"Q9Y5Q5"
"Q9Y5Q5"
"P57737"
"P57737"
"P57737"
"P57737"
"Q2UY09"
"Q2UY09"
"Q2UY09"
"Q2UY09"
"Q2UY09"
"Q2UY09"
"Q2UY09"
"Q12887"
"Q12887"
"Q12887"
"Q12887"
"Q9Y6N1"
"Q96KJ9"
"O95177"
"Q6P387"
"Q6P387"
"Q6P387"
"Q6P387"
"Q96N06"
"Q9BQ65"
"Q9BQ65"
"Q7L2K0"
"Q8IYS4"
"Q8IYS4"
"Q8IYS4"
"Q8IYS4"
"Q8IYS4"
"Q8IYS4"
"Q8IYS4"
"Q8IYS4"
"Q14CZ0"
"Q8N635"
"Q8N635"
"Q8N635"
"Q8WTQ4"
"Q6PL45"
"Q6PL45"
"Q1ED39"
"Q1ED39"
"Q1ED39"
"Q6UX73"
"Q6UX73"
"O43303"
"O43303"
"O43303"
"O43303"
"Q66GS9"
"P11511"
"P11511"
"P11511"
"P04798"
"P04798"
"P04798"
"P04798"
"P04798"
"P04798"
"P04798"
"P04798"
"P05177"
"Q16678"
"Q16678"
"Q16678"
"Q16678"
"Q6UW02"
"Q6UW02"
"P08686"
"Q07973"
"Q9BV73"
"Q9BV73"
"Q9NR63"
"Q9NR63"
"Q9NR63"
"Q6V0L0"
"P11509"
"P11509"
"P20853"
"P20853"
"P20853"
"P20853"
"P20853"
"P20853"
"P20853"
"P20813"
"P20813"
"P20813"
"P20813"
"P20813"
"P20813"
"P20813"
"P20813"
"P10632"
"P10632"
"P10632"
"P11712"
"P11712"
"P11712"
"P11712"
"P33260"
"P33261"
"P33261"
"P33261"
"P33261"
"P10635"
"P10635"
"P10635"
"P10635"
"P10635"
"P10635"
"P10635"
"P10635"
"P10635"
"P05181"
"P05181"
"P24903"
"Q96SQ9"
"Q8TAV3"
"Q9HB55"
"Q9HB55"
"Q9NYL5"
"Q9NYL5"
"Q9NYL5"
"P24462"
"Q5TCH4"
"Q5TCH4"
"Q5TCH4"
"Q5TCH4"
"Q5TCH4"
"Q5TCH4"
"Q5TCH4"
"P13584"
"P13584"
"P13584"
"P13584"
"P13584"
"P13584"
"P13584"
"P13584"
"P78329"
"P78329"
"P78329"
"P78329"
"P78329"
"P78329"
"Q08477"
"Q08477"
"Q08477"
"Q08477"
"Q08477"
"Q9HBI6"
"Q9HBI6"
"Q9HBI6"
"Q9HCS2"
"Q9HCS2"
"Q9HCS2"
"Q9HCS2"
"Q9HCS2"
"Q9HCS2"
"Q6NT55"
"Q6NT55"
"Q6ZWL3"
"Q6ZWL3"
"Q6ZWL3"
"Q6ZWL3"
"P22680"
"P22680"
"Q9UNU6"
"Q9UNU6"
"Q9UNU6"
"Q6FI81"
"Q6FI81"
"Q8IZJ3"
"Q8IZJ3"
"Q8IZJ3"
"Q8IZJ3"
"Q8IZJ3"
"Q8IZJ3"
"Q8IZJ3"
"Q8IZJ3"
"Q8IZJ3"
"P22792"
"P22792"
"P22792"
"Q99829"
"Q99829"
"Q99829"
"O75131"
"O75131"
"Q9UBL6"
"Q9UBL6"
"Q9UBL6"
"Q9UBL6"
"Q9BRF8"
"Q9BRF8"
"P31327"
"P31327"
"P50416"
"Q92523"
"Q92523"
"Q92523"
"Q92523"
"Q9H3G5"
"Q9H3G5"
"Q9H3G5"
"Q9H3G5"
"Q8N123"
"Q8N123"
"Q8N436"
"Q6JBY9"
"Q96LK8"
"Q8NEP4"
"Q8NEP4"
"Q8NEP4"
"Q8WW18"
"Q8N3J3"
"Q8N8I6"
"Q8N8I6"
"Q8IY85"
"Q8IY85"
"Q2M2W7"
"Q8WU58"
"Q495Z4"
"Q495Z4"
"A2RTY3"
"Q0P670"
"Q0P670"
"Q96MU5"
"Q8N4C9"
"Q9BSJ5"
"Q9BSJ5"
"Q9BSJ5"
"Q9BSJ5"
"Q9BSJ5"
"Q9BSJ5"
"Q9BSJ5"
"Q86X59"
"Q6ZQX7"
"Q6ZQX7"
"A8MV24"
"Q6PK18"
"A2RUQ5"
"A2RUB1"
"Q9H8M1"
"Q96ND0"
"Q32NC0"
"Q8N1N2"
"Q8N1N2"
"Q5BJE1"
"Q5BJE1"
"Q5BJE1"
"Q5BJE1"
"Q5BJE1"
"Q24JQ0"
"Q8IYD9"
"Q8TAI1"
"Q2VPA4"
"Q2VPA4"
"Q2VPA4"
"Q2VPA4"
"Q2VPA4"
"P17927"
"P17927"
"P17927"
"P17927"
"P17927"
"P17927"
"P17927"
"P17927"
"P17927"
"P20023"
"P20023"
"P20023"
"Q70SY1"
"Q8TEY5"
"Q9NQ79"
"Q9NQ79"
"Q9NQ79"
"P53673"
"P53673"
"P43320"
"P26998"
"P26998"
"P26998"
"Q68DQ2"
"Q9UGL9"
"Q6WN34"
"Q96HD1"
"Q96HD1"
"Q6UXH1"
"O75177"
"Q13324"
"P07316"
"Q9NZV1"
"P16562"
"P54108"
"P54108"
"Q9H336"
"Q9H0B8"
"Q9H0B8"
"Q8IUI8"
"Q9BZJ0"
"Q9BZJ0"
"Q9BZJ0"
"Q9BZJ0"
"Q9BZJ0"
"Q9UBG3"
"Q9UBG3"
"Q9UBG3"
"A5YM72"
"Q9H3Y0"
"Q9H3Y0"
"O95727"
"O95727"
"O95727"
"O95727"
"O95727"
"Q6UUV9"
"Q6UUV9"
"Q6UUV9"
"Q53ET0"
"Q6UUV7"
"Q5IJ48"
"Q5IJ48"
"Q5IJ48"
"Q969H8"
"Q8IVT2"
"Q8IVT2"
"Q8IVT2"
"Q6NUT3"
"Q6NUT3"
"Q6NUT3"
"Q6NUT3"
"Q6NUT3"
"Q6NVH7"
"Q8NA69"
"Q8NA69"
"Q8NA69"
"Q8NA69"
"Q8NA69"
"Q6RUI8"
"Q6RUI8"
"Q6RUI8"
"Q9BQD3"
"Q8N9W5"
"Q2NL68"
"Q2NL68"
"Q0VDD7"
"Q0VDD7"
"A6NCJ1"
"A6NCJ1"
"Q9NVV2"
"Q6PB30"
"Q9Y2W7"
"P07333"
"P07333"
"P07333"
"P09603"
"P09603"
"P09603"
"P04141"
"Q99062"
"Q99062"
"Q99062"
"Q99062"
"P09919"
"Q14406"
"Q8WXE0"
"P41240"
"Q96PZ7"
"Q96PZ7"
"Q96PZ7"
"Q7Z407"
"Q7Z407"
"P13611"
"P13611"
"P13611"
"P13611"
"P13611"
"P13611"
"P13611"
"P13611"
"Q6UVK1"
"O95196"
"O95196"
"Q1MSJ5"
"Q1MSJ5"
"Q9H8E8"
"Q9H8E8"
"Q96S65"
"Q9H175"
"P21291"
"Q9H114"
"Q9H114"
"Q9H114"
"Q9H114"
"Q9H114"
"O60676"
"Q9H4G1"
"Q5W186"
"O94985"
"Q9H4D0"
"Q9H4D0"
"Q9BQT9"
"Q9Y312"
"Q8NHU2"
"Q8NHU2"
"Q8NHU2"
"Q9BY42"
"Q9NUR3"
"Q9BQP7"
"Q9UJQ7"
"Q9H1P6"
"Q9H1P6"
"Q5VYV7"
"Q9NUD7"
"Q5JX69"
"Q5JX69"
"Q5JX69"
"Q96KR6"
"Q9NX31"
"A0PJX2"
"Q9BQM9"
"Q8NC74"
"Q8NC74"
"Q8NC74"
"Q8NC74"
"Q96M20"
"Q96M20"
"Q9BR10"
"Q9H1L0"
"Q96LM9"
"Q5TEA3"
"O75638"
"O75638"
"Q8NI51"
"Q8NI51"
"Q8NI51"
"Q8NI51"
"Q9Y5B0"
"Q9Y5B0"
"Q9GZU7"
"Q8WVB6"
"Q8WVB6"
"Q8WVB6"
"Q8WVB6"
"Q96RT6"
"O15320"
"O15320"
"O15320"
"O15320"
"O15320"
"O15320"
"O15320"
"O43310"
"Q8WWI5"
"Q8IWA5"
"Q8N4M1"
"Q53GD3"
"Q53GD3"
"Q53GD3"
"Q53GD3"
"P35221"
"Q9UI47"
"Q9UI47"
"O60716"
"O60716"
"Q9UBT7"
"Q9UBT7"
"Q9UBT7"
"Q9UBT7"
"O60931"
"O60931"
"P52569"
"P52569"
"P52569"
"Q8WY07"
"O43246"
"O43246"
"O43246"
"P17538"
"P17538"
"Q6GPI1"
"Q99895"
"P40313"
"P40313"
"O14578"
"Q05D32"
"Q8NEC5"
"Q8NEC5"
"Q8NEC5"
"Q96P56"
"Q86XQ3"
"Q7RTX7"
"Q7RTX7"
"Q7RTX7"
"Q7RTX7"
"Q6ZRH7"
"Q6ZRH7"
"Q6ZRH7"
"Q8WZ74"
"Q7Z7A3"
"Q2VPK5"
"Q2VPK5"
"Q2VPK5"
"Q2VPK5"
"Q4LDR2"
"Q4LDR2"
"O43822"
"O43822"
"Q9Y426"
"Q9Y426"
"Q9H0A9"
"Q9NWM3"
"Q9NWM3"
"Q13618"
"Q13619"
"Q14999"
"Q14999"
"Q14999"
"Q14999"
"Q86UP6"
"Q9Y442"
"Q6ICL3"
"Q9NV39"
"Q7L3V2"
"Q7L3V2"
"O95567"
"O95567"
"Q6NVV7"
"Q6NVV7"
"Q6IC83"
"Q6PGQ1"
"Q9HCG8"
"Q9HCG8"
"Q9HCG8"
"Q6UX04"
"O96002"
"Q6ZTR5"
"Q6ZTR5"
"Q9H7Y0"
"Q8TB03"
"Q6NSI4"
"Q96LI9"
"Q96LI9"
"A6NEN9"
"Q5JRM2"
"P49238"
"P35212"
"P35212"
"P57773"
"P78310"
"P29033"
"P29033"
"P29033"
"O95452"
"Q6PEY0"
"Q6PEY0"
"Q6PEY0"
"P25024"
"P25024"
"P25024"
"P25024"
"P32302"
"O00574"
"Q96KN9"
"Q9H2A7"
"P08574"
"P13498"
"P13498"
"P04839"
"Q53TN4"
"Q7L576"
"Q7L576"
"Q9UIA0"
"P35663"
"Q14093"
"Q14093"
"Q14093"
"Q14093"
"Q14093"
"P01040"
"P28325"
"P01037"
"P01037"
"Q5M775"
"Q5M775"
"Q5M775"
"P01036"
"Q96J86"
"Q8NET1"
"Q8NET1"
"Q8NET1"
"Q8NET1"
"Q2PZI1"
"Q6NUT2"
"Q6NUT2"
"Q6NUT2"
"Q6NUT2"
"Q6ZPD9"
"Q8N465"
"Q8N465"
"Q8WUS8"
"Q8WUS8"
"Q8WUS8"
"Q8NEP3"
"Q8NEP3"
"Q8NEP3"
"Q8NEP3"
"Q8NEP3"
"Q8NEP3"
"Q8NEP3"
"Q8NEP3"
"Q8NEP3"
"Q86T65"
"Q86T65"
"O75553"
"Q5VWQ8"
"P98082"
"P98082"
"Q9NYF0"
"Q9NYF0"
"Q9NYF0"
"Q9NYF0"
"Q5SW24"
"P08174"
"P08174"
"Q14118"
"Q5D0E6"
"P59103"
"P59103"
"P53355"
"P53355"
"A0PJW8"
"A0PJW8"
"Q9P219"
"Q9P219"
"Q9P219"
"Q9P219"
"Q15038"
"Q30KQ4"
"Q96PH6"
"Q8N687"
"Q9H1M4"
"Q9H1M4"
"Q7Z7B8"
"Q9H1M3"
"Q9UBU7"
"Q6ZNG2"
"Q5VU92"
"Q5VW00"
"O14576"
"Q9Y6G9"
"Q9Y6G9"
"Q8TCX1"
"Q8TCX1"
"P0C7V8"
"Q8TEB1"
"Q5T6F0"
"Q9NV06"
"Q9NXF7"
"Q9NXF7"
"Q8WV16"
"Q8WV16"
"Q8WV16"
"Q8WV16"
"Q58WW2"
"Q96PD2"
"Q96PD2"
"Q9BVC3"
"P43146"
"P43146"
"P43146"
"P59894"
"P59894"
"Q9UHG0"
"Q9UHG0"
"Q9UHG0"
"Q99259"
"Q05329"
"Q05329"
"P19113"
"P19113"
"P19113"
"Q9C098"
"Q9C098"
"Q8TF63"
"Q8TF63"
"Q8IZD4"
"Q8IZD4"
"Q8IZD4"
"Q8IZD4"
"Q6PJP8"
"Q6PJP8"
"Q9H816"
"Q9H816"
"Q9H816"
"Q96SD1"
"Q96SD1"
"Q96SD1"
"Q5T197"
"Q5T197"
"Q14203"
"Q14203"
"Q9UJW0"
"Q9UJW0"
"Q9UJW0"
"Q9UMR2"
"P20711"
"P20711"
"P20711"
"P20711"
"P20711"
"O94830"
"Q8WTU0"
"Q16832"
"Q96HY6"
"Q96FC9"
"Q96FC9"
"Q96FC9"
"Q9NVP1"
"Q9NVP1"
"Q9UHI6"
"Q9UHI6"
"Q9UHI6"
"Q9NR30"
"Q9GZR7"
"Q96GQ7"
"Q9NUL7"
"Q9H8H2"
"Q9H8H2"
"Q9H8H2"
"Q9H8H2"
"Q9NXZ2"
"Q9NXZ2"
"Q9Y6V7"
"Q9Y6V7"
"Q9NQI0"
"Q9NQI0"
"Q8N8A6"
"Q8N8A6"
"Q8N8A6"
"Q9Y2R4"
"Q86TM3"
"Q86TM3"
"Q86TM3"
"Q8TDD1"
"Q8TDD1"
"Q8TDD1"
"Q8NHQ9"
"Q8NHQ9"
"O95786"
"O95786"
"Q5T1V6"
"P17844"
"Q8IY21"
"Q8IY21"
"Q5H9U9"
"Q5H9U9"
"Q5H9U9"
"Q5H9U9"
"Q5H9U9"
"Q9P2X7"
"P12838"
"P12838"
"P60022"
"Q9H4E7"
"Q9H4E7"
"Q6ZN54"
"Q9HBH1"
"P35659"
"Q14154"
"Q14154"
"Q14154"
"Q14154"
"Q8IV53"
"Q8IV53"
"Q8IV53"
"Q9ULE3"
"Q9ULE3"
"Q9ULE3"
"Q68D51"
"Q68D51"
"Q9H6A0"
"Q5VZ89"
"Q5VZ89"
"Q5VZ89"
"Q6IQ26"
"Q6ZUT9"
"Q6ZUT9"
"O94850"
"Q5TB30"
"Q8N2C3"
"O75140"
"O75140"
"O75140"
"Q96QD5"
"Q9BUN8"
"Q96Q80"
"Q96Q80"
"Q07507"
"Q8TE02"
"P15924"
"O76075"
"O60443"
"O60443"
"Q96PD7"
"Q96PD7"
"Q96DF8"
"Q96DF8"
"Q14129"
"Q8WYQ5"
"Q9Y6T7"
"P49619"
"P49619"
"Q5KSL6"
"Q13574"
"Q13574"
"Q9Y4D2"
"Q9Y4D2"
"Q9Y4D2"
"Q8NCG7"
"Q3LXA3"
"Q3LXA3"
"Q9BPX1"
"Q9BPX1"
"P14061"
"P37058"
"P37058"
"P37058"
"P37058"
"P51659"
"P51659"
"P51659"
"P51659"
"P51659"
"P51659"
"P51659"
"Q92506"
"Q86SQ9"
"Q9UQ10"
"Q9UQ10"
"Q9UQ10"
"Q9UQ10"
"Q9UQ10"
"P49448"
"Q6UX07"
"Q96LJ7"
"Q8N5I4"
"Q8N5I4"
"P31040"
"P31040"
"P31040"
"Q00796"
"Q96HY7"
"Q96HY7"
"Q96HY7"
"Q96HY7"
"O60231"
"O60231"
"O60231"
"Q7L7V1"
"Q9H6R0"
"Q9H6R0"
"Q14147"
"Q14147"
"Q9H5Z1"
"Q9H5Z1"
"Q9H2U1"
"Q9H2U1"
"Q8IY37"
"Q8IY37"
"Q8IY37"
"Q8IY37"
"Q8IY37"
"Q8IY37"
"Q6P158"
"Q6P158"
"Q6P158"
"Q96C10"
"Q96C10"
"Q96C10"
"Q96C10"
"Q14562"
"P49366"
"Q8TF46"
"Q8TF46"
"Q8TF46"
"Q8IYB7"
"Q01459"
"Q9NSV4"
"Q9NSV4"
"Q9BTC0"
"Q9BTC0"
"Q9BTC0"
"Q9BTC0"
"Q9BTC0"
"Q68CQ4"
"Q14689"
"Q14689"
"Q969H9"
"Q9NRI5"
"Q9NRI5"
"Q9NRI5"
"Q9NRI5"
"Q9NRI5"
"Q9NRI5"
"A7MBM2"
"A7MBM2"
"A7MBM2"
"A7MBM2"
"A7MBM2"
"Q9UBS4"
"Q9NXW2"
"Q8IXB1"
"Q8IXB1"
"Q8IXB1"
"Q9UKB3"
"Q9UKB3"
"O75165"
"O75165"
"O75165"
"Q9Y5T4"
"Q5F1R6"
"Q96LL9"
"Q96LL9"
"Q9UBU2"
"Q9UBP4"
"Q9UK85"
"Q9UK85"
"Q9UK85"
"Q9UK85"
"Q9UK85"
"Q9Y238"
"Q9Y238"
"Q9Y238"
"Q9Y238"
"Q9Y238"
"Q12959"
"Q12959"
"Q12959"
"Q8TDM6"
"Q8TDM6"
"Q8TDM6"
"O14490"
"Q9P1A6"
"Q9Y2H0"
"Q15398"
"Q15398"
"Q15398"
"Q15398"
"P80370"
"P80370"
"P80370"
"Q6UY11"
"O00548"
"Q9NYJ7"
"Q9NYJ7"
"Q86YH6"
"P56178"
"P28067"
"P28067"
"P28067"
"Q9UGM3"
"Q9UGM3"
"Q9UGM3"
"Q9UGM3"
"Q9UGM3"
"Q9UGM3"
"Q8NFW5"
"Q14565"
"P11532"
"P11532"
"P11532"
"P11532"
"P11532"
"P11532"
"P11532"
"P11532"
"P11532"
"P11532"
"P11532"
"P11532"
"P11532"
"Q6E0U4"
"Q6E0U4"
"Q6E0U4"
"Q6E0U4"
"Q13316"
"Q13316"
"Q09013"
"Q9Y5R6"
"Q9NQL9"
"Q9NQL9"
"Q9NQL9"
"Q9Y485"
"Q9Y485"
"Q8TDJ6"
"Q8TDJ6"
"Q8TDJ6"
"Q8TDJ6"
"Q8TDJ6"
"Q9GZS0"
"Q9GZS0"
"P24855"
"P24855"
"P24855"
"P24855"
"P24855"
"Q96M86"
"Q96M86"
"Q96M86"
"Q96M86"
"Q96M86"
"Q96M86"
"Q96M86"
"Q96M86"
"Q96M86"
"Q8N7S2"
"Q8N7S2"
"Q96EY1"
"P25686"
"Q8WWF6"
"Q8WWF6"
"Q8NHS0"
"Q9UBS3"
"P49916"
"P49916"
"P49917"
"P49917"
"Q9UJW3"
"Q6XZF7"
"Q6XZF7"
"Q6XZF7"
"P26358"
"P26358"
"Q8WZ79"
"Q8WZ79"
"Q8WZ79"
"P49184"
"Q13609"
"P13765"
"P13765"
"P13765"
"Q5JSL3"
"Q14185"
"Q9H7D0"
"Q9H7D0"
"Q96HP0"
"Q96HP0"
"Q96HP0"
"Q96HP0"
"Q96HP0"
"Q96N67"
"Q8NF50"
"Q8NF50"
"Q8NF50"
"Q8NF50"
"Q8NF50"
"Q8NF50"
"Q9BZ29"
"O60496"
"Q7L591"
"Q18PE1"
"Q18PE1"
"Q18PE1"
"Q18PE1"
"Q18PE1"
"Q18PE1"
"O77932"
"O77932"
"Q5JWR5"
"Q5JWR5"
"Q9Y3R5"
"Q9Y3R5"
"Q9Y3R5"
"Q9Y3R5"
"Q9Y3R5"
"P09172"
"P09172"
"P09172"
"P09172"
"P09172"
"Q8TEK3"
"Q8TEK3"
"Q1HG43"
"Q1HG43"
"Q1HG44"
"Q9UKG1"
"Q8NEU8"
"P20036"
"P20036"
"P20036"
"P20036"
"P20036"
"P20036"
"P20036"
"P20036"
"P20036"
"P20036"
"P20036"
"P20036"
"P04440"
"P04440"
"P04440"
"P04440"
"P04440"
"P04440"
"P04440"
"P04440"
"P04440"
"P04440"
"P04440"
"P04440"
"P04440"
"P04440"
"P04440"
"P04440"
"P04440"
"P04440"
"P04440"
"P04440"
"P04440"
"P04440"
"P04440"
"P04440"
"Q3MIW9"
"Q3MIW9"
"Q3MIW9"
"P16444"
"P16444"
"Q9H4A9"
"Q9BZG8"
"O94777"
"Q14181"
"Q14181"
"Q9HCU8"
"Q9HCU8"
"Q07864"
"Q07864"
"Q07864"
"Q07864"
"Q07864"
"Q07864"
"Q07864"
"Q07864"
"Q07864"
"Q9NRF9"
"Q9NR33"
"P54098"
"P54098"
"P54098"
"Q9UHN1"
"Q9UGP5"
"Q9UGP5"
"Q9NP87"
"Q9NP87"
"Q7Z5Q5"
"Q7Z5Q5"
"Q7Z5Q5"
"Q7Z5Q5"
"Q7Z5Q5"
"O75417"
"Q8N608"
"Q8N608"
"Q8N608"
"Q9NY33"
"Q9NY33"
"Q9NY33"
"Q9NY33"
"Q7Z7J5"
"Q6W0C5"
"Q7L190"
"Q8TB45"
"Q8TB45"
"Q8TB45"
"Q12882"
"Q12882"
"Q12882"
"Q14194"
"Q16555"
"P01909"
"P01909"
"P01909"
"P01909"
"P01909"
"P01909"
"P01909"
"P01909"
"P01909"
"P01909"
"P01909"
"P01909"
"P01909"
"P01909"
"P01909"
"P01909"
"P01909"
"P01909"
"P01909"
"P01909"
"P01909"
"P01909"
"P01906"
"P01906"
"P01920"
"P01920"
"P01920"
"P01920"
"P01920"
"P01920"
"P01920"
"P01920"
"P01920"
"P01920"
"P01920"
"P01920"
"P01920"
"P01920"
"P01920"
"P01920"
"P01920"
"P01920"
"P01920"
"P01920"
"Q6PKH6"
"Q8NBI3"
"P01903"
"P01903"
"P79483"
"P79483"
"Q30154"
"Q30154"
"Q30154"
"Q30154"
"P21728"
"P14416"
"P21918"
"P21918"
"P21918"
"P21918"
"P21918"
"P21918"
"P21918"
"P21918"
"P21918"
"P21918"
"Q16643"
"Q16643"
"Q13474"
"A6NNS2"
"Q08554"
"Q08554"
"Q08554"
"Q02487"
"Q14574"
"Q14574"
"Q14574"
"Q14574"
"Q14574"
"O60469"
"Q8IZU8"
"Q8IZU8"
"Q9UL01"
"Q9UL01"
"Q9UL01"
"Q02413"
"Q02413"
"Q02413"
"Q02413"
"Q02413"
"Q02413"
"Q02413"
"Q02413"
"Q02413"
"Q14126"
"Q14126"
"Q14126"
"Q14126"
"Q14126"
"Q14126"
"P32926"
"Q86SJ6"
"Q86SJ6"
"P55265"
"P55265"
"Q96EV8"
"Q6ZMT9"
"Q6ZMT9"
"Q6ZMT9"
"Q6ZMT9"
"Q9NZJ0"
"Q9NZJ0"
"Q9NZJ0"
"Q8N5C7"
"Q86UW9"
"Q8TDB6"
"Q8TDB6"
"Q9NRD9"
"Q9NRD9"
"Q9NRD9"
"Q9NRD8"
"Q9NRD8"
"Q9NRD8"
"Q68J44"
"Q68J44"
"Q9UNI6"
"Q9UII6"
"Q9UII6"
"Q9UII6"
"Q9BY84"
"Q9BY84"
"P28562"
"P28562"
"Q9H596"
"Q9NRW4"
"Q9BVJ7"
"Q5VZP5"
"Q5VZP5"
"Q5VZP5"
"Q5VZP5"
"Q5VZP5"
"Q96G46"
"Q96G46"
"O95620"
"Q16690"
"Q16690"
"Q16690"
"Q16828"
"Q16828"
"Q16828"
"Q16829"
"Q6XUX3"
"O00148"
"Q8IVF4"
"Q8IVF4"
"Q8IVF4"
"Q8IVF4"
"Q8IVF4"
"Q8IVF4"
"Q8IVF4"
"Q8IVF4"
"Q96DT5"
"Q96DT5"
"Q96DT5"
"Q96DT5"
"Q96DT5"
"Q96DT5"
"Q96DT5"
"Q96DT5"
"Q96DT5"
"Q96DT5"
"Q96DT5"
"Q96DT5"
"Q6ZR08"
"Q6ZR08"
"Q6ZR08"
"Q6ZR08"
"Q6ZR08"
"Q6ZR08"
"Q6ZR08"
"Q6ZR08"
"Q6ZR08"
"Q6ZR08"
"Q6ZR08"
"Q6ZR08"
"Q0VDD8"
"Q0VDD8"
"Q9UFH2"
"Q9UFH2"
"Q9UFH2"
"Q9UFH2"
"Q9P2D7"
"Q9P2D7"
"Q9P2D7"
"Q9P2D7"
"Q9P225"
"Q9P225"
"Q9P225"
"Q8TD57"
"Q8TD57"
"Q8TD57"
"Q8TD57"
"Q8TD57"
"Q8TD57"
"Q8TD57"
"Q8TD57"
"Q8TD57"
"Q8TD57"
"Q8TE73"
"Q8TE73"
"Q8TE73"
"Q8TE73"
"Q8TE73"
"Q8TE73"
"Q8TE73"
"Q8TE73"
"Q8TE73"
"Q8TE73"
"Q8TE73"
"Q8TE73"
"Q8TE73"
"Q8TE73"
"Q8TE73"
"Q8TE73"
"Q8TE73"
"Q8WXX0"
"Q8WXX0"
"Q8WXX0"
"Q8WXX0"
"Q8WXX0"
"Q8WXX0"
"Q8WXX0"
"Q8WXX0"
"Q8WXX0"
"Q8WXX0"
"Q8WXX0"
"Q96JB1"
"Q96JB1"
"Q96JB1"
"Q96JB1"
"Q96JB1"
"Q96JB1"
"Q96JB1"
"Q96JB1"
"Q96JB1"
"Q9NYC9"
"Q9NYC9"
"Q9NYC9"
"Q9NYC9"
"Q9NYC9"
"Q9NYC9"
"Q9NYC9"
"Q9NYC9"
"Q9NYC9"
"Q9NYC9"
"Q9NYC9"
"Q9NYC9"
"Q9NYC9"
"Q9NYC9"
"Q14204"
"Q8NCM8"
"Q8NCM8"
"Q8NCM8"
"Q8NCM8"
"Q8NCM8"
"Q8NCM8"
"Q8NCM8"
"P50570"
"Q9NR20"
"Q9NR20"
"Q9NR20"
"Q86XF0"
"O75923"
"O75923"
"O75923"
"O75923"
"O75923"
"Q03001"
"Q03001"
"Q03001"
"Q03001"
"A2CJ06"
"A2CJ06"
"Q8WXU2"
"Q8WXU2"
"Q8WXU2"
"Q8IYY4"
"Q8IYY4"
"Q8IYY4"
"Q8IYY4"
"Q8IYY4"
"Q86YF9"
"Q86YF9"
"Q86YF9"
"Q9BQI3"
"Q9BQI3"
"Q9BQI3"
"Q9NZJ5"
"Q9NZJ5"
"Q9NZJ5"
"Q9P2K8"
"Q9P2K8"
"Q01094"
"Q01094"
"Q01094"
"Q01094"
"Q14209"
"Q14209"
"Q96AV8"
"Q96AV8"
"Q96AV8"
"Q9Y2J2"
"Q9Y2J2"
"Q9HCM4"
"Q9HCM4"
"Q9HCS5"
"Q9H329"
"Q66K89"
"P43003"
"P43005"
"O00341"
"Q99848"
"Q587J8"
"Q587J8"
"P42892"
"O60344"
"O95672"
"Q13011"
"P55084"
"Q96DC8"
"Q96DC8"
"Q96DC8"
"P30084"
"Q08426"
"Q08426"
"Q08426"
"O75521"
"O75521"
"Q16610"
"Q16610"
"Q5VYK3"
"O94769"
"O94769"
"O94769"
"P12724"
"Q9BQ95"
"Q9BQ95"
"Q9H8V3"
"Q8WWZ3"
"Q9BV94"
"Q9BV94"
"Q9BZQ6"
"P05305"
"P24530"
"P24530"
"P24530"
"Q7L9B9"
"Q7L9B9"
"Q7L9B9"
"O00418"
"O00418"
"Q8N4Y2"
"Q8N4Y2"
"Q8N4Y2"
"Q8N4Y2"
"Q9BSW2"
"Q9BSW2"
"Q9BSW2"
"Q9BSW2"
"Q9BSW2"
"Q9BSW2"
"A4FU69"
"A4FU69"
"A4FU69"
"Q5THR3"
"Q5THR3"
"Q5THR3"
"Q5THR3"
"Q5THR3"
"Q5THR3"
"Q5THR3"
"Q5THR3"
"Q5THR3"
"A8K855"
"A8K855"
"A8K855"
"A8K855"
"Q96RP9"
"Q8N7U6"
"Q8N7U6"
"Q8N7U6"
"Q8N7U6"
"Q8N7U6"
"Q5JVL4"
"Q5JVL4"
"Q5JST6"
"Q5JST6"
"Q5JST6"
"Q5JST6"
"Q9BUP0"
"P20827"
"P52797"
"P98172"
"Q14156"
"O43281"
"O43281"
"Q8IUX8"
"Q8IUX8"
"Q8IUX8"
"Q8IUX8"
"Q9UHF1"
"Q9UHF1"
"Q9UHF1"
"Q99944"
"Q99944"
"Q99944"
"Q63HQ2"
"Q63HQ2"
"Q63HQ2"
"Q63HQ2"
"Q63HQ2"
"P00533"
"P00533"
"P01133"
"P01133"
"P01133"
"P01133"
"P01133"
"P01133"
"P01133"
"P01133"
"P01133"
"P01133"
"P17813"
"P17813"
"P18146"
"P18146"
"P18146"
"Q8N3D4"
"Q8N3D4"
"Q8N3D4"
"Q8NDI1"
"Q9NZN4"
"Q9H223"
"Q9NZC4"
"Q9H9B1"
"Q96KQ7"
"Q96KQ7"
"Q9UI10"
"Q13144"
"Q8N6I1"
"Q8N9N8"
"P41567"
"P41567"
"Q9BY44"
"P41214"
"Q14152"
"Q14152"
"Q14152"
"P55884"
"O00303"
"O75822"
"Q9NVF9"
"P19957"
"P19957"
"P26378"
"P32519"
"P32519"
"P32519"
"P19419"
"P19419"
"P41970"
"O00472"
"Q9HB65"
"Q9HB65"
"P55199"
"P55199"
"Q96FG2"
"Q96FG2"
"Q96JJ3"
"Q96BJ8"
"Q96BJ8"
"Q96BJ8"
"P08246"
"P08246"
"P08246"
"P15502"
"P15502"
"Q14241"
"Q14241"
"Q14241"
"Q8IYF1"
"Q8IYF1"
"Q8IYF1"
"Q8IYF1"
"O95163"
"O95163"
"O95163"
"O95163"
"O95163"
"O95163"
"O95163"
"O95163"
"O95163"
"O95163"
"O95163"
"Q6IA86"
"Q6IA86"
"Q6IA86"
"Q6IA86"
"Q6IA86"
"Q9HBW9"
"Q9HBW9"
"Q9HBW9"
"Q8WYP5"
"Q8WYP5"
"O00423"
"O00423"
"Q32P44"
"Q9HC35"
"Q9HC35"
"Q9HC35"
"Q9HC35"
"Q05BV3"
"Q96AY2"
"Q96AY2"
"Q96AY2"
"Q96AY2"
"Q96AY2"
"Q96A84"
"Q9Y6C2"
"Q9Y6C2"
"Q9Y6C2"
"Q9BXX0"
"Q9BXX0"
"Q9BXX0"
"Q9NT22"
"P54852"
"Q14246"
"Q14246"
"Q14246"
"Q14246"
"Q14246"
"Q14246"
"Q14246"
"Q14246"
"Q14246"
"Q14246"
"Q14246"
"Q14246"
"Q14246"
"Q9UHX3"
"Q9UHX3"
"Q9UHX3"
"Q9UHX3"
"Q9UHX3"
"Q9BY15"
"Q9BY15"
"Q9BY15"
"Q9NRM1"
"Q9NRM1"
"Q9NRM1"
"Q9NRM1"
"Q8NFI3"
"Q8NFI3"
"O94919"
"O94919"
"Q8N8Q3"
"Q8N8Q3"
"P13929"
"P13929"
"Q7L5Y1"
"Q7L5Y1"
"Q8TC92"
"Q13822"
"Q13822"
"Q13822"
"O14638"
"O14638"
"O14638"
"Q9Y6X5"
"Q9Y6X5"
"Q9UJA9"
"Q9UJA9"
"Q9UJA9"
"Q9UJA9"
"Q9UJA9"
"Q6UWV6"
"Q8IYW4"
"P98073"
"P98073"
"P98073"
"P98073"
"P98073"
"P98073"
"P98073"
"P49961"
"Q9Y5L3"
"O75355"
"O75355"
"O75355"
"Q9Y227"
"O75356"
"O75354"
"O75354"
"O75354"
"O75354"
"Q9NQZ7"
"Q5MY95"
"Q9UQF0"
"Q9UQF0"
"O95936"
"Q09472"
"Q09472"
"Q14507"
"P56851"
"Q99814"
"Q99814"
"P16422"
"Q9UNN8"
"Q9HCE0"
"Q9HCE0"
"Q9HCE0"
"Q9HCE0"
"Q9HCE0"
"Q9HCE0"
"Q9HCE0"
"P21709"
"P21709"
"P21709"
"P21709"
"P29317"
"P29317"
"P29317"
"P29320"
"P29320"
"P29320"
"P54756"
"P54756"
"Q15375"
"Q15375"
"P29322"
"P29322"
"Q5JZY3"
"Q5JZY3"
"Q5JZY3"
"Q5JZY3"
"Q5JZY3"
"Q5JZY3"
"P29323"
"O15197"
"O15197"
"O15197"
"O95208"
"Q9H201"
"P19235"
"O95925"
"O95925"
"P42566"
"Q9NZ08"
"Q9NZ08"
"Q9NZ08"
"Q9NZ08"
"Q9NZ08"
"Q9NZ08"
"Q9NZ08"
"Q9NZ08"
"Q9NZ08"
"Q9NZ08"
"Q6P179"
"Q6P179"
"Q6P179"
"Q6P179"
"P04626"
"P04626"
"P04626"
"P04626"
"P21860"
"P21860"
"O15083"
"P07992"
"P18074"
"P28715"
"P28715"
"P28715"
"P28715"
"P28715"
"P28715"
"Q03468"
"Q03468"
"Q03468"
"Q03468"
"Q03468"
"Q03468"
"Q03468"
"Q03468"
"Q03468"
"Q03468"
"Q03468"
"Q03468"
"O43731"
"O14944"
"O76062"
"O76062"
"P48449"
"P48449"
"P48449"
"P48449"
"P48449"
"Q9Y282"
"Q8IV48"
"Q86X53"
"Q96DZ1"
"Q96PL5"
"Q96PL5"
"Q96PL5"
"Q96PL5"
"Q86YB8"
"Q86YB8"
"Q96DN0"
"P62508"
"Q9UJM3"
"Q9UJM3"
"P30042"
"P30042"
"Q8TE68"
"Q8TE68"
"Q8TE68"
"Q8TE67"
"Q8TE67"
"Q8TE67"
"Q8TE67"
"Q8TE67"
"Q96AP7"
"Q5FWF5"
"Q5FWF5"
"Q56NI9"
"Q56NI9"
"Q9H501"
"Q9H501"
"Q96BH3"
"Q96BH3"
"Q96BH3"
"Q96BH3"
"Q14674"
"Q14674"
"Q14674"
"Q14674"
"Q14674"
"Q14674"
"Q6ZVH7"
"Q6ZVH7"
"Q6ZVH7"
"Q6ZVH7"
"Q6ZVH7"
"Q9H6T0"
"Q9H6T0"
"Q86US8"
"Q86US8"
"Q86US8"
"Q86US8"
"Q86US8"
"Q86US8"
"P23141"
"P23141"
"P23141"
"Q6NT32"
"Q6NT32"
"Q6NT32"
"Q6NT32"
"Q6NT32"
"P10768"
"Q9BSJ8"
"A0FGR8"
"A0FGR8"
"A0FGR9"
"A0FGR9"
"Q9NY74"
"Q9NY74"
"Q9NY74"
"O60883"
"O60883"
"P13804"
"P38117"
"Q16134"
"Q7Z2Z2"
"Q7Z2Z2"
"Q7Z2Z2"
"P50549"
"Q6ZN32"
"Q6ZN32"
"Q6ZN32"
"Q6ZN32"
"P43268"
"Q9Y603"
"Q9Y603"
"Q9Y603"
"Q9NYK6"
"Q9NYK6"
"Q9NYK6"
"P57679"
"P57679"
"P57679"
"P57679"
"P57679"
"P57679"
"P57679"
"Q9BZE7"
"Q03112"
"P34910"
"A8MZ36"
"Q92817"
"Q92817"
"Q92817"
"Q86VI1"
"Q86VI1"
"Q2M3D2"
"Q17RC7"
"Q17RC7"
"Q17RC7"
"Q17RC7"
"Q17RC7"
"Q9NVH0"
"Q9NVH0"
"Q9UQ84"
"Q9UQ84"
"Q9UQ84"
"Q9UQ84"
"Q9UQ84"
"Q9UQ84"
"Q9UQ84"
"Q9UQ84"
"Q9UQ84"
"Q9H790"
"Q9H790"
"Q96KP1"
"O00471"
"Q8TAG9"
"Q8TAG9"
"Q8TAG9"
"Q9NQT5"
"Q9NQT4"
"Q9NQT4"
"Q15024"
"Q15024"
"Q06265"
"Q06265"
"Q8NEV8"
"Q8NEV8"
"Q8NEV8"
"Q8NEV8"
"Q8NEV8"
"Q8NEV8"
"Q8NEV8"
"Q8NEV8"
"Q8NEV8"
"Q8NEV8"
"Q8NEV8"
"Q8NEV8"
"Q8NEV8"
"Q8NEV8"
"Q8NEV8"
"Q8NEV8"
"Q8NEV8"
"Q8NEV8"
"Q8NEV8"
"Q93063"
"Q92935"
"Q92935"
"O43909"
"Q99502"
"O00167"
"O95677"
"Q5T1H1"
"Q5T1H1"
"Q15910"
"P15311"
"Q5XKR9"
"Q96BN8"
"Q96BN8"
"Q96BN8"
"O95990"
"O95990"
"P50502"
"Q70Z53"
"Q70Z53"
"Q70Z53"
"Q6SJ93"
"Q6SJ93"
"Q9H1Q7"
"Q9NWS6"
"Q9NWS6"
"Q96EK7"
"Q96EK7"
"Q96EK7"
"Q96EK7"
"Q96EK7"
"Q96EK7"
"Q96EK7"
"Q9NX05"
"Q5T036"
"Q5T036"
"Q8N7J2"
"Q5JTC6"
"Q5JTC6"
"Q8N944"
"Q86V42"
"Q9H5Z6"
"Q96EY5"
"Q9BWD3"
"Q6UXB0"
"Q86XD5"
"Q96AQ9"
"Q96AQ9"
"Q5T7M4"
"Q8N9E0"
"Q8NC44"
"Q8NC44"
"Q9H6L5"
"Q9P2D6"
"Q9P2D6"
"Q9P2D6"
"Q49AJ0"
"Q49AJ0"
"Q49AJ0"
"P00488"
"P00488"
"P00488"
"P00488"
"P05160"
"P05160"
"P05160"
"P05160"
"P05160"
"A5PLN7"
"A5PLN7"
"A5PLN7"
"A5PLN7"
"A5PLN7"
"A5PLN7"
"Q96BN6"
"Q8WW52"
"Q8WW52"
"Q8WW52"
"Q6UXP7"
"Q658L1"
"Q658L1"
"Q658L1"
"A6NKW6"
"A6NKW6"
"Q3B820"
"Q3B820"
"Q3B820"
"Q96MY7"
"Q96MY7"
"Q5T6X4"
"Q5TFG8"
"P58511"
"Q96KS9"
"Q8N8A8"
"Q8N612"
"Q8N612"
"Q8N612"
"Q5W0V3"
"Q86V87"
"P09467"
"P09467"
"O00757"
"A1A519"
"A6NMN3"
"Q8WUF8"
"Q6P4H8"
"Q6P4H8"
"Q3ZCQ3"
"Q9H8M9"
"Q8IX21"
"Q8IXR5"
"Q6ZUX3"
"Q6ZUX3"
"Q6ZUX3"
"Q6ZUX3"
"Q6ZUX3"
"Q6ZUX3"
"Q6ZUX3"
"Q6ZUX3"
"Q9Y4F4"
"Q9Y4F4"
"Q6UWF9"
"Q6P0A1"
"Q8N9Y4"
"Q8N9Y4"
"A6NEQ2"
"A6NEQ2"
"Q8NB25"
"Q8NB25"
"Q8NB25"
"Q9ULE4"
"Q9ULE4"
"A6NE01"
"A6NE01"
"A6NE01"
"A6NE01"
"A6NE01"
"A6NE01"
"A6NE01"
"Q8IYM0"
"Q17R55"
"Q17R55"
"Q17R55"
"Q4G0A6"
"Q4G0A6"
"Q4G0A6"
"Q4G0A6"
"Q4G0A6"
"Q4G0A6"
"Q4G0A6"
"O60320"
"O60320"
"O60320"
"O60320"
"O60320"
"Q15884"
"P81408"
"P81408"
"Q96ET8"
"Q9C0I3"
"Q9H7U1"
"Q9H7U1"
"P78312"
"Q7L0X2"
"Q7L0X2"
"Q7L0X2"
"Q5W0A0"
"Q5W0A0"
"Q5W0A0"
"Q5W0A0"
"Q5W0A0"
"Q5W0A0"
"Q5W0A0"
"Q6ZSG2"
"Q9UFP1"
"Q9UFP1"
"Q9NSI2"
"Q9UK61"
"Q9UK61"
"Q9UK61"
"Q9UK61"
"Q9UK61"
"Q5VWN6"
"Q5VWN6"
"Q5VWN6"
"Q5VWN6"
"Q5VWN6"
"Q5VWN6"
"Q5VWN6"
"Q5VWN6"
"Q5VWN6"
"Q6IPT2"
"Q96KD3"
"Q96KD3"
"Q6NXP2"
"Q6NXP2"
"Q6NXP2"
"Q6NXP2"
"Q86YD7"
"Q86YD7"
"Q86YD7"
"A1XBS5"
"P00742"
"P00742"
"P03951"
"P00748"
"P00748"
"P00748"
"P00748"
"P00748"
"O94988"
"Q9NYF5"
"Q96MK3"
"Q96MK3"
"Q8N5W8"
"Q5R3K3"
"Q5R3K3"
"Q7L5A8"
"Q9ULQ0"
"Q5VWP2"
"Q8NEK8"
"Q5JRC9"
"Q5HY64"
"Q8NEM7"
"Q8NEM7"
"Q9H019"
"Q8N323"
"Q8N323"
"Q96DL1"
"Q6UWF7"
"Q6UWF7"
"P0C7Q3"
"P0C7Q3"
"Q9H706"
"Q9H706"
"Q9H706"
"Q9H706"
"P12259"
"P12259"
"P12259"
"P12259"
"P12259"
"P12259"
"P12259"
"P12259"
"P12259"
"P12259"
"P12259"
"P12259"
"P12259"
"P12259"
"P12259"
"P12259"
"P12259"
"P12259"
"Q8N5J2"
"Q9Y4F9"
"Q9Y4F9"
"Q9Y4F9"
"Q9Y4F9"
"Q9Y4F9"
"Q9Y4F9"
"Q9Y4F9"
"Q96MK2"
"Q96MK2"
"Q5VUD6"
"Q8IYT1"
"Q8IYT1"
"Q8IYT1"
"Q8TC56"
"Q8TC56"
"Q8NEG0"
"Q8NEG0"
"Q96LP2"
"Q86UY5"
"Q5T0W9"
"Q5T0W9"
"Q5T0W9"
"Q5T0W9"
"Q9BQN1"
"Q9BQN1"
"Q9BQN1"
"Q9BQN1"
"Q2M2I3"
"Q8NEG4"
"Q8NEG4"
"Q8NEG4"
"A6ND36"
"Q96G04"
"Q9NVL1"
"Q9NVL1"
"P00451"
"Q6ZTR7"
"Q17RN3"
"P00740"
"P00740"
"Q8IVS2"
"P51161"
"O15540"
"P05413"
"P07148"
"Q9BXW9"
"Q9BXW9"
"Q9BXW9"
"Q9BXW9"
"Q9Y5Q0"
"Q9Y5Q0"
"Q6P587"
"Q9NVQ4"
"Q9NVQ4"
"Q14289"
"Q14289"
"Q53R41"
"Q53R41"
"Q53R41"
"Q9NYY8"
"Q7L8L6"
"Q5VTM1"
"P98173"
"P58499"
"Q96BQ1"
"Q96BQ1"
"Q9C0B6"
"Q9Y2M0"
"O15360"
"O15360"
"O15360"
"O15360"
"O15360"
"O15360"
"O15360"
"Q00597"
"Q9HB96"
"Q9HB96"
"Q9NPI8"
"O15287"
"O15287"
"O15287"
"O15287"
"Q9NVI1"
"Q9NVI1"
"Q9NVI1"
"Q9BX63"
"Q9NW38"
"Q8TC84"
"Q8TC84"
"Q92636"
"Q9BTP7"
"Q9BTP7"
"Q9BTP7"
"Q9Y4F1"
"O94887"
"O94887"
"O94887"
"Q14296"
"P49327"
"P49327"
"P49327"
"Q9NYQ8"
"Q9NYQ8"
"Q9NYQ8"
"Q9NYQ8"
"Q9NYQ8"
"Q9NYQ8"
"Q9NYQ8"
"Q9NYQ8"
"Q9NYQ8"
"Q9NYQ8"
"Q9NYQ8"
"Q9NYQ8"
"Q9NYQ8"
"Q9NYQ8"
"Q9NYQ8"
"Q9NYQ8"
"Q9NYQ8"
"Q9NYQ8"
"Q9NYQ8"
"Q9NYQ8"
"Q8TDW7"
"Q8TDW7"
"Q8TDW7"
"Q8TDW7"
"Q8TDW7"
"Q8TDW7"
"Q8TDW7"
"Q8TES7"
"Q8TES7"
"Q8TES7"
"Q8TES7"
"Q8WUP2"
"Q8WUP2"
"P23142"
"P23142"
"P98095"
"P98095"
"P98095"
"P98095"
"O95967"
"Q53RD9"
"P35555"
"P35555"
"P35555"
"P35555"
"P35555"
"P35556"
"P35556"
"P35556"
"P35556"
"Q75N90"
"Q75N90"
"Q75N90"
"Q75N90"
"Q75N90"
"Q75N90"
"Q75N90"
"Q75N90"
"Q75N90"
"Q75N90"
"Q75N90"
"Q75N90"
"Q75N90"
"Q75N90"
"Q75N90"
"Q75N90"
"Q75N90"
"Q75N90"
"Q75N90"
"Q75N90"
"Q75N90"
"Q75N90"
"Q75N90"
"Q75N90"
"Q75N90"
"Q75N90"
"Q75N90"
"Q9HCM7"
"Q6X9E4"
"Q6X9E4"
"Q6X9E4"
"Q9Y297"
"Q9Y297"
"Q9UK96"
"Q86XK2"
"Q8NCQ5"
"Q8IX29"
"Q8IX29"
"Q8IX29"
"Q8TCJ0"
"Q8TCJ0"
"Q9UK22"
"Q8TB52"
"Q8TB52"
"Q8TB52"
"Q9NWN3"
"Q9NWN3"
"Q9NWN3"
"Q9NWN3"
"Q6PIJ6"
"Q6PIJ6"
"Q8N4B4"
"Q8N4B4"
"Q8N4B4"
"Q8N4B4"
"Q9UK99"
"Q9UH90"
"Q6P3S6"
"Q4G163"
"Q4G163"
"Q5MNV8"
"Q5FWF7"
"Q9UKT4"
"Q9UKT4"
"Q9NRD1"
"Q9Y3I1"
"Q969U6"
"Q8N3Y1"
"Q8N3Y1"
"Q8N3Y1"
"Q5XUX1"
"Q5XUX1"
"P24071"
"P24071"
"P06734"
"P12319"
"P12319"
"Q01362"
"Q01362"
"Q01362"
"P12318"
"P12318"
"P08637"
"P08637"
"P08637"
"Q9Y6R7"
"Q9Y6R7"
"Q9Y6R7"
"Q9Y6R7"
"Q9Y6R7"
"Q9Y6R7"
"Q9Y6R7"
"Q9Y6R7"
"Q9Y6R7"
"Q9Y6R7"
"Q9Y6R7"
"Q9Y6R7"
"Q0JRZ9"
"O00602"
"Q15485"
"Q15485"
"Q96LA6"
"Q96P31"
"Q96P31"
"Q96P31"
"Q96PJ5"
"Q96PJ5"
"Q96PJ5"
"Q96PJ5"
"Q96RD9"
"Q96RD9"
"Q96RD9"
"Q96RD9"
"Q96RD9"
"Q96RD9"
"Q6DN72"
"Q7L513"
"Q86WN1"
"Q86WN1"
"Q9BRP7"
"Q9BRP7"
"Q9BQL6"
"Q9BQL6"
"Q9BQL6"
"P16591"
"P16591"
"P02771"
"P02771"
"P02765"
"P02765"
"P02765"
"P02765"
"Q9UGM5"
"Q9UGM5"
"Q9UGM5"
"Q99689"
"Q9UHY8"
"O14842"
"O15552"
"Q7Z6J4"
"Q5JSP0"
"Q6ZNL6"
"Q6ZNL6"
"Q6ZNL6"
"Q6ZV73"
"Q6ZV73"
"Q9NP95"
"Q9NP95"
"Q9NSA1"
"Q9NSA1"
"Q9GZV9"
"P12034"
"P10767"
"P10767"
"P10767"
"P21781"
"Q9BYJ0"
"Q9BYJ0"
"Q9BYJ0"
"Q8TAT2"
"P21802"
"P22607"
"P22455"
"P22455"
"P22455"
"Q96C11"
"Q96C11"
"Q96C11"
"Q08830"
"Q08830"
"Q08830"
"Q08830"
"Q08830"
"Q08830"
"Q08830"
"Q08830"
"Q14314"
"Q8N441"
"Q8N441"
"B1AJZ9"
"Q9C0D6"
"Q9BXU8"
"Q9BXU8"
"Q5TD97"
"Q5TD97"
"Q5TD97"
"Q5TD97"
"Q2V2M9"
"Q03591"
"Q03591"
"Q02985"
"Q92496"
"Q9BXR6"
"Q9BXR6"
"Q9BXR6"
"P02671"
"P02671"
"P02679"
"O43427"
"Q92562"
"Q92562"
"Q6PIW4"
"Q6PIW4"
"Q6QHK4"
"Q4L180"
"Q5D862"
"Q5D862"
"Q5D862"
"Q5D862"
"Q5D862"
"Q5D862"
"P20930"
"P20930"
"P20930"
"P20930"
"P20930"
"P20930"
"P20930"
"P20930"
"P20930"
"P20930"
"P20930"
"P20930"
"P20930"
"P20930"
"P20930"
"P20930"
"P20930"
"P20930"
"P20930"
"P20930"
"P20930"
"P20930"
"P20930"
"P20930"
"P20930"
"P20930"
"P20930"
"P20930"
"P20930"
"P20930"
"P20930"
"P20930"
"P20930"
"P20930"
"P20930"
"P20930"
"P20930"
"P20930"
"P20930"
"P20930"
"P20930"
"P20930"
"P20930"
"P20930"
"P20930"
"P20930"
"P20930"
"P20930"
"P02751"
"P02751"
"Q86VR8"
"Q96AY3"
"Q5T1M5"
"Q5T1M5"
"Q5T1M5"
"Q5T1M5"
"P26885"
"Q14318"
"Q9UIM3"
"O75072"
"O75072"
"Q15007"
"Q13045"
"Q7Z7B0"
"P21333"
"P21333"
"O75369"
"O75369"
"O75369"
"Q14315"
"Q14254"
"O43155"
"Q9NZU0"
"Q9NZU0"
"Q9NZU0"
"P36888"
"P36888"
"P36888"
"P36888"
"P36888"
"Q9UPI3"
"Q9UPI3"
"Q68DA7"
"Q96PY5"
"Q96PY5"
"Q01740"
"Q01740"
"Q01740"
"Q01740"
"Q99518"
"Q99518"
"Q99518"
"Q99518"
"Q99518"
"Q99518"
"Q99518"
"Q99518"
"P31513"
"P31513"
"P31513"
"P31512"
"Q8N0W7"
"Q06787"
"Q96DP5"
"Q96RU3"
"Q8N3X1"
"Q8N3X1"
"Q9Y2H6"
"Q53EP0"
"Q4ZHG4"
"Q4ZHG4"
"Q4ZHG4"
"Q4ZHG4"
"Q4ZHG4"
"Q4ZHG4"
"Q4ZHG4"
"Q5VTL7"
"Q5VTL7"
"Q5VTL7"
"Q5VTL7"
"Q8TBE3"
"Q8TBE3"
"Q8TF40"
"Q8TF40"
"Q8TF40"
"Q9P278"
"Q8WW38"
"Q8WW38"
"Q8WW38"
"Q9HBA9"
"Q05932"
"Q04609"
"P53539"
"P55317"
"P55317"
"Q12950"
"Q9UPW0"
"Q9UPW0"
"Q08050"
"Q08050"
"Q08050"
"Q08050"
"Q08050"
"O15353"
"O15353"
"Q6PJQ5"
"Q0VG06"
"Q0VG06"
"O14772"
"P21462"
"P21462"
"P21462"
"P21462"
"P21462"
"Q9P2B2"
"Q9P2B2"
"A0AVI2"
"A0AVI2"
"Q2WGJ9"
"O95684"
"O95684"
"Q86XX4"
"Q86XX4"
"Q86XX4"
"Q86XX4"
"Q86XX4"
"Q86XX4"
"Q86XX4"
"Q86XX4"
"Q86XX4"
"Q86XX4"
"Q86XX4"
"Q5H8C1"
"Q5H8C1"
"Q5H8C1"
"Q5H8C1"
"Q5H8C1"
"Q5H8C1"
"Q5H8C1"
"Q5H8C1"
"Q5SZK8"
"Q5SZK8"
"Q5SZK8"
"Q5SZK8"
"Q5SZK8"
"Q5SZK8"
"Q5SZK8"
"Q5SZK8"
"Q5SZK8"
"Q5SZK8"
"Q5SZK8"
"P0C091"
"Q14331"
"O95876"
"P42685"
"Q8N878"
"Q8N878"
"A2A2Y4"
"Q6ZUT3"
"Q6ZUT3"
"Q5SYB0"
"Q5SYB0"
"Q5SYB0"
"Q5SYB0"
"Q5SYB0"
"Q5SYB0"
"Q68DX3"
"Q8WU20"
"O94915"
"Q5H9T9"
"Q5H9T9"
"Q5H9T9"
"Q5H9T9"
"Q5H9T9"
"Q5H9T9"
"Q9NQT6"
"Q9NQT6"
"Q9BTV5"
"P23945"
"Q8NA03"
"Q8NA03"
"Q8NA03"
"Q8NA03"
"Q8NA03"
"Q8NA03"
"Q5CZC0"
"Q6MZW2"
"Q6MZW2"
"Q8N475"
"Q8N475"
"Q68CZ1"
"Q68CZ1"
"Q68CZ1"
"Q9C0B1"
"Q8IYT2"
"Q8IYT2"
"Q8IYT2"
"Q8IYT2"
"Q9BTY2"
"Q9BTY2"
"Q9BTY2"
"P04066"
"P04066"
"P04066"
"P04066"
"Q96A29"
"Q8N0W3"
"Q8N0W3"
"Q8N0W3"
"Q8N0W3"
"Q8N0W3"
"Q8N0W3"
"Q8N0W3"
"Q8N0W3"
"P09958"
"Q6P4F1"
"Q6P4F1"
"Q6P4F1"
"P19526"
"Q10981"
"P21217"
"P21217"
"P21217"
"P22083"
"Q11128"
"Q11128"
"P51993"
"Q9BYC5"
"Q9BYC5"
"Q9Y231"
"Q9BT04"
"Q9BT04"
"Q9BT04"
"Q8NEE6"
"Q8NEE6"
"Q8NEE6"
"Q8NEE6"
"Q8N1E6"
"Q96ME1"
"Q9UKT6"
"Q9UKT6"
"Q6P050"
"P51116"
"Q96CU9"
"Q96CU9"
"Q8IWF2"
"Q8IWF2"
"Q8IWF2"
"Q8IWF2"
"Q14802"
"Q96DB9"
"Q96DB9"
"O15117"
"O15117"
"O15117"
"Q9BQS8"
"Q9BQS8"
"Q9BQS8"
"Q9BQS8"
"Q9BQS8"
"Q9BQS8"
"Q9BQS8"
"Q9BQS8"
"Q13467"
"O60353"
"O60353"
"O60353"
"O75084"
"Q8N3F9"
"Q7L622"
"P04406"
"Q99999"
"Q9H3Q3"
"Q96A11"
"Q96A11"
"Q96RP7"
"Q96RP7"
"O95866"
"Q9BUM1"
"O95479"
"O95479"
"O95479"
"O95479"
"P06744"
"P06744"
"O43826"
"Q9Y334"
"Q9Y334"
"Q9Y334"
"Q9Y334"
"Q9Y334"
"Q9Y334"
"Q5SSQ6"
"Q5SSQ6"
"Q99501"
"Q8NHY3"
"Q8NHY3"
"Q8NHY3"
"Q86XJ1"
"Q86XJ1"
"O95257"
"Q13480"
"Q8WWW8"
"Q2WGN9"
"Q8TAK5"
"Q9UBS5"
"O75899"
"P80404"
"O14976"
"O14976"
"O14976"
"P22466"
"P54803"
"P54803"
"Q01415"
"Q96C23"
"P34059"
"P34059"
"P34059"
"Q9UBC7"
"P47211"
"P47211"
"Q10472"
"Q10471"
"Q8N4A0"
"Q8N4A0"
"Q7Z7M9"
"Q7Z7M9"
"Q8NCL4"
"Q9NY28"
"Q9NY28"
"Q9NY28"
"Q9NY28"
"Q9NY28"
"Q9NY28"
"Q14353"
"Q14697"
"Q14697"
"Q14697"
"Q8N292"
"Q5VVW2"
"O95995"
"O95995"
"Q5JY77"
"Q96D09"
"P32239"
"P32239"
"P01350"
"P23769"
"P23769"
"P23771"
"P43694"
"Q9H0R6"
"Q9H0R6"
"O75879"
"O43716"
"Q8WUU5"
"Q9H227"
"Q9H227"
"Q9H227"
"P16520"
"P16520"
"P16520"
"O14775"
"Q92538"
"P63211"
"Q8N5D6"
"Q8N5D6"
"Q8N5D6"
"Q8N5D6"
"Q8N5D6"
"Q8N5D6"
"Q8N5D6"
"Q8N5D6"
"O14610"
"P32455"
"P32455"
"P32455"
"P32455"
"P32456"
"P32456"
"Q9H0R5"
"Q9H0R5"
"Q9H0R5"
"Q9H0R5"
"Q9H0R5"
"Q96PP9"
"Q96PP9"
"Q96PP9"
"Q96PP9"
"Q96PP9"
"Q96PP9"
"Q96PP9"
"Q96PP9"
"Q96PP9"
"Q96PP9"
"Q96PP8"
"Q96PP8"
"Q6ZN66"
"Q6ZN66"
"Q6ZN66"
"Q6ZN66"
"Q6ZN66"
"Q8N8V2"
"P48169"
"P48169"
"Q16445"
"Q16445"
"P78334"
"O00591"
"P24046"
"P24046"
"Q9UN88"
"Q14549"
"Q96CN9"
"Q96CN9"
"Q96CN9"
"Q96CN9"
"Q96CN9"
"P16383"
"P16383"
"P16383"
"P16383"
"P16383"
"Q14397"
"Q02742"
"Q9P109"
"Q9P109"
"Q9P109"
"Q6ZNI0"
"Q6ZNI0"
"P0CAP1"
"Q9BSJ2"
"Q9BSJ2"
"Q96RT8"
"Q9H3P7"
"Q96RT7"
"Q96RT7"
"Q96RT7"
"Q96RT7"
"Q96RT7"
"Q96RT7"
"P04150"
"P23434"
"P23434"
"Q02108"
"Q9NXN4"
"Q9NZC3"
"Q9NZC3"
"P35573"
"P35573"
"P35573"
"P35573"
"P35573"
"P35573"
"P35573"
"P35573"
"P35573"
"Q99988"
"Q99988"
"Q99988"
"P27539"
"Q9NR23"
"Q9NR23"
"P43026"
"P43026"
"O14793"
"O14793"
"O14793"
"Q6W3E5"
"Q6W3E5"
"Q6W3E5"
"Q8WTR4"
"P06396"
"P06396"
"P06396"
"P57678"
"P57678"
"P57678"
"P57678"
"P57678"
"P57678"
"P57678"
"P57678"
"P57678"
"P57678"
"Q8TEQ6"
"Q8TEQ6"
"Q8WXD5"
"Q9NWZ8"
"O75496"
"O75496"
"O75496"
"O75496"
"P55040"
"Q17RS7"
"Q17RS7"
"Q17RS7"
"Q17RS7"
"Q17RS7"
"Q17RS7"
"P14136"
"Q99684"
"O94808"
"P56159"
"P56159"
"O00451"
"Q6UXV0"
"Q6UXV0"
"Q8N9W4"
"Q8N9W4"
"Q8N9W4"
"Q9HBQ8"
"Q9UJY4"
"Q5JUK9"
"Q5JUK9"
"Q7Z2X7"
"Q92820"
"Q92820"
"Q92820"
"P19440"
"P19440"
"P36269"
"P36269"
"Q6P531"
"Q6P531"
"Q14390"
"Q14390"
"Q02643"
"Q02643"
"Q02643"
"Q9UBU3"
"Q9UBU3"
"P10912"
"P10912"
"Q9H7M9"
"Q7Z5L2"
"Q7Z5L2"
"Q7Z5L2"
"Q7Z5L2"
"Q7Z5L2"
"Q7Z5L2"
"Q9UG22"
"Q9UG22"
"Q9UG22"
"Q9NUV9"
"Q6P9H5"
"Q6P9H5"
"Q6P9H5"
"Q8NHV1"
"Q9NXP7"
"Q8TF65"
"Q8TF65"
"P48546"
"P09681"
"P09681"
"Q14161"
"Q86XP6"
"Q7Z4J2"
"Q7Z4J2"
"Q68CQ7"
"Q9H1C3"
"Q8NCI6"
"O94923"
"O94923"
"Q8IVS8"
"Q8IVS8"
"Q8IVS8"
"Q6ZMI3"
"Q6ZMI3"
"Q6ZMI3"
"Q53GS7"
"Q04446"
"Q04446"
"Q04446"
"P08151"
"P08151"
"P08151"
"P10070"
"P10070"
"P10071"
"P10071"
"P10071"
"P10071"
"P10075"
"P48060"
"Q8NBF1"
"Q8NBF1"
"Q8NBF1"
"Q9BZE0"
"Q8NEA6"
"Q92990"
"P43220"
"P43220"
"P43220"
"P43220"
"P43220"
"O95838"
"O95838"
"P02724"
"P02724"
"P06028"
"P06028"
"P04921"
"P15421"
"P57057"
"O76003"
"O76003"
"Q86SX6"
"P47871"
"P47871"
"Q9UI32"
"Q8NCW6"
"Q8NCW6"
"Q8IUC8"
"Q96FL9"
"Q8N428"
"Q8N428"
"Q8N3T1"
"Q8N3T1"
"Q8N3T1"
"Q8N3T1"
"Q8N3T1"
"Q7Z4T8"
"P14314"
"P14314"
"Q6IB77"
"Q6IB77"
"P34896"
"O15488"
"O15488"
"O15488"
"O15488"
"Q8WU03"
"Q49A26"
"Q9P107"
"Q96IJ6"
"Q9Y5P6"
"Q9Y5P6"
"P36959"
"Q9P2T1"
"P30679"
"P19087"
"Q9BYB4"
"Q9BYB4"
"Q9BYB4"
"Q9BVP2"
"Q9BVP2"
"P22749"
"O15228"
"Q3T906"
"Q3T906"
"Q5T6J7"
"Q9H2G9"
"Q9H2G9"
"Q92805"
"Q92805"
"Q92805"
"Q08379"
"Q08378"
"Q08378"
"Q08378"
"Q13439"
"Q13439"
"Q13439"
"Q8TBA6"
"Q8TBA6"
"Q14789"
"Q14789"
"Q14789"
"Q14789"
"Q14789"
"Q8NBJ4"
"P01148"
"O43555"
"Q3T8J9"
"Q3T8J9"
"Q3T8J9"
"Q3T8J9"
"Q5T7V8"
"Q9BQQ3"
"Q9H8Y8"
"O14653"
"Q9NPR9"
"Q5T601"
"Q8IZF7"
"Q8IZF7"
"Q8IZF6"
"Q8IZF6"
"Q8IZF6"
"Q8IZF6"
"Q8IZF6"
"Q8IZF5"
"Q8IZF3"
"Q8IZF2"
"Q8IZF2"
"Q8IZF2"
"Q86SQ6"
"Q86SQ6"
"Q8IWK6"
"Q8IWK6"
"Q86SQ4"
"Q86SQ4"
"Q96K78"
"Q96K78"
"Q6QNK2"
"Q6QNK2"
"Q8IZ08"
"Q8IZ08"
"Q7Z601"
"Q8TDV2"
"Q8TDV0"
"Q8TDV0"
"Q8TDV0"
"Q8TDT2"
"Q6NV75"
"Q8NFN8"
"Q5T848"
"Q5T848"
"Q16538"
"O14626"
"Q9BXC1"
"Q6PRD1"
"Q6PRD1"
"Q6PRD1"
"Q6PRD1"
"O15218"
"Q99795"
"Q99795"
"Q9HCL2"
"Q9HCL2"
"Q9HCL2"
"Q9HC44"
"P35052"
"O75487"
"O75487"
"Q9NZD1"
"P78333"
"Q5T6X5"
"Q5T6X5"
"Q5T6X5"
"Q9Y625"
"Q9NPB8"
"Q8N335"
"P21695"
"P43304"
"P43304"
"Q99527"
"Q9H9Y4"
"Q9H9Y4"
"Q14956"
"Q14956"
"Q14956"
"P49685"
"P49685"
"Q15760"
"P46091"
"Q99678"
"Q99678"
"Q99678"
"O00270"
"O75388"
"Q9HC97"
"Q9HC97"
"Q9HC97"
"Q9HC97"
"Q9HC97"
"Q9HC97"
"O43194"
"O43194"
"P46089"
"Q9Y5Y4"
"Q9Y5Y3"
"P46093"
"Q9Y2T6"
"Q9Y2T6"
"Q9Y653"
"Q9Y653"
"Q9Y653"
"Q9BZJ7"
"Q9BZJ6"
"Q8IZP9"
"Q8IZP9"
"O95800"
"O95800"
"Q96P69"
"Q96P69"
"Q96P69"
"Q9NYM4"
"Q9BY21"
"Q86Y34"
"Q8WXG9"
"Q8WXG9"
"Q8WXG9"
"Q8WXG9"
"Q8WXG9"
"Q8WXG9"
"Q8WXG9"
"Q8WXG9"
"Q8WXG9"
"Q8WXG9"
"Q8WXG9"
"Q8WXG9"
"Q8WXG9"
"Q8WXG9"
"Q8WXG9"
"Q8WXG9"
"Q8WXG9"
"Q8WXG9"
"Q8WXG9"
"Q13227"
"Q9BRR8"
"Q9BRR8"
"Q9BRR8"
"Q9BRR8"
"Q9BRR8"
"Q9BRR8"
"Q96I76"
"Q9UKJ3"
"Q9H3H5"
"Q9HCN6"
"Q9HCN6"
"Q9HCN6"
"Q9HCN6"
"Q9HCN6"
"Q9HCN6"
"P07203"
"P18283"
"P36969"
"O75715"
"P59796"
"P59796"
"P59796"
"P59796"
"P59796"
"Q8TED1"
"P12544"
"P10144"
"P10144"
"P10144"
"P20718"
"P28676"
"Q13322"
"Q14449"
"A6NFK2"
"A4D2P6"
"Q4ZG55"
"Q4ZG55"
"Q4ZG55"
"Q4ZG55"
"Q4ZG55"
"Q4ZG55"
"Q4ZG55"
"Q4ZG55"
"Q9NZI5"
"Q9NZI5"
"Q6ISB3"
"Q8TE85"
"Q8TE85"
"Q9ULK0"
"O43424"
"O43424"
"O43424"
"P39086"
"P39086"
"Q13002"
"Q13002"
"Q13003"
"Q16099"
"Q16099"
"Q7Z2K8"
"Q7Z2K8"
"O60269"
"O60269"
"O60269"
"O60269"
"O60269"
"O60269"
"O60269"
"O60269"
"O60269"
"O60269"
"O60269"
"O60269"
"O60269"
"Q6ZVF9"
"Q6ZVF9"
"Q6ZVF9"
"Q6ZVF9"
"Q6ZVF9"
"Q6ZVF9"
"Q9Y3R0"
"P32298"
"P32298"
"P32298"
"P32298"
"P32298"
"Q8WTQ7"
"Q8WTQ7"
"Q8WTQ7"
"Q13255"
"O15303"
"O15303"
"O15303"
"O15303"
"O15303"
"Q14831"
"P28799"
"Q7LDG7"
"Q8IV61"
"Q8TDF6"
"Q8TDF6"
"P38646"
"P38646"
"P07492"
"Q9BQ67"
"O15499"
"Q9NZM4"
"Q9NZM5"
"Q9NZM5"
"Q96QA5"
"Q96QA5"
"Q96QA5"
"Q96QA5"
"Q8TAX9"
"Q8TAX9"
"Q8TAX9"
"Q8TAX9"
"Q9BYG8"
"Q9BYG8"
"Q9BYG8"
"Q2KHT4"
"P00390"
"P00390"
"P08263"
"P09210"
"P09210"
"P09210"
"P09210"
"Q16772"
"Q16772"
"Q03013"
"Q03013"
"P78417"
"P78417"
"P78417"
"P78417"
"Q9H4Y5"
"P09211"
"P09211"
"P30711"
"P30711"
"P30711"
"Q9UHL9"
"Q4AE62"
"Q8N6N6"
"Q969Y2"
"Q969Y2"
"Q9H4K7"
"Q9H4K7"
"Q8N3Z3"
"A4D1E9"
"A4D1E9"
"A4D1E9"
"A4D1E9"
"O95528"
"O95528"
"O95528"
"O95528"
"Q9BYW1"
"Q9BYW1"
"Q9BYW1"
"Q9BYW1"
"Q8TDB8"
"P11168"
"P11168"
"P14672"
"Q9UGQ3"
"Q6PXP3"
"Q6PXP3"
"Q9NRM0"
"Q9NRM0"
"Q9NRM0"
"Q9NRM0"
"Q9NYZ3"
"Q9NYZ3"
"Q9NYZ3"
"Q9NYZ3"
"Q9NYZ3"
"Q9NYZ3"
"Q9NYZ3"
"Q9NYZ3"
"Q9H1H1"
"O95843"
"O95843"
"O95843"
"O95843"
"Q02747"
"Q16661"
"P25092"
"Q02846"
"Q02846"
"P51841"
"P51841"
"P51841"
"P51841"
"P51841"
"P51841"
"P51841"
"Q8N442"
"Q96GX5"
"P13807"
"P54840"
"P54840"
"Q9H116"
"Q9H116"
"Q9H116"
"Q9H116"
"Q9H116"
"Q02539"
"Q02539"
"Q02539"
"P16403"
"P16403"
"P16403"
"P10412"
"Q53T59"
"Q53T59"
"Q53T59"
"Q53T59"
"Q75WM6"
"Q8IZA3"
"P22492"
"P22492"
"P22492"
"P62807"
"Q99880"
"P0C1H6"
"Q7Z2G1"
"Q7Z2G1"
"Q8IZP7"
"Q14520"
"B0YJ81"
"B0YJ81"
"Q9P035"
"O43593"
"Q9NYQ3"
"P54257"
"P54257"
"P54257"
"P54257"
"P54257"
"P54257"
"P54257"
"P54257"
"P54257"
"P54257"
"Q92839"
"O00219"
"Q8TF76"
"Q8TF76"
"Q8TF76"
"Q8TF76"
"Q8TF76"
"Q8TF76"
"Q8TF76"
"Q9NVX0"
"Q68CZ6"
"Q7Z4H7"
"Q7Z4H7"
"Q9BT25"
"Q8TDQ0"
"Q96EW2"
"P02042"
"Q9Y450"
"Q9BXC0"
"Q9BXC0"
"Q8TDS4"
"Q8TDS4"
"P49019"
"P49019"
"Q16836"
"P51610"
"P08631"
"P14317"
"P14317"
"Q9P1Z3"
"Q6MZN7"
"Q6MZN7"
"Q6MZN7"
"Q6MZN7"
"Q969S8"
"O15379"
"Q9UQL6"
"Q8IV16"
"P51858"
"Q5TGJ6"
"Q08623"
"Q08623"
"Q9H0R4"
"Q9BSH5"
"Q7Z353"
"Q7Z353"
"P42858"
"P42858"
"P42858"
"P42858"
"P42858"
"P42858"
"P42858"
"P42858"
"P42858"
"P42858"
"Q9H583"
"Q9H583"
"Q9H583"
"Q9H583"
"Q9H583"
"Q9H583"
"Q9H583"
"Q9H583"
"Q9H583"
"Q9H583"
"Q86Y56"
"Q86Y56"
"Q86Y56"
"Q6AI08"
"Q6AI08"
"Q68CQ1"
"Q68CQ1"
"Q68CQ1"
"Q68CQ1"
"Q68CQ1"
"Q68CQ1"
"Q68CQ1"
"Q68CQ1"
"Q68CQ1"
"A8MVW5"
"Q14CZ8"
"Q9ULT8"
"Q5U5R9"
"Q9ULI3"
"Q9ULI3"
"Q9ULI3"
"Q9ULI3"
"Q8N3C0"
"Q8N3C0"
"Q8N3C0"
"Q8N3C0"
"Q8N3C0"
"Q8N3C0"
"Q8TDG4"
"Q8TDG4"
"Q8TDG4"
"A6NFD8"
"P42694"
"P42694"
"P10746"
"P36551"
"P36551"
"P22830"
"Q9Y5R4"
"Q9Y5R4"
"Q9Y5N5"
"Q9Y5N5"
"P02790"
"Q5T8I9"
"P05546"
"P05546"
"Q9BQS7"
"Q6WQI6"
"Q15034"
"Q9UII4"
"Q8IVU3"
"Q8IVU3"
"Q8IVU3"
"Q8IVU3"
"Q15011"
"Q9BSE4"
"Q96HZ4"
"Q9UBX0"
"P07686"
"Q8WVB3"
"Q9NQ87"
"A2PYH4"
"A2PYH4"
"A2PYH4"
"Q93099"
"Q04756"
"Q04756"
"Q04756"
"Q04756"
"Q04756"
"P26927"
"P14210"
"P14210"
"O14964"
"O14964"
"Q9HCP6"
"Q5VTY9"
"Q5VTY9"
"Q9UM44"
"Q9UM44"
"Q9UM44"
"Q6NVY1"
"Q16665"
"Q16665"
"Q9NWT6"
"Q9Y2N7"
"Q9Y2N7"
"Q9P298"
"Q9P298"
"Q9BQA5"
"Q9BQA5"
"P46597"
"O75146"
"O75146"
"O75146"
"O00291"
"Q86Z02"
"Q9H422"
"Q9H422"
"Q96JK4"
"Q6UWX4"
"Q6UWX4"
"Q6UWX4"
"Q6UWX4"
"Q9BW71"
"Q8NCD3"
"Q8NCD3"
"Q8NCD3"
"Q8NCD3"
"Q8NCD3"
"Q8NCD3"
"Q8NCD3"
"Q8NCD3"
"Q8NCD3"
"Q2TB90"
"Q2TB90"
"Q2TB90"
"Q2TB90"
"Q2TB90"
"P10072"
"P10072"
"P10072"
"P13747"
"P13747"
"P30511"
"P30511"
"Q14527"
"Q14527"
"Q14774"
"Q14774"
"Q14774"
"Q96RW7"
"Q96RW7"
"Q96RW7"
"Q96RW7"
"Q96RW7"
"Q96RW7"
"Q96RW7"
"Q96RW7"
"Q9UGU5"
"Q92619"
"Q92619"
"Q92619"
"Q92619"
"O75330"
"O75330"
"O75330"
"O75330"
"O75330"
"O75330"
"O75330"
"O75330"
"P09601"
"Q95460"
"P20823"
"P20823"
"P20823"
"P41235"
"Q14541"
"O60812"
"O75526"
"P31942"
"Q9NSB8"
"Q9NSC5"
"Q8IX15"
"Q96ED9"
"Q96ED9"
"Q9P2W1"
"Q86X24"
"Q8N7B1"
"Q8N7B1"
"Q86YZ3"
"Q86YZ3"
"Q86YZ3"
"Q86YZ3"
"Q86YZ3"
"Q86YZ3"
"Q86YZ3"
"Q86YZ3"
"Q86YZ3"
"Q8IWW8"
"Q6MZM0"
"Q9NWW0"
"P10915"
"P32754"
"P32754"
"Q92902"
"Q92902"
"Q92902"
"Q969F9"
"Q9NQG7"
"Q9NQG7"
"Q9NQG7"
"Q9NQG7"
"Q9NQG7"
"Q9UPZ3"
"Q8WWQ2"
"Q8WWQ2"
"P00739"
"P00739"
"P00739"
"P00739"
"P00738"
"P04196"
"P04196"
"P04196"
"P04196"
"P04196"
"P04196"
"P04196"
"P35367"
"Q9H3N8"
"Q9H3N8"
"Q96KN8"
"Q96KN8"
"Q96KN8"
"Q96KN8"
"Q96MM6"
"O14792"
"O95757"
"O95757"
"Q8IWL3"
"Q8IWL3"
"Q3SXM5"
"Q4G112"
"P08107"
"P17066"
"P17066"
"P17066"
"P17066"
"P17066"
"P17066"
"P17066"
"P17066"
"P17066"
"P17066"
"P17066"
"P17066"
"P17066"
"Q12988"
"Q9BQS6"
"Q9BUP3"
"Q99081"
"Q9P2D3"
"Q8NDA8"
"A6NES4"
"A6NES4"
"A6NES4"
"A6NES4"
"A6NES4"
"A6NES4"
"A6NES4"
"A6NES4"
"A6NES4"
"A6NES4"
"A6NES4"
"A6NES4"
"A6NES4"
"A6NES4"
"A6NES4"
"A6NES4"
"Q7Z745"
"Q7Z745"
"Q7Z745"
"Q7Z745"
"Q7Z745"
"Q7Z745"
"Q7Z745"
"Q7Z745"
"Q7Z745"
"Q7Z745"
"O43719"
"O43719"
"P57058"
"O60921"
"P42357"
"Q96NU7"
"Q96NU7"
"Q96N76"
"Q96N76"
"Q96N76"
"P49639"
"Q00056"
"P31268"
"P14653"
"P14653"
"P14653"
"P14651"
"P09629"
"O43248"
"P09017"
"P09017"
"P52789"
"P52789"
"P52789"
"P52790"
"Q12891"
"Q12891"
"O43820"
"P38567"
"Q4G0P3"
"Q4G0P3"
"Q4G0P3"
"Q4G0P3"
"Q4G0P3"
"Q4G0P3"
"Q4G0P3"
"P07099"
"P07099"
"P34913"
"P34913"
"P34913"
"P34913"
"Q96M11"
"Q13651"
"Q13651"
"Q13651"
"Q13651"
"Q13651"
"Q14626"
"Q14626"
"P42701"
"P42701"
"P42701"
"P42701"
"P42701"
"P42701"
"Q14627"
"Q13261"
"Q6ZVW7"
"Q6ZVW7"
"Q96F46"
"Q96F46"
"Q9NRM6"
"Q9NRM6"
"Q9NRM6"
"Q9NRM6"
"Q9NRM6"
"Q9NRM6"
"Q9NRM6"
"Q8NAC3"
"Q8NFM7"
"Q8NFM7"
"Q8NFR9"
"Q8NFR9"
"Q8NFR9"
"O95998"
"O95256"
"Q9H9L3"
"Q9UHF4"
"Q9UHF4"
"Q8N6P7"
"Q8N6P7"
"Q8N6P7"
"Q8N6P7"
"Q8N6P7"
"Q8N6P7"
"Q969J5"
"Q969J5"
"P14902"
"Q9UBH0"
"Q14642"
"P32019"
"P32019"
"P10997"
"P08833"
"P08833"
"P17936"
"P17936"
"P24593"
"P24592"
"Q16270"
"Q9P2D0"
"P05155"
"P05155"
"P20810"
"P20810"
"P20810"
"P05362"
"P05362"
"P05362"
"P05362"
"P05362"
"P13598"
"P32942"
"P32942"
"P32942"
"P32942"
"Q9UMF0"
"Q9UMF0"
"Q9UPZ9"
"O75144"
"Q14197"
"Q14197"
"Q14197"
"P41134"
"Q02535"
"Q02535"
"P98153"
"O43837"
"O75874"
"O14645"
"P35475"
"P35475"
"P35475"
"P35475"
"Q9BTL4"
"Q5VY09"
"Q5VY09"
"Q5VY09"
"Q5VY09"
"P46695"
"Q96RY7"
"Q96RY7"
"Q96RY7"
"Q96RY7"
"Q96RY7"
"Q96RY7"
"Q96RY7"
"Q96RY7"
"Q96RY7"
"Q16666"
"Q16666"
"Q16666"
"Q16666"
"Q16666"
"Q9UG01"
"P20042"
"P41091"
"P46199"
"P46199"
"O60841"
"O60841"
"Q9H2K0"
"Q53G44"
"Q53G44"
"Q53G44"
"Q53G44"
"Q53G44"
"Q53G44"
"Q53G44"
"Q04637"
"Q04637"
"Q04637"
"Q04637"
"Q04637"
"P78344"
"O43432"
"O43432"
"O43432"
"P40305"
"Q8TCB0"
"Q9BYX4"
"Q9BYX4"
"P09913"
"P09913"
"P09913"
"Q01629"
"Q01629"
"Q01629"
"Q01628"
"A6NNB3"
"P01566"
"P01571"
"P01568"
"P01562"
"P01562"
"P01563"
"P32881"
"Q86WN2"
"Q12894"
"Q5T764"
"Q9NQC8"
"Q96LB3"
"Q96LB3"
"Q96LB3"
"Q96LB3"
"Q96LB3"
"Q96LB3"
"Q9P2H3"
"Q13099"
"Q13099"
"P27352"
"Q6U949"
"Q6U949"
"Q6U949"
"P78318"
"Q8TDY8"
"Q8TDY8"
"Q8TDY8"
"Q8TDY8"
"Q8TDY8"
"P08069"
"P05019"
"P05019"
"Q6UXB1"
"Q6B9Z1"
"Q6B9Z1"
"Q86VF2"
"Q9H665"
"P15814"
"Q6WRI0"
"Q6WRI0"
"Q6WRI0"
"Q6WRI0"
"Q6WRI0"
"Q6WRI0"
"Q6WRI0"
"Q6WRI0"
"Q6WRI0"
"Q5DX21"
"Q5DX21"
"Q5DX21"
"Q96ID5"
"Q96ID5"
"Q8N9C0"
"Q8N9C0"
"Q8N9C0"
"Q8N9C0"
"Q8N9C0"
"Q8N9C0"
"Q8N9C0"
"Q93033"
"Q93033"
"Q93033"
"Q93033"
"Q93033"
"Q93033"
"Q93033"
"Q93033"
"O75054"
"O75054"
"Q9NSI5"
"Q9NSI5"
"Q9NSI5"
"Q9NSI5"
"Q6NXR0"
"Q15653"
"Q8NI38"
"O00221"
"O00221"
"O15111"
"O15111"
"O14920"
"Q14164"
"Q14164"
"Q14164"
"Q14164"
"Q14164"
"Q14164"
"Q9UKS7"
"P20809"
"P20809"
"P29460"
"Q14005"
"Q14005"
"Q14005"
"Q14005"
"Q14005"
"Q14005"
"Q9P0M4"
"Q96PD4"
"Q96PD4"
"Q96PD4"
"Q13478"
"Q9UHD0"
"Q9NPH3"
"P01583"
"P01583"
"Q8WWZ1"
"Q8WWZ1"
"P14778"
"P14778"
"P27930"
"Q9NYY1"
"Q9HBE5"
"Q9GZX6"
"Q5VWK5"
"Q5VWK5"
"Q5VWK5"
"Q13007"
"Q13007"
"Q8NEV9"
"Q8NEV9"
"Q14213"
"Q8IZJ0"
"Q8IU54"
"P14784"
"P14784"
"P14784"
"P31785"
"Q8NI17"
"Q8NI17"
"O95760"
"Q6ZMJ4"
"Q6ZMJ4"
"Q9UHA7"
"Q9UHA7"
"Q9UHA7"
"Q9NZH7"
"Q9NZH8"
"Q9NZH6"
"Q9NZH6"
"Q9NZH6"
"Q9NZH6"
"Q9NZH6"
"Q9NZH6"
"Q9NZH6"
"Q9NZH6"
"P26951"
"P26951"
"P26951"
"P26951"
"P32927"
"P32927"
"P32927"
"P08700"
"P08700"
"P24394"
"P24394"
"P24394"
"P24394"
"P24394"
"P24394"
"P24394"
"P24394"
"P24394"
"P05112"
"Q01344"
"Q01344"
"P08887"
"P08887"
"P40189"
"P40189"
"P40189"
"P40189"
"P40189"
"P05231"
"P16871"
"P16871"
"P16871"
"Q01113"
"Q01113"
"P15248"
"Q71H61"
"Q12906"
"Q8N9Z9"
"Q8N9Z9"
"Q8N9Z9"
"Q8N9Z9"
"Q8N9Z9"
"Q9H0C8"
"Q01638"
"Q01638"
"Q01638"
"Q01638"
"Q01638"
"Q01638"
"Q9HB29"
"Q9HB29"
"Q9HB29"
"A1L0T0"
"P52294"
"Q16891"
"Q8IUH8"
"Q8IUH8"
"Q8IUH8"
"Q8IUH8"
"Q8IUH8"
"Q8IUH8"
"Q8IUH8"
"Q8IUH8"
"P29218"
"O14732"
"Q9P2X3"
"Q9P2X3"
"Q17R60"
"Q17R60"
"Q17R60"
"Q17R60"
"Q17R60"
"Q17R60"
"Q9BZV3"
"Q9BZV3"
"P80217"
"Q53TQ3"
"Q8NI35"
"Q8NI35"
"Q8NI35"
"Q8NI35"
"Q8NI35"
"Q8NI35"
"Q8NI35"
"P17181"
"P17181"
"P17181"
"P48551"
"Q9NQS7"
"Q9NQS7"
"Q9NQS7"
"Q9NQS7"
"Q9NQS7"
"Q27J81"
"Q27J81"
"P15260"
"P15260"
"P15260"
"P38484"
"P38484"
"P38484"
"P05111"
"P55103"
"O95050"
"O95050"
"O95050"
"O95050"
"O95050"
"O95050"
"Q9ULG1"
"Q9ULG1"
"Q96PE3"
"Q9NRR6"
"P49441"
"Q1MX18"
"Q9Y5Q6"
"Q9Y581"
"P14616"
"P14616"
"Q96CB8"
"Q9H0H0"
"P07476"
"P07476"
"P07476"
"P07476"
"P07476"
"P07476"
"Q92813"
"P27987"
"P27987"
"P27987"
"Q96PC2"
"Q96PC2"
"Q96PC2"
"Q96PC2"
"Q6GPH6"
"Q6GPH6"
"Q3MIP1"
"Q8NFU5"
"Q9UI26"
"Q8TEX9"
"Q8TEX9"
"O15397"
"Q9H8X2"
"Q9H8X2"
"Q9Y573"
"P05154"
"P05154"
"P05154"
"P05154"
"P05154"
"Q9H2U2"
"Q86XH1"
"Q86XH1"
"Q86XH1"
"Q15051"
"Q15051"
"Q15051"
"Q15051"
"Q4KMZ1"
"Q4KMZ1"
"Q6IPM2"
"Q6IPM2"
"Q6IPM2"
"Q6IPM2"
"Q6IPM2"
"Q6IPM2"
"Q8N6M8"
"Q9H095"
"Q8N0W5"
"Q6DN90"
"Q6DN90"
"Q9UPP2"
"Q13576"
"Q13576"
"Q13576"
"Q13576"
"Q13576"
"Q13576"
"Q13576"
"Q13576"
"Q13576"
"Q86VI3"
"Q86VI3"
"Q86VI3"
"Q86VI3"
"Q8NA54"
"Q8NA54"
"Q8NA54"
"P51617"
"P51617"
"P51617"
"P51617"
"O43187"
"O43187"
"O43187"
"O43187"
"O43187"
"O43187"
"O43187"
"Q9Y616"
"Q9Y616"
"Q9Y616"
"Q9NWZ3"
"P48200"
"P48200"
"Q14653"
"Q14653"
"Q92985"
"Q92985"
"P78508"
"P78508"
"Q14654"
"Q14500"
"Q14500"
"Q14500"
"Q14500"
"Q14500"
"Q14500"
"Q14500"
"Q14500"
"O60928"
"Q9UNX9"
"Q99712"
"Q9NPI9"
"Q15842"
"P35568"
"P35568"
"Q9Y4H2"
"O14654"
"O14654"
"O14654"
"P78415"
"P78413"
"Q9H1K1"
"P05161"
"P00995"
"O60575"
"Q9NQ38"
"Q9NQ38"
"Q9NQ38"
"Q9NQ38"
"Q9NQ38"
"Q9NQ38"
"Q9NQ38"
"Q9NQ38"
"Q9NQ38"
"Q9NQ38"
"Q9NQ38"
"Q9NQ38"
"Q9NQ38"
"Q6UWN8"
"P0C7L1"
"Q6UXK2"
"B1AKI9"
"Q6H9L7"
"Q6H9L7"
"Q2M1V0"
"Q2M1V0"
"Q2M1V0"
"Q2M1V0"
"O75578"
"O75578"
"O75578"
"O75578"
"Q9UKX5"
"Q9UKX5"
"Q9UKX5"
"Q9UKX5"
"Q9UKX5"
"P08514"
"P17301"
"P17301"
"P17301"
"P26006"
"P13612"
"P13612"
"Q13683"
"Q13797"
"P38570"
"P38570"
"P38570"
"P38570"
"P38570"
"P20701"
"P20701"
"P20701"
"P20701"
"P11215"
"P11215"
"P11215"
"P06756"
"P20702"
"P20702"
"P20702"
"P20702"
"P05106"
"P16144"
"P18084"
"P18084"
"P18084"
"P26010"
"O95965"
"Q6UXX5"
"Q6UXX5"
"Q6UXX5"
"Q6UXX5"
"P19827"
"P19827"
"Q06033"
"Q06033"
"Q06033"
"Q06033"
"Q06033"
"Q06033"
"Q14624"
"Q14624"
"Q14624"
"Q14624"
"Q86UX2"
"Q86UX2"
"Q86UX2"
"Q86UX2"
"Q86UX2"
"Q86UX2"
"Q86UX2"
"Q08881"
"Q8WWA0"
"Q8WWU7"
"Q8WWU7"
"O43736"
"O43736"
"Q9NQX7"
"Q14643"
"Q14643"
"Q14571"
"Q14571"
"Q14571"
"Q14573"
"Q14573"
"Q9NZM3"
"Q9NZM3"
"Q9NZM3"
"Q9NZM3"
"Q96ST2"
"Q96ST2"
"Q6PHW0"
"Q1ZYL8"
"Q1ZYL8"
"Q6IE81"
"Q9NQC1"
"P78504"
"Q9Y219"
"Q9Y219"
"O60674"
"O60674"
"P57087"
"Q86YT9"
"Q86YT9"
"Q86YT9"
"Q8WYK2"
"Q15652"
"Q15652"
"Q15652"
"Q15652"
"Q15652"
"Q9UQF2"
"Q9UQF2"
"Q9UPT6"
"O60271"
"Q96AA8"
"Q5VZ66"
"Q9H9V9"
"Q9H9V9"
"Q9H9V9"
"P0C870"
"Q8N9B5"
"Q8N9B5"
"Q8N9B5"
"Q15040"
"Q9BR39"
"Q96MG2"
"Q96MG2"
"O76095"
"Q8N766"
"Q8N766"
"Q8N766"
"Q14667"
"Q14667"
"Q5VV43"
"Q5VV43"
"Q5VV43"
"Q5VV43"
"Q5VV43"
"Q6ZU52"
"Q6ZU52"
"O60268"
"O60303"
"O60303"
"O60303"
"O60303"
"O60303"
"A3KMH1"
"A3KMH1"
"A3KMH1"
"A3KMH1"
"O75153"
"A2RU30"
"O94854"
"O94854"
"O94854"
"Q8IV33"
"O94964"
"Q9Y2F5"
"Q9Y2F5"
"Q9Y2F5"
"Q9Y2F5"
"Q9Y2F5"
"Q9Y2F5"
"Q9UPX6"
"Q9UPX6"
"Q9UPP5"
"Q9UPP5"
"Q9UPP5"
"Q9UPP5"
"Q9UPP5"
"Q2LD37"
"Q2LD37"
"Q2LD37"
"Q2LD37"
"Q6NSJ0"
"Q6NSJ0"
"Q6NSJ0"
"Q6NSJ0"
"Q8WUJ3"
"Q9ULL0"
"Q9ULL0"
"Q9ULL0"
"Q9ULL0"
"Q9ULL0"
"Q9ULL0"
"Q6ZU35"
"Q6ZU35"
"Q6ZU35"
"Q9ULI1"
"Q7Z3B3"
"Q7Z3B3"
"Q7Z3B3"
"Q9P2N6"
"Q6UXG2"
"Q6UXG2"
"Q6UXG2"
"Q86T90"
"A8MWY0"
"A8MWY0"
"Q9P2H0"
"Q9P2H0"
"Q9P2H0"
"Q9P2H0"
"Q9P2H0"
"Q9P2H0"
"Q9P2H0"
"Q8NCU4"
"Q8NCU4"
"Q9P2B7"
"Q9P272"
"Q9P272"
"Q9P272"
"Q9P272"
"Q9P272"
"Q9P272"
"Q9P266"
"Q9P266"
"Q9P242"
"Q9P206"
"Q9P206"
"Q9P206"
"Q2YD98"
"Q2YD98"
"Q9HCM3"
"Q9HCM3"
"Q9HCM3"
"Q9HCI6"
"Q9HCI6"
"Q6P9B6"
"Q6P9B6"
"Q6P9B6"
"Q6P9B6"
"Q6P9B6"
"Q6P9B6"
"Q6P9B6"
"Q5VZ46"
"Q5VZ46"
"Q5VZ46"
"Q5VZ46"
"Q5VZ46"
"Q9H0B3"
"Q9H0B3"
"Q9H0B3"
"Q9H0B3"
"Q9H0B3"
"Q9H0B3"
"Q9H0B3"
"Q9H0B3"
"Q9H0B3"
"Q9H0B3"
"Q9H0B3"
"Q9H0B3"
"Q9H0B3"
"Q9C0D2"
"Q9C0D2"
"Q9C0D2"
"Q9C0D2"
"Q9C0D2"
"Q9C0D2"
"Q9C0D2"
"Q9C0C6"
"Q9C0B2"
"Q9C0B2"
"Q5JYT7"
"Q5JYT7"
"Q5JYT7"
"Q5JYT7"
"Q5VW36"
"Q5VW36"
"Q5VW36"
"Q5VW36"
"Q5VW36"
"Q5VW36"
"Q5VW36"
"Q5T5S1"
"Q5T5S1"
"Q5T5S1"
"Q5T5S1"
"Q5T5S1"
"P13645"
"Q99456"
"Q99456"
"P13646"
"P13646"
"P13646"
"P02533"
"P02533"
"P19012"
"P19012"
"P19012"
"P08727"
"Q9C075"
"Q2M2I5"
"Q2M2I5"
"Q2M2I5"
"Q2M2I5"
"Q2M2I5"
"Q2M2I5"
"Q2M2I5"
"Q7Z3Z0"
"Q7Z3Y9"
"Q7Z3Y8"
"Q7Z3Y8"
"Q7Z3Y8"
"Q7Z3Y8"
"Q7Z3Y8"
"Q7Z3Y7"
"Q7Z3Y7"
"Q7Z3Y7"
"Q6A163"
"Q6A163"
"Q6A163"
"Q6A162"
"Q6A162"
"Q6A162"
"Q6A162"
"Q6A162"
"Q6A162"
"Q6A162"
"Q6A162"
"Q6A162"
"Q15323"
"Q15323"
"Q14532"
"Q14532"
"Q14532"
"Q14532"
"Q14532"
"Q14532"
"Q14532"
"Q14532"
"Q68DE3"
"Q68DE3"
"Q68DE3"
"Q9H714"
"P35908"
"P35908"
"Q01546"
"Q01546"
"Q01546"
"Q7Z794"
"P04264"
"P04264"
"P12035"
"P12035"
"P13647"
"P13647"
"P13647"
"P13647"
"P02538"
"P04259"
"P04259"
"P04259"
"Q3SY84"
"Q3SY84"
"Q3SY84"
"Q3SY84"
"Q3SY84"
"Q14CN4"
"Q14CN4"
"Q14CN4"
"Q14CN4"
"Q14CN4"
"Q86Y46"
"Q86Y46"
"Q7RTS7"
"Q7RTS7"
"Q7RTS7"
"O95678"
"O95678"
"O95678"
"O95678"
"O95678"
"O95678"
"O95678"
"Q8N1N4"
"Q8N1N4"
"Q8N1N4"
"Q8N1N4"
"Q5XKE5"
"Q5XKE5"
"P08729"
"P08729"
"Q6KB66"
"Q8IZA0"
"P17858"
"P00568"
"P54819"
"Q9Y6K8"
"Q96M32"
"Q96M32"
"Q96MA6"
"Q96MA6"
"P23352"
"O60229"
"Q14678"
"Q14678"
"Q14678"
"Q14678"
"Q14678"
"Q14678"
"Q14678"
"Q14678"
"Q63ZY3"
"Q63ZY3"
"Q5T7N3"
"Q5T7N3"
"Q5T7N3"
"Q5T7N3"
"Q5T7N3"
"Q5T7N3"
"P22612"
"Q92831"
"Q92993"
"Q92794"
"Q8WYB5"
"Q8IYT4"
"Q96I82"
"Q96I82"
"Q96I82"
"Q674X7"
"Q674X7"
"O75600"
"Q96EK5"
"Q8NAB2"
"Q2TBA0"
"Q2TBA0"
"Q8NFY9"
"O60662"
"O60662"
"Q3ZCT8"
"Q8N752"
"Q8N752"
"Q8N752"
"Q16322"
"Q96NX5"
"Q16566"
"Q6PI47"
"Q6PI47"
"Q6PI47"
"Q6PI47"
"Q17RG1"
"Q7Z5Y7"
"Q9UJ90"
"Q9UJ90"
"Q16558"
"Q9NPA1"
"Q9NPA1"
"Q9NPA1"
"Q14721"
"Q14721"
"Q14721"
"Q14721"
"Q92953"
"Q03721"
"Q03721"
"Q03721"
"P15382"
"Q9Y6J6"
"Q9Y6J6"
"Q9Y6H6"
"Q8WWG9"
"Q8WWG9"
"Q8TDN1"
"Q8TDN1"
"Q8TDN1"
"Q8TDN1"
"Q8TDN1"
"Q8TDN1"
"Q12809"
"Q12809"
"Q12809"
"Q12809"
"Q12809"
"Q12809"
"Q12809"
"Q8NCM2"
"Q9H252"
"Q9H252"
"Q9NS40"
"Q96L42"
"Q96L42"
"Q9NYG8"
"Q9Y257"
"Q9Y257"
"Q9Y257"
"P57789"
"Q9HB14"
"Q9HB14"
"Q96T55"
"Q96T55"
"Q96T54"
"Q7Z418"
"Q7Z418"
"Q7Z418"
"P51787"
"O43526"
"O43525"
"P56696"
"Q96KK3"
"Q96KK3"
"Q9BQ31"
"Q8TDN2"
"Q6ZWJ8"
"Q6ZWJ8"
"Q6ZWJ8"
"P06732"
"P06732"
"P06732"
"Q9Y597"
"B2RXH2"
"B2RXH2"
"Q6UW63"
"Q9ULH0"
"Q9Y4C1"
"Q9Y4C1"
"Q7LBC6"
"Q7LBC6"
"O75164"
"Q9H3R0"
"Q9H3R0"
"Q9H3R0"
"Q9H3R0"
"Q9H3R0"
"Q9H3R0"
"Q6B0I6"
"Q6B0I6"
"Q6B0I6"
"P29375"
"O15550"
"O15550"
"O15054"
"Q6ZMT4"
"Q8N371"
"P23276"
"P23276"
"P23276"
"P23276"
"Q13976"
"P50053"
"O15037"
"O15037"
"Q9H1H9"
"Q9NQT8"
"Q96L93"
"Q96L93"
"Q96L93"
"Q96L93"
"Q8NI77"
"Q8NI77"
"Q8NI77"
"Q86Y91"
"O95235"
"Q96Q89"
"Q96Q89"
"Q96Q89"
"Q96Q89"
"Q96Q89"
"Q96Q89"
"Q96Q89"
"Q96Q89"
"Q96Q89"
"P43626"
"P43628"
"P43628"
"P43632"
"P43632"
"P43632"
"P43630"
"P46013"
"P46013"
"P46013"
"P46013"
"P46013"
"P46013"
"P46013"
"P46013"
"P46013"
"P46013"
"P46013"
"P46013"
"P46013"
"P46013"
"P46013"
"P46013"
"P46013"
"P46013"
"P46013"
"P46013"
"P46013"
"P46013"
"P46013"
"P46013"
"P46013"
"P46013"
"P46013"
"P46013"
"P46013"
"Q8IX03"
"Q8IX03"
"Q8IX03"
"P52732"
"Q15058"
"Q9NS87"
"Q9NS87"
"Q9NS87"
"Q9NS87"
"Q9P2E2"
"Q9P2E2"
"Q9P2E2"
"Q9P2E2"
"Q9P2E2"
"Q9P2E2"
"Q2TAC6"
"Q2TAC6"
"Q2TAC6"
"Q5T7B8"
"Q5T7B8"
"Q5T7B8"
"Q5T7B8"
"Q5T7B8"
"Q5T7B8"
"Q9UIL4"
"Q9UIL4"
"Q9UIL4"
"Q86VH2"
"Q86VH2"
"Q8N4N8"
"Q8N4N8"
"Q8N4N8"
"Q8N4N8"
"Q8N4N8"
"Q99661"
"O95239"
"O95239"
"Q2VIQ3"
"Q2VIQ3"
"Q2VIQ3"
"Q2VIQ3"
"Q6ZMV9"
"Q6ZMV9"
"Q2M1P5"
"Q2M1P5"
"Q2M1P5"
"Q9HAQ2"
"Q9HAQ2"
"Q96AC6"
"Q03426"
"Q96J84"
"Q6UWL6"
"Q6UWL6"
"Q6UWL6"
"Q6UWL6"
"Q15726"
"Q15726"
"Q15726"
"P10721"
"P10721"
"Q2M2Z5"
"Q2M2Z5"
"Q8N5S9"
"Q96RR4"
"Q96RR4"
"Q96RR4"
"Q9H0B6"
"Q9NSK0"
"Q6PID8"
"Q5VTJ3"
"Q5VTJ3"
"Q5VTJ3"
"Q5VTJ3"
"Q5VTJ3"
"Q5VTJ3"
"Q5VTJ3"
"Q5VTJ3"
"Q8TBB5"
"Q8TBB5"
"Q8TBB5"
"Q8TBB5"
"Q8NEP7"
"Q8NEP7"
"Q8NEP7"
"Q13118"
"O14901"
"Q8TD94"
"Q13351"
"Q13351"
"Q9NXS3"
"Q9H511"
"Q9H511"
"A6NCF5"
"A6NCF5"
"A6NCF5"
"A6NCF5"
"Q2WGJ6"
"Q2WGJ6"
"Q2WGJ6"
"Q2WGJ6"
"Q2WGJ6"
"Q96PQ7"
"Q96PQ7"
"Q8WZ60"
"O43240"
"O43240"
"Q9UBX7"
"Q9UBX7"
"Q9UBX7"
"Q9UKR3"
"Q9P0G3"
"Q9P0G3"
"Q9P0G3"
"Q9H2R5"
"P06870"
"P06870"
"P06870"
"P20151"
"P20151"
"P07288"
"P07288"
"Q9Y5K2"
"Q9Y5K2"
"Q9Y337"
"Q92876"
"O60259"
"P03952"
"P03952"
"P03952"
"P03952"
"P03952"
"P03952"
"P03952"
"Q86Z14"
"Q86Z14"
"Q86Z14"
"Q86Z14"
"Q9UEF7"
"Q12918"
"Q13241"
"Q9NZS2"
"A4D1S0"
"A4D1S0"
"P01042"
"P01042"
"P01042"
"P01042"
"P01042"
"P46019"
"P46019"
"Q93100"
"Q93100"
"P17252"
"P05771"
"O94806"
"O94806"
"Q05655"
"Q05655"
"Q02156"
"Q02156"
"P24723"
"Q04759"
"Q05513"
"Q5T749"
"Q5T749"
"Q5T749"
"Q5T749"
"Q5T749"
"P60331"
"P60331"
"P60368"
"P60368"
"P60368"
"P60368"
"P60369"
"P60369"
"P60372"
"P60372"
"P60370"
"P60370"
"P60370"
"P60370"
"P60371"
"P60371"
"P60409"
"P60409"
"P60409"
"P60410"
"P60411"
"P60411"
"P60014"
"P60014"
"P60014"
"P60014"
"P60014"
"P60014"
"P60412"
"P60413"
"P60413"
"Q8IUC1"
"P59991"
"P59991"
"P59991"
"P59991"
"P59991"
"P60328"
"Q52LG2"
"Q52LG2"
"Q3LI77"
"Q3LI77"
"Q3LI76"
"Q3LHN2"
"Q3LHN2"
"Q3LI73"
"Q3LI54"
"Q3MIV0"
"Q3MIV0"
"Q3LHN0"
"Q6PEX3"
"Q6PEX3"
"Q3LI81"
"Q9BYR7"
"Q9BYR7"
"Q9BYR7"
"Q9BYQ7"
"Q9BYQ7"
"Q9BYQ7"
"Q9BYR4"
"Q9BYR4"
"Q9BYR3"
"Q9BYR3"
"Q9BYR3"
"Q9BYR2"
"Q9BYR2"
"Q9BYR2"
"Q6L8G9"
"P26371"
"P26371"
"Q3LI67"
"Q3LI67"
"A5PL33"
"Q6ZNG9"
"Q8NCW0"
"Q8N9T8"
"Q8N9T8"
"Q8N9T8"
"Q8N9T8"
"Q8N9T8"
"Q8N9T8"
"Q8N9T8"
"Q8N9T8"
"Q8N9T8"
"O76011"
"O76011"
"Q92764"
"Q92764"
"Q92764"
"O76013"
"O76013"
"O76013"
"O76013"
"O76013"
"O76013"
"O76014"
"O76014"
"O76014"
"O76014"
"O76014"
"O76014"
"O76014"
"O76014"
"O76014"
"O76015"
"Q14533"
"P78385"
"P78385"
"P78385"
"Q15418"
"O75676"
"Q9UK32"
"Q9UBS0"
"Q9UBS0"
"Q96S38"
"Q96S38"
"Q96S38"
"Q96S38"
"Q9HA64"
"Q96EK9"
"Q9NVR5"
"Q9NVR5"
"Q16719"
"Q9UNZ5"
"Q969J3"
"Q969J3"
"P32004"
"P32004"
"Q15334"
"Q6P1M3"
"Q6P1M3"
"Q6P1M3"
"Q6P1M3"
"Q6P1M3"
"Q6P1M3"
"Q9H9P8"
"Q9H9P8"
"O60309"
"Q8IV20"
"P83111"
"O00515"
"O00515"
"O00515"
"O00515"
"O00515"
"P18627"
"Q6GTX8"
"Q6ISS4"
"Q6ISS4"
"Q6ISS4"
"P00709"
"P24043"
"P24043"
"P24043"
"P24043"
"P24043"
"P24043"
"P24043"
"P24043"
"P24043"
"Q16787"
"Q16787"
"Q16787"
"Q16787"
"Q16787"
"Q16787"
"Q16363"
"Q16363"
"Q16363"
"Q16363"
"Q16363"
"Q16363"
"Q16363"
"Q16363"
"O15230"
"O15230"
"O15230"
"O15230"
"O15230"
"O15230"
"O15230"
"O15230"
"O15230"
"O15230"
"O15230"
"O15230"
"O15230"
"O15230"
"O15230"
"P07942"
"P07942"
"P07942"
"P07942"
"P55268"
"Q13751"
"Q13751"
"Q13751"
"Q13751"
"Q13751"
"Q13751"
"A4D0S4"
"A4D0S4"
"A4D0S4"
"A4D0S4"
"A4D0S4"
"A4D0S4"
"A4D0S4"
"P11047"
"P11047"
"P11047"
"P11047"
"Q13753"
"Q13753"
"Q13753"
"Q13753"
"Q13753"
"Q9Y6N6"
"Q9Y6N6"
"Q9Y6N6"
"Q9Y6N6"
"Q9Y6N6"
"P11279"
"Q9UQV4"
"Q9NS86"
"Q9NS86"
"P42166"
"P42166"
"P42166"
"P42166"
"P42166"
"P42166"
"Q96RT1"
"Q96RT1"
"Q96RT1"
"Q96RT1"
"Q96RT1"
"Q659C4"
"Q659C4"
"Q8N3Y3"
"Q71RC2"
"Q71RC2"
"Q01650"
"O75387"
"O95835"
"O95835"
"Q9NRM7"
"Q9NRM7"
"Q6UX15"
"Q86UK5"
"Q86UK5"
"P18428"
"P18428"
"P18428"
"P18428"
"P18428"
"P18428"
"P18428"
"P18428"
"Q14739"
"Q14739"
"Q6XYB7"
"Q9Y383"
"O95447"
"O95447"
"Q86VQ0"
"Q86VQ0"
"Q86VQ0"
"Q86VQ0"
"Q86VQ0"
"Q9UIQ6"
"Q9UIQ6"
"P04180"
"Q5T752"
"Q5T752"
"Q5T753"
"Q5T753"
"Q5TA79"
"O14633"
"O14633"
"Q5TA82"
"Q5TA76"
"Q9BYE3"
"Q5TA78"
"Q5TCM9"
"Q6UWP7"
"O60294"
"O60294"
"Q6UWW0"
"Q6UWW0"
"Q8WX39"
"Q8WX39"
"Q6UWM7"
"Q6UWM7"
"O75112"
"P00338"
"P07864"
"P01130"
"O75829"
"O14960"
"P05162"
"P17931"
"P17931"
"P17931"
"P56470"
"O00214"
"O00214"
"O00214"
"O00214"
"O00182"
"Q6ZMV7"
"Q68G75"
"Q96BZ8"
"Q96PV6"
"Q96PV6"
"Q96B70"
"Q96B70"
"P48357"
"P48357"
"P48357"
"P48357"
"P48357"
"P41159"
"Q6UYE1"
"P16150"
"P16150"
"P19256"
"O75610"
"O75610"
"O00292"
"Q8N0V4"
"Q8N145"
"Q99538"
"Q9BXB1"
"Q9BXB1"
"Q9BXB1"
"Q9BXB1"
"O75473"
"Q9HBX8"
"Q9HBX8"
"Q9HBX8"
"Q5TDP6"
"Q5TDP6"
"Q5TDP6"
"Q04760"
"Q9H008"
"Q969G2"
"P38571"
"P38571"
"P42702"
"P42702"
"P42702"
"P42702"
"Q9UPQ0"
"Q9H400"
"P53671"
"P53671"
"Q96GY3"
"Q8NG48"
"Q8NG48"
"Q8NG48"
"Q8NG48"
"Q8NG48"
"Q8NG48"
"Q8NG48"
"Q13136"
"O75145"
"Q86W92"
"P11150"
"P11150"
"P11150"
"Q9Y5X9"
"Q9Y5X9"
"P07098"
"P07098"
"P07098"
"Q5W064"
"Q5VXJ0"
"Q5VXJ0"
"P06858"
"P06858"
"Q5VYY2"
"Q5VYY2"
"Q5VXI9"
"P54315"
"P54315"
"P54315"
"P54315"
"Q17RR3"
"Q17RR3"
"Q17RR3"
"Q17RR3"
"Q17RR3"
"Q05469"
"Q05469"
"Q05469"
"Q05469"
"Q05469"
"Q05469"
"Q05469"
"Q05469"
"Q05469"
"O75019"
"O75019"
"O75019"
"Q8N149"
"Q8N149"
"Q8N149"
"Q8N6C8"
"Q8N6C8"
"Q6PI73"
"Q6PI73"
"Q6PI73"
"Q8NHL6"
"Q8NHL6"
"Q8NHL6"
"Q8NHL6"
"Q8NHL6"
"Q8N423"
"Q8N423"
"Q8N423"
"Q8N423"
"Q8N423"
"Q8N423"
"Q8N423"
"Q8N423"
"Q8N423"
"O75022"
"O75022"
"O75022"
"Q8NHJ6"
"Q8NHJ6"
"Q8NHJ6"
"Q8NHJ6"
"Q8NHJ6"
"O75023"
"Q99732"
"Q5T7N2"
"Q5T7N2"
"Q5T7N2"
"Q5T7N2"
"Q5T7N2"
"Q5T7N2"
"Q5T7N2"
"P09960"
"Q96L50"
"Q96L50"
"Q9HAT1"
"P49257"
"P49257"
"P49257"
"Q9NUN5"
"Q9Y468"
"Q9Y468"
"Q969R5"
"Q96JM7"
"Q8WVP7"
"Q96S06"
"Q96S06"
"Q96S06"
"Q9BU23"
"Q96KR4"
"P20700"
"Q8WWI1"
"P29536"
"Q0VAK6"
"Q6ZMQ8"
"Q6ZMQ8"
"Q6ZMQ8"
"Q8IWU2"
"Q8IWU2"
"Q8IWU2"
"Q8IWU2"
"Q8N448"
"Q17RB8"
"Q1L5Z9"
"Q1L5Z9"
"P36776"
"P36776"
"P23490"
"P18054"
"P18054"
"P16050"
"P16050"
"P16050"
"P16050"
"P09917"
"Q8IVV2"
"Q8IVV2"
"Q8IVV2"
"Q8IVV2"
"Q8IVV2"
"Q8IVV2"
"Q8IVV2"
"P58215"
"Q96JB6"
"Q96JB6"
"Q16609"
"Q9UBY5"
"P43657"
"P43657"
"O94910"
"Q9HAR2"
"P09848"
"P09848"
"P09848"
"P09848"
"P09848"
"Q14693"
"Q9BQK8"
"O43688"
"Q86U10"
"Q86U10"
"Q86U10"
"Q05315"
"Q6T4P5"
"Q7Z2D5"
"Q7Z2D5"
"P42704"
"Q93052"
"Q93052"
"Q93052"
"O60711"
"Q5VZK9"
"Q5VZK9"
"Q8ND23"
"Q5SZI1"
"P50851"
"P50851"
"P50851"
"P50851"
"P50851"
"P50851"
"P50851"
"Q8TF66"
"Q8TF66"
"Q8N6Y2"
"Q8N6Y2"
"Q8N6Y2"
"Q8N456"
"Q8N456"
"Q53EV4"
"Q53EV4"
"Q53EV4"
"Q8N386"
"Q8N386"
"Q9C0I9"
"Q86X40"
"Q8WV35"
"Q6UY01"
"Q6UY01"
"Q6UY01"
"Q14392"
"Q14392"
"Q8IZ02"
"Q8IZ02"
"Q1X8D7"
"Q1X8D7"
"Q1X8D7"
"Q5VT99"
"Q5VT99"
"Q96DD0"
"Q9H9A6"
"Q15345"
"Q8N309"
"Q8N1G4"
"Q9H069"
"Q9H069"
"Q9H069"
"Q8N7C0"
"Q8IYG6"
"Q8IYG6"
"Q8IYG6"
"Q8IYG6"
"Q8IYG6"
"Q9BV99"
"Q05C16"
"Q05C16"
"Q68CR7"
"Q6ZNQ3"
"Q2VPJ9"
"Q8N4P6"
"Q8N4P6"
"Q8N4P6"
"Q6P9F7"
"Q6P9F7"
"Q8TDW0"
"Q8TDW0"
"Q8TDW0"
"Q6NSJ5"
"Q6NSJ5"
"Q6NSJ5"
"Q9C099"
"Q9C099"
"Q9C099"
"Q9Y2L9"
"Q96II8"
"O75427"
"Q9ULH4"
"Q9BTN0"
"Q6PJG9"
"Q96M69"
"Q96M69"
"Q5T3J3"
"Q96JA1"
"Q96JA1"
"Q96JA1"
"Q96JA1"
"Q96JA1"
"Q96JA1"
"Q96JM4"
"Q96JM4"
"Q96JM4"
"A6PVS8"
"A6PVS8"
"A6PVS8"
"A6PVS8"
"A6PVS8"
"A6PVS8"
"A6NIV6"
"Q9P2V4"
"Q9P2V4"
"Q9P2V4"
"A6NDA9"
"A6NDA9"
"A6NDA9"
"A6NDA9"
"A6NDA9"
"Q3SXY7"
"Q3SXY7"
"Q3SXY7"
"Q3SXY7"
"Q12912"
"Q12912"
"Q12912"
"Q7Z4F1"
"Q7Z4F1"
"Q86VZ4"
"Q9Y561"
"Q9NZR2"
"Q9NZR2"
"Q9NZR2"
"Q9NZR2"
"Q07954"
"Q07954"
"Q07954"
"P98164"
"P98164"
"P98164"
"P98164"
"P98164"
"P98164"
"P98164"
"P98164"
"P98164"
"P98164"
"P98164"
"O75074"
"O75096"
"O75096"
"O75096"
"O75096"
"O75096"
"A4QPB2"
"O75581"
"O75581"
"O75581"
"Q14114"
"Q14114"
"Q14114"
"Q9BTT6"
"Q9BYS8"
"Q9BYS8"
"Q9BYS8"
"Q86X45"
"Q86X45"
"Q96NW7"
"Q32MZ4"
"Q32MZ4"
"Q32MZ4"
"Q32MZ4"
"Q32MZ4"
"Q32MZ4"
"Q32MZ4"
"Q9Y608"
"Q5S007"
"Q5S007"
"Q5S007"
"Q5S007"
"Q5S007"
"Q5S007"
"Q5S007"
"Q5S007"
"Q5S007"
"Q6UXK5"
"Q6UXK5"
"O75325"
"O75325"
"O75325"
"O75325"
"O75325"
"Q9H3W5"
"Q8WUT4"
"Q8WUT4"
"Q86UE6"
"Q6UWE0"
"Q9HBL6"
"Q9HBL6"
"Q8N967"
"Q8ND56"
"Q8ND56"
"Q9H089"
"P01229"
"P01229"
"P22888"
"P22888"
"P33241"
"P33241"
"Q86X29"
"Q9HCC9"
"Q9HCC9"
"Q14767"
"Q14767"
"Q8N2S1"
"Q8N2S1"
"Q8N2S1"
"Q8N2S1"
"Q8N2S1"
"Q8N2S1"
"P29376"
"P29376"
"Q6P1Q0"
"O94822"
"O94822"
"O94822"
"O94822"
"Q86V48"
"Q86V48"
"Q86V48"
"Q86V48"
"Q86V48"
"Q86V48"
"Q86TE4"
"Q9P127"
"Q9P127"
"O15296"
"O15296"
"O15296"
"Q9BS40"
"Q9BS40"
"Q13342"
"Q13342"
"Q13342"
"Q13342"
"Q8NDX9"
"Q8NDX9"
"Q8NDX9"
"O95868"
"Q5SQ64"
"Q5SQ64"
"Q5SQ64"
"Q5SQ64"
"Q14210"
"O95711"
"O95711"
"Q9Y6Y9"
"Q9Y6Y9"
"Q9HBG7"
"P10253"
"P10253"
"P10253"
"P10253"
"P10253"
"P14151"
"P14151"
"P14151"
"P14151"
"P16581"
"P16581"
"P16581"
"P16581"
"P16109"
"P16109"
"P16109"
"P16109"
"P16109"
"P16109"
"P16109"
"P16109"
"P16109"
"P16109"
"P16109"
"Q9NX58"
"P28300"
"O75608"
"Q6UXB3"
"Q6UXB3"
"Q6UWN0"
"Q6UWN5"
"Q6UWN5"
"Q6UWN5"
"Q5VWZ2"
"Q5VWZ2"
"Q86UE4"
"Q9HD34"
"P61626"
"Q8IV50"
"Q8IV50"
"Q5XG99"
"Q5XG99"
"Q5XG99"
"Q99698"
"Q99698"
"Q99698"
"Q99698"
"Q99698"
"Q9Y5Y7"
"Q9Y5Y7"
"Q6UWQ5"
"O75951"
"Q8WZA0"
"Q9NQ48"
"Q9Y250"
"Q9Y250"
"Q9BXT6"
"Q9BXT6"
"Q9BXT6"
"Q9BXT6"
"Q9BXT6"
"Q9BXT6"
"Q567V2"
"Q6P0N0"
"Q6P0N0"
"Q6P0N0"
"Q6P0N0"
"Q8N884"
"Q8N884"
"Q9UI17"
"Q9UI17"
"Q9UI17"
"Q16584"
"O43283"
"Q13233"
"Q13233"
"Q99759"
"Q99759"
"Q9Y6R4"
"Q99683"
"O95382"
"O95382"
"O95382"
"O95382"
"P80192"
"Q96PG2"
"Q5J8X5"
"Q5J8X5"
"Q5J8X5"
"Q96JA4"
"Q96JA4"
"Q8N5U1"
"Q8N5U1"
"Q96JQ5"
"Q96JQ5"
"Q96JQ5"
"Q9H2W1"
"Q96DS6"
"Q96DS6"
"Q96DS6"
"Q9BY19"
"Q9Y4K4"
"Q9Y4K4"
"Q9Y4K4"
"Q9Y4K4"
"Q9Y4K4"
"Q9Y4K4"
"P33908"
"Q9UKM7"
"O00754"
"O00754"
"O00754"
"O00754"
"O00754"
"O00754"
"Q9Y2E5"
"Q9Y2E5"
"Q9Y2E5"
"Q9Y2E5"
"Q9Y2E5"
"Q9NTJ4"
"Q9NTJ4"
"Q3KQU3"
"Q3KQU3"
"Q96T17"
"Q8IWC1"
"Q8IWC1"
"O43708"
"O43708"
"O43708"
"O60336"
"O60336"
"Q6ZN28"
"Q6ZN28"
"Q6ZN28"
"Q6ZN28"
"Q6ZN28"
"A1Z1Q3"
"Q9UPN3"
"Q9UPN3"
"Q9UPN3"
"Q9UPN3"
"Q96PK2"
"Q96PK2"
"Q96PK2"
"Q96PK2"
"Q96PK2"
"Q96PK2"
"Q96PK2"
"Q96PK2"
"Q9BW11"
"Q13477"
"Q8WXG6"
"Q8WXG6"
"Q8WXG6"
"Q96JY0"
"Q9H063"
"P43355"
"P43358"
"P43360"
"P43361"
"P43361"
"P43363"
"P43363"
"P43365"
"O15480"
"O15480"
"Q96LZ2"
"Q96LZ2"
"A2A368"
"A2A368"
"A2A368"
"A2A368"
"Q96M61"
"O60732"
"O60732"
"O60732"
"O60732"
"O60732"
"Q8TD91"
"Q8TD91"
"Q8TD91"
"Q8TD91"
"Q9UNF1"
"Q9HCI5"
"Q9HAY2"
"P20916"
"Q9BXY0"
"P20794"
"Q969L2"
"Q8N4S9"
"Q96A59"
"Q9UDY8"
"Q7Z304"
"Q7Z304"
"Q13495"
"Q13495"
"Q92585"
"Q8IZL2"
"O00462"
"O00462"
"O00462"
"Q9H8J5"
"Q9H8J5"
"Q9H8J5"
"Q9H8J5"
"P23368"
"P23368"
"Q16798"
"P78559"
"P78559"
"P78559"
"P46821"
"P46821"
"P46821"
"P46821"
"Q66K74"
"Q66K74"
"Q66K74"
"P11137"
"P11137"
"P11137"
"P11137"
"P27816"
"P27816"
"P27816"
"P27816"
"P27816"
"Q96JE9"
"Q14244"
"Q14244"
"Q14244"
"Q49MG5"
"Q49MG5"
"Q49MG5"
"Q49MG5"
"Q9P0N8"
"Q9P0N8"
"Q86UD3"
"Q9H992"
"Q9H992"
"Q9H992"
"Q5T0T0"
"Q5T0T0"
"Q8NA82"
"Q8NA82"
"P27448"
"P48740"
"O00187"
"O00187"
"Q9Y2H9"
"Q6P0Q8"
"Q6P0Q8"
"Q6P0Q8"
"Q6P0Q8"
"Q6P0Q8"
"Q6P0Q8"
"Q6P0Q8"
"Q6P0Q8"
"O60307"
"P51948"
"P42679"
"O00339"
"O00339"
"O00339"
"O00339"
"O00339"
"O00339"
"O95460"
"Q7Z434"
"Q7Z434"
"Q7Z434"
"Q7Z434"
"Q7Z434"
"Q8WWY6"
"Q9BQG0"
"Q9BQG0"
"Q9BQG0"
"Q9UIS9"
"O95243"
"O95243"
"O95243"
"O95243"
"Q9NS73"
"Q9NS73"
"P11226"
"Q68D91"
"Q6ZNC8"
"Q6ZWT7"
"Q96T53"
"Q96T53"
"Q6P1A2"
"Q6P1A2"
"Q96N66"
"A2RUH7"
"Q14703"
"Q14703"
"P32245"
"P32245"
"P33032"
"Q6VMQ6"
"Q6VMQ6"
"Q6VMQ6"
"Q5U623"
"Q5U623"
"Q5U623"
"Q96RQ3"
"Q96RQ3"
"P59942"
"P59942"
"Q96PE7"
"Q96PE7"
"Q8IX19"
"Q99705"
"Q99705"
"Q07820"
"Q8IZK6"
"Q8IZK6"
"Q7L590"
"Q7L590"
"Q7L590"
"Q7L590"
"Q7L590"
"P49736"
"P49736"
"P49736"
"P49736"
"O60318"
"O60318"
"O60318"
"O60318"
"O60318"
"O60318"
"O60318"
"O60318"
"P25205"
"P25205"
"P33991"
"P33992"
"P33992"
"P33993"
"Q9UJA3"
"Q9UJA3"
"Q9UJA3"
"Q9UJA3"
"Q9UJA3"
"Q9UJA3"
"Q8NEM0"
"Q8NEM0"
"Q8NEM0"
"Q8NEM0"
"Q8NEM0"
"Q8NEM0"
"Q8NEM0"
"Q8NEM0"
"Q8NEM0"
"Q8NEM0"
"Q8NEM0"
"P15529"
"P15529"
"P08235"
"P08235"
"Q6DN14"
"Q6DN12"
"Q86YW9"
"Q86YW9"
"Q86YW9"
"Q14676"
"Q14676"
"Q14676"
"Q14676"
"Q14676"
"Q14676"
"Q14676"
"Q14676"
"Q14676"
"Q14676"
"Q14676"
"Q14676"
"Q14676"
"Q14676"
"Q14676"
"Q14676"
"Q8NFP4"
"Q7Z553"
"Q5I0G3"
"Q5I0G3"
"P40926"
"Q8TC05"
"Q8TC05"
"Q8TC05"
"Q8TC05"
"O15151"
"Q9NU22"
"Q9NU22"
"Q9NU22"
"Q9NU22"
"Q9NU22"
"Q9NU22"
"Q9NU22"
"Q9NU22"
"Q9NU22"
"Q9NU22"
"Q9NU22"
"Q9NU22"
"Q9NU22"
"P21439"
"P21439"
"P21439"
"P21439"
"Q13465"
"Q6B8I1"
"Q16626"
"Q9BV79"
"Q9BV79"
"Q9BV79"
"Q9UHV7"
"Q9UHV7"
"Q9Y2X0"
"Q9Y2X0"
"Q9NVC6"
"Q9NVC6"
"Q15648"
"O75448"
"O15553"
"Q96KG7"
"Q96KG7"
"A6BM72"
"A6BM72"
"A6BM72"
"A6BM72"
"A6BM72"
"O75095"
"O75095"
"O75095"
"O75095"
"O75095"
"O75095"
"O75095"
"O75095"
"Q5TIA1"
"Q5TIA1"
"Q5JSS6"
"Q14680"
"Q14680"
"Q14680"
"Q9BV36"
"Q9BV36"
"Q9BV36"
"Q9BV36"
"Q9BV36"
"Q9BV36"
"Q9BV36"
"Q9BV36"
"Q14D04"
"Q14D04"
"Q14D04"
"Q14D04"
"Q14D04"
"Q14D04"
"Q14D04"
"O00255"
"O00255"
"P50221"
"P50222"
"Q16820"
"Q16820"
"Q9NQ76"
"Q12866"
"Q12866"
"Q12866"
"Q12866"
"Q12866"
"Q9BRJ9"
"Q0VG99"
"A6NJ78"
"Q86W50"
"Q9H7H0"
"O95568"
"O95568"
"O95568"
"O95568"
"O95568"
"Q9BUU2"
"Q9BUU2"
"Q8N3J2"
"Q8N3J2"
"Q8N3J2"
"Q8N3J2"
"P08581"
"Q9GZY8"
"Q9GZY8"
"Q08431"
"Q08431"
"Q9Y4C4"
"Q9Y4C4"
"O00587"
"Q9NYZ2"
"Q9NYZ2"
"Q9BY79"
"Q9BY79"
"Q8IWD5"
"Q9H3U5"
"Q9H3U5"
"Q96ES6"
"Q8N468"
"Q6ZSS7"
"Q8NHS3"
"Q8NHS3"
"Q8NBP5"
"Q8NBP5"
"Q8NBP5"
"Q9H2D1"
"Q8IWI9"
"Q8IWI9"
"Q8IWI9"
"P26572"
"P26572"
"O43451"
"O43451"
"O43451"
"O43451"
"P16455"
"P16455"
"P16455"
"P16455"
"P16455"
"P16455"
"P08493"
"Q99735"
"Q9UBM8"
"Q3V5L5"
"Q96AX9"
"Q96AX9"
"Q8TDZ2"
"Q8TDZ2"
"Q8TDZ2"
"Q8TDZ2"
"O94851"
"O94851"
"O94851"
"O94851"
"O94851"
"Q7RTP6"
"Q7RTP6"
"Q29983"
"Q29983"
"Q29983"
"Q29983"
"Q29983"
"Q29983"
"Q29983"
"Q29983"
"Q29983"
"Q29983"
"Q29983"
"Q29983"
"Q29983"
"Q29983"
"Q29983"
"Q29983"
"Q29983"
"Q29983"
"Q29983"
"Q29980"
"Q29980"
"Q29980"
"Q29980"
"Q29980"
"Q29980"
"Q29980"
"Q6ZW33"
"Q6ZW33"
"Q6ZW33"
"Q6ZW33"
"Q6ZW33"
"Q6ZW33"
"Q96C03"
"Q9NQG6"
"Q9NQG6"
"Q9NQG6"
"Q9NQG6"
"Q7L592"
"Q8N344"
"Q8N344"
"Q7Z3K6"
"Q5JXC2"
"Q5JXC2"
"Q5JXC2"
"Q5JXC2"
"Q5JXC2"
"Q5JXC2"
"Q8N3F8"
"Q8N3F8"
"Q8N3F8"
"Q8IY33"
"Q8IY33"
"Q8IUF8"
"Q8IUF8"
"Q8IUF8"
"Q8N4C8"
"Q8N4C8"
"Q8N4C8"
"Q96T58"
"Q96T58"
"Q96T58"
"Q99797"
"Q99797"
"Q99797"
"Q8TD10"
"Q8TDR0"
"Q8TDR0"
"Q8TDR0"
"Q8TDR0"
"Q8TDR0"
"Q8IXI1"
"Q8IXI1"
"Q9H081"
"P03971"
"P27361"
"P31152"
"Q15759"
"O15264"
"Q8TD08"
"Q8TD08"
"Q9NPJ1"
"Q9NPJ1"
"Q969V6"
"Q9HBH9"
"Q9HBH9"
"Q9UHC7"
"Q9H000"
"Q5HYA8"
"Q8IYA7"
"Q15049"
"Q9UHC1"
"Q9UHC1"
"Q9UHC1"
"Q9UHC1"
"Q9UHC1"
"Q9UHC1"
"Q9UHC1"
"Q9UHC1"
"Q9UHC1"
"Q9UHC1"
"Q9UHC1"
"Q9UHC1"
"Q9UHC1"
"Q5VWP3"
"Q5VWP3"
"Q5VWP3"
"Q5VWP3"
"Q8NB16"
"Q8NB16"
"Q03164"
"Q03164"
"Q03164"
"O14686"
"Q8NEZ4"
"Q8NEZ4"
"Q8NEZ4"
"Q8IZD2"
"Q9NYL2"
"Q9NYL2"
"Q9NYL2"
"Q9NYL2"
"Q9NYL2"
"Q9NP71"
"Q9NP71"
"Q9UH92"
"Q8IVH4"
"Q9Y4U1"
"Q495T6"
"P09238"
"P09238"
"P09238"
"P24347"
"P24347"
"P24347"
"P24347"
"P39900"
"P45452"
"P50281"
"P50281"
"P50281"
"P50281"
"P50281"
"P51511"
"P51511"
"Q99542"
"Q99542"
"Q99542"
"O60882"
"O60882"
"O60882"
"O60882"
"Q8N119"
"Q8N119"
"Q8N119"
"Q9Y5R2"
"Q9NRE1"
"Q9NRE1"
"Q9H306"
"Q9H306"
"Q9H306"
"Q9H306"
"Q9H306"
"Q9H306"
"Q9H306"
"P08253"
"P08254"
"P22894"
"P22894"
"P22894"
"P22894"
"P14780"
"P14780"
"P14780"
"Q13201"
"Q13201"
"Q9H8L6"
"Q9H8L6"
"Q9H8L6"
"Q9H8L6"
"Q96T76"
"Q96T76"
"Q96T76"
"Q96T76"
"Q96T76"
"Q96T76"
"Q96T76"
"Q96T76"
"Q6ZRQ5"
"Q6ZRQ5"
"Q6ZRQ5"
"Q10571"
"P41218"
"P41218"
"Q99583"
"Q8TD46"
"Q8TD46"
"Q8TD46"
"Q8TD46"
"O96007"
"Q96EN8"
"Q96EN8"
"Q96EN8"
"Q96EN8"
"Q96EN8"
"Q96EN8"
"Q96EN8"
"Q9NZB8"
"Q9NZB8"
"Q9H3H1"
"Q13724"
"Q13724"
"Q13724"
"Q13724"
"Q96PD6"
"Q96PD6"
"Q3SYC2"
"Q3SYC2"
"Q3SYC2"
"Q16653"
"Q16653"
"Q9UQ07"
"Q9UQ07"
"Q7Z3U7"
"Q86VD1"
"Q86VD1"
"Q86VD1"
"Q86VD1"
"Q86VD1"
"Q86VD1"
"Q86VD1"
"Q86VD1"
"Q86VD1"
"Q86VD1"
"Q8TE76"
"Q502X0"
"Q5VT66"
"Q5VT66"
"Q5VT66"
"Q969Z3"
"P00540"
"P00540"
"Q8NCK7"
"P53985"
"O95907"
"O95907"
"O15374"
"O15374"
"O15403"
"O15403"
"O15403"
"Q7RTY1"
"Q7RTY1"
"Q7RTY1"
"P12872"
"Q6UVY6"
"P46734"
"P46734"
"P46734"
"P46734"
"P46734"
"P46734"
"P46734"
"P46734"
"O75970"
"O75970"
"O75970"
"O75970"
"Q2M385"
"Q2M385"
"Q99547"
"P30304"
"P30307"
"P30307"
"P30307"
"O00566"
"O00566"
"O00566"
"O00566"
"O00566"
"O00566"
"Q13368"
"Q96JB8"
"Q96JB8"
"Q5T2T1"
"Q99550"
"Q99550"
"O75439"
"Q53F39"
"Q53F39"
"Q53F39"
"Q86WK9"
"Q6WCQ1"
"P11717"
"P11717"
"P11717"
"P11717"
"P11717"
"P11717"
"P11717"
"P11717"
"P11717"
"P11717"
"P11717"
"P11717"
"O75352"
"O75352"
"Q6UWV2"
"Q6UWV2"
"Q6UWV2"
"Q6UWV2"
"Q9UBG0"
"Q9UBG0"
"Q5VT25"
"Q5VT25"
"Q5VT25"
"Q9Y5S2"
"Q6DT37"
"P49959"
"Q8N565"
"Q9Y2G1"
"Q86SM8"
"Q86SM8"
"Q96AM1"
"Q96LB2"
"Q96LB1"
"Q96LB1"
"Q96LB1"
"Q96LB0"
"Q96LB0"
"Q96LA9"
"Q96LA9"
"Q96LA9"
"Q96LA9"
"Q96LA9"
"Q96LA9"
"P33527"
"P33527"
"P33527"
"Q92887"
"Q92887"
"Q92887"
"Q92887"
"Q92887"
"Q92887"
"Q92887"
"O15438"
"O15438"
"O15439"
"O15439"
"O15439"
"O95255"
"O95255"
"O95255"
"Q5T3U5"
"Q7L0Y3"
"Q7L0Y3"
"O15091"
"Q9HD23"
"Q9HD23"
"Q9Y6F6"
"Q9Y6F6"
"Q9Y6F6"
"Q9Y6F6"
"Q9Y6F6"
"Q9Y6F6"
"Q8N5Y2"
"P0C860"
"Q9GZW8"
"Q9GZW8"
"P20585"
"P20585"
"P20585"
"O15457"
"O15457"
"O15457"
"O43196"
"O43196"
"O43196"
"O43196"
"O43196"
"P52701"
"Q01726"
"Q01726"
"Q01726"
"Q96KJ4"
"Q96KJ4"
"Q96KJ4"
"Q13421"
"Q13421"
"Q13421"
"Q15800"
"Q1L6U9"
"Q8NHP6"
"Q9Y3D2"
"P21757"
"Q9BUK6"
"Q9BYG7"
"Q9BYG7"
"P35548"
"P04731"
"P04731"
"Q8N339"
"Q8WXB1"
"Q96AZ1"
"Q5VZV1"
"Q9H867"
"P47944"
"P47944"
"P47944"
"Q13330"
"Q13330"
"Q13126"
"Q9Y6C9"
"Q9Y6C9"
"Q7Z6M4"
"Q7Z6M4"
"Q7Z6M4"
"Q49AM1"
"Q49AM1"
"Q49AM1"
"Q49AM1"
"Q99551"
"Q99551"
"P49914"
"P42898"
"Q2M296"
"Q2M296"
"Q2M296"
"A8MUP2"
"Q8N6R0"
"Q8N6R0"
"Q6P1Q9"
"Q6P1Q9"
"Q6P1Q9"
"Q9Y4I5"
"Q9Y4I5"
"Q13614"
"Q13614"
"Q9NYA4"
"Q9NYA4"
"Q9NYA4"
"Q9Y217"
"Q9Y217"
"Q9Y216"
"Q9Y216"
"A4FU01"
"A4FU01"
"Q86WG5"
"Q86WG5"
"Q96GX9"
"Q96GX9"
"Q96GX9"
"P55157"
"P55157"
"P55157"
"P55157"
"P55157"
"P55157"
"P55157"
"P48039"
"P49286"
"P49286"
"Q9UBK8"
"Q9UBK8"
"Q9UBK8"
"Q9UBK8"
"Q9UBK8"
"Q9UBK8"
"Q9UBK8"
"O43312"
"O75648"
"O75648"
"O75648"
"Q9ULD2"
"Q9ULD2"
"Q5HYI7"
"Q9UKN1"
"Q9H3R2"
"Q9H3R2"
"Q9H3R2"
"Q9H3R2"
"Q8N387"
"Q8N387"
"Q8WXI7"
"Q8WXI7"
"Q8WXI7"
"Q8WXI7"
"Q8WXI7"
"Q8WXI7"
"Q8WXI7"
"Q8WXI7"
"Q8WXI7"
"Q8WXI7"
"Q8WXI7"
"Q8WXI7"
"Q8WXI7"
"Q8WXI7"
"Q8WXI7"
"Q8WXI7"
"Q8WXI7"
"Q8WXI7"
"Q8WXI7"
"Q8WXI7"
"Q8WXI7"
"Q8WXI7"
"Q685J3"
"Q685J3"
"Q685J3"
"Q685J3"
"Q685J3"
"Q685J3"
"Q685J3"
"Q685J3"
"Q685J3"
"Q685J3"
"Q685J3"
"Q685J3"
"Q685J3"
"Q685J3"
"Q685J3"
"P43121"
"Q7Z5P9"
"Q7Z5P9"
"Q7Z5P9"
"Q7Z5P9"
"Q7Z5P9"
"Q7Z5P9"
"Q7Z5P9"
"Q7Z5P9"
"Q7Z5P9"
"Q7Z5P9"
"Q7Z5P9"
"Q7Z5P9"
"Q7Z5P9"
"Q7Z5P9"
"Q7Z5P9"
"Q7Z5P9"
"Q7Z5P9"
"Q7Z5P9"
"Q7Z5P9"
"Q7Z5P9"
"Q7Z5P9"
"Q7Z5P9"
"P15941"
"Q8N307"
"Q8N307"
"Q8N307"
"Q8N307"
"Q8N307"
"Q5SSG8"
"Q02817"
"Q02817"
"Q02817"
"Q02817"
"Q02817"
"Q02817"
"Q02817"
"Q02817"
"Q02817"
"Q99102"
"Q99102"
"Q99102"
"Q99102"
"Q99102"
"Q99102"
"Q99102"
"Q99102"
"Q9HC84"
"Q9HC84"
"Q9HC84"
"Q9HC84"
"Q9HC84"
"Q9HC84"
"Q9HC84"
"Q9HC84"
"Q9HC84"
"Q9HC84"
"Q9HC84"
"Q9HC84"
"Q9HC84"
"Q6W4X9"
"Q6W4X9"
"Q8TAX7"
"Q9H0R1"
"Q9H0R1"
"Q2TAK8"
"Q2TAK8"
"O15146"
"O15146"
"O15146"
"O15146"
"Q8N9H8"
"Q8N9H8"
"P22033"
"P22033"
"P22033"
"Q9UIF7"
"Q9UIF7"
"Q9UIF7"
"P53602"
"Q14764"
"Q14764"
"P20591"
"P20591"
"Q9NR99"
"Q9NR99"
"Q9NR99"
"Q9NR99"
"Q9NR99"
"Q9NR99"
"Q9NR99"
"Q9NR99"
"Q92614"
"Q8IUG5"
"Q8IUG5"
"Q8IUG5"
"Q8IUG5"
"Q8IUG5"
"Q8IUG5"
"Q8IUG5"
"Q8IUG5"
"Q8IUG5"
"Q8IUG5"
"Q8IUG5"
"Q8IUG5"
"Q8IUG5"
"Q8IUG5"
"P10244"
"P10244"
"P10244"
"Q13203"
"Q8TBZ2"
"Q8TBZ2"
"Q8TBZ2"
"O75592"
"P12524"
"Q8N699"
"P01106"
"P01106"
"Q9P2K5"
"Q9P2K5"
"Q96EZ4"
"Q96EZ4"
"Q96EZ4"
"Q96EZ4"
"Q9HB07"
"P35749"
"P35749"
"P35749"
"P35749"
"Q9UKX3"
"Q9UKX3"
"Q9UKX3"
"Q9UKX3"
"Q7Z406"
"Q7Z406"
"Q7Z406"
"Q9Y2K3"
"Q9Y2K3"
"Q9Y2K3"
"Q9Y2K3"
"Q9Y2K3"
"Q9UKX2"
"P11055"
"P11055"
"P11055"
"Q9Y623"
"Q9Y623"
"Q9Y623"
"Q9Y623"
"Q9Y623"
"Q9Y623"
"Q9Y623"
"Q9Y623"
"P13533"
"A7E2Y1"
"A7E2Y1"
"P12883"
"P13535"
"P13535"
"P13535"
"P13535"
"P35579"
"P12829"
"Q8WY64"
"Q86YV6"
"Q86YV6"
"Q86YV6"
"Q15746"
"Q15746"
"Q15746"
"Q15746"
"Q15746"
"Q9HD67"
"Q9HD67"
"Q9HD67"
"Q9HD67"
"Q9HD67"
"Q9HD67"
"Q9UKN7"
"Q9UKN7"
"Q9UKN7"
"Q9UKN7"
"Q96H55"
"Q9UBC5"
"Q9UBC5"
"O00159"
"O94832"
"O94832"
"B0I1T2"
"B0I1T2"
"Q8N1T3"
"Q8N1T3"
"Q8N1T3"
"Q8NEV4"
"Q8NEV4"
"Q8NEV4"
"Q8NEV4"
"Q8NEV4"
"Q8NEV4"
"Q8NEV4"
"Q8NEV4"
"Q8NEV4"
"Q8NEV4"
"Q8WXR4"
"Q8WXR4"
"Q8WXR4"
"Q8WXR4"
"Q8WXR4"
"Q8WXR4"
"Q8WXR4"
"Q8WXR4"
"Q8WXR4"
"Q9Y4I1"
"Q9Y4I1"
"Q9Y4I1"
"Q9ULV0"
"Q9ULV0"
"Q9ULV0"
"Q9ULV0"
"Q9NQX4"
"Q9NQX4"
"Q9NQX4"
"Q13402"
"Q13402"
"Q13402"
"Q13402"
"Q6PIF6"
"Q6PIF6"
"Q6PIF6"
"Q6PIF6"
"B2RTY4"
"B2RTY4"
"B2RTY4"
"B2RTY4"
"B2RTY4"
"B2RTY4"
"Q99972"
"Q9NZM1"
"Q9NZM1"
"Q9NZM1"
"Q9NZM1"
"Q9NZM1"
"P52179"
"P52179"
"P52179"
"P52179"
"P52179"
"P52179"
"P52179"
"P52179"
"P54296"
"P54296"
"P54296"
"P54296"
"P54296"
"P54296"
"P54296"
"P54296"
"P54296"
"P54296"
"Q5VTT5"
"Q5VTT5"
"Q5VTT5"
"Q5VTT5"
"Q5VTT5"
"Q5VTT5"
"Q5VTT5"
"Q5VTT5"
"Q5VTT5"
"Q5VTT5"
"Q5VTT5"
"Q5VTT5"
"Q5VU43"
"Q5VU43"
"Q5VU43"
"Q5VU43"
"Q5VU43"
"Q5VU43"
"Q5VU43"
"Q5VU43"
"Q5VU43"
"Q5VU43"
"Q5VU43"
"Q5VU43"
"Q5VU43"
"Q5VU43"
"Q9UBF9"
"Q8TDC0"
"Q00872"
"Q14324"
"Q14324"
"Q14324"
"Q14324"
"Q14324"
"Q14896"
"Q14896"
"Q14896"
"Q14896"
"Q14896"
"Q86TC9"
"Q86TC9"
"Q86TC9"
"Q86TC9"
"Q86TC9"
"Q86TC9"
"O60237"
"Q8NFW9"
"Q8NFW9"
"Q8NFW9"
"Q5VVJ2"
"Q5VVJ2"
"Q5VVJ2"
"P28698"
"P28698"
"P28698"
"P28698"
"P28698"
"Q08AG7"
"Q8TD07"
"Q8TD07"
"Q8TD07"
"Q8TD07"
"Q8TD07"
"Q8TD07"
"Q92802"
"Q86UW6"
"Q86UW6"
"Q86UW6"
"Q86UW6"
"Q9BSU3"
"Q6N069"
"Q9H7X0"
"Q02083"
"Q02083"
"Q9H009"
"O15069"
"O15069"
"O15069"
"O15069"
"O15069"
"Q9BWU0"
"Q15274"
"Q6IA69"
"Q6IA69"
"Q6IA69"
"Q6IA69"
"O95544"
"Q58DX5"
"Q58DX5"
"Q58DX5"
"Q58DX5"
"Q58DX5"
"Q96HR8"
"Q96HR8"
"Q9UK23"
"P59045"
"P59045"
"P59046"
"P59046"
"Q86W25"
"Q86W25"
"Q86W24"
"Q86W24"
"Q86W24"
"Q86W24"
"Q86W24"
"Q9Y3Q0"
"Q9Y3Q0"
"Q9UQQ1"
"Q9UQQ1"
"Q9UQQ1"
"Q9C000"
"Q9C000"
"Q9C000"
"Q9C000"
"Q9C000"
"Q9C000"
"Q9C000"
"Q9C000"
"Q9C000"
"Q9NX02"
"Q9NX02"
"Q9NX02"
"Q96P20"
"Q96MN2"
"Q96MN2"
"Q96MN2"
"Q96MN2"
"Q96MN2"
"P59047"
"P59047"
"P59047"
"P59047"
"P59047"
"P59047"
"P59047"
"P59047"
"Q8WX94"
"Q8WX94"
"Q8WX94"
"Q86W28"
"Q86W28"
"Q86W28"
"Q86W28"
"Q86W28"
"Q86W28"
"Q86W28"
"Q86W28"
"Q86W28"
"Q6IQ20"
"Q6IQ20"
"O96009"
"O96009"
"P52961"
"P52961"
"P52961"
"Q13508"
"Q9H6Q4"
"Q9H6Q4"
"P49321"
"Q9H0A0"
"Q9UHE5"
"Q9UHE5"
"Q9BTE0"
"Q8NEY1"
"Q8NEY1"
"Q8NEY1"
"Q8IVL1"
"Q8IVL1"
"Q8IVL1"
"Q8IVL1"
"Q8IVL1"
"Q8IVL0"
"Q8IVL0"
"Q9UHQ9"
"Q6BCY4"
"Q6BCY4"
"P00387"
"Q7L1T6"
"Q7L1T6"
"Q7L1T6"
"A2RRP1"
"A2RRP1"
"A2RRP1"
"A2RRP1"
"A2RRP1"
"Q6ZNJ1"
"Q6ZNJ1"
"Q6ZNJ1"
"O60934"
"O60934"
"O60934"
"Q3BBV0"
"Q9H094"
"Q9H094"
"Q9H094"
"Q14596"
"Q6ZUF6"
"P13591"
"O15394"
"O15394"
"O14594"
"Q6PIU2"
"Q6PIU2"
"P19878"
"P19878"
"P19878"
"P19878"
"P19878"
"Q15080"
"P16333"
"O14513"
"O14513"
"O14513"
"O14513"
"O14513"
"O14513"
"P55160"
"O60721"
"O60721"
"O60721"
"Q9HC58"
"Q9HC58"
"Q9HC58"
"Q6J4K2"
"Q969V3"
"Q969V3"
"Q15788"
"Q15788"
"Q15596"
"Q9Y6Q9"
"Q9Y6Q9"
"Q9Y6Q9"
"Q14686"
"Q8NI08"
"Q8NI08"
"Q8NI08"
"Q9Y618"
"Q9Y618"
"P16435"
"O76036"
"O95944"
"O95944"
"O95944"
"O95944"
"O14931"
"O14931"
"Q8WWB7"
"Q8WWB7"
"O14777"
"O14777"
"Q92597"
"Q9UN36"
"Q9H3R1"
"O15239"
"P56556"
"O95182"
"Q9Y6M9"
"O95298"
"O75306"
"O75306"
"O75251"
"P19404"
"Q9ULJ8"
"O76041"
"O76041"
"P20929"
"P20929"
"P20929"
"P20929"
"P20929"
"P20929"
"P20929"
"P20929"
"P20929"
"P20929"
"P20929"
"P20929"
"P20929"
"P20929"
"P20929"
"P20929"
"P20929"
"P29120"
"P29120"
"Q7Z6G3"
"Q7Z6G3"
"Q7Z6G3"
"Q7Z6G3"
"Q96P71"
"Q9NVZ3"
"P46934"
"P46934"
"P46934"
"Q96FI4"
"Q969S2"
"Q969S2"
"Q969S2"
"Q969S2"
"Q8TAT5"
"Q8TAT5"
"Q8TAT5"
"Q8TAT5"
"Q8TAT5"
"Q8TAT5"
"Q8TAT5"
"Q8TAT5"
"Q6ZWH5"
"Q6ZWH5"
"Q8NG66"
"Q8NG66"
"Q8NG66"
"Q8NG66"
"Q96PY6"
"Q96PY6"
"Q96PY6"
"Q96PY6"
"P51955"
"P51956"
"P51957"
"P51957"
"Q6P3R8"
"Q8TD19"
"Q6X4W1"
"Q92832"
"Q92832"
"Q92832"
"Q92832"
"Q99435"
"Q99435"
"O60524"
"P48681"
"P48681"
"P48681"
"P48681"
"O00634"
"Q9HB63"
"Q8TDF5"
"Q8TDF5"
"Q8NC67"
"Q9BR09"
"Q96JN8"
"Q9BYT8"
"Q9BYT8"
"Q9BYT8"
"Q9BYT8"
"Q9BYT8"
"Q99519"
"Q9Y3R4"
"Q9Y3R4"
"Q9Y3R4"
"Q9UQ49"
"Q0ZGT2"
"P21359"
"P21359"
"Q8NCF5"
"Q16236"
"Q16236"
"O95644"
"O95644"
"Q13469"
"Q12968"
"Q12968"
"Q14934"
"Q14934"
"Q14934"
"Q8NET5"
"Q8NET5"
"Q86UQ8"
"Q86UQ8"
"P12036"
"P12036"
"P12036"
"P08651"
"Q9NV92"
"Q9NV92"
"P07197"
"P07197"
"Q9UMS0"
"Q12986"
"Q6ZNB6"
"Q8NEJ9"
"Q8NEJ9"
"Q8N5V2"
"P01138"
"P01138"
"P01138"
"Q9Y4Z2"
"Q9NPE2"
"Q9H9Q4"
"Q9H9Q4"
"Q8NBF2"
"Q5HYW2"
"Q6T4R5"
"Q9BZQ8"
"Q9BZQ8"
"Q9BZQ8"
"Q86XR2"
"Q86XR2"
"Q86XR2"
"Q92542"
"P14543"
"P14543"
"P14543"
"P14543"
"P14543"
"P14543"
"P14543"
"P14543"
"Q14112"
"Q14112"
"Q14112"
"Q14112"
"Q14112"
"Q14112"
"Q14112"
"Q14112"
"Q14112"
"Q14112"
"Q9GZT8"
"Q92982"
"Q9Y2I6"
"Q9Y2I6"
"Q9Y2I6"
"Q9Y2I6"
"Q9Y2I6"
"Q9Y2I6"
"Q9Y2I6"
"Q9Y2I6"
"Q9Y2I6"
"Q8N4C6"
"Q8N4C6"
"Q8N4C6"
"Q8N4C6"
"Q6NVV3"
"Q86WB0"
"Q86WB0"
"Q6KC79"
"Q6KC79"
"Q6KC79"
"Q9Y2I1"
"Q9Y2I1"
"P21452"
"P21452"
"P21452"
"P21452"
"P21452"
"P29371"
"P29371"
"Q8IVV8"
"Q8IVV8"
"Q8IVV8"
"Q5M9Q1"
"Q5M9Q1"
"Q5M9Q1"
"Q5M9Q1"
"Q8N5F7"
"Q969F2"
"P26715"
"P26718"
"Q07444"
"O43908"
"O43908"
"P30414"
"P30414"
"P30414"
"P30414"
"Q9C056"
"Q9NVX2"
"Q9NVX2"
"Q9NVX2"
"Q7RTR2"
"Q86UT6"
"Q86UT6"
"Q86UT6"
"Q86UT6"
"P28336"
"P08949"
"Q8TCU5"
"Q8TCU5"
"Q8TCU5"
"Q8TCU5"
"O60391"
"O60391"
"O60391"
"O60391"
"O60391"
"O60391"
"Q96D46"
"Q14957"
"Q13287"
"Q9HBL8"
"Q9HBL8"
"Q5H8A3"
"Q9GZQ4"
"Q9GZQ4"
"Q9GZQ4"
"Q9GZQ4"
"P48645"
"P48645"
"Q9ULX3"
"Q9ULX3"
"O60393"
"O60393"
"Q9Y3T9"
"Q9Y3T9"
"Q9Y3T9"
"Q9UK39"
"Q9Y239"
"Q9Y239"
"Q9Y239"
"Q9HC29"
"Q9HC29"
"Q9HC29"
"Q96S42"
"O95897"
"O95897"
"Q9BSC4"
"Q9H8H0"
"Q9H6R4"
"Q9H6R4"
"Q76FK4"
"Q76FK4"
"Q76FK4"
"Q76FK4"
"Q76FK4"
"Q5SY16"
"Q5SY16"
"Q5SY16"
"Q5C9Z4"
"Q5C9Z4"
"Q5C9Z4"
"Q5C9Z4"
"Q5C9Z4"
"P78316"
"P78316"
"P29475"
"P29475"
"P35228"
"P35228"
"P35228"
"P29474"
"P29474"
"P29474"
"P29474"
"Q8IVI9"
"Q9UM47"
"Q9UM47"
"Q9UM47"
"Q9UM47"
"Q99466"
"Q99466"
"Q99466"
"Q99466"
"Q99466"
"Q99466"
"Q99466"
"Q99466"
"Q99466"
"A8MTQ0"
"A8MTQ0"
"Q9Y5S8"
"Q9Y5S8"
"Q9HBY0"
"Q96PH1"
"Q96PH1"
"Q8IXT1"
"Q8IXT1"
"Q8IXT1"
"Q8IXT1"
"Q99457"
"Q16612"
"O60287"
"Q99743"
"Q14207"
"Q14207"
"Q14207"
"Q14207"
"Q14207"
"P48145"
"P48145"
"P48146"
"O15118"
"O15118"
"O15130"
"O60500"
"O60500"
"O60500"
"O60500"
"O60500"
"Q7Z494"
"O75161"
"O75161"
"O75161"
"O75161"
"O75607"
"Q6UXI9"
"Q6UXI9"
"Q6UXI9"
"Q6UXI9"
"Q9UFN0"
"Q9BS92"
"Q9BS92"
"Q9BS92"
"Q6W5P4"
"Q6W5P4"
"Q6W5P4"
"Q6W5P4"
"Q6W5P4"
"Q6W5P4"
"Q6W5P4"
"Q6W5P4"
"Q14916"
"Q14916"
"O95436"
"O95436"
"Q8N130"
"Q8N130"
"Q8N130"
"Q8N130"
"O00476"
"O00476"
"Q8N729"
"P50391"
"P50391"
"P01303"
"P15559"
"P15559"
"P16083"
"P16083"
"P16083"
"P16083"
"Q15466"
"O75469"
"Q9Y5X4"
"P22736"
"Q86VF7"
"Q86VF7"
"Q86VF7"
"Q86VF7"
"Q86VF7"
"Q86VF7"
"Q86VF7"
"Q86VF7"
"Q86VF7"
"Q86VF7"
"Q86VF7"
"Q86VF7"
"Q86VF7"
"Q86VF7"
"Q86VF7"
"Q86VF7"
"Q86VF7"
"Q86VF7"
"Q9UHY1"
"Q92823"
"O43847"
"Q02297"
"Q02297"
"P56975"
"P56975"
"P48552"
"P48552"
"P48552"
"Q9NPI5"
"Q7Z2Y5"
"Q7Z2Y5"
"Q7Z2Y5"
"O14786"
"O60462"
"Q8IZ57"
"Q9GZP1"
"Q9GZP1"
"Q9P2S2"
"Q96L73"
"Q96L73"
"Q96L73"
"Q96L73"
"Q96L73"
"Q96L73"
"Q9BZ95"
"Q8WV22"
"Q8WV22"
"Q9UNZ2"
"Q96IY1"
"Q96IY1"
"O60906"
"O60906"
"O60906"
"Q63ZY6"
"Q08J23"
"Q96CB9"
"Q96CB9"
"Q96CB9"
"Q96CB9"
"Q96P11"
"Q8NE18"
"Q8NE18"
"Q7Z3S9"
"Q8TCD5"
"Q9H857"
"Q96AB6"
"Q96AB6"
"Q96HA8"
"Q96HA8"
"Q96HA8"
"Q96HA8"
"Q12908"
"Q12908"
"Q5PT55"
"Q14973"
"P20783"
"P78549"
"Q96KG9"
"Q96KG9"
"Q5VVY1"
"Q9BSD7"
"P30989"
"P30989"
"P30989"
"O95665"
"O95665"
"P04629"
"P04629"
"P04629"
"Q8WUM0"
"Q8WUM0"
"Q8WUM0"
"P49790"
"P49790"
"P49790"
"P49790"
"P49790"
"P49790"
"Q12769"
"Q12769"
"Q92621"
"P35658"
"O60285"
"Q9H093"
"P53384"
"Q9Y5Y2"
"Q02818"
"P80303"
"Q14249"
"Q9BQG2"
"Q9BQG2"
"Q86X67"
"Q86X67"
"Q9BRQ3"
"Q9BRQ3"
"Q9BRQ3"
"Q9BRQ3"
"Q96RS6"
"Q96RS6"
"Q96RS6"
"Q96RS6"
"P53370"
"P53370"
"P0C024"
"P0C024"
"Q9BZD4"
"Q9BZD4"
"Q9UHK0"
"Q14980"
"Q14980"
"Q14980"
"Q14980"
"Q14980"
"P49757"
"P37198"
"Q9BVL2"
"Q9BVL2"
"Q9BXS6"
"Q9BXS6"
"Q86Y26"
"Q86Y26"
"Q86Y26"
"Q86Y26"
"Q86Y26"
"O15381"
"O15381"
"Q9H4D5"
"Q8IWE2"
"Q8IWE2"
"Q8IWE2"
"Q8IWE2"
"Q8IWE2"
"Q8IWE2"
"Q9P2P1"
"Q9P2P1"
"Q9P2P1"
"Q9P2P1"
"Q9GZU5"
"Q9H208"
"Q9H208"
"Q9H208"
"Q9H208"
"Q9H208"
"P58181"
"Q9H209"
"Q9H209"
"Q9H209"
"Q9H209"
"Q9H207"
"Q8NH74"
"Q8NH74"
"Q8NH74"
"Q8NGE5"
"Q8NGE0"
"Q8NGE0"
"Q8NGE0"
"Q96KK4"
"Q96KK4"
"Q96KK4"
"Q96KK4"
"Q96KK4"
"Q96KK4"
"Q96KK4"
"Q96KK4"
"Q96KK4"
"Q96KK4"
"Q96KK4"
"Q96KK4"
"Q8NGC3"
"Q8NGC3"
"Q8NGC3"
"Q8NGC3"
"Q8NGC4"
"Q8NGN3"
"Q8NGN3"
"Q8NGN3"
"Q8NGN3"
"Q8NGN3"
"Q8NGN3"
"Q8NGN3"
"Q8NGN6"
"Q8NGN6"
"Q8NGN6"
"Q8NGN6"
"Q8NGN6"
"Q8NGN6"
"Q8NGN6"
"Q9Y4A9"
"Q9Y4A9"
"O60404"
"O60404"
"O60404"
"O60404"
"O60404"
"Q8NGA5"
"Q8NGA5"
"Q8NGA5"
"P30954"
"P30954"
"P30954"
"Q5JRS4"
"Q8NHC4"
"Q6IF99"
"Q8NGE3"
"Q8NGE3"
"Q8NGQ4"
"Q8NGQ4"
"Q8NGX6"
"Q8NGX6"
"Q8NGX6"
"Q8NGN2"
"Q8NGN2"
"Q8NGN2"
"Q8NGX3"
"Q8NGX3"
"Q8NGX3"
"Q8NGX3"
"Q8NGX3"
"Q8NGF6"
"Q8NGY0"
"Q8NGY0"
"Q8NGY0"
"Q8NGY1"
"Q9GZK7"
"Q9GZK7"
"Q8NGC1"
"Q8NGC1"
"Q8NGC9"
"Q8NGC7"
"Q8NGC7"
"Q8NGC7"
"Q8NGC7"
"Q8NGC7"
"Q8NGC7"
"Q8NGC7"
"Q8NGX0"
"Q8NGX0"
"Q8NGX0"
"Q8NGX0"
"P58182"
"P58182"
"P58182"
"P58182"
"P58182"
"P58182"
"P58182"
"Q9UGF7"
"Q9UGF7"
"Q8NGS9"
"Q8NGS9"
"Q8NGS6"
"Q8NGS7"
"Q8NGT0"
"Q8NGT0"
"Q8NGT0"
"Q8NGV5"
"Q8NGV5"
"Q8NGV5"
"Q8NGV5"
"Q8NGS4"
"Q8NGS4"
"Q8NGS4"
"Q8NGS4"
"Q8NGS4"
"Q8NGS4"
"Q8NGZ3"
"Q8NGZ3"
"Q8NGZ3"
"Q8NGZ3"
"Q8NG92"
"Q8NGT2"
"Q8NHC5"
"Q8NHC7"
"Q8NHC7"
"Q8NHC7"
"A6ND48"
"A6ND48"
"A6ND48"
"A6ND48"
"A6ND48"
"Q9UGF5"
"Q9UGF5"
"Q8NGT7"
"Q96R47"
"Q96R47"
"A4D2G3"
"A4D2G3"
"Q8NHA4"
"Q8NHA4"
"Q8NHA4"
"Q9H205"
"Q9H205"
"Q9H205"
"A6NM03"
"A6NM03"
"A6NM03"
"A6NM03"
"Q8NG84"
"Q8NG84"
"Q8NH01"
"Q8NH01"
"Q8NG77"
"Q8NG77"
"Q8NG77"
"Q8NG77"
"Q8NH04"
"Q8NG76"
"Q8NGL6"
"Q8NGL6"
"Q8NH70"
"Q8NH70"
"Q6IF82"
"Q6IF82"
"Q6IF82"
"A6NHA9"
"A6NHA9"
"A6NHA9"
"Q8NGJ7"
"Q8NGJ7"
"Q8NGJ7"
"Q8NGJ6"
"Q8NGJ6"
"Q8NGJ6"
"Q8NGJ6"
"Q8NH64"
"Q8NH64"
"Q8NH64"
"Q9Y5P1"
"Q9Y5P1"
"Q9Y5P1"
"Q9Y5P1"
"Q9Y5P1"
"Q9Y5P0"
"Q9Y5P0"
"Q9H339"
"Q9H339"
"Q9H339"
"Q9H339"
"Q9H339"
"Q9H339"
"Q9H339"
"Q9H340"
"Q9H340"
"Q9H340"
"Q9H340"
"Q9H340"
"Q9H340"
"Q9H340"
"Q9H340"
"Q9H340"
"Q9H340"
"Q9H340"
"Q9H340"
"Q9H340"
"Q8NGF3"
"Q8TCB6"
"Q8TCB6"
"A6NGY5"
"A6NGY5"
"A6NGY5"
"A6NGY5"
"A6NGY5"
"A6NGY5"
"A6NGY5"
"Q8NGK1"
"Q8NGK1"
"Q8NGK1"
"Q8NGK1"
"Q8NGK1"
"Q8NGK0"
"Q8NGK0"
"Q9H343"
"Q9H343"
"Q9H343"
"Q9H344"
"Q9H344"
"Q9H344"
"Q9H344"
"Q8NGJ5"
"Q8NGJ5"
"Q8NH59"
"Q8NH59"
"Q8NH59"
"Q8NH59"
"Q8NH59"
"Q8NH59"
"Q8NGJ8"
"Q8NGJ8"
"Q8NGJ8"
"Q8NGJ8"
"Q9H2C8"
"A6NMU1"
"A6NMU1"
"A6NMU1"
"A6NMU1"
"Q96RD2"
"Q8NGK2"
"Q8NGF0"
"Q8NGF0"
"Q8NGF0"
"Q8NGF0"
"Q8NGF0"
"Q9H346"
"Q9H346"
"Q9H346"
"Q9H346"
"Q8NGJ4"
"Q8NGJ4"
"Q8NGJ4"
"Q8NGH9"
"Q8NGH9"
"Q8NGH9"
"Q8NGH9"
"Q8NGH9"
"Q8NGH9"
"Q96RD3"
"Q96RD3"
"Q96RD3"
"Q96RD3"
"Q96RD3"
"Q96RD3"
"Q96RD3"
"Q96RD3"
"Q8NGJ2"
"Q8NGJ2"
"Q8NGJ2"
"Q8NGJ2"
"Q8NGJ2"
"Q8NGJ2"
"Q8NH67"
"Q8NH67"
"Q8NH67"
"Q8NH60"
"Q8NH60"
"Q8NH60"
"Q8NH60"
"Q8NGK4"
"Q8NGK3"
"Q8NGK3"
"Q8NGK3"
"Q8NGK5"
"Q8NGK5"
"Q8NGI0"
"Q8NGI0"
"Q8NGI2"
"Q8NGI2"
"Q8NGI2"
"Q8NGI2"
"Q8NH56"
"Q8NGF1"
"Q8NGF1"
"Q8NGF1"
"Q8NGF1"
"Q6IF63"
"Q6IF63"
"Q6IF63"
"Q8NH54"
"Q8NGI3"
"Q8NH76"
"Q9NZP5"
"Q8NH90"
"Q8NH90"
"Q8NH90"
"Q8NGF4"
"Q8NGP9"
"Q8N127"
"Q8N127"
"Q8NGC0"
"Q8NGC0"
"Q8NGC0"
"Q8NGC0"
"Q8NGC0"
"A6NHG9"
"A6NHG9"
"A6NDH6"
"A6NDH6"
"A6NDH6"
"A6NJZ3"
"A6NIJ9"
"A6NCV1"
"A6NCV1"
"A6NCV1"
"A6NCV1"
"A6NCV1"
"A6NL08"
"Q86UD1"
"Q86UD1"
"P00973"
"P00973"
"P00973"
"Q15646"
"P54368"
"P54368"
"P54368"
"O95190"
"Q9NY56"
"Q9NY56"
"Q9NY56"
"Q9NPH6"
"Q5VST9"
"Q5VST9"
"Q5VST9"
"Q5VST9"
"Q5VST9"
"Q5VST9"
"Q5VST9"
"Q5VST9"
"Q5VST9"
"Q5VST9"
"Q5VST9"
"Q5VST9"
"Q5VST9"
"Q5VST9"
"Q5VST9"
"Q5VST9"
"Q5VST9"
"Q5VST9"
"Q5VST9"
"Q5VST9"
"Q5VST9"
"Q5VST9"
"Q9H607"
"Q9H607"
"Q9UKG9"
"Q3SX64"
"A1E959"
"P12694"
"P12694"
"P21953"
"Q9BQT8"
"Q9ULJ1"
"Q14990"
"Q14990"
"Q5BJF6"
"Q2M2E3"
"Q2M2E3"
"Q2M2E3"
"Q02218"
"P10515"
"P10515"
"P10515"
"P10515"
"P29803"
"P29803"
"P08559"
"P08559"
"O00330"
"O00330"
"Q5SWX8"
"Q8IZS5"
"Q8IZS5"
"Q9H488"
"Q9H488"
"Q9ULD0"
"Q9ULD0"
"Q8N543"
"Q9NZT2"
"Q9NZT2"
"O15527"
"O15527"
"Q8WWZ8"
"Q6UWY5"
"Q6UWY5"
"Q6UX06"
"Q68BL8"
"Q68BL8"
"Q99983"
"Q99983"
"Q99983"
"Q99983"
"Q99983"
"P23515"
"P23515"
"P47874"
"P47874"
"P13725"
"A6NGQ2"
"Q9NX94"
"Q9NX94"
"O60313"
"O60313"
"O60890"
"O14841"
"Q9H1Y3"
"Q9H1Y3"
"Q9UHM6"
"Q9UHM6"
"Q9UHM6"
"P41143"
"P41145"
"P35372"
"P35372"
"P35372"
"P04000"
"Q96CV9"
"Q9UBM4"
"Q9P1Q5"
"Q9P1Q5"
"Q9P1Q5"
"Q9Y585"
"Q9Y585"
"Q9Y585"
"Q9Y585"
"Q8NGR6"
"Q8NGR6"
"Q8NGR6"
"Q8NGR6"
"Q15619"
"P34982"
"P34982"
"P34982"
"P34982"
"P30953"
"P47887"
"O43749"
"O43749"
"P47890"
"O60431"
"O60431"
"O60431"
"O60431"
"Q8NGS3"
"Q8NGS2"
"Q8NGS2"
"Q8NGR3"
"Q8NH94"
"Q8NH94"
"Q8NH94"
"Q8NH94"
"Q8NH93"
"Q8NH93"
"Q8NGR2"
"Q8NGR2"
"Q8NGR2"
"Q8NGR2"
"Q8NGR8"
"Q8NGR8"
"Q8NGS0"
"Q8NGR9"
"Q8NGR9"
"Q8NGR9"
"Q8NGR9"
"Q15612"
"Q15612"
"Q15612"
"Q8NH92"
"Q8NH92"
"Q8NH92"
"Q8NH92"
"Q8NH92"
"Q8NH92"
"Q6IF42"
"Q6IF42"
"Q6IF42"
"Q96R48"
"Q96R48"
"Q96R48"
"Q9GZK3"
"Q9GZK3"
"Q9GZK3"
"P58173"
"P58173"
"Q5JQS5"
"Q5JQS5"
"Q5JQS5"
"Q5JQS5"
"Q5JQS5"
"O95371"
"O95371"
"Q8N628"
"Q8N628"
"Q8N628"
"Q9H210"
"Q9H210"
"Q9H210"
"Q9H210"
"Q8NGH3"
"Q8NGH3"
"Q8NGH3"
"Q13607"
"Q13607"
"O95006"
"O95006"
"O95006"
"Q8NGZ4"
"Q5TZ20"
"Q9GZK4"
"O95918"
"O95918"
"O95918"
"O76002"
"O76002"
"O76002"
"O76002"
"O76001"
"O76001"
"O76001"
"O76001"
"Q8NH16"
"Q8NG85"
"Q8NG85"
"Q8NG85"
"Q8NG85"
"Q96R28"
"Q96R28"
"Q96R28"
"Q8NG81"
"Q8NG81"
"Q8NG81"
"Q8NG81"
"Q9NQN1"
"Q9NQN1"
"Q9NQN1"
"Q9NQN1"
"Q9NQN1"
"Q9NQN1"
"O43869"
"Q8NH03"
"A6NH00"
"A6NH00"
"A6NH00"
"A6NH00"
"Q96R30"
"Q96R30"
"Q9Y3N9"
"Q9Y3N9"
"Q7Z3T1"
"Q7Z3T1"
"Q7Z3T1"
"Q7Z3T1"
"Q7Z3T1"
"Q8NGV0"
"Q8NGV0"
"Q8NGV0"
"P47881"
"P47881"
"P47893"
"P47888"
"P47888"
"P47888"
"Q8NH83"
"Q8NH83"
"Q8NH83"
"Q8NGF8"
"Q8NGF8"
"Q8NH72"
"Q96R67"
"Q8NGL9"
"Q8NGL9"
"Q8NGL9"
"Q8NGL9"
"Q8NGL9"
"Q15615"
"Q15615"
"P58180"
"Q8NGJ1"
"Q8NGJ1"
"Q8NGJ1"
"Q8NGJ1"
"Q8NGJ1"
"Q8NGJ1"
"Q8NGJ1"
"Q8NGE8"
"Q8NGI4"
"Q8NGC2"
"Q8NGC2"
"Q8NGD4"
"Q8NGD4"
"Q8NGD2"
"Q8NGD3"
"Q8NH42"
"Q8NH41"
"Q8NH41"
"Q8NH41"
"Q8NH41"
"Q8NH41"
"Q8NH41"
"Q8NH43"
"Q8NH43"
"Q8NH43"
"Q8NH43"
"Q8NH43"
"Q8NH43"
"Q8NH43"
"Q8NGD0"
"Q8NGD0"
"Q8NGB6"
"Q8NGB6"
"Q8NGB6"
"Q8NGB6"
"Q8NGB6"
"Q8NGD1"
"Q8NGD1"
"Q8NGD1"
"Q8N0Y3"
"Q8N0Y3"
"Q8N0Y3"
"Q8N0Y3"
"Q8IXE1"
"Q8IXE1"
"Q8IXE1"
"Q8IXE1"
"Q8NH05"
"Q8NH05"
"Q8NH73"
"Q8NH73"
"Q8NH49"
"Q8NH49"
"Q8NH49"
"Q8NH49"
"Q8NGJ0"
"Q8NGJ0"
"Q8NGI9"
"Q8NGI9"
"Q96R09"
"Q96R09"
"Q96R08"
"Q8NGF7"
"Q8NGF7"
"Q8NGL4"
"Q8NGL4"
"Q8NGL4"
"Q8NGL3"
"Q8NGL3"
"Q8NGK9"
"Q8NGL1"
"Q8NGL1"
"Q8NGL1"
"Q8NGL1"
"O95221"
"O95221"
"O95221"
"A6NKK0"
"A6NKK0"
"A6NKK0"
"Q8NGV7"
"Q8NGV7"
"Q8NGV7"
"Q8NGV6"
"Q8NGV6"
"Q8NGV6"
"Q8NGV6"
"Q8NGV6"
"Q8NGV6"
"Q8NGV6"
"Q8NGV6"
"Q13606"
"Q13606"
"Q13606"
"Q13606"
"Q8NH18"
"A6NET4"
"A6NMS3"
"Q8NGL2"
"Q8NGL2"
"Q8NGL2"
"Q8NGP8"
"Q8NGP4"
"Q8NGP4"
"Q8NGP3"
"Q6IEU7"
"Q6IEU7"
"Q96RB7"
"Q96RB7"
"Q8WZ92"
"Q8WZ92"
"Q8WZ94"
"Q8NH85"
"Q8NH85"
"Q8NH85"
"Q8NH85"
"Q8NH85"
"Q8NH85"
"Q8NH85"
"Q8NH85"
"Q8NH85"
"Q8NG75"
"Q8NG75"
"Q8NGG2"
"Q8NGG2"
"Q8NGG2"
"Q8NGG2"
"Q8NGG2"
"Q8NGG2"
"Q8NGG3"
"Q9UGF6"
"Q9UGF6"
"Q8NH69"
"Q8NH69"
"Q8NH69"
"Q8NH69"
"Q8NH69"
"O95222"
"O95007"
"Q6IFH4"
"Q6IFH4"
"Q8NGW1"
"Q96RD1"
"Q96RD1"
"Q96RD1"
"Q96RD1"
"Q9NZP2"
"Q9NZP2"
"Q8NGE1"
"Q8NGE1"
"A6NF89"
"Q8NGZ6"
"Q8NGZ6"
"Q8NGZ6"
"Q8NGY2"
"Q8NGY2"
"Q8NGY2"
"Q8NGY3"
"Q8NGY3"
"Q8NGY3"
"Q8NGY3"
"Q8NGY3"
"Q8NGW6"
"Q8NGW6"
"Q8NGW6"
"Q8NGW6"
"Q8NGW6"
"Q8NGW6"
"Q8NGW6"
"Q8NGW6"
"Q8NGW6"
"Q8NGW6"
"Q8NGM8"
"Q8NGY5"
"Q8NGY5"
"Q8NGY5"
"Q8NGY5"
"Q8NGY5"
"Q8NGY6"
"Q8NGY6"
"Q8NGQ2"
"Q8NH40"
"Q8NH40"
"Q8NH40"
"Q8NH40"
"Q8NGN1"
"Q8NGN1"
"Q8NGN1"
"Q8NH79"
"Q8NGX8"
"O76100"
"O76100"
"O76100"
"O14581"
"O14581"
"O14581"
"O14581"
"O76099"
"O76099"
"O76099"
"O76099"
"Q96RA2"
"Q8NG98"
"Q8NGA0"
"Q8NGA0"
"Q8NGA0"
"Q8NGA0"
"Q8NGA0"
"Q8NG99"
"Q8NG95"
"Q8NGG7"
"Q8NGG7"
"Q96RD0"
"Q96RD0"
"Q96RD0"
"Q96RD0"
"Q8NGG8"
"Q8NGG8"
"Q96RC9"
"Q96RC9"
"Q96RC9"
"Q96RC9"
"Q8WZ84"
"Q8WZ84"
"Q9GZM6"
"Q9GZM6"
"Q15617"
"Q15614"
"Q8NGG4"
"Q8NGG4"
"Q8N162"
"Q8N146"
"Q8N146"
"Q8N146"
"Q8N0Y5"
"Q8N0Y5"
"Q8NGP2"
"Q8NGP2"
"Q8NGP2"
"Q8NGG5"
"Q8NGG5"
"Q8NGG5"
"Q8NH51"
"Q8NH51"
"Q8NH51"
"Q8NH50"
"Q8NH09"
"Q8NH09"
"Q8NH09"
"Q8NH10"
"Q8NH10"
"Q8NH10"
"Q8NH10"
"Q8NH10"
"Q8NH10"
"Q8NGT5"
"Q8NH87"
"Q8NH87"
"Q8NH87"
"Q8NH87"
"Q8NH87"
"Q8NH87"
"Q8NH87"
"Q8NH87"
"Q8NH87"
"Q8NH87"
"Q8NH87"
"Q8NH87"
"Q8NH87"
"Q8NGQ1"
"Q8NGQ1"
"Q8NGQ1"
"Q8NGE7"
"Q8NGE7"
"Q8NGE7"
"Q8NGE9"
"Q96SN7"
"Q13415"
"Q13415"
"Q13415"
"Q13415"
"Q13415"
"Q13415"
"Q13415"
"Q9UBD5"
"Q9UBD5"
"Q9UBD5"
"O43929"
"O43929"
"O43913"
"Q9Y619"
"Q9BXI2"
"Q9BXI2"
"Q9BXI2"
"Q13438"
"Q9BXB5"
"Q9BXW6"
"Q9H4L5"
"Q9H0X9"
"Q9BZF3"
"Q9BZF3"
"Q9BZF2"
"Q969R2"
"Q8IYS5"
"Q8IYS5"
"Q8WVF1"
"Q9UJX0"
"Q9UJX0"
"Q9UJX0"
"Q9Y236"
"Q9Y236"
"Q99650"
"Q99650"
"Q99650"
"Q99650"
"Q99650"
"P39656"
"Q86UW1"
"P02818"
"P10451"
"P10451"
"P00480"
"Q9HC10"
"Q9HC10"
"Q9HC10"
"Q9HC10"
"Q6ZRI0"
"Q6ZRI0"
"Q6ZRI0"
"Q6ZRI0"
"Q6ZRI0"
"Q6ZRI0"
"Q6ZRI0"
"Q6ZRI0"
"Q6ZRI0"
"Q6ZRI0"
"Q6ZRI0"
"Q6ZRI0"
"Q6ZRI0"
"A6NHN0"
"Q7RTM1"
"Q7RTM1"
"Q7RTM1"
"Q7RTM1"
"Q7RTM1"
"Q7RTS6"
"Q7RTS5"
"Q7RTS5"
"Q7RTS5"
"Q7RTS5"
"Q9NRC9"
"Q8N6M0"
"Q5T2D3"
"Q5T2D3"
"Q01804"
"Q7RTY7"
"Q7RTY7"
"Q7RTY7"
"Q7RTY7"
"Q7RTY7"
"Q7RTY7"
"Q7RTY7"
"Q7RTY7"
"Q7RTY7"
"Q7RTZ1"
"Q7RTZ1"
"Q7RTZ1"
"Q7RTZ1"
"Q7RTZ1"
"Q7RTZ1"
"Q7RTZ1"
"Q7RTZ1"
"Q7RTZ1"
"Q12889"
"Q12889"
"Q12889"
"Q12889"
"Q12889"
"Q12889"
"Q12889"
"Q12889"
"Q6IE36"
"Q6IE36"
"Q6IE36"
"Q6IE36"
"O43613"
"O43613"
"P83859"
"P41217"
"P41217"
"P41217"
"O43614"
"Q15070"
"Q15070"
"Q99489"
"Q99489"
"Q99489"
"Q8TDS5"
"Q96HP4"
"Q96HP4"
"O95747"
"P30559"
"Q15072"
"A8CG34"
"A8CG34"
"Q8N7R1"
"Q8N7R1"
"Q6GTS8"
"Q6GTS8"
"Q6GTS8"
"Q6GTS8"
"Q6GTS8"
"Q6GTS8"
"Q8IYS1"
"Q5VU65"
"Q06190"
"Q06190"
"Q06190"
"Q06190"
"Q06190"
"Q06190"
"Q06190"
"Q9Y5P8"
"P56373"
"Q99571"
"O15547"
"O15547"
"Q99572"
"Q99572"
"Q99572"
"Q99572"
"Q99572"
"Q99572"
"Q99572"
"Q99572"
"Q99572"
"Q99572"
"Q99572"
"Q99572"
"Q99572"
"P41231"
"P41231"
"P41231"
"P51582"
"P51582"
"P51582"
"O00398"
"Q96G91"
"Q9H244"
"Q9BPV8"
"O00443"
"O75747"
"O75747"
"O75747"
"O75747"
"Q32P28"
"Q32P28"
"Q32P28"
"Q8IVL6"
"Q8IVL6"
"Q8IVL6"
"Q8IVL6"
"Q96FE7"
"P09131"
"Q7Z4N8"
"Q8TCG2"
"Q5MIZ7"
"Q5MIZ7"
"P04637"
"P04637"
"Q92569"
"Q53H96"
"Q53H96"
"Q53H96"
"P54886"
"P54886"
"Q86YP4"
"O00459"
"P47712"
"P47712"
"P0C869"
"P0C869"
"P0C869"
"P0C869"
"Q9UP65"
"Q9UP65"
"Q9UP65"
"Q9UP65"
"Q9UP65"
"Q9UP65"
"Q9UP65"
"Q86XP0"
"Q86XP0"
"Q86XP0"
"Q86XP0"
"Q86XP0"
"Q86XP0"
"Q68DD2"
"Q68DD2"
"Q9NZ20"
"Q9NZ20"
"Q9NZ20"
"Q9NZ20"
"Q9NZ20"
"Q9NZ20"
"O60733"
"O60733"
"O60733"
"P14555"
"Q5R387"
"Q9BRP4"
"Q9BRP4"
"P18509"
"Q8IZE3"
"Q8IZE3"
"Q9UNF0"
"Q9UKS6"
"Q86VP3"
"Q9ULC6"
"Q9ULW8"
"Q9ULW8"
"Q9ULW8"
"Q9ULW8"
"Q9UM07"
"Q9UM07"
"Q9UM07"
"Q9UM07"
"Q9UM07"
"Q9UM07"
"Q9UM07"
"Q9UM07"
"Q9UM07"
"Q9UM07"
"P09466"
"P09466"
"Q13093"
"Q13093"
"P01298"
"O14832"
"P05121"
"P05121"
"P05120"
"P05120"
"P05120"
"P05120"
"Q9NQU5"
"Q9NQU5"
"Q9NQU5"
"Q9P286"
"Q9P286"
"Q86YC2"
"Q9ULE6"
"Q9ULE6"
"Q9ULE6"
"Q8WX93"
"A6NDB9"
"Q9NP74"
"Q9NP74"
"Q9NP74"
"O75781"
"Q6UXH9"
"Q504Q3"
"Q9BZ23"
"Q9NVE7"
"Q9NVE7"
"Q96RD7"
"Q96RD7"
"Q96QZ0"
"Q96QZ0"
"Q4VXU2"
"Q9NVV4"
"Q5XG87"
"Q9BXP8"
"Q9BXP8"
"O95340"
"Q53GL7"
"Q53GL7"
"Q53GL7"
"Q9H0J9"
"Q9H0J9"
"Q9H0J9"
"Q460N3"
"Q460N3"
"Q460N3"
"P55085"
"P55085"
"Q8TEW8"
"Q8TEW8"
"Q8TEW8"
"O00254"
"O00254"
"Q96RI0"
"Q96RI0"
"Q96RI0"
"Q9NPB6"
"Q8TEW0"
"Q3YEC7"
"Q9H300"
"Q6UWI2"
"P09874"
"P09874"
"P09874"
"P09874"
"P09874"
"Q9UGN5"
"Q9UGN5"
"Q9UGN5"
"Q9Y6F1"
"Q9UKK3"
"Q9UKK3"
"Q9UKK3"
"Q9UKK3"
"Q9UKK3"
"Q9UKK3"
"Q9UKK3"
"Q9UKK3"
"Q9UKK3"
"Q9UKK3"
"Q9UKK3"
"Q8IXQ6"
"Q8IXQ6"
"Q8IXQ6"
"Q8IXQ6"
"Q9HBI1"
"Q9HBI1"
"Q96RG2"
"Q96RG2"
"Q96RG2"
"Q96RG2"
"Q96RG2"
"Q96RG2"
"Q96RG2"
"Q96RG2"
"Q8WXA2"
"Q8WXA2"
"C9JE40"
"Q9HBE1"
"Q96IZ0"
"P23760"
"Q02548"
"Q06710"
"P55771"
"Q6ZW49"
"P49023"
"Q96AQ6"
"Q96AQ6"
"P30039"
"P30039"
"Q9GZY1"
"Q9BZA7"
"P57723"
"P05165"
"Q9NPG4"
"Q9NPG4"
"Q96QU1"
"Q96QU1"
"Q96QU1"
"Q96QU1"
"Q6V1P9"
"Q6V1P9"
"Q6V1P9"
"Q6V1P9"
"Q6V1P9"
"Q6V1P9"
"Q6V1P9"
"Q6V1P9"
"Q6V1P9"
"Q6V1P9"
"Q9Y5I3"
"Q9Y5I3"
"Q9Y5I3"
"Q9Y5I3"
"Q9Y5H9"
"Q9Y5H9"
"Q9Y5H9"
"Q9Y5H8"
"Q9Y5H8"
"Q9Y5H8"
"Q9Y5H8"
"Q9Y5H8"
"Q9UN74"
"Q9Y5H7"
"Q9UN73"
"Q9UN72"
"Q9UN72"
"Q9Y5H6"
"Q9Y5H6"
"Q9Y5H5"
"Q9Y5H5"
"Q9Y5H5"
"Q9Y5H5"
"Q9Y5H5"
"Q9Y5H5"
"Q9Y5I2"
"Q9Y5I2"
"Q9Y5I2"
"Q9Y5F3"
"Q9Y5F3"
"Q9Y5F3"
"Q9Y5E7"
"Q9Y5E7"
"Q9Y5E6"
"Q9Y5E6"
"Q9Y5E6"
"Q9Y5E5"
"Q9Y5E5"
"Q9Y5E5"
"Q9Y5E5"
"Q9Y5E5"
"Q9Y5E4"
"Q9Y5E4"
"Q9Y5E3"
"Q9Y5E3"
"Q9Y5E3"
"Q9Y5E2"
"Q9Y5E2"
"Q9Y5E2"
"Q9Y5E2"
"Q9Y5E1"
"Q9Y5E1"
"Q9Y5E1"
"Q9Y5E1"
"Q9Y5E1"
"Q9Y5E1"
"Q9Y5F2"
"Q9Y5F2"
"Q9Y5F2"
"Q9Y5F1"
"Q9Y5F1"
"Q9Y5E8"
"Q9Y5E8"
"Q9NRJ7"
"Q9NRJ7"
"Q9NRJ7"
"Q9NRJ7"
"Q9H158"
"Q9Y5H4"
"Q9Y5H4"
"Q9Y5H0"
"Q9Y5H0"
"Q9Y5H0"
"Q9Y5G9"
"Q9Y5G9"
"Q9Y5G9"
"Q9Y5G6"
"Q9Y5G6"
"Q9Y5G6"
"Q9Y5G5"
"Q9Y5G5"
"Q9Y5H3"
"Q9Y5H3"
"Q9Y5H2"
"Q9Y5G2"
"Q9Y5G2"
"Q9Y5G2"
"Q9Y5G1"
"Q9Y5G1"
"Q9Y5G0"
"Q9Y5F9"
"Q9Y5F9"
"Q9Y5F9"
"Q9Y5F8"
"Q9Y5F6"
"Q9Y5F6"
"Q08174"
"Q08174"
"O95206"
"O95206"
"Q4G0U5"
"Q4G0U5"
"P35558"
"P35558"
"P35558"
"P35558"
"P35558"
"P35558"
"P35558"
"Q16822"
"Q16822"
"Q9Y6V0"
"Q9Y6V0"
"Q15154"
"Q15154"
"Q15154"
"Q15154"
"Q15154"
"Q15154"
"Q15154"
"Q15154"
"Q15154"
"Q15154"
"O95613"
"O95613"
"O95613"
"O95613"
"O95613"
"O95613"
"O95613"
"O95613"
"O95613"
"O95613"
"O95613"
"O95613"
"O95613"
"O95613"
"O95613"
"O95613"
"O95613"
"O95613"
"O95613"
"O95613"
"O95613"
"O95613"
"O95613"
"O95613"
"O95613"
"O95613"
"O95613"
"Q9UKZ9"
"Q9UKZ9"
"P42785"
"P42785"
"Q6UW60"
"Q16549"
"Q16549"
"Q16549"
"Q16549"
"Q16549"
"Q8NBP7"
"Q8NBP7"
"Q8NBP7"
"Q8NBP7"
"Q8NBP7"
"Q8NBP7"
"Q96RV3"
"A6NKB5"
"A6NKB5"
"A6NKB5"
"A6NKB5"
"Q9H6A9"
"Q9H6A9"
"Q9H6A9"
"Q9H6A9"
"Q9UHG3"
"Q9UHG3"
"Q9UHG3"
"Q8NBM8"
"Q8NBM8"
"Q8NBM8"
"Q9BQ51"
"Q9BQ51"
"Q13258"
"Q13258"
"Q13258"
"Q13258"
"Q8WUM4"
"Q8WUM4"
"Q8WUM4"
"Q8WUM4"
"Q15116"
"Q53EL6"
"Q9Y233"
"Q6L8Q7"
"O00408"
"Q14432"
"P27815"
"Q07343"
"Q08493"
"Q08493"
"Q08493"
"Q08493"
"O76074"
"O76074"
"P16499"
"P16499"
"P35913"
"P51160"
"P51160"
"Q13946"
"P01127"
"Q9GZP0"
"Q13087"
"Q13087"
"Q13087"
"Q13087"
"Q13087"
"Q13087"
"Q13087"
"Q15084"
"Q8N807"
"Q8N807"
"Q8N807"
"Q8N807"
"Q8N807"
"Q8N807"
"Q15118"
"Q16654"
"O00151"
"P50479"
"P50479"
"Q96HC4"
"Q96HC4"
"Q96HC4"
"Q9NR12"
"Q86YL7"
"Q86YL7"
"Q8NCN5"
"Q6P996"
"Q9NZ53"
"O15018"
"O15018"
"O15018"
"O15018"
"O15018"
"O15018"
"O15018"
"Q8NEN9"
"Q8NEN9"
"P34995"
"P43115"
"Q9H792"
"Q9H792"
"Q9H792"
"Q9H792"
"Q5VY43"
"Q5VY43"
"Q5VY43"
"Q96S96"
"Q96S96"
"Q9BY49"
"Q9BY49"
"P36955"
"P36955"
"Q9GZU2"
"Q9GZU2"
"Q9GZU2"
"Q9GZU2"
"Q9GZU2"
"Q9GZU2"
"Q8N2H9"
"Q9BRX2"
"Q8IZL8"
"Q9UBM1"
"Q9UBM1"
"Q9UBM1"
"P01210"
"Q96RR1"
"P00790"
"P12955"
"Q8NDH3"
"Q8NDH3"
"O60437"
"O60437"
"O60437"
"O60437"
"O60437"
"O60437"
"O60437"
"O60437"
"O60437"
"O60437"
"O15534"
"O15055"
"O15055"
"O15055"
"O15055"
"P56645"
"P56645"
"P56645"
"P56645"
"P56645"
"P56645"
"P11678"
"P11678"
"P11678"
"P11678"
"P11678"
"P11678"
"P11678"
"P11678"
"P14222"
"P14222"
"P14222"
"P22079"
"P22079"
"P22079"
"P05164"
"P05164"
"Q96FX8"
"Q6Y7W6"
"Q6Y7W6"
"P07202"
"P07202"
"P07202"
"P07202"
"P07202"
"P07202"
"P07202"
"P07202"
"O00541"
"O00541"
"O60683"
"O00623"
"Q9Y5Y5"
"Q9Y5Y5"
"O43933"
"Q7Z412"
"P28328"
"P56589"
"Q13608"
"Q13608"
"Q13608"
"Q13608"
"Q13608"
"Q96BD5"
"Q96EK2"
"P61758"
"Q9H720"
"Q9H720"
"Q96JS3"
"Q96JS3"
"Q96JS3"
"Q96JS3"
"Q96JS3"
"Q96JS3"
"Q96JS3"
"Q96JS3"
"Q8N328"
"P98160"
"P98160"
"P98160"
"P98160"
"P98160"
"P98160"
"P98160"
"P98160"
"P98160"
"P98160"
"P98160"
"P98160"
"P98160"
"P98160"
"P98160"
"P16112"
"P16112"
"P16112"
"P16112"
"Q96GW7"
"Q96GW7"
"Q9Y646"
"Q9H7Z7"
"P16234"
"P16234"
"P09619"
"P09619"
"P09619"
"P23219"
"P23219"
"P23219"
"P23219"
"P35354"
"P35354"
"P36871"
"P36871"
"P36871"
"P36871"
"Q6PCE3"
"Q6PCE3"
"Q6PCE3"
"Q96G03"
"A6NFU8"
"A6NFU8"
"O75594"
"Q96PD5"
"Q96PD5"
"Q96PD5"
"Q96PD5"
"Q96PD5"
"Q96PD5"
"Q96LB9"
"Q96LB9"
"Q96LB8"
"Q96LB8"
"Q96LB8"
"Q96LB8"
"Q96LB8"
"Q96LB8"
"P07585"
"P53609"
"O75167"
"Q96KR7"
"Q9H814"
"P78364"
"Q8IXK0"
"Q8IXK0"
"O94880"
"O43189"
"Q9BVI0"
"O75151"
"O75151"
"Q92576"
"Q96FC7"
"P15735"
"Q9Y5J5"
"Q86SQ0"
"Q6NSJ2"
"P80108"
"P80108"
"P80108"
"P80108"
"P80108"
"P80108"
"Q9P1Y6"
"Q9P1Y6"
"Q9P1Y6"
"Q5SRE7"
"Q6UXB8"
"Q6UXB8"
"P43119"
"P43119"
"P48426"
"Q8TBX8"
"O14986"
"Q8WXW3"
"Q8WXW3"
"Q8WXW3"
"Q9HB75"
"Q9H5I5"
"Q8TCI5"
"Q8TCI5"
"Q92521"
"Q92521"
"Q92521"
"Q92521"
"Q92535"
"Q5H8A4"
"Q5H8A4"
"Q5H8A4"
"Q5H8A4"
"Q5H8A4"
"Q5H8A4"
"Q5H8A4"
"Q9H3S5"
"O95427"
"O95427"
"O95427"
"O95427"
"O95427"
"O95427"
"P57054"
"P57054"
"Q9BRB3"
"P01833"
"P01833"
"P01833"
"Q96S52"
"Q969N2"
"Q8TBF5"
"Q86VD9"
"Q86VD9"
"Q86VD9"
"Q86VD9"
"Q9NWS0"
"Q9NWS0"
"Q9NWS0"
"Q9NWS0"
"Q9NWS0"
"Q8WWB5"
"Q9UKJ1"
"Q9UKJ1"
"Q9UKJ0"
"Q9UKJ0"
"P22061"
"Q9H307"
"Q9H307"
"Q9BXM7"
"Q9BXM7"
"Q96BK5"
"Q96BK5"
"Q96BK5"
"Q96BK5"
"O00625"
"Q9BZ72"
"Q9BZ71"
"Q9BZ71"
"P78337"
"Q96J94"
"Q7Z3Z3"
"Q7Z3Z3"
"Q7Z3Z3"
"Q7Z3Z3"
"Q7Z3Z3"
"Q7Z3Z4"
"Q7Z3Z4"
"Q8NG27"
"Q8NG27"
"O43164"
"O43164"
"O43164"
"Q0ZLH3"
"Q8TDX9"
"Q8TDX9"
"Q8TDX9"
"Q8TDX9"
"Q8TDX9"
"Q8TDX9"
"Q8TDX9"
"Q8TDX9"
"Q8TDX9"
"Q7Z442"
"Q7Z442"
"Q7Z442"
"Q7Z442"
"Q7Z442"
"Q7Z442"
"Q7Z442"
"Q7Z442"
"Q7Z442"
"Q7Z442"
"Q7Z442"
"Q7Z442"
"Q7Z442"
"Q7Z442"
"Q7Z442"
"Q7Z442"
"Q7Z442"
"Q7Z442"
"Q7Z442"
"Q7Z442"
"Q7Z442"
"Q7Z442"
"Q7Z442"
"Q7Z442"
"Q7Z442"
"Q7Z442"
"Q7Z442"
"Q7Z442"
"Q7Z442"
"Q7Z442"
"Q7Z442"
"Q7Z442"
"Q7Z442"
"Q7Z442"
"Q7Z442"
"Q7Z442"
"Q7Z442"
"Q7Z442"
"Q7Z442"
"Q7Z442"
"Q7Z442"
"Q7Z442"
"Q7Z442"
"Q7Z442"
"Q7Z442"
"Q7Z442"
"Q7Z442"
"Q7Z442"
"Q7Z443"
"Q7Z443"
"Q7Z443"
"Q7Z443"
"Q7Z443"
"Q7Z443"
"Q7Z443"
"Q7Z443"
"Q7Z443"
"Q9P0L9"
"Q9P0L9"
"Q9P0L9"
"Q9P0L9"
"Q9P0L9"
"Q9NZM6"
"Q9NZM6"
"P42336"
"Q9ULU4"
"P98161"
"P98161"
"Q13563"
"Q9NTG1"
"Q9NTG1"
"Q9NTG1"
"Q9NTG1"
"Q9NTG1"
"Q9NTG1"
"Q9NTG1"
"Q9NTG1"
"Q9NTG1"
"Q96PX9"
"Q96PX9"
"Q96PX9"
"Q96PX9"
"Q96PX9"
"Q96PX9"
"Q96PX9"
"Q96PX9"
"Q9HB21"
"Q9H4M7"
"Q9H4M7"
"Q9H4M7"
"Q9H4M7"
"Q9Y2H5"
"Q9Y2H5"
"Q6IQ23"
"Q6IQ23"
"Q6IQ23"
"Q6IQ23"
"P08F94"
"P08F94"
"P08F94"
"P08F94"
"P08F94"
"P08F94"
"P08F94"
"P08F94"
"P08F94"
"P08F94"
"Q9ULL1"
"Q9ULL1"
"Q9ULL1"
"Q9H7P9"
"Q9H7P9"
"Q9H7P9"
"Q9H7P9"
"Q9H7P9"
"Q9H7P9"
"Q58EX7"
"Q58EX7"
"Q58EX7"
"Q58EX7"
"Q58EX7"
"Q3KR16"
"Q6ZR37"
"Q6ZR37"
"Q9ULM0"
"Q9ULM0"
"Q9ULM0"
"Q9ULM0"
"Q9ULM0"
"Q9ULM0"
"Q8IVE3"
"Q8IVE3"
"Q8IVE3"
"Q7Z736"
"Q86WI1"
"Q86WI1"
"Q86WI1"
"Q86WI1"
"Q86WI1"
"Q86WI1"
"Q86WI1"
"Q86WI1"
"Q86WI1"
"Q86WI1"
"Q86WI1"
"Q86WI1"
"Q86WI1"
"Q86WI1"
"Q86WI1"
"Q8IWE5"
"Q494U1"
"Q53GL0"
"Q8TD55"
"Q16512"
"Q16512"
"Q16512"
"Q16512"
"Q16513"
"Q96KN3"
"Q13835"
"Q13835"
"Q13835"
"Q13835"
"Q13835"
"Q99959"
"Q8TCW9"
"Q9H875"
"Q53H76"
"Q53H76"
"Q13018"
"Q13018"
"Q13018"
"Q13018"
"Q13018"
"Q13018"
"Q13018"
"Q13018"
"Q6DJT9"
"P14923"
"Q9UM63"
"Q6P1J6"
"Q6P1J6"
"Q6P1J6"
"Q6P1J6"
"Q6P1J6"
"Q6P4A8"
"Q6P4A8"
"Q6P4A8"
"Q8NHP8"
"Q8NHP8"
"Q99943"
"Q00722"
"Q00722"
"Q01970"
"Q15147"
"P51178"
"Q9P212"
"Q9P212"
"Q9P212"
"Q9P212"
"Q9P212"
"P19174"
"P19174"
"P19174"
"Q15111"
"Q15111"
"Q15111"
"Q15111"
"Q15111"
"Q15111"
"Q86YW0"
"Q13393"
"Q13393"
"Q13393"
"Q13393"
"O14939"
"O14939"
"O14939"
"O14939"
"O14939"
"O14939"
"Q96BZ4"
"Q96BZ4"
"Q96BZ4"
"Q15149"
"Q15149"
"Q15149"
"Q15149"
"Q15149"
"Q15149"
"Q15149"
"Q15149"
"Q15149"
"Q15149"
"Q15149"
"Q15149"
"Q15149"
"Q9NYT0"
"P08567"
"P08567"
"P08567"
"P08567"
"Q6UQ28"
"O60240"
"O60240"
"O60664"
"O60664"
"Q96Q06"
"Q96Q06"
"Q96Q06"
"Q96Q06"
"Q96Q06"
"Q96Q06"
"Q96Q06"
"Q00G26"
"Q00G26"
"Q00G26"
"O00444"
"O00444"
"P00747"
"P00747"
"P00747"
"P00747"
"Q02809"
"Q02809"
"Q02809"
"O60568"
"Q8N8W4"
"Q8N8W4"
"Q8N8W4"
"Q9NST1"
"Q9NST1"
"Q9NST1"
"Q9NST1"
"P41247"
"Q7Z6Z6"
"Q7Z6Z6"
"Q7Z6Z6"
"Q8IY17"
"Q6ZV29"
"Q6ZV29"
"Q6ZV29"
"Q6ZV29"
"Q6ZV29"
"Q6ZV29"
"Q6ZV29"
"O15162"
"Q9NRY6"
"Q9NRQ2"
"Q9NRQ2"
"A0PG75"
"Q14651"
"Q14651"
"P13796"
"P55058"
"P55058"
"O75051"
"O75051"
"O75051"
"O75051"
"O75051"
"O75051"
"P51805"
"P51805"
"P51805"
"O43157"
"O43157"
"O15031"
"Q9ULL4"
"Q9ULL4"
"Q9ULL4"
"Q9ULL4"
"Q9Y4D7"
"Q9Y4D7"
"Q9Y4D7"
"Q9Y4D7"
"O43808"
"P40967"
"P40967"
"Q969W9"
"Q6P1K2"
"Q6P1K2"
"Q8TBY8"
"Q8TBY8"
"Q8TBY8"
"Q8TBY8"
"Q8TBY8"
"Q8WZA1"
"P29590"
"P54277"
"P54277"
"P54277"
"P54278"
"P54278"
"P54278"
"P54278"
"Q15126"
"Q6XQN6"
"Q96T60"
"Q96T60"
"Q96T60"
"Q96T60"
"Q8ND90"
"Q8ND90"
"Q9UL42"
"Q9UL41"
"Q9UL41"
"Q86V59"
"P11086"
"Q9NRX1"
"Q9NRX1"
"P00491"
"Q9NVS9"
"Q8TCS8"
"Q8TCS8"
"Q8TCS8"
"Q8TEM1"
"Q8TEM1"
"Q8TEM1"
"Q8TEM1"
"Q8TEM1"
"Q8TEM1"
"Q8TEM1"
"Q9UKI9"
"Q9UKI9"
"Q12837"
"Q01860"
"Q01860"
"P78424"
"P78424"
"Q8NBT0"
"Q8NBT0"
"Q8NA72"
"Q8NA72"
"Q8NA72"
"Q7Z5L7"
"Q7Z5L7"
"O00592"
"O00592"
"O00592"
"O00592"
"O00592"
"Q8WVV4"
"Q8WVV4"
"Q7Z3K3"
"Q9Y253"
"Q9Y253"
"Q9Y253"
"Q9Y253"
"Q9Y253"
"Q9UNA4"
"Q9UNA4"
"Q9UBT6"
"Q9UBT6"
"Q9UBT6"
"Q9Y6A1"
"Q9Y6A1"
"Q9Y6A1"
"Q9UKY4"
"P27169"
"P27169"
"Q15165"
"Q15166"
"Q15166"
"Q6PEZ8"
"Q99575"
"Q99575"
"Q99575"
"Q99575"
"Q8NE79"
"Q8NE79"
"Q9HBU9"
"Q8N131"
"Q8N131"
"Q8N131"
"Q15063"
"Q15063"
"B2RU33"
"B2RU33"
"B2RU33"
"B2RU33"
"B2RU33"
"Q9BZL4"
"B7ZBB8"
"P48454"
"Q8TF05"
"Q8TF05"
"Q8TF05"
"O75170"
"O75170"
"Q5H9R7"
"P13686"
"P13686"
"P13686"
"Q9NPH0"
"Q8IY26"
"Q8IY26"
"P24666"
"P24666"
"P11117"
"P11117"
"Q07869"
"Q07869"
"P05187"
"P05187"
"P05187"
"P10696"
"P05186"
"P48147"
"P48147"
"Q9UKL6"
"O14829"
"O14829"
"O14830"
"O14830"
"O14830"
"O14830"
"P45877"
"P45877"
"Q08752"
"Q08752"
"Q08752"
"Q08752"
"Q13427"
"Q13427"
"Q9Y3C6"
"Q9H2H8"
"Q8IXY8"
"Q9H939"
"Q9H939"
"Q8TCE9"
"Q8TCE9"
"P49593"
"P49593"
"Q5JR12"
"Q5JR12"
"Q8N3J5"
"P50336"
"P50336"
"O96001"
"O96001"
"Q6NYC8"
"Q6NYC8"
"Q13522"
"Q13522"
"Q5T8A7"
"Q5T8A7"
"Q5T8A7"
"Q5T8A7"
"Q5T8A7"
"Q5T8A7"
"Q7Z5V6"
"Q7Z5V6"
"Q96LQ0"
"Q96LQ0"
"Q16821"
"Q16821"
"Q16821"
"Q16821"
"Q16821"
"Q86XI6"
"Q6ZSY5"
"Q5VV67"
"P50897"
"Q9UMR5"
"Q9UMR5"
"Q6ZP29"
"Q5THK1"
"Q5THK1"
"Q5THK1"
"Q5THK1"
"Q5THK1"
"Q5THK1"
"O75807"
"O75807"
"O75807"
"O75807"
"O75807"
"O75807"
"O75807"
"O75807"
"O75807"
"O75807"
"Q5SWA1"
"Q5SWA1"
"Q5SWA1"
"Q5SWA1"
"Q9NWS1"
"Q9BYK8"
"Q9BYK8"
"Q9BYK8"
"Q9BYK8"
"Q9BYK8"
"Q9BYK8"
"Q9BYK8"
"Q9BYK8"
"Q9BYK8"
"Q9BYK8"
"O95522"
"O95522"
"Q96KF2"
"O60831"
"O95521"
"O95521"
"O95521"
"O95521"
"O60811"
"O60811"
"O60811"
"O60811"
"O60811"
"O60811"
"O60811"
"O60811"
"P78395"
"P78395"
"Q6ZN90"
"Q6ZN90"
"Q6ZN90"
"Q6ZN90"
"Q96QH2"
"Q96QH2"
"Q96QH2"
"Q96QH2"
"Q96NZ9"
"Q9BXM0"
"Q9BXM0"
"Q9BXM0"
"Q9BXM0"
"P02812"
"P10163"
"P10163"
"P10163"
"O43663"
"P48634"
"P48634"
"P48634"
"P48634"
"P48634"
"P48634"
"P48634"
"P48634"
"P48634"
"P48634"
"P48634"
"P48634"
"P48634"
"P48634"
"Q5JSZ5"
"Q5JSZ5"
"Q5JSZ5"
"Q9Y520"
"Q9Y520"
"Q9Y520"
"Q9Y520"
"Q9Y520"
"Q9Y520"
"Q9Y520"
"Q8NCQ7"
"Q92733"
"Q96EM0"
"Q96EM0"
"Q96EM0"
"Q96EM0"
"Q9NQV6"
"Q9NQV6"
"Q9GZV8"
"P57071"
"Q9HAZ2"
"Q9HAZ2"
"Q969G5"
"Q969G5"
"Q969G5"
"O75626"
"O75626"
"Q13029"
"Q13029"
"Q9NQW5"
"Q9NQW5"
"Q9NQW5"
"P30048"
"P30044"
"P51888"
"Q5JRX3"
"Q5JRX3"
"Q5JRX3"
"Q5JRX3"
"Q5JRX3"
"Q5JRX3"
"Q5JRX3"
"Q5JRX3"
"Q5JRX3"
"Q5JRX3"
"Q5JRX3"
"Q5JRX3"
"Q8TCU6"
"Q8TCU6"
"Q8TCU6"
"Q8TCU6"
"P13727"
"Q9Y2Y8"
"Q9Y2Y8"
"Q92954"
"Q92954"
"Q92954"
"Q9UBK2"
"Q9UBK2"
"Q86YN6"
"Q86YN6"
"Q86YN6"
"P06401"
"P06401"
"P06401"
"P06401"
"P06401"
"P06401"
"P06401"
"P49642"
"Q96MT3"
"P78527"
"P78527"
"P78527"
"P78527"
"P78527"
"P78527"
"P78527"
"P78527"
"P78527"
"P78527"
"P78527"
"O60260"
"O60260"
"O60260"
"O60260"
"O60260"
"P51817"
"Q8N945"
"P49683"
"Q9NNZ6"
"Q9UF12"
"Q9UF12"
"Q16378"
"Q16378"
"Q8N271"
"O75360"
"P27918"
"P27918"
"P27918"
"O94903"
"Q13523"
"P02810"
"P23942"
"Q96S44"
"Q96S44"
"P21108"
"Q8IV56"
"Q569H4"
"Q8N4B5"
"Q8WXC7"
"Q8WXC7"
"Q8WXC7"
"Q8IZ63"
"Q96S07"
"P79522"
"Q6MZQ0"
"Q6MZQ0"
"Q5FWE3"
"Q5FWE3"
"Q5FWE3"
"Q5FWE3"
"Q8N3Z0"
"A4D1T9"
"A1L453"
"Q7RTY5"
"Q7RTY5"
"Q7RTY5"
"Q6PEW0"
"Q6PEW0"
"Q6PEW0"
"Q6UWB4"
"Q6UWB4"
"Q86XN7"
"Q86XN7"
"Q2VWP7"
"Q2VWP7"
"Q2VWP7"
"P24158"
"Q86TP1"
"Q86TP1"
"Q9UIG5"
"Q9UIG5"
"Q9UIG5"
"Q9UIG5"
"Q9UIG5"
"Q9UIG4"
"Q9UIG4"
"P20618"
"P49720"
"P28070"
"P28074"
"P28072"
"Q99436"
"P28062"
"P28062"
"P28065"
"P28065"
"P28065"
"P28065"
"O43653"
"Q9UNM6"
"Q9NYI0"
"Q9NYI0"
"Q8NDX1"
"Q8NDX1"
"Q8NDX1"
"Q8NDX1"
"Q8NDX1"
"Q14691"
"Q9UQ72"
"Q9UQ72"
"Q9UQ72"
"P11464"
"P11464"
"Q16557"
"Q16557"
"Q16557"
"Q16557"
"Q00888"
"Q00888"
"Q15238"
"Q15238"
"Q15238"
"Q00889"
"Q00889"
"Q9UQ74"
"Q9UQ74"
"Q00887"
"Q8TCT7"
"Q13200"
"Q13200"
"O00233"
"O00233"
"O00233"
"O00233"
"Q9UL46"
"Q14997"
"Q14997"
"Q14997"
"Q92530"
"Q92530"
"O95456"
"P07988"
"P07988"
"P07988"
"Q6PGN9"
"Q8IV42"
"Q8IYL9"
"P25105"
"P25105"
"Q13635"
"Q13635"
"Q9Y6C5"
"Q14761"
"O75127"
"O75127"
"Q96EY7"
"Q6ISU1"
"Q6ISU1"
"Q96BW5"
"Q16647"
"Q16647"
"Q14914"
"Q3SYG4"
"Q3SYG4"
"Q3SYG4"
"Q3SYG4"
"Q3SYG4"
"Q3SYG4"
"Q96NR3"
"Q9P2K9"
"Q9P2K9"
"Q9P2K9"
"Q9P2K9"
"Q3KNS1"
"Q3KNS1"
"Q3KNS1"
"Q3KNS1"
"Q3KNS1"
"Q3KNS1"
"Q3KNS1"
"Q13308"
"Q13308"
"Q13308"
"Q13308"
"Q05209"
"Q05209"
"Q12923"
"Q12923"
"Q12923"
"Q12923"
"Q12923"
"Q15678"
"Q99952"
"Q16825"
"Q16825"
"Q9H3S7"
"P26045"
"P26045"
"P26045"
"P29074"
"P54829"
"Q15257"
"A2A3K4"
"Q92932"
"Q92932"
"Q92932"
"Q92932"
"Q92932"
"P18433"
"P23467"
"P23467"
"P23467"
"P23467"
"P23467"
"P23467"
"P23467"
"P08575"
"P08575"
"P08575"
"P23468"
"P23468"
"P10586"
"P10586"
"P23470"
"P23470"
"Q9HD43"
"Q9HD43"
"Q9HD43"
"Q9HD43"
"Q9HD43"
"Q9HD43"
"Q9HD43"
"Q12913"
"Q12913"
"Q12913"
"Q12913"
"Q12913"
"P28827"
"Q16849"
"Q9UMZ3"
"Q9UMZ3"
"Q9UMZ3"
"Q9UMZ3"
"Q9UMZ3"
"Q15256"
"Q15256"
"Q15256"
"Q15256"
"O14522"
"O14522"
"Q92729"
"Q92729"
"Q92729"
"P23471"
"P23471"
"P23471"
"Q6NZI2"
"P48651"
"Q9NZH5"
"P26022"
"P26022"
"P26022"
"Q96A99"
"Q96A99"
"Q96A99"
"Q96A99"
"Q96A99"
"Q8TB72"
"P22102"
"P22102"
"P22102"
"P22102"
"O15067"
"O15067"
"O15067"
"O15067"
"P22234"
"P30566"
"P31939"
"Q9UJV8"
"Q9UJV8"
"Q9BZE2"
"Q9BZE2"
"Q9BZE2"
"Q9H0K6"
"Q9H0K6"
"Q9H0K6"
"Q8N0Z8"
"Q8N0Z8"
"Q6DKI7"
"P15151"
"P15151"
"P15151"
"Q13610"
"Q6NUJ5"
"Q6NUJ5"
"Q15269"
"Q15269"
"Q96HA9"
"Q8IUK5"
"Q6UX71"
"Q6UX71"
"A1KZ92"
"A1KZ92"
"A1KZ92"
"A1KZ92"
"A1KZ92"
"A1KZ92"
"A1KZ92"
"Q92626"
"Q92626"
"Q7Z7A4"
"Q7Z7A4"
"Q7Z7A4"
"Q9Y6I8"
"P11498"
"Q56P42"
"P11216"
"P11216"
"P06737"
"P06737"
"P06737"
"P06737"
"P11217"
"Q9Y3Y4"
"Q8N2H3"
"Q8N2H3"
"Q02127"
"P10082"
"P20742"
"P20742"
"P20742"
"P20742"
"P20742"
"P20742"
"P20742"
"Q9UPQ7"
"Q6ZMN7"
"Q04671"
"Q04671"
"Q04671"
"Q04671"
"P31930"
"P22695"
"P22695"
"P22695"
"P07919"
"P14927"
"Q5TB80"
"Q5TB80"
"Q5TB80"
"Q5TB80"
"O95825"
"Q53FA7"
"Q08257"
"Q08257"
"Q9NXS2"
"Q16769"
"Q96P65"
"Q96P65"
"Q96P65"
"Q9H0J4"
"Q9H0J4"
"Q9H0J4"
"Q9H0J4"
"Q9H0J4"
"Q9H0J4"
"Q2KHR3"
"Q2KHR3"
"Q2KHR3"
"O00391"
"O00391"
"O00391"
"O00391"
"Q6ZRP7"
"Q8IZP6"
"P50876"
"Q8TBN0"
"Q8TBN0"
"Q9Y3T6"
"Q9Y3T6"
"Q15032"
"Q15032"
"Q9Y2K5"
"Q96B01"
"Q09MP3"
"Q09MP3"
"Q09MP3"
"Q6MZT1"
"Q6ZS82"
"Q32P51"
"O15315"
"O15315"
"O15315"
"O15315"
"O43502"
"O75771"
"O75771"
"O75771"
"Q9H0T7"
"Q9H0T7"
"Q9H0T7"
"Q9NX57"
"Q9ULC3"
"O95755"
"O95755"
"O95755"
"Q96AX2"
"O95716"
"Q7Z6M1"
"Q7Z6M1"
"O75943"
"O75943"
"Q9NS91"
"Q9NS91"
"Q9NS91"
"O60671"
"Q5T890"
"Q92878"
"P43351"
"Q92698"
"Q92698"
"Q92698"
"Q92698"
"Q99638"
"Q96JH8"
"Q96JH8"
"Q96JH8"
"P35241"
"P04049"
"P15918"
"P15918"
"P15918"
"P15918"
"P15918"
"P15918"
"P55895"
"Q15109"
"Q9P0K7"
"Q9P0K7"
"Q9P0K7"
"Q7Z5J4"
"Q7Z5J4"
"Q8NFJ5"
"Q9UKM9"
"O60896"
"O60896"
"Q9H6Z4"
"P13631"
"Q9NS23"
"Q9H2L5"
"Q9H2L5"
"Q6ZTQ3"
"Q6ZTQ3"
"Q02833"
"Q02833"
"A6NK89"
"O95294"
"O95294"
"O95294"
"Q86YV0"
"Q8IXT5"
"Q15042"
"Q8IUD2"
"Q8IUD2"
"Q9NYW8"
"Q7Z6E9"
"Q8TDY2"
"Q8TDY2"
"Q8N0V3"
"Q8N0V3"
"Q8N0V3"
"Q5R372"
"Q9H2M9"
"Q9H2M9"
"Q08999"
"P57052"
"Q9NTZ6"
"Q9Y4C8"
"Q9Y4C8"
"Q9Y4C8"
"Q9Y4C8"
"Q86U06"
"Q86U06"
"Q9NW13"
"Q96EV2"
"Q9H0Z9"
"Q6ZSC3"
"Q6ZP01"
"Q6ZP01"
"Q6ZP01"
"A0AV96"
"A0AV96"
"P78332"
"Q9H1K0"
"Q9H1K0"
"Q9H1K0"
"Q15311"
"P49792"
"P49792"
"P06400"
"P06400"
"P06400"
"P06400"
"Q8NDN9"
"O95199"
"Q8IZ40"
"Q9H4I0"
"Q9H4I0"
"Q9H4I0"
"P54725"
"P54727"
"Q7Z3Z2"
"Q96NR8"
"Q8NG50"
"Q8NG50"
"O95072"
"O95072"
"O95980"
"P46063"
"P46063"
"P46063"
"O94761"
"O94761"
"O94761"
"O94761"
"O94761"
"O94761"
"O94761"
"O94761"
"O94761"
"O94761"
"O94761"
"O94761"
"O94761"
"O94761"
"O94761"
"O94762"
"O94762"
"Q9NS39"
"Q9NS39"
"Q6NUK4"
"Q96HR9"
"Q9BYZ8"
"P04808"
"P04090"
"Q8NC24"
"Q8NC24"
"P78509"
"P78509"
"O75628"
"Q8IYK8"
"Q9H1J1"
"P51606"
"P51606"
"P00797"
"O75787"
"O75787"
"Q9HAU5"
"Q6BDI9"
"Q6BDI9"
"Q9BWE0"
"Q9BWE0"
"Q9BWE0"
"Q9BWE0"
"Q9H628"
"Q6H3X3"
"Q5VY80"
"P10745"
"P82980"
"P82980"
"P82980"
"Q9BQ08"
"Q6NUM9"
"P07949"
"P07949"
"P07949"
"Q9UBZ9"
"Q9UBZ9"
"Q9UBZ9"
"Q9UBZ9"
"Q9UBZ9"
"Q9UBZ9"
"Q9UBZ9"
"Q9GZR2"
"Q9GZR2"
"Q9UGC7"
"Q9UGC7"
"Q9UGC7"
"P27694"
"P15927"
"Q13156"
"P35251"
"P40937"
"Q6WKZ4"
"Q6WKZ4"
"Q6WKZ4"
"Q7L804"
"O75677"
"O75677"
"O75678"
"O75678"
"O75678"
"O75678"
"O75678"
"O75678"
"O75679"
"O75679"
"O75679"
"Q6ZWI9"
"Q96AA3"
"Q9NQ40"
"Q9NQ40"
"Q9NQ40"
"Q9NQ40"
"Q9NQ40"
"Q14699"
"Q14699"
"Q9NWF4"
"Q6PCD5"
"Q6PCD5"
"P22670"
"P48378"
"P48382"
"P48382"
"P48382"
"Q2KHR2"
"Q2KHR2"
"Q2KHR2"
"O14593"
"O14593"
"Q8NET4"
"Q5HYW3"
"Q8IZJ4"
"Q8IZJ4"
"Q8IZJ4"
"Q8IZJ4"
"Q8IZJ4"
"Q8IZJ4"
"Q8IZJ4"
"O15211"
"Q3MIN7"
"Q3MIN7"
"Q3MIN7"
"Q96B86"
"Q6ZVN8"
"Q8N1W1"
"Q8N1W1"
"Q8N1W1"
"Q8N1W1"
"Q8N1W1"
"Q8N1W1"
"Q8N1W1"
"Q6GYQ0"
"Q2PPJ7"
"Q86X27"
"O14827"
"O94810"
"O94810"
"O14924"
"O14924"
"O14924"
"O14921"
"O15492"
"Q8NE09"
"P49796"
"O75916"
"A5PLK6"
"A5PLK6"
"Q9H310"
"Q9H310"
"Q9H310"
"Q9NX52"
"P58872"
"O94955"
"P18577"
"P18577"
"Q9UBD6"
"Q96CC6"
"Q6PJF5"
"Q6PJF5"
"Q6PJF5"
"Q02161"
"Q02161"
"Q02161"
"P98171"
"O43182"
"Q96QB1"
"Q96QB1"
"Q96QB1"
"Q96QB1"
"Q96QB1"
"Q96QB1"
"Q96QB1"
"P85298"
"P85298"
"P85298"
"Q9BRR9"
"Q9BRR9"
"A1A4S6"
"Q8IWW6"
"Q8N392"
"Q14CB8"
"Q9P2F6"
"Q5T5U3"
"Q5T5U3"
"Q7Z5H3"
"Q7Z5H3"
"P42331"
"P42331"
"P42331"
"Q9P2N2"
"Q9P2N2"
"Q7Z6I6"
"Q2M1Z3"
"Q2M1Z3"
"Q8IUC4"
"Q8NHV9"
"Q9H4K1"
"Q9H4K1"
"Q9H4K1"
"Q7Z5B4"
"Q6R327"
"Q5UIP0"
"Q5UIP0"
"Q5UIP0"
"Q5UIP0"
"Q5UIP0"
"Q5UIP0"
"Q96NA2"
"Q96NA2"
"O95153"
"O95153"
"O95153"
"O95153"
"O95153"
"O95153"
"O95153"
"O95153"
"O15034"
"Q8WYP3"
"Q8TB24"
"Q8TB24"
"Q8TB24"
"Q8TB24"
"Q8TB24"
"Q8TB24"
"Q8TB24"
"P13489"
"Q6ZS11"
"Q6NUQ1"
"Q6NUQ1"
"Q6NUQ1"
"Q9BRS2"
"Q9BVS4"
"Q9BVS4"
"Q9BVS4"
"Q9BVS4"
"Q9BVS4"
"O14730"
"Q13546"
"O43353"
"Q9Y572"
"Q9Y572"
"P57078"
"Q9HB40"
"Q96K30"
"P26373"
"Q6P5R6"
"Q92901"
"Q8TDU9"
"Q13129"
"Q13129"
"Q13129"
"Q13129"
"Q13129"
"Q13129"
"P09001"
"Q9BYD2"
"Q9BYD2"
"P52815"
"Q9NX20"
"Q9NX20"
"Q9H0U6"
"Q9NWU5"
"Q16540"
"Q16540"
"Q16540"
"Q16540"
"Q13084"
"Q13084"
"Q8TCC3"
"Q9NZE8"
"Q9NZE8"
"Q96DV4"
"Q96DV4"
"Q9NYK5"
"Q9NQ50"
"Q9NQ50"
"Q9H9J2"
"Q9BRJ2"
"Q9H2W6"
"Q9HD33"
"Q9HD33"
"Q13405"
"Q8N5N7"
"Q86TS9"
"Q86TS9"
"Q96EL3"
"Q7Z7F7"
"Q7Z7F7"
"Q96DB5"
"Q96TC7"
"Q9H9A7"
"Q9NWS8"
"Q9NWS8"
"Q9NWS8"
"Q9HC36"
"Q9HC36"
"Q9HC36"
"Q6ZNA4"
"Q6ZNA4"
"Q5XPI4"
"Q5XPI4"
"Q5XPI4"
"Q9BV68"
"Q8IUD6"
"Q8IUD6"
"Q8WVD3"
"Q9NTX7"
"Q8NC42"
"Q8NC42"
"Q96PX1"
"Q8IYW5"
"Q8IYW5"
"Q9P0P0"
"Q96D59"
"Q96D59"
"Q9NXI6"
"Q9NXI6"
"Q6ZRF8"
"Q6ZRF8"
"Q6ZRF8"
"Q6ZRF8"
"Q495C1"
"Q63HN8"
"Q63HN8"
"Q63HN8"
"Q63HN8"
"Q63HN8"
"Q63HN8"
"Q63HN8"
"Q9Y6U7"
"Q8TC41"
"P34096"
"Q93091"
"Q9H1E1"
"Q9H1E1"
"Q8TDE3"
"P60153"
"P60153"
"Q86VV4"
"Q86VV4"
"Q86VV4"
"Q9NRR4"
"Q9NRR4"
"Q9BXT8"
"Q9BXT8"
"Q9BXT8"
"Q9BXT8"
"Q96EP0"
"Q9H0A6"
"Q9H0A6"
"Q9H0A6"
"O94941"
"O94941"
"Q9H2S5"
"Q9H2S5"
"Q9H2S5"
"Q9H2S5"
"Q68DV7"
"Q68DV7"
"Q68DV7"
"Q68DV7"
"Q68DV7"
"Q68DV7"
"Q68DV7"
"Q9Y252"
"Q9Y252"
"Q9Y252"
"O76064"
"O75792"
"Q5VYX0"
"Q5GAN6"
"Q8TAA1"
"Q8TAA1"
"O00584"
"Q9H777"
"Q9Y6N7"
"Q96MS0"
"Q96MS0"
"Q96MS0"
"Q8WZ75"
"Q8WZ75"
"O75116"
"Q03395"
"Q04912"
"Q04912"
"Q04912"
"Q04912"
"Q04912"
"Q96C74"
"Q01973"
"P08922"
"P08922"
"P08922"
"P08922"
"P08922"
"P08922"
"P08922"
"P08922"
"P08922"
"P08922"
"P08922"
"P08922"
"P08922"
"P08922"
"P08922"
"Q8IWN7"
"Q8IWN7"
"Q8IWN7"
"Q8IWN7"
"Q8IWN7"
"Q8IWN7"
"Q8IWN7"
"Q8IWN7"
"Q8IWN7"
"Q8IWN7"
"P56715"
"P56715"
"P56715"
"P56715"
"P56715"
"P56715"
"Q9P1U0"
"O95602"
"O95602"
"O95602"
"O95602"
"O95602"
"O95602"
"Q9H9Y6"
"O15446"
"O15446"
"O15446"
"O15446"
"O15446"
"O15446"
"Q9GZS1"
"Q9GZS1"
"Q9GZS1"
"O14802"
"O14802"
"Q9NW08"
"Q9NVU0"
"Q8IVN8"
"Q9H7B2"
"O95398"
"Q8TEU7"
"Q8TEU7"
"Q8TEU7"
"P47736"
"Q684P5"
"Q96KN7"
"Q96KN7"
"Q96KN7"
"Q96KN7"
"Q96KN7"
"Q92834"
"Q92834"
"Q92834"
"Q9Y6S9"
"Q9Y6S9"
"P04844"
"Q9H633"
"Q9H633"
"P78345"
"P78345"
"P78345"
"P78345"
"P78345"
"Q5VT52"
"Q9P2E9"
"Q92766"
"Q92766"
"Q92766"
"Q92766"
"Q92766"
"Q92766"
"Q969S9"
"Q969S9"
"Q969S9"
"Q96E11"
"Q8IY81"
"Q8IY81"
"Q9NYV6"
"Q96FB5"
"Q5JTH9"
"Q5JTH9"
"Q9Y3B9"
"Q9Y3B9"
"P56182"
"P56182"
"Q96EU6"
"Q9Y2L1"
"Q9Y2L1"
"Q14690"
"Q14690"
"Q14690"
"Q9Y3A4"
"Q9Y3A4"
"Q9Y3A4"
"O43159"
"O43159"
"P62241"
"Q9HA92"
"Q9HA92"
"Q9HA92"
"Q8WXG1"
"Q8WXG1"
"Q92681"
"Q92681"
"Q92681"
"Q96T23"
"Q5TD94"
"Q5TD94"
"Q5TD94"
"Q5TD94"
"Q5TD94"
"Q9H1X1"
"Q6UXX9"
"Q2I0M5"
"Q9Y399"
"Q9Y399"
"Q9Y399"
"Q9Y2R9"
"P82933"
"P82912"
"P82912"
"O15235"
"Q9Y676"
"P82921"
"P82921"
"Q96EL2"
"Q92552"
"Q9Y2Q9"
"P51398"
"Q9NP92"
"Q9NP92"
"Q92665"
"P82930"
"P82673"
"Q9BSG5"
"Q9UHP6"
"Q9NZ71"
"Q9NZ71"
"Q8IZC4"
"Q8IZC4"
"A6NKG5"
"Q16799"
"Q16799"
"O75298"
"O95197"
"Q9NQC3"
"P59025"
"P59025"
"Q5QGT7"
"Q96DX8"
"Q96DX8"
"Q86VV8"
"Q86VV8"
"Q86VV8"
"Q66K80"
"Q96C34"
"Q9BVN2"
"Q9BVN2"
"Q8N2Y8"
"Q9UJJ7"
"Q6P087"
"Q6P087"
"Q96CM3"
"Q96CM3"
"Q96CM3"
"Q96CM3"
"Q9Y3V2"
"Q9Y3V2"
"Q6NW29"
"Q8WXD0"
"Q9Y2V3"
"P21817"
"P21817"
"P21817"
"P21817"
"P21817"
"P21817"
"P21817"
"Q92736"
"Q92736"
"Q92736"
"Q15413"
"Q8WXG8"
"P33764"
"P06703"
"P31151"
"Q8N1F8"
"Q8N1F8"
"Q13621"
"P55017"
"P55017"
"Q9H2X9"
"Q9Y666"
"Q9BZW2"
"Q9BZW2"
"Q13183"
"Q9UKG4"
"Q92503"
"O76054"
"Q9UDX4"
"Q9UDX4"
"Q9UDX4"
"Q9UDX4"
"Q9UDX3"
"Q9UDX3"
"Q9UDX3"
"Q9UDX3"
"P46059"
"P46059"
"P46059"
"P46059"
"P46059"
"P46059"
"P46059"
"Q16348"
"Q16348"
"Q16348"
"Q8N697"
"Q9Y2C5"
"Q9BYT1"
"Q9BYT1"
"P41440"
"P41440"
"Q9BZV2"
"Q9BZV2"
"Q86SG5"
"Q99500"
"O95977"
"Q9H228"
"O75751"
"Q9H015"
"O76082"
"Q9Y694"
"Q8TCC7"
"Q96S37"
"Q9Y267"
"Q9Y267"
"Q9Y267"
"Q9Y267"
"Q9Y267"
"Q9Y267"
"Q9Y267"
"Q86VW1"
"Q86VW1"
"Q86VW1"
"Q86VW1"
"Q96BI1"
"Q96BI1"
"Q96BI1"
"A6NK97"
"A6NK97"
"Q6T423"
"Q6T423"
"Q6T423"
"Q6T423"
"Q6T423"
"Q9UHI7"
"Q9UHI7"
"Q9UHI7"
"Q9Y6Y8"
"Q9BSK2"
"Q96DW6"
"Q9BZJ4"
"Q8TBP6"
"Q8N5S1"
"Q8N5S1"
"Q8WUT9"
"Q8N413"
"Q8N413"
"Q8NG04"
"Q8NG04"
"Q9H2B4"
"P50443"
"O43511"
"O43511"
"O43511"
"O43511"
"O43511"
"Q9BXS9"
"Q8TE54"
"Q8TE54"
"Q7LBE3"
"Q7LBE3"
"O14975"
"Q5K4L6"
"Q5K4L6"
"Q9Y2P5"
"Q9Y2P5"
"Q9Y2P4"
"O00337"
"O00337"
"O43868"
"O43868"
"O43868"
"O43868"
"Q9HAS3"
"Q9HAS3"
"Q9HAS3"
"Q9HAS3"
"Q9BZD2"
"Q9BZD2"
"Q9BZD2"
"Q9BZD2"
"Q9BZD2"
"Q9NR83"
"P78383"
"Q8TB61"
"Q9NTN3"
"P0C7Q5"
"Q96KT7"
"Q7Z2H8"
"Q495N2"
"Q495N2"
"Q495N2"
"Q969I6"
"Q969I6"
"Q8WUX1"
"Q8IZM9"
"A6NNN8"
"Q8NBW4"
"Q9HBR0"
"Q9HBR0"
"Q9NP94"
"Q9NP94"
"Q9NP94"
"Q9BRY0"
"Q6P5W5"
"Q6P5W5"
"Q6P5W5"
"Q6P5W5"
"Q6P5W5"
"Q6P5W5"
"Q13433"
"Q92504"
"Q92504"
"Q9C0K1"
"Q9NUM3"
"Q9ULF5"
"Q8N1S5"
"Q504Y0"
"Q504Y0"
"Q504Y0"
"Q504Y0"
"Q96H72"
"Q96H72"
"Q15043"
"Q8TE82"
"Q8TE82"
"Q8TE82"
"Q8TF17"
"Q8TF17"
"Q8TF17"
"Q96GZ6"
"Q96GZ6"
"Q8NBI5"
"Q5BKX6"
"Q5BKX6"
"Q96FL8"
"Q86VL8"
"Q8NBS3"
"Q8NBS3"
"Q9BY07"
"Q9BY07"
"Q9Y6M7"
"Q2Y0W8"
"Q2Y0W8"
"P31213"
"P31213"
"P31213"
"P48065"
"Q9NSD5"
"Q9H2J7"
"Q9GZN6"
"Q9H1V8"
"Q96N87"
"Q96N87"
"Q96N87"
"Q695T7"
"Q9NP91"
"Q8N1H7"
"Q8TCU3"
"Q8TCU3"
"Q8TCU3"
"Q8TCU3"
"Q8TBB6"
"Q96CW6"
"Q96CW6"
"Q96CW6"
"Q96CW6"
"Q4G0N8"
"Q4G0N8"
"Q4G0N8"
"Q4G0N8"
"Q4G0N8"
"Q4G0N8"
"Q4G0N8"
"Q4G0N8"
"Q4G0N8"
"Q5TAH2"
"Q5TAH2"
"P35542"
"Q96ER3"
"Q96ER3"
"P02735"
"P02735"
"P02735"
"P02735"
"Q9NTJ5"
"A6NKF1"
"Q8IXA5"
"Q8IXA5"
"Q9NZJ4"
"Q9NZJ4"
"Q9NZJ4"
"Q9NZJ4"
"Q9NZJ4"
"Q9NZJ4"
"Q9NZJ4"
"Q9NXZ1"
"Q9NXZ1"
"P23526"
"Q9NSC2"
"Q9Y467"
"Q9Y467"
"Q9Y467"
"Q9BXA9"
"Q9BXA9"
"Q9UJQ4"
"Q9UJQ4"
"Q9P1V8"
"Q9P1V8"
"Q9P1V8"
"Q9P1V8"
"Q9Y512"
"Q9Y512"
"Q8IVG5"
"Q8IVG5"
"Q8IVG5"
"Q8IVG5"
"Q70HW3"
"Q6SPF0"
"Q7Z3H4"
"Q5K651"
"Q5K651"
"Q5K651"
"Q9NSI8"
"P17900"
"P17900"
"P17900"
"Q6NUJ1"
"Q6NUJ1"
"Q6NUJ1"
"Q9UL12"
"Q9UL12"
"Q9UL12"
"Q9UL12"
"Q9BW04"
"Q9BW04"
"Q9BW04"
"Q9BW04"
"Q9BW04"
"Q15020"
"Q9NQZ2"
"Q6UVJ0"
"O94885"
"O94885"
"Q96F10"
"Q86VE3"
"P43007"
"P43007"
"A3KN83"
"A3KN83"
"O15027"
"Q96JE7"
"Q96JE7"
"Q96JE7"
"Q96JE7"
"Q96JE7"
"O75396"
"O75396"
"O75396"
"O75396"
"O75396"
"O75396"
"Q15436"
"Q15437"
"Q15437"
"Q15437"
"O95487"
"O94979"
"O94979"
"O94979"
"Q9NQW1"
"Q9NQW1"
"Q9NQW1"
"Q9NQW1"
"Q9NQW1"
"Q9NQW1"
"Q9NQW1"
"Q9NQW1"
"P13866"
"P13866"
"Q9NY91"
"Q9NY91"
"Q9Y289"
"Q9Y289"
"Q2M3M2"
"Q2M3M2"
"Q2M3M2"
"A0PJK1"
"Q1EHB4"
"Q92791"
"P23975"
"P31645"
"P31645"
"Q9Y345"
"Q9Y345"
"Q9Y345"
"Q9Y345"
"Q9Y345"
"Q9Y345"
"Q9Y345"
"Q8N9R8"
"Q969E2"
"Q9BY12"
"Q9BY12"
"Q9BY12"
"Q12770"
"Q6AZY7"
"Q6AZY7"
"Q6AZY7"
"Q6ZMJ2"
"O95171"
"O95171"
"O95171"
"Q8WVM8"
"Q8WU76"
"P21583"
"P21583"
"P05060"
"P05060"
"P05060"
"P05060"
"P05060"
"P05060"
"P05060"
"P05060"
"P05060"
"P05060"
"P13521"
"P13521"
"Q8WXD2"
"Q8WXD2"
"Q96NL6"
"Q96I15"
"Q96I15"
"Q96I15"
"P35498"
"Q99250"
"Q99250"
"O60939"
"Q9NY46"
"Q9NY72"
"P35499"
"P35499"
"Q14524"
"Q14524"
"Q14524"
"Q01118"
"Q01118"
"Q01118"
"Q01118"
"Q01118"
"Q01118"
"Q01118"
"Q15858"
"Q15858"
"Q15858"
"Q15858"
"Q9Y5Y9"
"Q9Y5Y9"
"Q9Y5Y9"
"Q9Y5Y9"
"Q9UI33"
"Q9UI33"
"Q6R2W3"
"Q6R2W3"
"P37088"
"P37088"
"P51168"
"P51172"
"P51172"
"P51172"
"P51172"
"O75880"
"O43819"
"O43819"
"Q8NBX0"
"Q14160"
"Q12765"
"Q12765"
"Q96FV2"
"Q96FV2"
"Q96FV2"
"Q96FV2"
"Q0VDG4"
"Q0VDG4"
"P47872"
"Q8IWY4"
"Q8IWY4"
"Q9NQ36"
"Q9NQ36"
"Q8IX30"
"Q6P3W7"
"Q9NVU7"
"Q9NVU7"
"Q9NVU7"
"P34741"
"P34741"
"O75056"
"O75056"
"O75056"
"P31431"
"Q96C92"
"Q96C92"
"Q96C92"
"Q86SQ7"
"Q99470"
"Q7Z5N4"
"Q7Z5N4"
"O95810"
"Q9UBV2"
"Q9UBV2"
"Q5TEA6"
"Q68CR1"
"Q68CR1"
"Q68CR1"
"Q68CR1"
"Q9BYH1"
"Q9BYH1"
"Q6UXD5"
"Q9HB31"
"Q96T21"
"P55735"
"Q96EE3"
"Q9H4I8"
"Q9H4I8"
"P57772"
"Q9Y6D0"
"Q9NZV5"
"Q9NZV5"
"Q9NZV5"
"Q9BVL4"
"Q9BVL4"
"Q14242"
"Q96BR5"
"P59797"
"O95025"
"Q13275"
"Q9NS98"
"Q9NS98"
"Q9H3S1"
"Q92854"
"Q92854"
"Q9P283"
"Q9P283"
"Q9P283"
"Q9P283"
"Q9P283"
"Q9H2E6"
"Q9H2E6"
"Q9H3T2"
"Q8NFY4"
"Q8NFY4"
"P04279"
"P04279"
"Q02383"
"Q02383"
"Q02383"
"Q02383"
"Q02383"
"Q8WW01"
"Q8WW01"
"Q8NCE0"
"Q8NCE0"
"Q9BSV6"
"Q7Z6J9"
"Q7Z6J9"
"Q7Z6J9"
"Q7Z6J9"
"Q7Z6J9"
"Q9HC62"
"Q96HI0"
"Q96HI0"
"Q9GZR1"
"Q9GZR1"
"Q9GZR1"
"Q9BQF6"
"Q9BQF6"
"Q96LD8"
"Q8IYM1"
"P49908"
"Q8WYJ6"
"O43236"
"Q9UHD8"
"Q9UHD8"
"Q96SA4"
"Q9NQF3"
"Q9Y6P5"
"P58004"
"P58005"
"Q6ICB4"
"Q96T68"
"Q96T68"
"Q9Y6X0"
"Q9Y6X0"
"Q9Y6X0"
"Q9BYW2"
"Q9NVD3"
"Q9C0A6"
"Q9C0A6"
"Q8TBK2"
"Q8TBK2"
"Q8TBK2"
"Q53EL9"
"Q53EL9"
"A8K8P3"
"A8K8P3"
"A8K8P3"
"A8K8P3"
"A8K8P3"
"A8K8P3"
"Q8IWL1"
"Q8IWL1"
"Q8IWL1"
"Q9H7N4"
"Q9H7N4"
"Q86XK3"
"Q96HF1"
"Q92765"
"Q6FHJ7"
"Q6FHJ7"
"Q12872"
"Q12872"
"Q12872"
"Q12872"
"Q8WV19"
"Q8IWL2"
"Q8IWL2"
"Q8IWL2"
"Q8IWL2"
"Q6UW10"
"P35247"
"P35247"
"P35247"
"P35247"
"Q9H9B4"
"Q08648"
"Q9H5K3"
"Q8TD33"
"O95969"
"Q13326"
"Q13326"
"Q9BQI5"
"Q9BQI5"
"Q9HBY8"
"Q8NE28"
"Q8NE28"
"Q99720"
"Q5FBB7"
"Q5FBB7"
"Q562F6"
"Q562F6"
"Q562F6"
"Q562F6"
"Q562F6"
"O95470"
"Q2NKQ1"
"Q2NKQ1"
"O43147"
"O43147"
"Q96HU1"
"O95905"
"O95905"
"O95905"
"O95905"
"O14796"
"O14796"
"Q9NP31"
"Q9BRG2"
"Q9BRG2"
"Q9H788"
"Q9H788"
"Q9H788"
"Q9H788"
"Q5SQS7"
"Q5SQS7"
"Q9NRF2"
"Q9UQQ2"
"Q8N5H7"
"A6NKC9"
"A6NKC9"
"Q9P0V3"
"Q9P0V3"
"P55822"
"P55822"
"P55822"
"Q7Z6J0"
"Q8TEC5"
"Q8TEC5"
"Q8TEC5"
"Q8TEC5"
"Q8TEC5"
"Q8TEC5"
"Q9Y566"
"Q9BYB0"
"P04278"
"P04278"
"P29353"
"P29353"
"Q6S5L8"
"Q8NEM2"
"Q8NEM2"
"Q96IW2"
"Q96IW2"
"Q92835"
"O15357"
"O15357"
"Q9BZQ2"
"P78324"
"P78324"
"P78324"
"P78324"
"P78324"
"Q6PI26"
"Q2M3G4"
"Q13796"
"Q13796"
"Q13796"
"Q9ULL8"
"Q9H0F6"
"Q9H0F6"
"Q9H0F6"
"A0PJX4"
"Q96DD7"
"Q8N114"
"O43166"
"Q9P2F8"
"Q9P2F8"
"Q9P2F8"
"Q9P2F8"
"Q9P2F8"
"O60292"
"O60292"
"Q9Y274"
"Q9NSC7"
"Q9NSC7"
"Q8NDV1"
"O43173"
"Q9HAT2"
"Q9HAT2"
"P21815"
"P21815"
"P21815"
"P21815"
"P21815"
"P21815"
"Q9NR45"
"Q96JF0"
"Q96JF0"
"Q9UNP4"
"Q9NXL6"
"Q9NXL6"
"Q9NXL6"
"Q8NBJ9"
"Q8NBJ9"
"Q96LC7"
"Q96LC7"
"Q96PQ1"
"Q96PQ1"
"Q96PQ1"
"Q96PQ1"
"Q96PQ1"
"Q96PQ1"
"Q96PQ1"
"Q96PQ1"
"Q96PQ1"
"Q96PQ1"
"Q6ZMC9"
"Q6IA17"
"O15389"
"O15389"
"O15389"
"O43699"
"Q9NYZ4"
"Q9NYZ4"
"Q9Y336"
"Q9Y336"
"Q9Y336"
"Q9Y336"
"Q9Y336"
"Q9Y336"
"Q9Y336"
"P57059"
"P57059"
"P57059"
"Q9H0K1"
"Q9H0K1"
"Q9Y2K2"
"Q9H173"
"Q14190"
"Q96FS4"
"Q96FS4"
"Q96FS4"
"Q96FS4"
"O00241"
"O00241"
"O00241"
"O00241"
"Q5JXA9"
"Q5JXA9"
"Q5TFQ8"
"Q9H106"
"Q9P1W8"
"Q9P1W8"
"Q9NTG7"
"Q9NTG7"
"Q9NXA8"
"Q9NXA8"
"Q8N6T7"
"Q9UIU6"
"Q8N196"
"Q8N196"
"O95475"
"P42285"
"Q96BD8"
"Q8IX90"
"Q8IX90"
"Q8IX90"
"Q86WV1"
"Q86WV1"
"O75563"
"O75563"
"P12757"
"Q15477"
"Q15477"
"Q15477"
"Q15477"
"Q15477"
"Q15477"
"Q5T5P2"
"Q5T5P2"
"Q5T5P2"
"P19634"
"P48764"
"Q6AI14"
"Q6AI14"
"Q8IVB4"
"Q8IVB4"
"Q86UD5"
"Q13291"
"Q13291"
"Q9NQ25"
"Q9P0V8"
"Q9P0V8"
"Q9P0V8"
"Q96A28"
"Q96A28"
"Q96A28"
"Q96A28"
"Q13239"
"Q9H6Q3"
"Q07837"
"Q08AF3"
"Q08AF3"
"P01286"
"Q9H156"
"O94933"
"Q9H5Y7"
"Q9H5Y7"
"Q68CJ6"
"Q68CJ6"
"Q68CJ6"
"Q68CJ6"
"Q68CJ6"
"O75094"
"O75094"
"O75094"
"O75094"
"O75094"
"Q7Z7L1"
"Q7Z7L1"
"Q7Z7L1"
"Q8IYM2"
"Q8IYM2"
"Q8IYM2"
"Q68D06"
"Q68D06"
"Q68D06"
"Q68D06"
"Q68D06"
"P0C7P3"
"P0C7P3"
"P0C7P3"
"P0C7P3"
"Q499Z3"
"Q499Z3"
"O95391"
"Q8IY92"
"Q8IY92"
"Q8IY92"
"Q8IY92"
"P84022"
"Q9NZC9"
"Q9NZC9"
"Q9NZC9"
"Q9NZC9"
"Q8IYB5"
"Q8WU79"
"P38935"
"P38935"
"P38935"
"P38935"
"P38935"
"P38935"
"P38935"
"Q5VUG0"
"Q14683"
"Q8NDV3"
"Q8NDV3"
"O95347"
"Q9NTJ3"
"Q9NTJ3"
"Q8IY18"
"Q8IY18"
"Q8IY18"
"Q96SB8"
"Q96SB8"
"Q96SB8"
"P51531"
"Q8TEV9"
"Q8TEV9"
"Q8TEV9"
"Q92540"
"Q92540"
"Q8ND04"
"Q99954"
"Q99954"
"Q99954"
"Q92922"
"Q9H4L7"
"Q9H4L7"
"P61278"
"P61278"
"Q2TAL5"
"Q2TAL5"
"P53814"
"P53814"
"P53814"
"Q8NB12"
"Q9NRG4"
"Q9NRG4"
"Q8IYR2"
"Q8IYR2"
"Q8IYR2"
"Q8IYR2"
"Q8IYR2"
"Q8IYR2"
"Q6IEE8"
"Q6IEE8"
"Q6IEE8"
"Q6IEE8"
"Q99747"
"O95863"
"Q16613"
"Q8TER0"
"Q8TER0"
"Q8TER0"
"Q8TER0"
"Q5SQN1"
"Q5SQN1"
"Q5SQN1"
"Q5SQN1"
"Q13487"
"Q92966"
"Q5SXM2"
"Q5SXM2"
"Q5SXM2"
"Q6IEG0"
"Q9NRH2"
"Q9NY99"
"Q9NY99"
"Q9NY99"
"O43290"
"O43290"
"Q9Y5W8"
"Q9NRS6"
"P57768"
"Q96RF0"
"Q96RF0"
"Q92543"
"Q92543"
"Q92543"
"Q92543"
"Q13596"
"Q7Z614"
"Q969T3"
"Q9H3E2"
"Q9H3E2"
"Q8N9S9"
"Q8N9S9"
"Q8N9S9"
"Q9UNH6"
"Q9BZZ2"
"Q9BZZ2"
"Q9BZZ2"
"Q9BZZ2"
"Q9BZZ2"
"Q9BZZ2"
"Q9BZZ2"
"P46721"
"P46721"
"P46721"
"P46721"
"Q9Y6L6"
"Q9Y6L6"
"Q9Y6L6"
"Q9Y6L6"
"Q9NPD5"
"Q9NPD5"
"Q9NPD5"
"Q92959"
"O94956"
"O94956"
"O94956"
"O94956"
"Q9UIG8"
"Q96BD0"
"Q96BD0"
"Q9H2Y9"
"Q86UG4"
"Q86UG4"
"Q86UG4"
"P35610"
"O75908"
"O75908"
"Q3KNW5"
"Q3KNW5"
"O14508"
"P08294"
"P08294"
"P04179"
"Q5JUK2"
"Q9NX45"
"P18583"
"P18583"
"P18583"
"Q96PQ0"
"Q96PQ0"
"Q96PQ0"
"Q92673"
"Q92673"
"Q92673"
"Q07889"
"Q07890"
"Q07890"
"Q9UN79"
"O94993"
"Q9HB58"
"Q9HB58"
"Q9HB58"
"Q9HB58"
"Q9HB58"
"Q9HB58"
"Q9HB58"
"Q9HB58"
"Q9HB58"
"Q02447"
"Q3SY56"
"Q8IW75"
"Q8IW75"
"Q9BVQ7"
"Q9BVQ7"
"Q9BVQ7"
"Q86WD7"
"Q86WD7"
"Q86WD7"
"Q86WD7"
"Q86WD7"
"Q96KW9"
"Q07617"
"Q07617"
"Q07617"
"O75602"
"Q496A3"
"Q5VX52"
"Q9UM82"
"Q8NEY3"
"Q9NWH7"
"Q9NWH7"
"Q9NWH7"
"Q9NWH7"
"Q9P0W8"
"Q9P0W8"
"Q9P0W8"
"Q9P0W8"
"Q9P0W8"
"Q9P0W8"
"Q9BWV2"
"Q96M53"
"P48595"
"P48595"
"P48595"
"P48595"
"P48595"
"P48595"
"P48595"
"Q96P15"
"Q96P15"
"Q96P15"
"Q96P15"
"Q96P15"
"Q96P15"
"Q96P63"
"Q96P63"
"Q9UIV8"
"P29508"
"P29508"
"P36952"
"P36952"
"P36952"
"O75635"
"P50452"
"P50452"
"P50452"
"P50452"
"O95238"
"Q96EA4"
"Q96EA4"
"Q9C093"
"Q9C093"
"Q9C093"
"Q9C093"
"Q9C093"
"Q9C093"
"Q9C093"
"Q9C093"
"Q9C093"
"Q9C093"
"Q8NA61"
"Q6UW49"
"Q6UW49"
"Q8N0X2"
"Q8N0X2"
"Q8N0X2"
"Q9UQ90"
"Q9NRA0"
"P51688"
"P51688"
"P51688"
"O75830"
"O75830"
"Q01892"
"Q8N0Z3"
"Q8N0Z3"
"Q9Y657"
"O43278"
"O43278"
"O43291"
"P49223"
"Q6UDR6"
"Q6UDR6"
"Q2M3C7"
"Q2M3C7"
"Q2M3C7"
"Q2M3C7"
"Q6ZMD2"
"Q6ZMD2"
"Q9Y5K1"
"Q6ZMY3"
"Q6ZMY3"
"Q9BUD6"
"Q9BUD6"
"Q9BUD6"
"Q9BUD6"
"Q6IQ16"
"P35321"
"P35321"
"P22528"
"P22532"
"P09486"
"Q14515"
"Q14515"
"Q14515"
"Q9UBC9"
"Q96PI1"
"Q99611"
"Q6PJ21"
"Q96N96"
"Q9BXB7"
"Q9BXB7"
"Q9BXB7"
"Q96L03"
"Q7Z5L4"
"Q7Z572"
"Q7Z572"
"Q8NHS9"
"Q8NHS9"
"Q8NHS9"
"Q8NHS9"
"Q68D10"
"Q68D10"
"P02549"
"P02549"
"P02549"
"P02549"
"P02549"
"P02549"
"P02549"
"P02549"
"P02549"
"P02549"
"P02549"
"P02549"
"P02549"
"P11277"
"P11277"
"P11277"
"P11277"
"P11277"
"P11277"
"O15269"
"Q9NUV7"
"Q96JI7"
"O15020"
"O15020"
"Q9H254"
"Q9NRC6"
"Q9NRC6"
"Q9NRC6"
"Q9NRC6"
"Q8TED4"
"Q8TED4"
"Q5MJ09"
"Q5MJ09"
"O43597"
"P21549"
"P21549"
"Q9BXG8"
"Q9BXG8"
"Q9Y6N5"
"Q13501"
"Q8WTU2"
"Q8N5C6"
"Q8N5C6"
"P36956"
"P36956"
"P36956"
"P36956"
"P36956"
"Q12772"
"Q12772"
"Q12772"
"Q9BX66"
"Q9BX66"
"Q9BX66"
"Q96GP6"
"Q96GP6"
"Q96GP6"
"Q96GP6"
"Q14162"
"Q14162"
"Q14162"
"Q14162"
"Q14162"
"Q9UGK8"
"Q9UGK8"
"P10124"
"O43295"
"Q9H3Y6"
"Q9H3Y6"
"Q9H3Y6"
"Q9H3Y6"
"Q9H3Y6"
"Q9H3Y6"
"Q9H3Y6"
"Q9H3Y6"
"Q9H3Y6"
"Q9H3Y6"
"P37108"
"P37108"
"Q9Y5M8"
"P78539"
"Q9UH36"
"Q9UQ35"
"Q9UQ35"
"A7MD48"
"A7MD48"
"A7MD48"
"Q08170"
"Q08170"
"Q08170"
"O60232"
"P51649"
"Q9NQ55"
"P28290"
"P28290"
"P28290"
"Q76I76"
"Q8TE77"
"Q8TE77"
"Q14714"
"Q14714"
"A2VEC9"
"A2VEC9"
"A2VEC9"
"A2VEC9"
"A2VEC9"
"A2VEC9"
"A2VEC9"
"A2VEC9"
"A2VEC9"
"A2VEC9"
"A2VEC9"
"A2VEC9"
"A2VEC9"
"A2VEC9"
"A2VEC9"
"A2VEC9"
"A2VEC9"
"A2VEC9"
"A2VEC9"
"A2VEC9"
"A2VEC9"
"A2VEC9"
"A2VEC9"
"P32745"
"P32745"
"P32745"
"P32745"
"P31391"
"P31391"
"P35346"
"P35346"
"P35346"
"P35346"
"P35346"
"P43307"
"Q08945"
"O60225"
"Q7RTT6"
"Q7RTT6"
"Q7RTT5"
"Q7RTT3"
"Q9UEE5"
"Q9UEE5"
"Q9UEE5"
"P50225"
"P50225"
"P50225"
"P50225"
"P50226"
"P50226"
"O00338"
"Q6IMI6"
"Q6IMI6"
"Q6IMI6"
"Q6IMI6"
"O75897"
"O75897"
"Q9HBF5"
"Q06520"
"Q06520"
"Q8WU08"
"Q9NY57"
"Q86UX6"
"P78524"
"P78524"
"Q6IMI4"
"Q6IMI4"
"Q6IMI4"
"Q6IMI4"
"Q8TDW4"
"Q8TDW4"
"Q9Y3M8"
"Q9Y3M8"
"Q9Y3M8"
"Q9Y3M8"
"Q9NY15"
"Q9NY15"
"Q9NY15"
"Q9NY15"
"Q9NY15"
"Q8WWQ8"
"Q8WWQ8"
"Q8WWQ8"
"Q8WWQ8"
"Q8WWQ8"
"Q8WWQ8"
"Q8WWQ8"
"Q99469"
"Q8WVM7"
"Q96FJ0"
"Q96FJ0"
"Q96FJ0"
"Q9UGK3"
"Q14849"
"P59095"
"Q9NQZ5"
"Q92502"
"Q9P2P6"
"Q9P2P6"
"Q9P2P6"
"Q9P2P6"
"Q9P2P6"
"Q9P2P6"
"Q9P2P6"
"Q9P2P6"
"P52630"
"P52630"
"P52630"
"P52630"
"P52630"
"P52630"
"Q14765"
"Q9NUL3"
"Q9Y2K9"
"Q9Y2K9"
"Q9UHE8"
"Q9UHE8"
"Q8NFT2"
"Q8NFT2"
"Q8NFT2"
"Q8NFT2"
"Q658P3"
"Q687X5"
"Q687X5"
"Q6NZ63"
"Q6NZ63"
"Q6NZ63"
"Q13285"
"Q8TBR4"
"Q15468"
"Q15468"
"Q13586"
"O94804"
"O94804"
"O75716"
"P49842"
"P49842"
"P49842"
"O00506"
"Q9BXU1"
"Q9BXU1"
"Q9BXU1"
"Q9BXU1"
"Q9BXU1"
"Q9BXU1"
"Q9BXU1"
"Q9BXU1"
"Q9BXU1"
"Q9BYT3"
"Q9BYT3"
"Q9NRP7"
"Q9NRP7"
"Q9NRP7"
"Q9NRP7"
"Q9NRP7"
"Q9NRP7"
"Q9NRP7"
"Q9NRP7"
"Q8N2I9"
"Q13043"
"Q13043"
"Q9H668"
"Q9H668"
"Q9Y6Q2"
"Q9Y6Q2"
"Q9Y6Q2"
"Q8WXE9"
"Q8WXE9"
"Q8WXE9"
"Q8WXE9"
"Q6ZVD7"
"Q6ZVD7"
"Q05952"
"Q9BX79"
"Q13033"
"Q9NRL3"
"O75558"
"O75558"
"Q9P2W9"
"Q9P2W9"
"P32856"
"P32856"
"Q13277"
"Q13277"
"Q15833"
"O00186"
"Q6ZWJ1"
"Q6ZWJ1"
"Q5T5C0"
"Q6J9G0"
"Q6J9G0"
"Q9P2R7"
"Q9P2R7"
"Q96I99"
"Q96I99"
"Q9UMX1"
"Q8IWZ8"
"Q8IX01"
"Q8IX01"
"Q8IX01"
"Q8IX01"
"Q8IX01"
"P14410"
"P14410"
"P14410"
"P14410"
"Q8IWU5"
"Q8IWU5"
"Q8NBK3"
"O94901"
"Q9UH99"
"Q9UH99"
"Q9UH99"
"Q9UH99"
"Q8TC36"
"Q8TC36"
"Q8TC36"
"Q15527"
"Q15527"
"O75683"
"O75683"
"O75683"
"O75683"
"Q9UGT4"
"Q9UGT4"
"Q96L08"
"O60279"
"O60279"
"O60279"
"O60279"
"O60279"
"Q8IYB8"
"Q8IYB8"
"O95425"
"O95425"
"O95425"
"O95425"
"O95425"
"O95425"
"O95425"
"Q8N434"
"Q9UH65"
"Q9UH65"
"Q5T5J6"
"Q5T5J6"
"Q5T5J6"
"Q5T5J6"
"P49588"
"Q5T4T6"
"Q5T4T6"
"Q5T4T6"
"Q8N0S2"
"Q8N0S2"
"Q8N0S2"
"A1L190"
"Q9HA77"
"Q9HA77"
"Q9BX26"
"Q5VT97"
"Q5VT97"
"Q6PI48"
"Q5JPH6"
"P07814"
"P07814"
"P07814"
"P07814"
"P07814"
"Q9HCS7"
"O95926"
"O95363"
"O95363"
"P41250"
"P41250"
"P41250"
"P12081"
"P41252"
"Q9NSE4"
"Q15046"
"Q9P2J5"
"Q15031"
"Q15031"
"Q92777"
"Q8NF91"
"Q8NF91"
"Q8NF91"
"Q8NF91"
"Q8NF91"
"Q8NF91"
"Q8NF91"
"Q8NF91"
"Q8NF91"
"Q8NF91"
"Q8NF91"
"Q8NF91"
"Q8NF91"
"Q8NF91"
"Q8NF91"
"Q8NF91"
"Q8NF91"
"Q8NF91"
"Q8NF91"
"Q8NF91"
"Q8NF91"
"Q8NF91"
"Q8NF91"
"Q8NF91"
"Q8WXH0"
"Q8WXH0"
"Q8WXH0"
"Q8WXH0"
"Q8WXH0"
"Q8WXH0"
"Q8WXH0"
"Q8WXH0"
"Q8WXH0"
"Q8WXH0"
"Q8WXH0"
"Q8WXH0"
"Q8WXH0"
"Q8WXH0"
"Q8WXH0"
"Q8WXH0"
"Q8WXH0"
"Q8WXH0"
"Q8WXH0"
"Q8WXH0"
"Q8WXH0"
"Q8WXH0"
"Q8WXH0"
"Q8WXH0"
"Q8WXH0"
"Q8WXH0"
"Q8WXH0"
"Q8WXH0"
"Q8WXH0"
"Q8WXH0"
"Q8WXH0"
"Q8WXH0"
"Q6ZMZ3"
"Q6ZMZ3"
"Q8N205"
"Q8N205"
"O15061"
"O15061"
"O15061"
"Q9H7V2"
"O43426"
"O43426"
"O43426"
"O43426"
"O43426"
"O15056"
"Q96I59"
"Q9UMS6"
"Q9UMS6"
"Q9UMS6"
"Q9UMS6"
"Q9UMZ2"
"Q9UMZ2"
"Q9H987"
"Q9H987"
"Q7L3T8"
"Q7L3T8"
"P54136"
"P54136"
"Q5T160"
"Q5T160"
"Q9NP81"
"Q9NP81"
"Q6XYQ8"
"Q6XYQ8"
"Q6XYQ8"
"Q9BT88"
"Q8IV01"
"Q17RD7"
"Q17RD7"
"Q9H2B2"
"O00445"
"Q8NBV8"
"Q8NBV8"
"Q8NBV8"
"Q4VX76"
"Q4VX76"
"Q4VX76"
"Q96C24"
"Q8TDW5"
"P26640"
"P26640"
"P26640"
"P26640"
"Q5ST30"
"Q5ST30"
"Q5ST30"
"Q5ST30"
"Q5ST30"
"Q5ST30"
"Q5ST30"
"Q9UGM6"
"Q9Y2Z4"
"Q9NUM4"
"Q9BVX2"
"Q9BVX2"
"Q3SY00"
"Q3SY00"
"Q3SY00"
"Q3SY00"
"Q3SY00"
"Q9NUJ3"
"Q8N4U5"
"Q8N4U5"
"Q9H061"
"A2VDJ0"
"A2VDJ0"
"A2VDJ0"
"A2VDJ0"
"Q24JP5"
"Q24JP5"
"Q8N3T6"
"Q8N3T6"
"Q8N3T6"
"Q8N3T6"
"Q8N3T6"
"Q8N3T6"
"Q14C87"
"A6NC51"
"Q96HP8"
"Q96HP8"
"Q96HP8"
"Q3YBM2"
"Q3YBM2"
"Q3YBM2"
"Q3YBM2"
"Q3YBM2"
"Q8IXX5"
"Q6ZMB5"
"O14524"
"Q15714"
"O75157"
"P29083"
"P29084"
"P35269"
"Q9NYW0"
"Q9NYV9"
"Q9NYV8"
"Q9NYV8"
"Q9NYV7"
"P59542"
"P59542"
"P59543"
"P59543"
"P59543"
"P59543"
"P59543"
"P59543"
"P59538"
"P59538"
"P59538"
"P59538"
"P59538"
"P59533"
"P59533"
"P59533"
"P59534"
"P59534"
"P59535"
"P59536"
"Q7RTR8"
"Q7RTR8"
"Q7RTR8"
"Q7RTR8"
"Q7RTR8"
"P59540"
"P59544"
"Q9Y228"
"Q9Y448"
"Q9Y448"
"Q9Y448"
"Q96DZ7"
"Q96DZ7"
"Q9Y2B4"
"Q9Y2B4"
"Q9Y2B4"
"Q9Y2B4"
"Q9Y2B4"
"Q9UF72"
"Q9NYW7"
"Q9NYW7"
"Q9NYW7"
"Q9NYW5"
"Q9NYW5"
"Q9NYW5"
"Q9NYW5"
"Q9NYW5"
"Q9NYW4"
"Q9NYW4"
"Q9NYW4"
"Q9NYW3"
"Q9NYW3"
"Q9NYW3"
"Q9NYW2"
"Q9NYW1"
"P21731"
"Q96RI8"
"Q96RI8"
"Q96RI8"
"Q96RI8"
"Q96RI9"
"Q8N9U0"
"Q8N9U0"
"O75410"
"O75410"
"O75410"
"O95359"
"O95359"
"O95359"
"O95359"
"O95359"
"O95359"
"O95359"
"O95359"
"O95359"
"O95359"
"O95359"
"O95359"
"O95359"
"O95359"
"Q9Y6A5"
"Q9Y6A5"
"Q9Y6A5"
"Q9Y6A5"
"P09758"
"P09758"
"P09758"
"Q9BSH4"
"P40200"
"O75478"
"O75478"
"Q96BN2"
"Q15544"
"Q15573"
"Q53T94"
"Q53T94"
"Q53T94"
"Q53T94"
"Q53T94"
"Q53T94"
"Q15572"
"Q15572"
"Q15572"
"Q15572"
"Q15572"
"Q15572"
"Q15572"
"Q8IZX4"
"Q8IZX4"
"Q8IZX4"
"Q8IZX4"
"Q8IZX4"
"P21675"
"P21675"
"Q6P1X5"
"Q6P1X5"
"Q6P1X5"
"Q6P1X5"
"Q6P1X5"
"Q92750"
"Q15542"
"Q5H9L4"
"Q5H9L4"
"Q16594"
"Q8N103"
"Q01995"
"P57077"
"Q70YC4"
"Q96BW9"
"Q96BW9"
"Q9C0D5"
"Q9C0D5"
"Q9C0D5"
"Q92844"
"Q92844"
"Q92844"
"Q9H2K8"
"Q03518"
"Q03518"
"Q03518"
"Q03518"
"Q03518"
"Q03518"
"Q03518"
"Q03518"
"Q03518"
"Q03519"
"Q03519"
"Q03519"
"Q03519"
"Q03519"
"Q03519"
"Q6NXT6"
"Q9H2D6"
"Q9H2D6"
"Q9H2D6"
"Q9H2D6"
"Q9H2D6"
"Q9H2D6"
"Q9H2D6"
"Q9H2D6"
"Q13395"
"Q13395"
"Q13395"
"Q13395"
"Q13395"
"Q13395"
"B6A8C7"
"B6A8C7"
"B6A8C7"
"Q93075"
"Q93075"
"Q93075"
"P10636"
"P10636"
"P10636"
"Q86VP1"
"Q86VP1"
"Q9BXI6"
"Q9C0C2"
"Q9C0C2"
"Q6PEY2"
"Q6PEY2"
"Q6PEY2"
"Q9NY65"
"A6NHL2"
"A6NHL2"
"Q9H4B7"
"Q9H4B7"
"Q9H4B7"
"Q99867"
"Q9HA65"
"Q8N5T2"
"Q96BZ9"
"Q8IYX1"
"Q3MII6"
"Q86UD7"
"Q86UD7"
"Q9Y2I9"
"Q66K14"
"Q9NVR7"
"Q15814"
"Q15814"
"Q15814"
"Q86TI0"
"Q86TI0"
"Q86TI0"
"O60343"
"O60343"
"O60343"
"O60343"
"Q92609"
"Q9P0N9"
"Q9P0N9"
"O95759"
"O95759"
"O95759"
"O95759"
"Q6ZT07"
"Q9BTW9"
"Q9BTW9"
"Q15813"
"Q15813"
"Q15813"
"Q8TEA7"
"Q9UJT1"
"P23258"
"Q9NRH3"
"Q9Y4P3"
"Q12788"
"Q12788"
"Q12788"
"Q6SJ96"
"Q969Z0"
"Q969Z0"
"O75333"
"Q96SF7"
"O95935"
"O43435"
"Q9UL17"
"Q9UL17"
"Q8N7M0"
"Q8N7M0"
"Q15170"
"Q9H3H9"
"Q9H3H9"
"Q8IUC6"
"Q9Y242"
"Q9Y242"
"Q9Y242"
"Q9UGU0"
"Q9UGU0"
"Q9UGU0"
"Q9UGU0"
"Q7RTU1"
"Q9UL49"
"Q9UL49"
"Q5QJ38"
"Q9BT92"
"Q9BT92"
"P56279"
"O95988"
"P20061"
"P20061"
"P20062"
"P20062"
"P20062"
"P20062"
"P20062"
"P20062"
"P20062"
"Q13428"
"Q13428"
"Q13428"
"Q13428"
"Q12799"
"Q8WWU5"
"Q8TDR4"
"Q8TDR4"
"P49368"
"A6NM43"
"A6NM43"
"Q96SF2"
"P50990"
"Q7Z6L1"
"Q7Z6L1"
"O15040"
"O15040"
"O15040"
"O15040"
"Q92526"
"Q92526"
"Q92526"
"P40227"
"Q5JU00"
"Q5JU00"
"Q6UXH0"
"Q6UXH0"
"P13385"
"P13385"
"P13385"
"Q13569"
"Q13569"
"Q13569"
"Q9H147"
"Q5QJE6"
"Q5QJE6"
"Q5VZ19"
"Q5VZ19"
"Q9BXT4"
"Q8NAT2"
"Q8NAT2"
"Q8NAT2"
"Q8NAT2"
"O60522"
"O60522"
"O60522"
"Q8NHU6"
"Q9Y2W6"
"P04053"
"Q9NYB0"
"Q15561"
"Q8N8B7"
"Q5T9Z0"
"Q8IYR6"
"Q96QE5"
"Q969V4"
"Q969V4"
"Q969V4"
"Q9UIF3"
"Q9BXF9"
"Q9BXF9"
"Q9BXF9"
"Q9BXF9"
"Q8WW24"
"Q8WW24"
"Q8WW24"
"Q8WW24"
"Q96M29"
"Q96M29"
"Q9Y4R8"
"Q9Y4R8"
"Q9Y4R8"
"Q9Y4R8"
"Q9UKZ4"
"Q9UKZ4"
"Q9UKZ4"
"Q9UKZ4"
"Q9NT68"
"P24821"
"P24821"
"P24821"
"P24821"
"P24821"
"P24821"
"P24821"
"Q63HR2"
"Q9UQP3"
"Q9UQP3"
"Q9UQP3"
"Q9UQP3"
"Q9UQP3"
"Q9UQP3"
"Q9UQP3"
"Q9UQP3"
"Q92752"
"Q92752"
"Q92752"
"Q92752"
"Q9HBL0"
"Q9HBL0"
"Q9HBL0"
"Q9HBL0"
"Q9HBL0"
"Q68CZ2"
"Q68CZ2"
"Q8IZW8"
"Q8IZW8"
"Q8IZW8"
"P22105"
"P22105"
"P22105"
"P22105"
"P22105"
"P22105"
"P22105"
"P22105"
"P22105"
"P22105"
"P22105"
"P22105"
"Q99973"
"Q99973"
"Q99973"
"Q99973"
"Q99973"
"Q99973"
"Q99973"
"Q99973"
"Q99973"
"Q99973"
"Q99973"
"Q99973"
"Q99973"
"Q99973"
"Q99973"
"Q99973"
"Q99973"
"Q99973"
"Q99973"
"Q6URK8"
"O14746"
"Q15569"
"Q9Y6M0"
"Q9UGI8"
"Q8NFU7"
"Q8NFU7"
"Q8NFU7"
"Q8NFU7"
"Q8NFU7"
"Q6N021"
"Q6N021"
"Q6N021"
"Q6N021"
"Q6N021"
"P05452"
"Q8IYF3"
"Q8IYF3"
"Q9BXT5"
"Q9BXT5"
"Q9BXT5"
"Q9BXT5"
"Q9BXT5"
"Q9BXT5"
"Q8IWB9"
"Q8IUE1"
"Q92664"
"Q12789"
"Q12789"
"Q12789"
"Q9Y5Q9"
"Q9HCS4"
"Q00059"
"Q01664"
"Q9H5Q4"
"P15923"
"P15923"
"P15923"
"O14948"
"O14948"
"P04155"
"Q03403"
"Q92734"
"P10646"
"P02786"
"Q9UP52"
"P13726"
"P13726"
"Q03167"
"Q03167"
"O95455"
"Q8WUH2"
"P01135"
"P01137"
"P01137"
"O43294"
"Q15583"
"Q15583"
"P22735"
"P22735"
"P22735"
"P22735"
"P22735"
"P21980"
"P21980"
"O95932"
"Q08188"
"Q08188"
"Q08188"
"Q08188"
"P49221"
"P49221"
"P49221"
"P49221"
"P49221"
"P49221"
"P49221"
"P49221"
"P49221"
"O43548"
"O43548"
"O43548"
"O43493"
"Q96RS0"
"Q96RS0"
"Q96RS0"
"Q96RS0"
"Q96RS0"
"Q96RS0"
"Q96RS0"
"Q6YHU6"
"Q6YHU6"
"Q6YHU6"
"Q6YHU6"
"Q6YHU6"
"Q6YHU6"
"Q9H0W7"
"Q8WY91"
"Q9BT49"
"Q8NA92"
"Q8NA92"
"Q8NA92"
"Q8NA92"
"Q8NA92"
"Q9H5L6"
"Q9H5L6"
"Q9H5L6"
"Q9H5L6"
"P24557"
"P24557"
"P24557"
"P24557"
"P24557"
"P24557"
"P24557"
"P24557"
"P24557"
"Q9P2T0"
"Q9P2T0"
"Q9P2T0"
"Q9P2T0"
"Q8N1Q8"
"Q8N1Q8"
"Q9NWX6"
"P09110"
"P24752"
"P42765"
"Q8N1K5"
"Q8IYQ7"
"Q8IYQ7"
"Q8IYQ7"
"Q8IYQ7"
"Q86YJ6"
"Q86YJ6"
"Q86YJ6"
"Q13769"
"Q13769"
"P00734"
"Q9UPZ6"
"Q9UPZ6"
"Q9NS62"
"Q9NS62"
"Q9NS62"
"Q9BU02"
"Q16762"
"Q9NXG2"
"Q9BV44"
"P01266"
"P01266"
"P01266"
"P01266"
"P01266"
"P01266"
"P01266"
"P01266"
"P01266"
"P01266"
"P01266"
"P01266"
"P01266"
"P01266"
"P01266"
"Q99595"
"Q9BVV7"
"Q13009"
"Q13009"
"Q13009"
"Q8IVF5"
"Q8IVF5"
"Q8IVF5"
"Q8IVF5"
"Q92563"
"Q9BQ16"
"Q7Z2Z1"
"Q7Z2Z1"
"Q7Z2Z1"
"Q7Z2Z1"
"Q7Z2Z1"
"Q7Z2Z1"
"Q7Z2Z1"
"Q7Z2Z1"
"Q9NPL8"
"Q9NPL8"
"Q02763"
"Q02763"
"Q02763"
"Q02763"
"Q02763"
"O15164"
"Q96CG3"
"P49788"
"P49788"
"Q4W5G0"
"Q8IY51"
"Q8IY51"
"Q8IY51"
"Q53EQ6"
"Q17RP2"
"Q17RP2"
"Q9Y3D7"
"Q9Y5J6"
"Q96H15"
"Q96H15"
"Q9UNS1"
"Q9UNS1"
"Q9UNS1"
"Q9UNS1"
"Q9UJW2"
"Q9UJW2"
"Q9UJW2"
"Q9UJW2"
"Q9UJW2"
"Q9BSI4"
"Q9BVW5"
"Q9BVW5"
"Q9BVW5"
"Q9BVW5"
"Q8WZ42"
"Q8WZ42"
"Q8WZ42"
"Q8WZ42"
"Q8WZ42"
"Q8WZ42"
"Q8WZ42"
"Q8WZ42"
"Q8WZ42"
"Q8WZ42"
"Q8WZ42"
"Q8WZ42"
"Q8WZ42"
"Q8WZ42"
"Q8WZ42"
"Q8WZ42"
"Q8WZ42"
"Q8WZ42"
"Q8WZ42"
"Q9H0I9"
"O43897"
"Q9Y490"
"Q9Y490"
"Q9Y4G6"
"Q9Y4G6"
"Q9BXR5"
"Q9BXR5"
"Q9BXR5"
"Q9BXR5"
"Q9BXR5"
"Q9BXR5"
"Q9BXR5"
"Q9BXR5"
"Q9BXR5"
"Q9BXR5"
"Q9BXR5"
"Q9BXR5"
"Q9BXR5"
"Q9BXR5"
"Q15399"
"Q15399"
"Q15399"
"Q15399"
"Q15399"
"Q15399"
"Q15399"
"O60603"
"O15455"
"O15455"
"O00206"
"O00206"
"O00206"
"O00206"
"O60602"
"O60602"
"O60602"
"O60602"
"O60602"
"O60602"
"O60602"
"Q9Y2C9"
"Q9Y2C9"
"Q9Y2C9"
"Q9Y2C9"
"Q9Y2C9"
"Q9Y2C9"
"Q9Y2C9"
"Q9NYK1"
"Q9NYK1"
"Q9NR97"
"Q9NR97"
"Q9NR96"
"Q9NR96"
"Q8N9M5"
"Q8NE00"
"Q8NE00"
"Q8N8V8"
"Q6UXF1"
"Q8NCL8"
"Q9H0C3"
"Q4V9L6"
"Q9UL52"
"Q6ZWK6"
"Q6ZWK6"
"Q96AQ2"
"A0AVI4"
"Q86UB9"
"Q86UB9"
"Q9NV12"
"Q9NV12"
"Q9NV12"
"Q96AN5"
"Q7Z5S9"
"Q8NBT3"
"Q86XM0"
"Q86XM0"
"A8MWL7"
"Q6UXP3"
"Q4W5P6"
"Q8N614"
"Q8N614"
"Q8N614"
"Q96B96"
"Q96B96"
"Q96B96"
"Q5U3C3"
"Q8WVE6"
"Q8WVE6"
"Q8WVE6"
"Q86WV6"
"Q86WV6"
"Q86WV6"
"Q53S58"
"Q53S58"
"Q53S58"
"Q14656"
"Q14656"
"Q14656"
"Q8N511"
"Q8N511"
"A6NGA9"
"Q9BSN7"
"Q6UWW9"
"Q6NUQ4"
"A0PJW6"
"Q6GV28"
"Q9NVV0"
"Q9NV64"
"Q96B21"
"O95807"
"O94886"
"Q5T3F8"
"Q9BZW5"
"Q9BZW4"
"Q9H295"
"Q8N2M4"
"Q8N661"
"Q8N661"
"O15321"
"Q969X1"
"Q9HC24"
"Q8TDI8"
"Q8TDI8"
"Q8TDI7"
"Q8TDI7"
"Q8TDI7"
"Q8TDI7"
"Q8TDI7"
"Q8TDI7"
"Q8TDI7"
"Q7Z5M5"
"Q7Z5M5"
"Q7Z5M5"
"Q7Z404"
"Q7Z404"
"Q6UXY8"
"Q6UXY8"
"Q7Z403"
"Q7Z403"
"Q7Z403"
"Q7Z402"
"Q7Z402"
"Q8IU68"
"Q8IU68"
"O94876"
"Q5TGY1"
"Q5TGY1"
"Q96DC7"
"Q9Y3Q3"
"Q9Y3A6"
"Q6PL24"
"Q9UHN6"
"Q9UHN6"
"Q9UHN6"
"Q9UHN6"
"Q9UHN6"
"Q9UHN6"
"Q9UHN6"
"Q9UHN6"
"Q9UHN6"
"P82094"
"P82094"
"P82094"
"O14669"
"O14669"
"Q9BZD7"
"Q9BZD6"
"Q9BZD6"
"Q9BZD6"
"Q96BF3"
"Q96BF3"
"Q86X19"
"Q8TBE7"
"Q86YD3"
"Q86YD3"
"Q9BTV4"
"Q9BTV4"
"Q9BTV4"
"Q9BTV4"
"Q2T9K0"
"Q9NW97"
"Q969K7"
"Q9BXS4"
"Q9H2L4"
"Q9BUB7"
"Q9BUB7"
"Q9BUB7"
"Q9BUB7"
"Q9BSE2"
"Q6P7N7"
"Q6P7N7"
"Q6PEY1"
"A2RUT3"
"Q9HCN3"
"Q9HCN3"
"Q9HCN3"
"Q6UXU6"
"Q6UXU6"
"Q6UXU6"
"Q9Y2Y6"
"Q8N816"
"Q8N816"
"Q9NZR1"
"Q9NZQ9"
"O15393"
"P57727"
"P57727"
"P57727"
"Q9NRS4"
"Q9NRS4"
"Q9NRS4"
"Q9H3S3"
"Q9H3S3"
"Q8IU80"
"Q8IU80"
"Q8IU80"
"Q8IU80"
"Q7Z410"
"Q7Z410"
"Q7Z410"
"Q7Z410"
"Q86WS5"
"Q86WS5"
"Q86WS5"
"Q8N394"
"Q8N394"
"Q5T4D3"
"Q71RG4"
"Q9H1E5"
"Q9H1E5"
"Q03169"
"Q03169"
"Q03169"
"P21580"
"P21580"
"O15417"
"P50591"
"P50591"
"O75888"
"O75888"
"O43557"
"O95150"
"P01374"
"P01374"
"P01374"
"Q06643"
"Q59H18"
"Q59H18"
"Q59H18"
"Q59H18"
"Q9UKE5"
"Q15025"
"Q15025"
"Q15025"
"Q15025"
"Q8NFZ5"
"Q96KP6"
"Q13470"
"Q9Y6Q6"
"Q9Y6Q6"
"Q92956"
"Q92956"
"Q92956"
"Q92956"
"P08138"
"Q02223"
"Q02223"
"Q9Y5U5"
"Q9Y5U5"
"Q9Y5U5"
"Q9NS68"
"Q9NS68"
"P20333"
"P20333"
"P20333"
"P20333"
"P20333"
"Q93038"
"Q93038"
"Q93038"
"Q9HAV5"
"P36941"
"P25942"
"P25942"
"Q8NDV7"
"Q8NDV7"
"Q8NDV7"
"Q9HCJ0"
"P25445"
"P25445"
"P25445"
"P28908"
"P28908"
"Q07011"
"Q96GM8"
"Q5JTV8"
"Q5JTV8"
"Q5JTV8"
"Q9H0E2"
"O60784"
"Q96HA7"
"Q96HA7"
"Q96HA7"
"P11388"
"P11388"
"Q13472"
"Q13472"
"O95985"
"Q92547"
"Q92547"
"Q92547"
"Q96KB5"
"Q96KB5"
"Q9NS56"
"O14656"
"Q9H497"
"Q96NM4"
"O15405"
"Q12888"
"Q12888"
"Q12888"
"Q12888"
"Q12888"
"Q12888"
"Q12888"
"Q5GJ75"
"P00750"
"P00750"
"P48553"
"Q8WVT3"
"Q8NHX9"
"Q8NHX9"
"Q96J77"
"Q68CL5"
"Q9HCN2"
"P40238"
"P40238"
"P40238"
"O14773"
"O14773"
"O14773"
"Q8IUR0"
"Q9Y2L5"
"Q9Y2L5"
"Q9Y2L5"
"Q9Y2L5"
"P12270"
"P12270"
"P12270"
"Q9BX59"
"Q9BX59"
"O15533"
"Q6XPS3"
"Q6XPS3"
"P56180"
"P56180"
"P56180"
"P56180"
"O00220"
"O00220"
"O00220"
"O00220"
"O00220"
"O00220"
"O00220"
"O14763"
"O14763"
"O14763"
"O00300"
"O14836"
"A6NDI0"
"Q13114"
"O00463"
"O60296"
"O60296"
"O60296"
"Q12931"
"Q12931"
"Q12931"
"Q12931"
"P07204"
"P07204"
"O14717"
"Q13061"
"Q13061"
"Q13061"
"Q13061"
"Q13061"
"Q13061"
"Q13061"
"Q13061"
"O43280"
"O43280"
"O43280"
"O43280"
"Q96PN7"
"Q96PN7"
"Q96PN7"
"Q96PN7"
"Q96PN7"
"Q9NP99"
"Q9NP99"
"Q9NP99"
"Q9NZC2"
"Q9NZC2"
"Q9NZC2"
"P02787"
"P02787"
"P02787"
"P02787"
"P02788"
"P02788"
"P02788"
"P08582"
"P08582"
"P34981"
"Q07283"
"Q07283"
"Q07283"
"Q07283"
"Q07283"
"Q07283"
"P20396"
"Q9UDY6"
"Q9UDY6"
"O60858"
"Q9C019"
"Q9C019"
"Q9C019"
"Q9C019"
"Q9C019"
"O95361"
"Q8IYM9"
"Q8IYM9"
"Q8IYM9"
"Q8IYM9"
"P36406"
"Q14258"
"Q14258"
"Q12899"
"Q9BZY9"
"Q9BZY9"
"Q9BZY9"
"Q9BZY9"
"Q9BZY9"
"Q9UPN9"
"Q9UPN9"
"Q9BYJ4"
"Q9BYJ4"
"Q9BYJ4"
"Q9NQ86"
"Q9NQ86"
"O94972"
"O00635"
"Q6P9F5"
"Q6P9F5"
"Q8WV44"
"Q8WV44"
"Q8IWZ5"
"Q8IWZ5"
"Q9H8W5"
"Q9H8W5"
"Q9H8W5"
"Q9H8W5"
"P0CI25"
"Q9BYV6"
"Q8NG06"
"Q8NG06"
"Q969Q1"
"Q6PJ69"
"Q6PJ69"
"Q6PJ69"
"Q6PJ69"
"Q6AZZ1"
"Q86WT6"
"Q86WT6"
"Q86WT6"
"Q86WT6"
"Q86WT6"
"Q86WT6"
"Q92519"
"Q96RU7"
"Q7L0X0"
"Q7L0X0"
"Q9UJV3"
"Q9C037"
"Q9C037"
"Q9C035"
"Q9C035"
"Q9C035"
"Q9C035"
"Q9C035"
"Q9C035"
"Q9C030"
"Q9C029"
"Q9C029"
"Q9C029"
"Q9C029"
"Q9C026"
"Q8N9V2"
"O75962"
"Q15643"
"Q15643"
"Q15643"
"Q15643"
"Q15643"
"Q15643"
"Q15643"
"Q15643"
"Q15643"
"Q9NUP7"
"Q8IZ69"
"Q8IYL2"
"Q32P41"
"Q9UJA5"
"Q9UJA5"
"Q9UJA5"
"Q86YW5"
"Q5T2D2"
"Q5T2D2"
"Q5T2D2"
"Q6UXN2"
"Q6UXN2"
"Q6UXN2"
"O15050"
"O15050"
"O15050"
"Q96Q11"
"O75762"
"O75762"
"O75762"
"O75762"
"O75762"
"Q9UL62"
"Q9Y210"
"Q9Y210"
"Q7Z4N2"
"Q7Z4N2"
"Q7Z4N2"
"Q7Z4N2"
"Q7Z4N2"
"O94759"
"O94759"
"O94759"
"O94759"
"O94759"
"O94759"
"O94759"
"O94759"
"Q9HCF6"
"Q9HCF6"
"Q9HCF6"
"Q9HCF6"
"Q9NZQ8"
"Q9NZQ8"
"Q9NZQ8"
"Q9NZQ8"
"Q9NZQ8"
"Q9BX84"
"Q9BX84"
"Q9BX84"
"Q96QT4"
"Q96QT4"
"Q7Z2W7"
"Q7Z2W7"
"Q7Z2W7"
"Q86TN4"
"Q86TN4"
"Q8NER1"
"Q8NER1"
"Q8NER1"
"Q8NET8"
"Q8NET8"
"Q9NQA5"
"Q9NQA5"
"Q9NQA5"
"Q9H1D0"
"Q9H1D0"
"Q9H1D0"
"Q8WWH5"
"Q8WWH5"
"O95900"
"Q9NNW7"
"Q9NNW7"
"Q9NNW7"
"Q9NRR2"
"Q9NRR2"
"Q9NRR2"
"Q9NRR2"
"Q7RTX1"
"Q7RTX1"
"Q7RTX1"
"Q8TE23"
"Q8TE23"
"Q8TE23"
"Q8TE23"
"Q8TE23"
"Q8TE23"
"Q92574"
"Q96LM6"
"P49815"
"P49815"
"P49815"
"P98066"
"Q6ZSZ6"
"Q9NRE2"
"Q9NRE2"
"P01222"
"Q9UJT2"
"Q9UJT2"
"Q8WUA8"
"Q8WUA8"
"Q8WUA8"
"Q9H1Z9"
"Q9H1Z9"
"A1L157"
"Q9UKR8"
"Q9UKR8"
"Q96SJ8"
"O60636"
"O43657"
"Q96NA8"
"Q96NA8"
"Q96NA8"
"Q96NA8"
"P07996"
"P07996"
"P07996"
"P35442"
"P35442"
"P49746"
"P35443"
"P35443"
"P35443"
"P35443"
"P35443"
"Q9UI38"
"Q9UI38"
"P30536"
"P30536"
"B1AH88"
"Q2NL82"
"Q2NL82"
"Q2NL82"
"Q9Y5U2"
"Q9Y5U2"
"Q9Y5U2"
"Q9Y5U2"
"Q9BXA7"
"Q9BXA7"
"Q96PF2"
"Q96PF2"
"Q96PN8"
"Q6SA08"
"Q9NQE7"
"Q9NQE7"
"Q5T7W7"
"Q5T7W7"
"Q9H0U9"
"Q9H0U9"
"Q9H0U9"
"Q9UJ04"
"Q8N831"
"Q8N831"
"Q8N831"
"Q8N831"
"Q8NDW8"
"Q8NDW8"
"Q8NDW8"
"Q8NDW8"
"Q8NDW8"
"Q8NDW8"
"Q8NDW8"
"Q7Z4L5"
"Q7Z4L5"
"Q7Z4L5"
"Q7Z4L5"
"Q6PF05"
"Q6PF05"
"Q6PF05"
"Q6PF05"
"Q6PF05"
"Q86WT1"
"Q8N4P2"
"Q8N4P2"
"Q5VTQ0"
"Q5TCY1"
"Q5TCY1"
"Q5TCY1"
"Q5TCY1"
"Q5TCY1"
"Q9H892"
"Q9H892"
"Q9H892"
"Q8NEE8"
"Q8NEE8"
"Q96AE7"
"Q5T0N1"
"Q5T0N1"
"Q5TAA0"
"A2A3L6"
"A2A3L6"
"A2A3L6"
"Q96NG3"
"Q96NG3"
"A0AVF1"
"Q6P3X3"
"Q6P3X3"
"Q6P3X3"
"Q8NA56"
"Q8NA56"
"Q8NA56"
"Q49AM3"
"Q49AM3"
"Q6PID6"
"Q6PGP7"
"Q6PGP7"
"P53804"
"P53804"
"O95801"
"Q8N0Z6"
"Q8N0Z6"
"Q86TZ1"
"Q86TZ1"
"Q86TZ1"
"Q86TZ1"
"Q9ULT0"
"Q9ULT0"
"Q92623"
"Q9UNY4"
"Q9UNY4"
"Q9UNY4"
"Q9UNY4"
"O43156"
"O43156"
"Q6NXR4"
"P33981"
"P33981"
"Q6ZVT0"
"Q6ZVT0"
"Q14166"
"Q14166"
"Q14166"
"Q14166"
"A6NNM8"
"A6NNM8"
"Q9BWV7"
"Q9BWV7"
"Q9BWV7"
"Q9BWV7"
"Q9BWV7"
"Q9BWV7"
"Q9BWV7"
"Q9BWV7"
"Q9BWV7"
"Q9Y4R7"
"Q9Y4R7"
"Q9Y4R7"
"Q9Y4R7"
"Q14679"
"Q14679"
"Q6EMB2"
"Q6EMB2"
"Q6EMB2"
"Q6EMB2"
"Q8N841"
"A6PVC2"
"A6PVC2"
"Q5BVD1"
"Q5BVD1"
"P26651"
"P26651"
"Q9BSA4"
"Q9BSA4"
"Q9BSA4"
"Q9BSA4"
"Q9BSA4"
"Q9NNX1"
"Q9NNX1"
"O00294"
"O00294"
"O00294"
"O00295"
"O00295"
"O00295"
"O00295"
"Q9NRJ4"
"Q9NRJ4"
"Q9NRJ4"
"Q5TAX3"
"Q9P2J2"
"Q9P2J2"
"Q9P2J2"
"Q9P2J2"
"Q9BY14"
"Q9Y6I9"
"Q6PKC3"
"Q9P2K2"
"Q9P2K2"
"Q9P2K2"
"P42681"
"P42681"
"Q9NUQ3"
"Q86VQ3"
"Q86VQ3"
"Q86VQ3"
"Q86VQ3"
"Q86VQ3"
"Q8N427"
"Q8N427"
"Q8N427"
"Q6A555"
"P63313"
"Q9NUW8"
"Q9NUW8"
"Q9NUW8"
"Q9NUW8"
"O95551"
"O95551"
"O95551"
"P29597"
"P29597"
"P29597"
"P29597"
"P29597"
"P29597"
"P19971"
"Q06418"
"Q06418"
"P14679"
"P17643"
"Q2T9J0"
"Q9NV66"
"Q9NV66"
"Q53H54"
"Q6IPR3"
"Q6IPR3"
"A2RUC4"
"P0C7H9"
"P0C7H9"
"Q9BZF9"
"Q3KQV9"
"P51965"
"Q9Y385"
"P22314"
"A0AVT1"
"P41226"
"Q9NZ09"
"O15205"
"O15205"
"O15205"
"O15205"
"O15205"
"O15205"
"O15205"
"Q9C0C9"
"Q7Z3V4"
"O95155"
"Q9NZI7"
"Q9NPG3"
"Q14694"
"Q9Y5T5"
"Q9UMW8"
"O94966"
"Q9Y2K6"
"Q9Y2K6"
"Q9UK80"
"Q9UK80"
"Q9UPU5"
"Q9UPU5"
"Q9UPU5"
"Q9HBJ7"
"Q9HBJ7"
"O75604"
"Q70CQ3"
"Q70CQ4"
"Q70CQ4"
"Q70CQ4"
"Q70CQ4"
"Q70CQ4"
"Q70CQ4"
"Q70CQ2"
"Q70CQ2"
"Q9P2H5"
"Q9P275"
"Q9P275"
"Q9P275"
"Q9P275"
"Q9P275"
"Q9P275"
"Q86T82"
"Q9Y6I4"
"Q9NVE5"
"Q9NVE5"
"Q9NVE5"
"Q3LFD5"
"Q3LFD5"
"Q9H9J4"
"Q9H0E7"
"Q9H0E7"
"Q9H0E7"
"Q96K76"
"Q86UV5"
"Q13107"
"Q70EK8"
"Q70EL1"
"P35125"
"P35125"
"P35125"
"P40818"
"P40818"
"Q9UHD9"
"Q9H347"
"Q9H347"
"Q9H347"
"Q9H347"
"Q9NRR5"
"Q8IYU4"
"Q8IYU4"
"Q8IYU4"
"Q8IYU4"
"Q8IYU4"
"Q8IYU4"
"Q8IYU4"
"Q8IYU4"
"Q8IWV7"
"Q8IWV7"
"Q8IWV7"
"Q8IWV8"
"Q8IWV8"
"Q8IWV8"
"Q8IWV8"
"Q5T4S7"
"Q5T4S7"
"P57075"
"P57075"
"P57075"
"P57075"
"P57075"
"P57075"
"Q8TF42"
"Q8TF42"
"Q8WUN7"
"Q5T124"
"Q5T124"
"Q9BZV1"
"O00124"
"Q969E3"
"P25874"
"P25874"
"P55851"
"P55851"
"P55851"
"P55916"
"O95847"
"P47985"
"Q9HAW8"
"P35503"
"P35503"
"P35503"
"P35503"
"P35503"
"P35503"
"P35503"
"P35503"
"P35503"
"P22310"
"P22310"
"P22310"
"P35504"
"P35504"
"P35504"
"P35504"
"P35504"
"P35504"
"P35504"
"P19224"
"P19224"
"P19224"
"Q9HAW7"
"Q9HAW7"
"Q9HAW9"
"Q9HAW9"
"Q9HAW9"
"Q9Y4X1"
"Q9Y4X1"
"P06133"
"Q6NUS8"
"P54855"
"P54855"
"Q9BY64"
"Q9BY64"
"Q9BY64"
"Q92890"
"Q9NYU1"
"Q9NYU1"
"Q9NYU1"
"Q9NYU1"
"Q9NYU1"
"Q9NYU1"
"Q9NYU1"
"A0JNW5"
"A0JNW5"
"A0JNW5"
"Q96T88"
"Q96T88"
"Q96QD9"
"Q96RL1"
"Q13564"
"O75385"
"O75385"
"O75385"
"Q8IYT8"
"Q6PHR2"
"Q6PHR2"
"Q96C45"
"Q96C45"
"Q96C45"
"Q96C45"
"Q96C45"
"Q96C45"
"Q96C45"
"Q96C45"
"Q96C45"
"P11172"
"P11172"
"P11172"
"Q9UPW8"
"O14795"
"O14795"
"Q8NB66"
"Q8NB66"
"Q70J99"
"Q9H3U1"
"Q8IWX7"
"Q8IWX7"
"Q8IWX7"
"Q8IV45"
"Q86WB7"
"Q86WB7"
"Q86WB7"
"Q86WB7"
"Q86WB7"
"O95185"
"O95185"
"Q6UXZ4"
"Q9P2D8"
"Q9P2D8"
"Q8N2C7"
"Q03405"
"Q03405"
"Q03405"
"Q03405"
"Q03405"
"O00322"
"O00322"
"O75841"
"O00526"
"O75631"
"O75631"
"Q9BT76"
"Q9BT76"
"O95045"
"O95045"
"Q9NVA1"
"Q9UKP6"
"Q14146"
"Q6BDS2"
"Q6BDS2"
"Q6BDS2"
"Q6BDS2"
"Q8TCY9"
"Q8TCY9"
"P00749"
"P00749"
"Q5DID0"
"Q5DID0"
"Q5DID0"
"Q5DID0"
"Q5DID0"
"Q5DID0"
"Q5DID0"
"P07911"
"Q8N6Y0"
"Q8N6Y0"
"Q8N6Y0"
"Q9NZ43"
"Q9Y6N9"
"O75445"
"O75445"
"O75445"
"O75445"
"O75445"
"O75445"
"O75445"
"O75445"
"O75445"
"O75445"
"O75445"
"O75445"
"O75445"
"O75445"
"O75445"
"O00507"
"O00507"
"O00507"
"Q5W0Q7"
"Q5W0Q7"
"Q5W0Q7"
"Q5W0Q7"
"Q5W0Q7"
"Q5W0Q7"
"Q5W0Q7"
"Q9Y2C2"
"Q9BVJ6"
"Q5TAP6"
"Q5TAP6"
"Q5TAP6"
"Q13336"
"Q13336"
"Q15849"
"Q15849"
"Q15849"
"Q15849"
"Q15849"
"Q15849"
"Q5T230"
"Q8TED0"
"Q8TED0"
"Q8TED0"
"O75691"
"O75691"
"O75691"
"Q9BRU9"
"Q9BRU9"
"Q9BRU9"
"Q9NYH9"
"Q9NYH9"
"Q9NYH9"
"P46939"
"P46939"
"P46939"
"Q765I0"
"O95399"
"O95399"
"P37288"
"P47901"
"P47901"
"P47901"
"P47901"
"P30518"
"P30518"
"P30518"
"Q8N8Y2"
"Q8N8Y2"
"Q16572"
"Q16572"
"Q8TAA9"
"Q9P0L0"
"Q6EMK4"
"P50552"
"P50552"
"P15313"
"Q8NEY4"
"Q96LB4"
"P52735"
"Q9UKW4"
"Q9UKW4"
"P15498"
"Q9UIW0"
"P19320"
"P19320"
"P19320"
"Q9H322"
"Q9H322"
"O95231"
"O95231"
"O95231"
"O95231"
"Q9HBM0"
"Q9HBM0"
"Q9HBM0"
"Q9HBM0"
"Q9HBM0"
"P35968"
"P35968"
"P35968"
"P35916"
"P35916"
"P35916"
"P35916"
"Q99990"
"Q14135"
"Q9P2U8"
"Q9H598"
"Q00341"
"Q00341"
"P09327"
"O15195"
"O60504"
"O60504"
"O60504"
"O43314"
"O43314"
"O43314"
"P38435"
"Q76NI1"
"Q76NI1"
"Q76NI1"
"Q76NI1"
"Q76NI1"
"P98155"
"P98155"
"P98155"
"P98155"
"P98155"
"P98155"
"O00534"
"O00534"
"O00534"
"O00534"
"P54219"
"P54219"
"P54219"
"P54219"
"P54219"
"P54219"
"P54219"
"P54219"
"P54219"
"P54219"
"Q7Z5L0"
"Q7Z5L0"
"Q9GZP7"
"Q8NFZ6"
"Q7Z5H5"
"Q7Z5H4"
"O95497"
"O95497"
"O95497"
"O95497"
"O95497"
"O95497"
"O95498"
"O95498"
"Q9NY84"
"Q9NY84"
"Q9NY84"
"Q7Z7G8"
"Q7Z7G8"
"Q7Z7G8"
"Q709C8"
"Q709C8"
"Q709C8"
"Q709C8"
"Q709C8"
"Q709C8"
"Q709C8"
"Q709C8"
"Q5THJ4"
"Q5THJ4"
"Q96AX1"
"Q9H267"
"Q8NEZ2"
"A5D8V6"
"Q9Y487"
"Q13488"
"Q9HBG4"
"Q9UKI3"
"P12018"
"P12018"
"Q9H269"
"Q9BRG1"
"Q96QK1"
"P49754"
"Q5VIR6"
"Q5VIR6"
"Q9P1Q0"
"Q9P1Q0"
"Q8N3P4"
"Q8N3P4"
"Q8N3P4"
"Q8N3P4"
"Q86Y07"
"Q8IV63"
"Q8IV63"
"Q8IV63"
"Q8IV63"
"Q8IV63"
"Q8IV63"
"Q9H8Y1"
"Q86VR7"
"Q86VR7"
"Q86VR7"
"Q8N0Z9"
"Q8N0Z9"
"Q86XK7"
"Q9Y279"
"Q9Y279"
"Q9Y279"
"Q9Y279"
"Q6UX27"
"Q8IW00"
"P58304"
"Q6ZNW5"
"Q6ZNW5"
"Q6ZNW5"
"P02774"
"P02774"
"P02774"
"P04004"
"P04004"
"Q5TIE3"
"Q5TIE3"
"Q5TIE3"
"Q8N398"
"Q5GFL6"
"Q5GFL6"
"A6NCI4"
"A6NCI4"
"A6NCI4"
"Q502W6"
"Q502W6"
"Q502W6"
"Q502W6"
"Q502W6"
"Q502W6"
"Q2TAL6"
"P04275"
"P04275"
"P04275"
"P04275"
"P04275"
"P04275"
"P04275"
"P04275"
"P04275"
"P04275"
"Q9BUR4"
"Q9BUR4"
"Q9BUR4"
"Q9BUR4"
"Q7Z5K2"
"Q9UPY6"
"Q2M389"
"Q2M389"
"Q8N6F8"
"Q8N6F8"
"Q6UE05"
"Q6UE05"
"Q6ZS81"
"Q6ZS81"
"Q6ZS81"
"O75717"
"O75717"
"O75717"
"Q8N1V2"
"Q8IZU2"
"Q8IZU2"
"Q8IZU2"
"Q8IZU2"
"Q8NEZ3"
"O75083"
"Q64LD2"
"Q64LD2"
"Q64LD2"
"A2RRH5"
"A2RRH5"
"A2RRH5"
"A2RRH5"
"A2RRH5"
"Q8NA23"
"Q9C0J8"
"Q9P2L0"
"Q9P2L0"
"Q9P2L0"
"Q9P2L0"
"Q8NI36"
"Q8NI36"
"Q5JTN6"
"Q5JTN6"
"Q9UNX4"
"Q9HAD4"
"Q9HAD4"
"Q5JSH3"
"O15213"
"O15213"
"O15213"
"Q8IV35"
"P57081"
"P57081"
"P57081"
"Q96MT7"
"Q96MT7"
"Q9H6Y2"
"Q9H6Y2"
"Q9H6Y2"
"Q9H6Y2"
"O43379"
"O43379"
"O43379"
"O43379"
"O43379"
"Q8IWG1"
"Q8IWG1"
"Q96MR6"
"Q96MR6"
"Q96MR6"
"Q8TBY9"
"Q8TBY9"
"Q8TBY9"
"Q8TBY9"
"Q96DN5"
"Q96DN5"
"Q96DN5"
"Q8N136"
"Q8N136"
"Q8N136"
"Q8N136"
"Q3MJ13"
"Q3MJ13"
"Q3MJ13"
"Q3MJ13"
"Q3MJ13"
"Q3MJ13"
"Q6P4I2"
"Q9H967"
"Q5VTH9"
"Q5VTH9"
"Q5VTH9"
"Q562E7"
"Q9BRX9"
"Q9BRX9"
"Q9BTV6"
"Q6ZQQ6"
"Q6ZQQ6"
"Q6ZQQ6"
"Q6ZQQ6"
"Q6ZMY6"
"Q96KV7"
"Q96KV7"
"Q96KV7"
"Q96KV7"
"Q96KV7"
"Q96KV7"
"A4D1P6"
"Q96MX6"
"Q6P2C0"
"Q6P2C0"
"Q6P2C0"
"Q8NDM7"
"Q8NDM7"
"Q8NDM7"
"P0C1S8"
"Q8IUB3"
"Q9HC57"
"Q9HC57"
"Q8IUB2"
"Q8TCV5"
"Q8IUA0"
"Q8IUA0"
"Q8NEX5"
"Q8TEU8"
"O76024"
"O76024"
"O76024"
"O76024"
"O76024"
"O76024"
"O76024"
"Q8TF30"
"Q8TF30"
"Q8TF30"
"Q8TF30"
"Q9P202"
"Q9P202"
"Q9P202"
"Q9P202"
"Q9P202"
"Q9P202"
"Q9P202"
"Q9P202"
"Q9P202"
"O43516"
"Q5MNZ9"
"Q5MNZ9"
"O95388"
"O76076"
"O95389"
"Q5T9L3"
"Q9H4A3"
"Q9H4A3"
"Q9H4A3"
"Q9H4A3"
"Q9H4A3"
"Q9H4A3"
"Q9H4A3"
"Q9Y3S1"
"Q96J92"
"Q96J92"
"Q96J92"
"Q9UBV4"
"Q9UBV4"
"Q93098"
"O14905"
"O00258"
"Q9P2S5"
"Q9P2S5"
"Q9Y6I7"
"Q2TBF2"
"Q8N9V3"
"Q8N9V3"
"Q9ULE0"
"Q9ULE0"
"Q6GPH4"
"Q6GPH4"
"Q6GPH4"
"Q9UBD3"
"P47989"
"P47989"
"P47989"
"P47989"
"P47989"
"P47989"
"P47989"
"P47989"
"P47989"
"P47989"
"P55808"
"P98170"
"P98170"
"P98170"
"P98170"
"Q702N8"
"Q702N8"
"Q702N8"
"Q702N8"
"Q702N8"
"Q702N8"
"Q702N8"
"Q702N8"
"Q702N8"
"Q702N8"
"A4UGR9"
"A4UGR9"
"A4UGR9"
"A4UGR9"
"A4UGR9"
"A4UGR9"
"A4UGR9"
"A4UGR9"
"A4UGR9"
"A4UGR9"
"A4UGR9"
"A4UGR9"
"A4UGR9"
"A4UGR9"
"A4UGR9"
"Q5GH77"
"Q5T750"
"Q5T750"
"Q5T750"
"P23025"
"P23025"
"Q01831"
"Q01831"
"Q01831"
"Q01831"
"Q01831"
"Q01831"
"Q92889"
"Q92889"
"Q92889"
"Q92889"
"Q92889"
"Q9C0E2"
"Q9C0E2"
"Q9HAV4"
"P18887"
"P18887"
"P18887"
"P18887"
"P18887"
"P18887"
"O43543"
"Q13426"
"Q13426"
"Q13426"
"Q8IZH2"
"Q8IZH2"
"Q6P2D8"
"Q6P2D8"
"O75191"
"O75191"
"O75191"
"Q86Y38"
"Q86Y38"
"Q9H1B5"
"Q9H1B5"
"Q9Y2T7"
"Q9Y2T7"
"Q6ZU11"
"Q6ZU11"
"Q6ZU11"
"A8MPS7"
"Q9ULM3"
"Q9ULM3"
"Q9ULM3"
"A8MXQ7"
"Q5BJH7"
"Q9GZM5"
"Q8N8F6"
"Q56UN5"
"Q56UN5"
"Q56UN5"
"Q96MU7"
"Q9H6S0"
"Q9H6S0"
"Q9Y5A9"
"Q9H869"
"Q9H869"
"P59817"
"P59817"
"P59817"
"P59817"
"P59817"
"P59817"
"P59817"
"P59817"
"P59817"
"Q86YH2"
"Q6N043"
"Q9HBT8"
"Q6AW86"
"Q86Y25"
"Q86Y25"
"Q569K4"
"Q8IWR0"
"Q8IWR0"
"Q96KM6"
"Q96KM6"
"Q96KM6"
"Q6AHZ1"
"Q6AHZ1"
"Q9C0D4"
"Q9C0D4"
"Q9C0D4"
"Q7Z570"
"Q7Z570"
"Q7Z570"
"Q7Z570"
"Q7Z570"
"Q7Z570"
"Q7Z570"
"A4D1E1"
"A4D1E1"
"A4D1E1"
"A4D1E1"
"Q401N2"
"Q8N4Q0"
"Q9Y493"
"Q9Y493"
"Q9Y493"
"Q9Y493"
"Q9Y493"
"Q9Y493"
"Q9Y493"
"Q9Y493"
"Q9Y493"
"Q9Y493"
"Q9Y493"
"Q9Y493"
"Q9Y493"
"Q9Y493"
"Q9Y493"
"A8MT70"
"A8MT70"
"A8MT70"
"A8MT70"
"A8MT70"
"A8MT70"
"A8MT70"
"O75132"
"Q49AG3"
"Q49AG3"
"Q49AG3"
"Q49AG3"
"Q9H171"
"Q9H171"
"Q9H171"
"Q9H171"
"Q9H171"
"Q9H171"
"Q9H171"
"O95625"
"O95625"
"O15209"
"O15209"
"O43167"
"Q9HCK0"
"Q9Y2Y4"
"Q8NAP3"
"Q8NAP3"
"O15060"
"Q9NUA8"
"Q9NUA8"
"Q9NUA8"
"Q9NUA8"
"Q5SVQ8"
"Q96K62"
"Q86UZ6"
"P10074"
"Q6ZSB9"
"Q6ZSB9"
"Q6ZSB9"
"Q96BR9"
"Q9H5J0"
"Q9P1Z0"
"Q9P1Z0"
"Q9P1Z0"
"O15062"
"O75152"
"A2A288"
"O60293"
"Q9UPT8"
"Q8N5P1"
"Q5T200"
"Q7Z2W4"
"Q7Z2W4"
"Q7Z2W4"
"Q7Z2W4"
"Q6PEW1"
"Q8WYQ9"
"Q8WYQ9"
"Q8WYQ9"
"Q6ZR62"
"Q6ZR62"
"Q86VM9"
"Q9C0B9"
"Q9H5U6"
"Q9H5U6"
"Q8N8U3"
"Q8N3Z6"
"Q8N567"
"Q9H0M4"
"Q9H0M4"
"Q504Y3"
"Q9HCK1"
"Q9H8X9"
"Q9H8X9"
"Q8IUH4"
"Q8IUH4"
"Q8IUH5"
"Q8WVZ1"
"Q8IYP9"
"Q8WTX9"
"Q9NYG2"
"Q9NPG8"
"Q9H6R6"
"Q9NXF8"
"P37275"
"P37275"
"P15822"
"P15822"
"P15822"
"P15822"
"P15822"
"P15822"
"P15822"
"P15822"
"P15822"
"P15822"
"P31629"
"P31629"
"P31629"
"Q5T1R4"
"Q5T1R4"
"Q5T1R4"
"Q5T1R4"
"Q5T1R4"
"Q9UJU3"
"Q9UJU3"
"Q9UJU3"
"Q9UJU3"
"Q9UJU3"
"Q9UJU3"
"Q9NPA5"
"Q9NPA5"
"Q9P243"
"Q9P243"
"Q9P243"
"Q15911"
"Q15911"
"Q15911"
"Q15911"
"Q86UP3"
"Q86UP3"
"Q8NHY6"
"Q8NHY6"
"Q6ZN57"
"Q6ZN57"
"Q9Y6Q3"
"Q9NU63"
"Q9NU63"
"Q8NB50"
"Q8NB50"
"Q96JP5"
"O95159"
"Q9UPR6"
"Q9UPR6"
"Q9UPR6"
"Q9UPR6"
"Q9UPR6"
"Q96KR1"
"Q96KR1"
"Q7Z3T8"
"Q7Z3T8"
"Q7Z3T8"
"Q96K21"
"Q96K21"
"Q5T4F4"
"Q5T4F4"
"O95405"
"O95405"
"O95405"
"Q96DA0"
"O60844"
"O60844"
"Q8N5A5"
"P0C7U3"
"P0C7U3"
"P0C7U3"
"Q9Y6X8"
"Q9Y6X8"
"Q9Y6X8"
"Q9H4I2"
"Q9NZV7"
"Q9NZV7"
"Q9NZV7"
"Q96PE6"
"Q96PE6"
"Q96PE6"
"Q96PE6"
"Q96PE6"
"Q96PE6"
"Q63HK3"
"Q63HK3"
"Q63HK3"
"Q9BRR0"
"Q9BRR0"
"Q9BRR0"
"Q9BRR0"
"Q9BRR0"
"Q5H9K5"
"Q9H898"
"Q8NF64"
"Q9H0C1"
"Q9H091"
"Q4VC12"
"Q5SVZ6"
"Q5SVZ6"
"Q5VZL5"
"Q9UJ78"
"Q9UJ78"
"Q9UJ78"
"Q8IYN0"
"Q8IYN0"
"Q8IZC7"
"Q8NC26"
"Q8NC26"
"Q03924"
"Q03924"
"P52740"
"P52740"
"P52736"
"P52736"
"P52741"
"P52741"
"P52741"
"P52742"
"P52742"
"P52742"
"P52742"
"P52742"
"P52737"
"P52744"
"P52738"
"Q15928"
"P52746"
"P52746"
"P52746"
"P52747"
"P52747"
"Q13106"
"Q13106"
"Q13106"
"Q13106"
"Q12901"
"Q12901"
"Q9HCG1"
"Q9P0L1"
"Q9P0L1"
"Q9P0L1"
"Q9P0L1"
"Q9P0L1"
"Q9P0L1"
"Q9P0L1"
"Q14929"
"Q14929"
"Q14929"
"Q14929"
"Q14929"
"Q9Y473"
"Q13360"
"Q13360"
"Q13360"
"Q9UJW8"
"Q9UJW8"
"Q9UJW8"
"Q99676"
"Q16670"
"Q16670"
"Q16670"
"P98182"
"O95125"
"O95125"
"O95201"
"O43670"
"O43345"
"O43345"
"O43345"
"O43345"
"O43345"
"O43345"
"Q13398"
"Q13398"
"Q9UDV6"
"Q9UL59"
"Q9UL59"
"Q9UL59"
"Q9UL59"
"Q9UL58"
"Q9UL58"
"Q9UL58"
"Q9UL58"
"Q9UL58"
"O75362"
"O75362"
"Q9UK13"
"Q9UK13"
"Q9UK13"
"Q9UK13"
"Q9UK13"
"Q9UK13"
"Q9UK12"
"Q9UK12"
"Q9UK12"
"Q9UK12"
"Q9UK11"
"Q9NZL3"
"Q9NZL3"
"Q9NZL3"
"Q9NZL3"
"Q9UK10"
"Q9UK10"
"Q9UJW7"
"Q9UJW7"
"Q9UJW7"
"Q9UJW7"
"Q9UIE0"
"A6NK53"
"A6NK53"
"Q14588"
"Q14588"
"Q14590"
"Q9UL36"
"Q9UL36"
"Q9UL36"
"Q9UL36"
"Q9UL36"
"Q16600"
"Q16600"
"O75437"
"O14978"
"O14978"
"O43296"
"O43296"
"Q14586"
"Q14586"
"Q14587"
"Q14593"
"Q14593"
"Q96GC6"
"Q8N554"
"Q8N554"
"Q9NRM2"
"Q9NRM2"
"Q8N7M2"
"Q8N7M2"
"Q8N7M2"
"Q8N7M2"
"Q2VY69"
"Q2VY69"
"Q96NJ3"
"Q96NJ3"
"Q9HBT7"
"O60281"
"O60281"
"Q9ULJ3"
"Q9ULJ3"
"Q9HCX3"
"Q9HCX3"
"Q5JNZ3"
"Q5JNZ3"
"Q96PQ6"
"Q5VUA4"
"Q5VUA4"
"Q5VUA4"
"Q5VUA4"
"Q5VUA4"
"Q96LW9"
"Q96LW9"
"Q96LW9"
"Q96LW9"
"Q86UD4"
"Q9Y3S2"
"Q9Y3S2"
"Q96JL9"
"Q96JL9"
"Q9H4Z2"
"Q9Y3M9"
"Q06730"
"Q06730"
"Q06730"
"Q06732"
"Q06732"
"Q96SE7"
"Q96SE7"
"Q9GZX5"
"Q9GZX5"
"Q9GZX5"
"Q9GZX5"
"Q9GZX5"
"Q70YC5"
"Q8N895"
"Q96N95"
"Q8TD17"
"Q494X3"
"Q9C0G0"
"Q9C0G0"
"Q9C0G0"
"Q9C0G0"
"Q9H9D4"
"Q96IQ9"
"Q96IQ9"
"Q09FC8"
"Q09FC8"
"Q09FC8"
"Q09FC8"
"Q09FC8"
"Q8TAU3"
"Q96HQ0"
"Q96HQ0"
"Q6IV72"
"Q9BUY5"
"Q9BUY5"
"Q86V71"
"Q8TF32"
"Q9NX65"
"Q7Z4V0"
"Q7Z4V0"
"Q8NDP4"
"Q8NDP4"
"Q8IYI8"
"Q8IYI8"
"Q8IYI8"
"Q8IYI8"
"Q9H7R0"
"Q9H7R0"
"Q9H7R0"
"Q9H7R0"
"Q9Y2A4"
"Q9Y2A4"
"Q9Y2A4"
"Q9Y2A4"
"Q9Y2A4"
"P59923"
"Q9NWS9"
"Q9NWS9"
"Q9NWS9"
"Q8N9F8"
"Q8N9F8"
"Q8TAF7"
"Q96JM2"
"Q96JM2"
"Q96JM2"
"Q96JM2"
"Q7Z7K2"
"Q5VIY5"
"Q5VIY5"
"Q96JG9"
"Q96JG9"
"Q96JG9"
"Q96JG9"
"Q96JG9"
"Q96JG9"
"Q96JG9"
"Q96JG9"
"Q96JG9"
"Q96JG9"
"Q96JG9"
"Q6ECI4"
"Q6ECI4"
"Q6ECI4"
"Q6ECI4"
"Q9BX82"
"Q9BX82"
"Q9BX82"
"Q8WTR7"
"Q8WTR7"
"Q8WTR7"
"Q8WTR7"
"Q8WTR7"
"Q8WTR7"
"Q6S9Z5"
"Q8WV37"
"Q5JVG2"
"Q8NCK3"
"Q9P255"
"Q6ZR52"
"Q6ZR52"
"Q6ZNH5"
"Q6NSZ9"
"Q96CX3"
"Q8TBZ5"
"Q8TBZ5"
"Q8TBZ5"
"Q96F45"
"Q5JVG8"
"Q9Y2H8"
"Q9Y2H8"
"Q9Y2H8"
"Q9Y2H8"
"Q9Y2H8"
"Q9Y2H8"
"Q92618"
"Q92618"
"Q6ZMY9"
"Q8TB69"
"Q8TB69"
"Q8TB69"
"Q8TB69"
"Q8TF50"
"Q3MIS6"
"Q6P280"
"Q6P9A1"
"Q6P9A1"
"Q6P9A1"
"Q6P9A1"
"Q9HCE3"
"Q8NDQ6"
"Q9H0D2"
"Q08ER8"
"Q08ER8"
"Q08ER8"
"Q08ER8"
"Q08ER8"
"Q6NX49"
"Q6NX49"
"Q86UE3"
"Q86UE3"
"Q86UE3"
"Q8NEK5"
"Q8NEK5"
"Q6P9A3"
"Q7Z398"
"Q7Z340"
"Q7Z340"
"Q9H707"
"Q86TJ5"
"Q86TJ5"
"Q8NEP9"
"Q9HAH1"
"Q9HAH1"
"Q9HAH1"
"Q9HAH1"
"Q9BR84"
"Q96MR9"
"Q8N9K5"
"Q3ZCX4"
"Q3ZCX4"
"Q7Z3V5"
"Q7Z3V5"
"Q7Z3V5"
"Q7Z3V5"
"Q7Z3V5"
"Q7Z3I7"
"Q7Z3I7"
"Q7Z3I7"
"Q7Z3I7"
"Q86YE8"
"Q86YE8"
"Q6ZN55"
"Q6ZN55"
"Q9H609"
"Q9BSK1"
"Q9BSK1"
"Q9BSK1"
"Q9BSK1"
"Q9BSK1"
"Q9BSK1"
"Q9BSK1"
"Q96NG8"
"Q8IVC4"
"Q8IVC4"
"Q86UQ0"
"Q86UQ0"
"Q92610"
"O00488"
"Q96JF6"
"Q96JF6"
"Q96JF6"
"Q8TC21"
"Q8TC21"
"Q96LX8"
"Q86UK7"
"Q86UK7"
"Q86UK7"
"Q86UK7"
"Q6ZNG1"
"Q6ZNG1"
"Q6ZNG1"
"Q8WXB4"
"Q96SK3"
"Q96SK3"
"Q96SK3"
"Q96SK3"
"Q9ULD9"
"Q8N9Z0"
"Q8N9Z0"
"Q8N9Z0"
"Q8N823"
"Q8N823"
"Q8N823"
"Q6PF04"
"Q6PF04"
"Q8N883"
"Q8N883"
"Q8N883"
"Q8N883"
"Q8N8J6"
"Q8N8J6"
"Q8N8J6"
"Q08AN1"
"Q08AN1"
"Q9P2J8"
"Q96I27"
"Q68DY1"
"Q14966"
"Q14966"
"Q14966"
"Q14966"
"Q96N77"
"Q49AA0"
"Q9UJL9"
"Q9UJL9"
"Q8N7E2"
"O15015"
"O15015"
"O15015"
"O15015"
"O15015"
"O15015"
"Q5T619"
"Q5T619"
"Q9BS31"
"Q96CK0"
"Q5TYW1"
"Q9H7R5"
"Q9H7R5"
"Q9H7R5"
"Q5HYK9"
"Q5HYK9"
"Q96K58"
"Q96K58"
"Q96BR6"
"Q8TAW3"
"Q8TAW3"
"Q8TD23"
"Q8TD23"
"Q8N7Q3"
"Q8N7Q3"
"Q86XU0"
"Q86XU0"
"Q5SXM1"
"Q8IYX0"
"Q8IYX0"
"Q8IYX0"
"Q8IYX0"
"Q8NEM1"
"Q96N22"
"Q96N22"
"O95780"
"O95780"
"O95780"
"Q8IZ20"
"Q8IZ20"
"Q8IZ20"
"Q8IZ20"
"Q8N1G0"
"P0C7X2"
"Q9BU19"
"Q8IW36"
"Q8IW36"
"Q8IW36"
"Q9H0M5"
"Q9NV72"
"Q9NV72"
"Q9NV72"
"Q9NV72"
"Q6ZNC4"
"Q96C28"
"P17019"
"P17019"
"P17019"
"P17019"
"Q96N38"
"Q96N38"
"Q96N38"
"Q3SXZ3"
"Q3SXZ3"
"Q6ZMV8"
"O43361"
"O43361"
"O43361"
"Q32MQ0"
"Q32MQ0"
"Q32MQ0"
"Q96N20"
"Q86XN6"
"Q86XN6"
"Q86XN6"
"Q86XN6"
"Q0D2J5"
"Q0D2J5"
"Q96H86"
"Q7L2R6"
"Q5HY98"
"Q75MW2"
"Q75MW2"
"Q9H5H4"
"Q68DY9"
"Q68DY9"
"Q6NX45"
"Q6NX45"
"Q6NX45"
"Q9ULD5"
"Q9ULD5"
"Q9ULD5"
"Q6ZMW2"
"Q6ZMW2"
"Q6ZMW2"
"Q6ZMW2"
"Q5FWF6"
"Q3KQV3"
"Q3KQV3"
"Q6ZN11"
"Q5CZA5"
"P0C7X5"
"P0C7X5"
"P0C7X5"
"P0C7X5"
"P0C7X5"
"P0C7X5"
"P0C7X5"
"P0C7X5"
"P0C7X5"
"P0C7X5"
"P0C7X5"
"P0C7X5"
"P0C7X5"
"P0C7X5"
"P0C7X5"
"P0C7X5"
"P0C7X5"
"P0C7X5"
"P0C7X5"
"Q8N4W9"
"Q6ZN06"
"Q6ZN06"
"Q6ZN06"
"Q6ZN06"
"Q6ZN06"
"Q6ZN06"
"Q0VGE8"
"Q0VGE8"
"Q96JM3"
"Q96NB3"
"Q96NB3"
"Q96NB3"
"Q5JPB2"
"Q5JPB2"
"Q9Y2P0"
"Q9Y2P0"
"Q6ZNA1"
"Q6ZNA1"
"Q96EG3"
"Q96EG3"
"A8K0R7"
"A8K0R7"
"A8K0R7"
"A8K0R7"
"A6NDX5"
"Q08AG5"
"Q08AG5"
"Q08AG5"
"Q08AG5"
"Q08AG5"
"Q08AG5"
"Q08AG5"
"Q147U1"
"Q147U1"
"P0CG23"
"P0CG23"
"P0CG23"
"O60290"
"P21506"
"P17017"
"P17017"
"P17020"
"P17020"
"P17021"
"P17023"
"P17023"
"P17026"
"P17027"
"P17028"
"P17035"
"P17035"
"P17035"
"P17039"
"P17039"
"P17039"
"P17039"
"P17036"
"P51814"
"P15621"
"P15621"
"Q02386"
"Q02386"
"Q02386"
"Q02386"
"Q96MX3"
"Q96MX3"
"Q68EA5"
"Q68EA5"
"Q9NQZ8"
"Q9NQZ8"
"Q9NQZ8"
"Q16587"
"P36508"
"P36508"
"P36508"
"Q15935"
"Q15935"
"Q15935"
"Q15935"
"Q15935"
"Q15937"
"Q15937"
"P17097"
"P51504"
"P51504"
"P51508"
"P51508"
"P51522"
"P51522"
"P51522"
"P51522"
"Q03923"
"Q03923"
"Q03923"
"Q03923"
"Q03923"
"Q05481"
"Q05481"
"Q05481"
"Q05481"
"Q03936"
"Q03936"
"P35789"
"A8MXY4"
"A8MXY4"
"A8MXY4"
"Q9P2E3"
"Q9P2E3"
"Q9P2E3"
"Q9UHR6"
"Q9UHR6"
"Q8WWF5"
"Q8WWF5"
"Q8WWF5"
"Q8WWF5"
"Q8WWF5"
"Q8WWF5"
"Q8WWF5"
"Q8WWF5"
"Q8IWU4"
"Q8IWU4"
"Q6PML9"
"Q6PML9"
"Q07157"
"Q07157"
"Q9UDY2"
"Q9UDY2"
"Q9UDY2"
"O95049"
"P60852"
"Q05996"
"P21754"
"P21754"
"P21754"
"Q12836"
"Q12836"
"Q6X784"
"Q6X784"
"Q6X784"
"Q6X784"
"Q9UK55"
"Q9UK55"
"Q9UK55"
"Q9UK55"
"Q9UK55"
"Q9UK55"
"Q9UK55"
"Q8TCW7"
"Q8TCW7"
"Q8TCW7"
"O95218"
"Q5FWF4"
"Q5FWF4"
"Q9BUG6"
"A6NJL1"
"A6NJL1"
"A6NJL1"
"A6NJL1"
"A6NGD5"
"A6NGD5"
"A6NGD5"
"A6NGD5"
"Q8TBC5"
"P17040"
"Q8IWY8"
"Q8IWY8"
"Q86W11"
"Q7Z7L9"
"Q8NAM6"
"Q9BR11"
"Q96MP5"
"Q96MP5"
"Q96AP4"
"O43264"
"Q9H900"
"O95229"
"O95229"
"Q2QGD7"
"Q15942"
"O43149"
"O43149"
"O43149"
"O43149"
"O43149"
"O43149"
"O43149"
"O43149"
"O43149"
"O43149"
"P26439"
"P26439"
"P26439"
"P26439"
"P26439"
"P26439"
"P26439"
"P26439"
"P26439"
"P26439"
"P26439"
"P26439"
"P26439"
"P26439"
"P26439"
"P26439"
"P26439"
"P26439"
"P26439"
"P26439"
"P26439"
"P26439"
"P26439"
"P26439"
"P26439"
"P26439"
"Q9H2F3"
"Q9H2F3"
"P78314"
"P78314"
"P78314"
"P78314"
"P78314"
"P78314"
"P78314"
"P28335"
"P28335"
"P28335"
"Q9H0P0"
"Q9H0P0"
"Q9H0P0"
"Q9H0P0"
"P21589"
"P01009"
"P01009"
"P01009"
"P01009"
"P01009"
"P01009"
"P01009"
"P01009"
"P01009"
"P01009"
"P01009"
"P01009"
"P01009"
"P01009"
"P01009"
"P01009"
"P01009"
"P01009"
"P01009"
"P01009"
"P01009"
"P01009"
"P01009"
"P01009"
"P01009"
"P01009"
"P01009"
"P01009"
"P01009"
"P01009"
"P01009"
"P01009"
"P01009"
"P01009"
"P08697"
"Q9NPC4"
"Q9NPC4"
"Q9NPC4"
"P05067"
"P05067"
"P05067"
"P05067"
"P05067"
"P05067"
"P05067"
"P05067"
"P05067"
"P05067"
"P05067"
"P05067"
"P05067"
"P05067"
"P05067"
"P05067"
"P05067"
"P05067"
"Q9NS82"
"Q9NRG9"
"Q9NRG9"
"Q9NRG9"
"P01011"
"P01011"
"Q9UGJ0"
"Q9UGJ0"
"Q9UGJ0"
"Q9UGJ0"
"Q9UGJ0"
"Q9UGJ0"
"O95477"
"O95477"
"O95477"
"O95477"
"O95477"
"O95477"
"O95477"
"O95477"
"O95477"
"O95477"
"O95477"
"O95477"
"O95477"
"O95477"
"O95477"
"O95477"
"O95477"
"O95477"
"O95477"
"O95477"
"O95477"
"O95477"
"O95477"
"O95477"
"O95477"
"O95477"
"O95477"
"O95477"
"O95477"
"O95477"
"O95477"
"O95477"
"O95477"
"O95477"
"Q99758"
"Q99758"
"Q99758"
"Q99758"
"P78363"
"P78363"
"P78363"
"P78363"
"P78363"
"P78363"
"P78363"
"P78363"
"P78363"
"P78363"
"P78363"
"P78363"
"P78363"
"P78363"
"P78363"
"P78363"
"P78363"
"P78363"
"P78363"
"P78363"
"P78363"
"P78363"
"P78363"
"P78363"
"P78363"
"P78363"
"P78363"
"P78363"
"P78363"
"P78363"
"P78363"
"P78363"
"P78363"
"P78363"
"P78363"
"P78363"
"P78363"
"P78363"
"P78363"
"P78363"
"P78363"
"P78363"
"P78363"
"P78363"
"P78363"
"P78363"
"P78363"
"P78363"
"P78363"
"P78363"
"P78363"
"P78363"
"P78363"
"P78363"
"P78363"
"P78363"
"P78363"
"P78363"
"P78363"
"P78363"
"P78363"
"P78363"
"P78363"
"P78363"
"P78363"
"P78363"
"P78363"
"P78363"
"P78363"
"P78363"
"P78363"
"P78363"
"P78363"
"P78363"
"P78363"
"P78363"
"P78363"
"P78363"
"P78363"
"P78363"
"P78363"
"P78363"
"P78363"
"P78363"
"P78363"
"P78363"
"P78363"
"P78363"
"P78363"
"P78363"
"P78363"
"P78363"
"P78363"
"P78363"
"P78363"
"P78363"
"P78363"
"P78363"
"P78363"
"P78363"
"P78363"
"P78363"
"P78363"
"P78363"
"P78363"
"P78363"
"P78363"
"P78363"
"P78363"
"P78363"
"P78363"
"P78363"
"P78363"
"P78363"
"P78363"
"P78363"
"P78363"
"P78363"
"P78363"
"P78363"
"P78363"
"P78363"
"P78363"
"P78363"
"P78363"
"P78363"
"P78363"
"P78363"
"P78363"
"P78363"
"P78363"
"P78363"
"P78363"
"P78363"
"P78363"
"P78363"
"P78363"
"P78363"
"P78363"
"P78363"
"P78363"
"P78363"
"P78363"
"P78363"
"P78363"
"P78363"
"P78363"
"P78363"
"P78363"
"P78363"
"P78363"
"P78363"
"P78363"
"P78363"
"P78363"
"P78363"
"P78363"
"P78363"
"P78363"
"P78363"
"P78363"
"P78363"
"P78363"
"P78363"
"P78363"
"P78363"
"P78363"
"P78363"
"P78363"
"P78363"
"P78363"
"P78363"
"P78363"
"P78363"
"P78363"
"P78363"
"P78363"
"P78363"
"P78363"
"P78363"
"P78363"
"P78363"
"P78363"
"P78363"
"P78363"
"P78363"
"P78363"
"P78363"
"P78363"
"P78363"
"P78363"
"P78363"
"P78363"
"P78363"
"P78363"
"P78363"
"Q86UK0"
"Q86UK0"
"Q86UK0"
"Q86UK0"
"Q86UK0"
"Q86UK0"
"O75027"
"O75027"
"O75027"
"O95342"
"O95342"
"O95342"
"O95342"
"O95342"
"O95342"
"O95342"
"O95342"
"O95342"
"O95342"
"O95342"
"O95342"
"O95342"
"O95342"
"O95342"
"O95342"
"O95342"
"O95342"
"O95342"
"O95342"
"Q09428"
"Q09428"
"Q09428"
"Q09428"
"Q09428"
"Q09428"
"Q09428"
"Q09428"
"Q09428"
"Q09428"
"Q09428"
"Q09428"
"Q09428"
"Q09428"
"Q09428"
"Q09428"
"Q09428"
"Q09428"
"Q09428"
"Q09428"
"Q09428"
"Q09428"
"Q09428"
"Q09428"
"Q09428"
"Q09428"
"Q09428"
"Q09428"
"Q09428"
"Q09428"
"Q09428"
"Q09428"
"Q09428"
"Q09428"
"Q09428"
"Q09428"
"Q09428"
"Q09428"
"Q09428"
"Q09428"
"Q09428"
"Q09428"
"Q09428"
"Q09428"
"Q09428"
"Q09428"
"Q09428"
"Q09428"
"Q09428"
"Q09428"
"Q09428"
"Q09428"
"Q09428"
"Q09428"
"Q09428"
"Q09428"
"Q09428"
"Q09428"
"Q09428"
"Q09428"
"Q09428"
"Q09428"
"Q09428"
"Q09428"
"Q09428"
"Q09428"
"Q09428"
"Q09428"
"Q09428"
"Q09428"
"O60706"
"O60706"
"Q96J66"
"P33897"
"P33897"
"P33897"
"P33897"
"P33897"
"P33897"
"P33897"
"P33897"
"P33897"
"P33897"
"P33897"
"P33897"
"P33897"
"P33897"
"P33897"
"P33897"
"P33897"
"P33897"
"P33897"
"P33897"
"P33897"
"P33897"
"P33897"
"P33897"
"P33897"
"P33897"
"P33897"
"P33897"
"P33897"
"P33897"
"P33897"
"P33897"
"P33897"
"P33897"
"P33897"
"P33897"
"P33897"
"P33897"
"P33897"
"P33897"
"P33897"
"P33897"
"P33897"
"P33897"
"P33897"
"P33897"
"P33897"
"P33897"
"P33897"
"P33897"
"P33897"
"P33897"
"P33897"
"P33897"
"P33897"
"P33897"
"P33897"
"P33897"
"P33897"
"P33897"
"P33897"
"P33897"
"P33897"
"P33897"
"P33897"
"P33897"
"P33897"
"P33897"
"P33897"
"P33897"
"P33897"
"P33897"
"P33897"
"P33897"
"P33897"
"P33897"
"P33897"
"P33897"
"P33897"
"P33897"
"P33897"
"P33897"
"P33897"
"P33897"
"P33897"
"P33897"
"P33897"
"P33897"
"P33897"
"P33897"
"P33897"
"P33897"
"P33897"
"P33897"
"P33897"
"P33897"
"P33897"
"P33897"
"P33897"
"P33897"
"P33897"
"P33897"
"P33897"
"P33897"
"P33897"
"P33897"
"P33897"
"P33897"
"P33897"
"P33897"
"P33897"
"P33897"
"P33897"
"P33897"
"P33897"
"P33897"
"P33897"
"P33897"
"P33897"
"P33897"
"P33897"
"P33897"
"P33897"
"P33897"
"P33897"
"P33897"
"P33897"
"P28288"
"Q9H222"
"Q9H222"
"Q9H222"
"Q9H222"
"Q9H222"
"Q9H222"
"Q9H221"
"Q9H221"
"Q9H221"
"Q9H221"
"Q9H221"
"Q9H221"
"Q9H221"
"Q9H221"
"Q9H221"
"Q9H221"
"Q8WTS1"
"Q8WTS1"
"Q8WTS1"
"Q8WTS1"
"Q8WTS1"
"Q9UKU7"
"Q9UKU7"
"Q9UKU7"
"Q9UKU7"
"Q9UKU7"
"Q9UKU7"
"Q9UKU7"
"Q9UKU7"
"Q9UKU7"
"P11310"
"P11310"
"P11310"
"P11310"
"P11310"
"P11310"
"P11310"
"P11310"
"P11310"
"P11310"
"P11310"
"P11310"
"P11310"
"P11310"
"P11310"
"P11310"
"P11310"
"P11310"
"P11310"
"P16219"
"P16219"
"P16219"
"P16219"
"P16219"
"P16219"
"P16219"
"P16219"
"P16219"
"P16219"
"P49748"
"P49748"
"P49748"
"P49748"
"P49748"
"P49748"
"P49748"
"P49748"
"P49748"
"P49748"
"P49748"
"P49748"
"P49748"
"P49748"
"P49748"
"P49748"
"P49748"
"P49748"
"P49748"
"P49748"
"P49748"
"P49748"
"P49748"
"P49748"
"P49748"
"P49748"
"P49748"
"P49748"
"P49748"
"P49748"
"P49748"
"P49748"
"P49748"
"P49748"
"P49748"
"P49748"
"P49748"
"O00400"
"P45954"
"Q15822"
"P43681"
"P43681"
"P02708"
"P02708"
"P02708"
"P02708"
"P02708"
"P02708"
"P02708"
"P02708"
"P02708"
"P02708"
"P02708"
"P02708"
"P17787"
"P17787"
"P11230"
"P11230"
"Q07001"
"Q07001"
"Q07001"
"Q07001"
"Q04844"
"Q04844"
"Q04844"
"Q04844"
"Q04844"
"Q04844"
"Q04844"
"Q04844"
"Q04844"
"Q04844"
"Q04844"
"P07510"
"P07510"
"Q15067"
"Q15067"
"Q4G176"
"Q4G176"
"Q4G176"
"Q4G176"
"Q4G176"
"Q4G176"
"Q4G176"
"Q4G176"
"Q4G176"
"O60488"
"P62736"
"P62736"
"P62736"
"P62736"
"P62736"
"P62736"
"P62736"
"P62736"
"P62736"
"P62736"
"P62736"
"P62736"
"P62736"
"P62736"
"P62736"
"P60709"
"P68032"
"P68032"
"P68032"
"P68032"
"P68032"
"P68032"
"P68032"
"P68032"
"P68032"
"P68032"
"P68032"
"P63261"
"P63261"
"P63261"
"P63261"
"P63261"
"P63261"
"Q01718"
"Q01718"
"Q01718"
"Q01718"
"Q01718"
"Q01718"
"Q01718"
"Q01718"
"Q01718"
"Q01718"
"P35609"
"O43707"
"O43707"
"O43707"
"P68133"
"P68133"
"P68133"
"P68133"
"P68133"
"P68133"
"P68133"
"P68133"
"P68133"
"P68133"
"P68133"
"P68133"
"P68133"
"P68133"
"P68133"
"P68133"
"P68133"
"P68133"
"P68133"
"P68133"
"P68133"
"P68133"
"P68133"
"P68133"
"P68133"
"P68133"
"P68133"
"P68133"
"P68133"
"P68133"
"P68133"
"P68133"
"P68133"
"P68133"
"P68133"
"P68133"
"P68133"
"P68133"
"P68133"
"P68133"
"P68133"
"P68133"
"P68133"
"P68133"
"P68133"
"P68133"
"P68133"
"P68133"
"P68133"
"P68133"
"P68133"
"P68133"
"P68133"
"P68133"
"P68133"
"P68133"
"P68133"
"P68133"
"P68133"
"P68133"
"P68133"
"P68133"
"P68133"
"P68133"
"P68133"
"P68133"
"P68133"
"P68133"
"P68133"
"P68133"
"P68133"
"P68133"
"P68133"
"P68133"
"P68133"
"P68133"
"P68133"
"P68133"
"P37023"
"P37023"
"P37023"
"P37023"
"P37023"
"P37023"
"P37023"
"P37023"
"P37023"
"P37023"
"P37023"
"P37023"
"P37023"
"P37023"
"P37023"
"P37023"
"P37023"
"P37023"
"P37023"
"P37023"
"P37023"
"P37023"
"P37023"
"P37023"
"P37023"
"P37023"
"P37023"
"P37023"
"P37023"
"P37023"
"P37023"
"P37023"
"P37023"
"P37023"
"P37023"
"P37023"
"P37023"
"P37023"
"P37023"
"Q04771"
"Q04771"
"Q04771"
"Q04771"
"Q04771"
"Q04771"
"Q04771"
"Q04771"
"Q03154"
"Q03154"
"Q03154"
"Q03154"
"Q03154"
"Q03154"
"Q03154"
"P45381"
"P45381"
"P45381"
"P45381"
"P45381"
"P45381"
"P45381"
"P45381"
"P45381"
"P45381"
"P45381"
"P45381"
"P45381"
"P45381"
"P45381"
"P45381"
"P45381"
"P45381"
"P45381"
"P45381"
"P45381"
"P45381"
"P45381"
"P45381"
"P45381"
"P45381"
"P45381"
"P45381"
"P45381"
"O00116"
"O00116"
"O00116"
"P00813"
"P00813"
"P00813"
"P00813"
"P00813"
"P00813"
"P00813"
"P00813"
"P00813"
"P00813"
"P00813"
"P00813"
"P00813"
"P00813"
"P00813"
"P00813"
"P00813"
"P00813"
"P00813"
"P00813"
"P00813"
"P00813"
"P00813"
"P00813"
"P00813"
"P00813"
"P00813"
"P00813"
"P00813"
"Q8NI60"
"Q8NI60"
"Q8NI60"
"Q8NI60"
"Q8NI60"
"Q8NI60"
"Q15848"
"P12235"
"P12235"
"P12235"
"P12235"
"P12235"
"P12235"
"Q9Y4W6"
"Q9Y4W6"
"Q9Y4W6"
"Q9Y4W6"
"Q9Y4W6"
"Q9Y4W6"
"Q9Y4W6"
"Q9Y4W6"
"Q9Y4W6"
"Q9Y4W6"
"Q9Y4W6"
"Q5I7T1"
"P06280"
"P06280"
"P06280"
"P06280"
"P06280"
"P06280"
"P06280"
"P06280"
"P06280"
"P06280"
"P06280"
"P06280"
"P06280"
"P06280"
"P06280"
"P06280"
"P06280"
"P06280"
"P06280"
"P06280"
"P06280"
"P06280"
"P06280"
"P06280"
"P06280"
"P06280"
"P06280"
"P06280"
"P06280"
"P06280"
"P06280"
"P06280"
"P06280"
"P06280"
"P06280"
"P06280"
"P06280"
"P06280"
"P06280"
"P06280"
"P06280"
"P06280"
"P06280"
"P06280"
"P06280"
"P06280"
"P06280"
"P06280"
"P06280"
"P06280"
"P06280"
"P06280"
"P06280"
"P06280"
"P06280"
"P06280"
"P06280"
"P06280"
"P06280"
"P06280"
"P06280"
"P06280"
"P06280"
"P06280"
"P06280"
"P06280"
"P06280"
"P06280"
"P06280"
"P06280"
"P06280"
"P06280"
"P06280"
"P06280"
"P06280"
"P06280"
"P06280"
"P06280"
"P06280"
"P06280"
"P06280"
"P06280"
"P06280"
"P06280"
"P06280"
"P06280"
"P06280"
"P06280"
"P06280"
"P06280"
"P06280"
"P06280"
"P06280"
"P06280"
"P06280"
"P06280"
"P06280"
"P06280"
"P06280"
"P06280"
"P06280"
"P06280"
"P06280"
"P06280"
"P06280"
"P06280"
"P06280"
"P06280"
"P06280"
"P06280"
"P06280"
"P06280"
"P06280"
"P06280"
"P06280"
"P06280"
"P06280"
"P06280"
"P06280"
"P06280"
"P06280"
"P06280"
"P06280"
"P06280"
"P06280"
"P06280"
"P06280"
"P06280"
"P06280"
"P06280"
"P06280"
"P06280"
"P06280"
"P06280"
"P06280"
"P06280"
"P06280"
"P06280"
"P06280"
"P06280"
"P06280"
"P06280"
"P06280"
"P06280"
"P06280"
"P06280"
"P06280"
"P06280"
"P06280"
"P06280"
"P06280"
"P06280"
"P06280"
"P06280"
"P06280"
"P06280"
"P06280"
"P06280"
"Q9UPQ3"
"Q9UPQ3"
"Q9UPQ3"
"Q99490"
"Q99490"
"Q99490"
"Q8N302"
"P30556"
"P50052"
"P50052"
"P50052"
"Q8N157"
"Q8N157"
"Q9GZX7"
"Q9GZX7"
"Q9GZX7"
"Q9GZX7"
"Q9GZX7"
"Q9NZN9"
"O43918"
"O43918"
"O43918"
"O43918"
"O43918"
"O43918"
"O43918"
"O43918"
"O43918"
"O43918"
"O43918"
"O43918"
"O43918"
"O43918"
"O43918"
"O43918"
"O43918"
"O43918"
"O43918"
"O43918"
"P51857"
"P51857"
"P51857"
"P51857"
"Q99996"
"P51648"
"P51648"
"P51648"
"P51648"
"P51648"
"P51648"
"P51648"
"P51648"
"P51648"
"P51648"
"P51648"
"P51648"
"P51648"
"P51648"
"P51648"
"P51648"
"P51648"
"P51648"
"P51648"
"P51648"
"P51648"
"P51648"
"P51648"
"P51648"
"P51648"
"P49419"
"P49419"
"P02768"
"P02768"
"P02768"
"P02768"
"P02768"
"P02768"
"P02768"
"P02768"
"P02768"
"P02768"
"P02768"
"P02768"
"P02768"
"P02768"
"P02768"
"P02768"
"P02768"
"P02768"
"P02768"
"P02768"
"P02768"
"P02768"
"P02768"
"P02768"
"P02768"
"P02768"
"P02768"
"P02768"
"P02768"
"P02768"
"P02768"
"P02768"
"P02768"
"P02768"
"P02768"
"P02768"
"P02768"
"P02768"
"P02768"
"P02768"
"P02768"
"P02768"
"P02768"
"P02768"
"P02768"
"P02768"
"P02768"
"P02768"
"P02768"
"P02768"
"P02768"
"P02768"
"P02768"
"P02768"
"P02768"
"P02768"
"P02768"
"P04075"
"P04075"
"P04075"
"P04075"
"P05062"
"P05062"
"P05062"
"P05062"
"P05062"
"P05062"
"P05062"
"P05062"
"P05062"
"P05062"
"P05062"
"P05062"
"P05062"
"P05062"
"P05062"
"P84996"
"P84996"
"Q2TAA5"
"Q9BV10"
"Q9BV10"
"Q9BV10"
"Q9BV10"
"Q9BV10"
"Q9BT22"
"Q9BT22"
"Q9BT22"
"Q92685"
"Q92685"
"Q9Y672"
"Q9Y672"
"Q9Y672"
"Q9Y672"
"Q9Y672"
"Q9Y672"
"Q9BVK2"
"Q9BVK2"
"Q9H6U8"
"Q9H6U8"
"Q9UM73"
"Q9UM73"
"Q9UM73"
"Q9UM73"
"Q9UM73"
"P55789"
"O95076"
"O95076"
"O95076"
"O95076"
"Q9H161"
"Q9H161"
"Q9UHK6"
"Q9UHK6"
"Q9NP70"
"Q9NP70"
"Q99217"
"Q99217"
"Q99217"
"Q16671"
"Q16671"
"Q16671"
"Q16671"
"Q16671"
"Q16671"
"Q16671"
"Q16671"
"Q9BXJ7"
"P23109"
"P23109"
"Q01432"
"Q01432"
"Q01432"
"Q01432"
"Q01432"
"Q01432"
"Q01432"
"Q01432"
"Q01432"
"Q01432"
"P54802"
"P54802"
"P54802"
"P54802"
"P54802"
"P54802"
"P54802"
"P54802"
"P54802"
"P54802"
"P54802"
"P54802"
"P54802"
"P54802"
"P54802"
"P54802"
"P54802"
"P54802"
"P54802"
"P54802"
"P54802"
"P54802"
"P54802"
"P54802"
"P54802"
"P54802"
"P54802"
"P54802"
"P54802"
"P54802"
"P54802"
"P54802"
"P54802"
"P54802"
"P54802"
"P54802"
"P54802"
"P54802"
"P54802"
"P54802"
"P54802"
"P54802"
"P54802"
"P54802"
"P54802"
"P54802"
"P54802"
"P54802"
"P54802"
"P54802"
"P54802"
"P54802"
"P54802"
"P54802"
"P54802"
"P54802"
"P54802"
"P54802"
"P54802"
"P54802"
"P54802"
"P54802"
"P54802"
"P54802"
"P54802"
"P10275"
"P10275"
"P10275"
"P10275"
"P10275"
"P10275"
"P10275"
"P10275"
"P10275"
"P10275"
"P10275"
"P10275"
"P10275"
"P10275"
"P10275"
"P10275"
"P10275"
"P10275"
"P10275"
"P10275"
"P10275"
"P10275"
"P10275"
"P10275"
"P10275"
"P10275"
"P10275"
"P10275"
"P10275"
"P10275"
"P10275"
"P10275"
"P10275"
"P10275"
"P10275"
"P10275"
"P10275"
"P10275"
"P10275"
"P10275"
"P10275"
"P10275"
"P10275"
"P10275"
"P10275"
"P10275"
"P10275"
"P10275"
"P10275"
"P10275"
"P10275"
"P10275"
"P10275"
"P10275"
"P10275"
"P10275"
"P10275"
"P10275"
"P10275"
"P10275"
"P10275"
"P10275"
"P10275"
"P10275"
"P10275"
"P10275"
"P10275"
"P10275"
"P10275"
"P10275"
"P10275"
"P10275"
"P10275"
"P10275"
"P10275"
"P10275"
"P10275"
"P10275"
"P10275"
"P10275"
"P10275"
"P10275"
"P10275"
"P10275"
"P10275"
"P10275"
"P10275"
"P10275"
"P10275"
"P10275"
"P10275"
"P10275"
"P10275"
"P10275"
"P10275"
"P10275"
"P10275"
"P10275"
"P10275"
"P10275"
"P10275"
"P10275"
"P10275"
"P10275"
"P10275"
"P10275"
"P10275"
"P10275"
"P10275"
"P10275"
"P10275"
"P10275"
"P10275"
"P10275"
"P10275"
"P10275"
"P10275"
"P10275"
"P10275"
"P10275"
"P10275"
"P10275"
"P10275"
"P10275"
"P10275"
"P10275"
"P10275"
"P10275"
"P10275"
"P10275"
"P10275"
"P10275"
"P10275"
"P10275"
"P10275"
"P10275"
"P10275"
"P10275"
"P10275"
"P10275"
"P10275"
"P10275"
"P10275"
"P10275"
"P10275"
"P10275"
"P10275"
"P10275"
"P10275"
"P10275"
"P10275"
"P10275"
"P10275"
"P03950"
"P03950"
"P03950"
"P03950"
"P03950"
"P03950"
"P03950"
"P03950"
"P03950"
"P03950"
"P03950"
"P03950"
"P03950"
"P01019"
"P16157"
"P16157"
"P16157"
"P16157"
"P16157"
"Q01484"
"Q01484"
"Q01484"
"Q01484"
"Q01484"
"Q9HCJ1"
"Q9HCJ1"
"Q9HCJ1"
"Q9HCJ1"
"Q9HCJ1"
"Q9HCJ1"
"Q15327"
"Q9NW15"
"Q75V66"
"Q75V66"
"Q75V66"
"Q75V66"
"P20594"
"P20594"
"P20594"
"P20594"
"P20594"
"P20594"
"P20594"
"P20594"
"P20594"
"P20594"
"P20594"
"P01008"
"P01008"
"P01008"
"P01008"
"P01008"
"P01008"
"P01008"
"P01008"
"P01008"
"P01008"
"P01008"
"P01008"
"P01008"
"P01008"
"P01008"
"P01008"
"P01008"
"P01008"
"P01008"
"P01008"
"P01008"
"P01008"
"P01008"
"P01008"
"P01008"
"P01008"
"P01008"
"P01008"
"P01008"
"P01008"
"P01008"
"P01008"
"P01008"
"P01008"
"P01008"
"P01008"
"P01008"
"P01008"
"P01008"
"P01008"
"P01008"
"P01008"
"P01008"
"P01008"
"P01008"
"P01008"
"P01008"
"P01008"
"P01008"
"P01008"
"P01008"
"P01008"
"P01008"
"P01008"
"P01008"
"P01008"
"P01008"
"P01008"
"P01008"
"P01008"
"P01008"
"P01008"
"P01008"
"P01008"
"P01008"
"P01008"
"P01008"
"P01008"
"P01008"
"P01008"
"P01008"
"P01008"
"P01008"
"P01008"
"P01008"
"P01008"
"P01008"
"Q9H6X2"
"P58335"
"P58335"
"P58335"
"P58335"
"P58335"
"P58335"
"P05549"
"P05549"
"P05549"
"P05549"
"Q92481"
"Q92481"
"Q92481"
"Q92481"
"Q92481"
"Q92481"
"O00203"
"Q8J025"
"P25054"
"P02647"
"P02647"
"P02647"
"P02647"
"P02647"
"P02647"
"P02647"
"P02647"
"P02647"
"P02647"
"P02647"
"P02647"
"P02647"
"P02647"
"P02647"
"P06727"
"P06727"
"P06727"
"P06727"
"P06727"
"P04114"
"P04114"
"P04114"
"P02655"
"P02655"
"P02655"
"P02656"
"P02656"
"P02649"
"P02649"
"P02649"
"P02649"
"P02649"
"P02649"
"P02649"
"P02649"
"P02649"
"P02649"
"P02649"
"P02649"
"P02649"
"P02649"
"P02649"
"P02649"
"P02649"
"P02649"
"P02649"
"P02649"
"P02649"
"P02649"
"P02649"
"P02649"
"P02649"
"P02649"
"P02649"
"P02649"
"P02649"
"O14791"
"O14791"
"Q7Z2E3"
"Q7Z2E3"
"Q7Z2E3"
"Q7Z2E3"
"Q7Z2E3"
"Q7Z2E3"
"Q7Z2E3"
"Q7Z2E3"
"Q7Z2E3"
"P07741"
"P07741"
"P07741"
"P07741"
"P41181"
"P41181"
"P41181"
"P41181"
"P41181"
"P41181"
"P41181"
"P41181"
"P41181"
"P41181"
"P41181"
"P41181"
"P41181"
"P41181"
"P41181"
"P41181"
"P41181"
"P41181"
"P41181"
"P41181"
"P41181"
"P41181"
"P41181"
"P41181"
"P41181"
"P41181"
"P41181"
"Q3SXY8"
"Q3SXY8"
"Q66PJ3"
"P05089"
"P05089"
"P05089"
"O43307"
"O15013"
"Q5SW96"
"Q9H0F7"
"Q9H0F7"
"Q9H0F7"
"Q9H0F7"
"Q9H0F7"
"P04424"
"P04424"
"P04424"
"P04424"
"P04424"
"P04424"
"P04424"
"P04424"
"P04424"
"P04424"
"P04424"
"P04424"
"P04424"
"P04424"
"P15289"
"P15289"
"P15289"
"P15289"
"P15289"
"P15289"
"P15289"
"P15289"
"P15289"
"P15289"
"P15289"
"P15289"
"P15289"
"P15289"
"P15289"
"P15289"
"P15289"
"P15289"
"P15289"
"P15289"
"P15289"
"P15289"
"P15289"
"P15289"
"P15289"
"P15289"
"P15289"
"P15289"
"P15289"
"P15289"
"P15289"
"P15289"
"P15289"
"P15289"
"P15289"
"P15289"
"P15289"
"P15289"
"P15289"
"P15289"
"P15289"
"P15289"
"P15289"
"P15289"
"P15289"
"P15289"
"P15289"
"P15289"
"P15289"
"P15289"
"P15289"
"P15289"
"P15289"
"P15289"
"P15289"
"P15289"
"P15289"
"P15289"
"P15289"
"P15289"
"P15289"
"P15289"
"P15289"
"P15289"
"P15289"
"P15289"
"P15289"
"P15289"
"P15289"
"P15289"
"P15289"
"P15289"
"P15289"
"P15289"
"P15289"
"P15289"
"P15289"
"P15289"
"P15289"
"P15289"
"P15289"
"P15289"
"P15289"
"P15289"
"P15289"
"P15289"
"P15289"
"P15289"
"P15289"
"P15289"
"P15289"
"P15848"
"P15848"
"P15848"
"P15848"
"P15848"
"P15848"
"P15848"
"P15848"
"P15848"
"P15848"
"P15848"
"P15848"
"P15848"
"P15848"
"P15848"
"P15848"
"P15848"
"P15848"
"P15848"
"P15848"
"P15848"
"P15848"
"P15848"
"P15848"
"P15848"
"P15848"
"P15848"
"P15848"
"P15848"
"P51690"
"P51690"
"P51690"
"P51690"
"P51690"
"P51690"
"P51690"
"P51690"
"P51690"
"Q96QS3"
"Q96QS3"
"Q96QS3"
"Q96QS3"
"Q96QS3"
"Q96QS3"
"Q96QS3"
"Q96QS3"
"Q96QS3"
"Q8N9N2"
"P17405"
"P17405"
"P17405"
"P17405"
"P17405"
"P17405"
"P17405"
"P17405"
"P17405"
"P17405"
"P17405"
"P17405"
"P17405"
"P17405"
"P17405"
"P17405"
"P17405"
"P17405"
"P17405"
"P17405"
"P17405"
"P17405"
"P17405"
"P17405"
"P17405"
"P17405"
"P17405"
"P17405"
"P17405"
"P17405"
"P17405"
"P17405"
"P17405"
"P17405"
"P17405"
"P17405"
"P17405"
"P17405"
"P17405"
"P17405"
"P17405"
"P17405"
"P17405"
"P17405"
"P17405"
"P17405"
"P17405"
"P17405"
"P17405"
"P17405"
"P17405"
"P17405"
"P17405"
"P17405"
"P17405"
"P17405"
"P17405"
"P17405"
"P17405"
"P17405"
"P17405"
"P17405"
"P17405"
"P17405"
"P17405"
"P17405"
"P17405"
"P17405"
"P17405"
"P17405"
"P17405"
"P17405"
"P17405"
"P17405"
"P17405"
"P17405"
"P17405"
"P17405"
"P17405"
"P17405"
"P20933"
"P20933"
"P20933"
"P20933"
"P20933"
"P20933"
"P20933"
"P20933"
"P20933"
"P20933"
"P20933"
"P00966"
"P00966"
"P00966"
"P00966"
"P00966"
"P00966"
"P00966"
"P00966"
"P00966"
"P00966"
"P00966"
"P00966"
"P00966"
"P00966"
"P00966"
"P00966"
"P00966"
"P00966"
"P00966"
"P00966"
"P00966"
"P00966"
"P00966"
"P00966"
"P00966"
"P00966"
"P00966"
"P00966"
"P00966"
"P00966"
"P00966"
"P00966"
"P00966"
"P00966"
"P00966"
"P00966"
"P00966"
"P00966"
"P00966"
"P00966"
"P00966"
"P00966"
"P00966"
"P00966"
"P00966"
"P00966"
"P00966"
"P00966"
"P00966"
"P00966"
"P00966"
"P00966"
"P00966"
"P00966"
"P00966"
"P00966"
"P00966"
"P00966"
"P00966"
"P00966"
"P00966"
"Q9NQ11"
"Q9NQ11"
"Q9NQ11"
"Q9NQ11"
"Q9NQ11"
"P50993"
"P50993"
"P50993"
"P50993"
"P50993"
"P50993"
"P13637"
"P13637"
"P13637"
"P13637"
"P13637"
"P13637"
"O14983"
"P16615"
"P16615"
"P16615"
"P16615"
"P16615"
"P16615"
"P16615"
"P16615"
"P16615"
"P16615"
"P16615"
"P16615"
"P16615"
"P16615"
"P16615"
"P16615"
"P16615"
"P16615"
"P16615"
"P16615"
"P16615"
"P16615"
"P16615"
"P16615"
"P16615"
"P16615"
"P16615"
"P16615"
"P16615"
"P16615"
"P16615"
"P16615"
"P98194"
"P98194"
"P98194"
"P98194"
"P98194"
"P98194"
"P98194"
"P98194"
"P98194"
"P98194"
"P98194"
"P98194"
"P98194"
"P98194"
"P98194"
"P98194"
"P98194"
"O43520"
"O43520"
"O43520"
"O43520"
"O43520"
"O43520"
"O43520"
"O43520"
"O43520"
"O43520"
"O43520"
"O43520"
"O43520"
"O43520"
"O43520"
"O43520"
"O43520"
"O43520"
"O43520"
"O43520"
"O43520"
"O43520"
"O43520"
"O43520"
"O43520"
"O43520"
"O43520"
"Q86WG3"
"Q86TH1"
"Q86TH1"
"Q86TH1"
"Q86TH1"
"Q86TH1"
"Q86TH1"
"Q86TH1"
"Q86TH1"
"Q86TH1"
"Q86TH1"
"Q86TH1"
"Q86TH1"
"Q86TH1"
"Q86TH1"
"Q8WXF7"
"Q8WXF7"
"Q8WXF7"
"Q8WXF7"
"Q8WXF7"
"Q8WXF7"
"Q8WXF7"
"Q8WXF7"
"Q8WXF7"
"Q8WXF7"
"Q8WXF7"
"Q13315"
"Q13315"
"Q13315"
"Q13315"
"Q13315"
"Q13315"
"Q13315"
"Q13315"
"Q13315"
"Q13315"
"Q13315"
"Q13315"
"Q13315"
"Q13315"
"Q13315"
"Q13315"
"Q13315"
"Q13315"
"Q13315"
"Q13315"
"Q13315"
"Q13315"
"Q13315"
"Q13315"
"Q13315"
"Q13315"
"Q13315"
"Q13315"
"Q13315"
"Q13315"
"Q13315"
"Q13315"
"Q13315"
"Q13315"
"Q13315"
"Q13315"
"Q13315"
"Q13315"
"Q13315"
"P54710"
"P56381"
"P00846"
"P00846"
"P00846"
"P00846"
"Q04656"
"Q04656"
"Q04656"
"Q04656"
"Q04656"
"Q04656"
"Q04656"
"Q04656"
"Q04656"
"Q04656"
"Q04656"
"Q04656"
"Q04656"
"Q04656"
"Q04656"
"Q04656"
"Q04656"
"Q04656"
"Q04656"
"Q04656"
"Q04656"
"Q04656"
"Q04656"
"Q04656"
"Q04656"
"Q04656"
"Q04656"
"Q04656"
"Q04656"
"Q04656"
"Q04656"
"Q04656"
"Q04656"
"Q04656"
"Q04656"
"Q04656"
"P35670"
"P35670"
"P35670"
"P35670"
"P35670"
"P35670"
"P35670"
"P35670"
"P35670"
"P35670"
"P35670"
"P35670"
"P35670"
"P35670"
"P35670"
"P35670"
"P35670"
"P35670"
"P35670"
"P35670"
"P35670"
"P35670"
"P35670"
"P35670"
"P35670"
"P35670"
"P35670"
"P35670"
"P35670"
"P35670"
"P35670"
"P35670"
"P35670"
"P35670"
"P35670"
"P35670"
"P35670"
"P35670"
"P35670"
"P35670"
"P35670"
"P35670"
"P35670"
"P35670"
"P35670"
"P35670"
"P35670"
"P35670"
"P35670"
"P35670"
"P35670"
"P35670"
"P35670"
"P35670"
"P35670"
"P35670"
"P35670"
"P35670"
"P35670"
"P35670"
"P35670"
"P35670"
"P35670"
"P35670"
"P35670"
"P35670"
"P35670"
"P35670"
"P35670"
"P35670"
"P35670"
"P35670"
"P35670"
"P35670"
"P35670"
"P35670"
"P35670"
"P35670"
"P35670"
"P35670"
"P35670"
"P35670"
"P35670"
"P35670"
"P35670"
"P35670"
"P35670"
"P35670"
"P35670"
"P35670"
"P35670"
"P35670"
"P35670"
"P35670"
"P35670"
"P35670"
"P35670"
"P35670"
"P35670"
"P35670"
"P35670"
"P35670"
"P35670"
"P35670"
"P35670"
"P35670"
"P35670"
"P35670"
"P35670"
"P35670"
"P35670"
"P35670"
"P35670"
"P35670"
"P35670"
"P35670"
"P35670"
"P35670"
"P35670"
"P35670"
"P35670"
"P35670"
"P35670"
"P35670"
"P35670"
"P35670"
"P35670"
"P35670"
"P35670"
"P35670"
"P35670"
"P35670"
"P35670"
"P35670"
"P35670"
"P35670"
"P35670"
"P35670"
"P35670"
"P35670"
"P35670"
"P35670"
"P35670"
"P35670"
"P35670"
"P35670"
"P35670"
"P35670"
"P35670"
"P35670"
"P35670"
"P35670"
"P35670"
"P35670"
"P35670"
"P35670"
"P35670"
"P35670"
"P35670"
"P35670"
"P35670"
"P35670"
"P35670"
"P35670"
"P35670"
"P35670"
"P35670"
"P35670"
"P35670"
"P35670"
"P35670"
"P35670"
"P35670"
"P35670"
"P35670"
"P35670"
"P35670"
"P35670"
"P35670"
"P35670"
"P35670"
"P35670"
"P35670"
"P35670"
"P35670"
"P35670"
"P35670"
"P35670"
"P35670"
"P35670"
"P35670"
"Q8N5M1"
"P46100"
"P46100"
"P46100"
"P46100"
"P46100"
"P46100"
"P46100"
"P46100"
"P46100"
"P46100"
"P46100"
"P46100"
"P46100"
"P46100"
"P46100"
"P46100"
"P46100"
"P46100"
"P46100"
"P46100"
"P46100"
"P46100"
"P46100"
"P46100"
"P46100"
"P46100"
"P46100"
"P46100"
"P46100"
"P46100"
"P46100"
"P46100"
"P46100"
"Q9H324"
"Q76LX8"
"Q76LX8"
"Q76LX8"
"Q76LX8"
"Q76LX8"
"Q76LX8"
"Q76LX8"
"Q76LX8"
"Q76LX8"
"Q76LX8"
"Q76LX8"
"Q76LX8"
"Q76LX8"
"Q76LX8"
"Q76LX8"
"Q76LX8"
"Q76LX8"
"Q76LX8"
"Q76LX8"
"Q76LX8"
"Q76LX8"
"Q76LX8"
"Q8TE60"
"P17735"
"Q13825"
"Q13705"
"Q13705"
"O15169"
"P61769"
"P02730"
"P02730"
"P02730"
"P02730"
"P02730"
"P02730"
"P02730"
"P02730"
"P02730"
"P02730"
"P02730"
"P02730"
"P02730"
"P02730"
"P02730"
"P02730"
"P02730"
"P02730"
"P02730"
"P02730"
"P02730"
"P02730"
"P02730"
"P02730"
"P02730"
"P02730"
"P02730"
"P02730"
"P02730"
"P02730"
"P02730"
"P02730"
"P02730"
"P02730"
"P02730"
"P02730"
"P02730"
"P02730"
"P02730"
"P02730"
"O75752"
"O75752"
"Q9UBV7"
"Q9UBV7"
"Q14032"
"O75531"
"O95817"
"O95817"
"O95817"
"Q92560"
"Q92560"
"Q92560"
"P35613"
"P82251"
"P82251"
"P82251"
"P82251"
"P82251"
"P82251"
"P82251"
"P82251"
"P82251"
"P82251"
"P82251"
"P82251"
"P82251"
"P82251"
"P82251"
"P82251"
"P82251"
"P82251"
"P82251"
"P82251"
"P82251"
"P82251"
"P82251"
"Q07812"
"Q8TAM1"
"Q8TAM1"
"Q8TAM1"
"Q8TAM1"
"Q8TAM1"
"Q8TAM1"
"Q8TAM1"
"Q8TAM1"
"Q8TAM1"
"Q8TAM1"
"Q8TAM1"
"Q8TAM1"
"Q8TAM1"
"Q8TAM1"
"Q8TAM1"
"Q8TAM1"
"Q8TAM1"
"Q8TAM1"
"Q8TAM1"
"Q8TAM1"
"Q8TAM1"
"Q8TAM1"
"Q8TAM1"
"Q8TAM1"
"Q6ZW61"
"Q6ZW61"
"Q6ZW61"
"Q6ZW61"
"Q6ZW61"
"Q6ZW61"
"Q6ZW61"
"Q6ZW61"
"Q6ZW61"
"Q6ZW61"
"Q6ZW61"
"Q6ZW61"
"Q6ZW61"
"Q6ZW61"
"Q8NFJ9"
"Q8NFJ9"
"Q8NFJ9"
"Q8NFJ9"
"Q8NFJ9"
"Q8NFJ9"
"Q8NFJ9"
"Q8NFJ9"
"Q8NFJ9"
"Q8NFJ9"
"Q8NFJ9"
"Q8NFJ9"
"Q8NFJ9"
"Q8NFJ9"
"Q8NFJ9"
"Q9BXC9"
"Q9BXC9"
"Q9BXC9"
"Q9BXC9"
"Q9BXC9"
"Q9BXC9"
"Q9BXC9"
"Q9BXC9"
"Q9BXC9"
"Q9BXC9"
"Q9BXC9"
"Q9BXC9"
"Q9BXC9"
"Q9BXC9"
"Q9BXC9"
"Q9BXC9"
"Q9BXC9"
"Q96RK4"
"Q96RK4"
"Q96RK4"
"Q96RK4"
"Q96RK4"
"Q96RK4"
"Q96RK4"
"Q96RK4"
"Q96RK4"
"Q96RK4"
"Q96RK4"
"Q96RK4"
"Q8N3I7"
"Q8N3I7"
"Q8IWZ6"
"Q8IWZ6"
"Q8IWZ6"
"Q8IWZ6"
"Q8IWZ6"
"Q8IWZ6"
"Q9C0K0"
"Q9C0K0"
"Q9HAY6"
"O95999"
"O95999"
"O95999"
"O95999"
"O95999"
"Q6W2J9"
"Q9Y276"
"Q9Y276"
"Q9Y276"
"Q9Y276"
"Q9Y276"
"Q9Y276"
"Q9Y276"
"Q9Y276"
"Q9Y276"
"Q9Y276"
"Q9Y276"
"Q9Y276"
"Q9Y276"
"Q9Y276"
"Q9Y276"
"Q9Y276"
"Q9Y276"
"Q9Y276"
"P23560"
"O76090"
"O76090"
"O76090"
"O76090"
"O76090"
"O76090"
"O76090"
"O76090"
"O76090"
"O76090"
"O76090"
"O76090"
"O76090"
"O76090"
"O76090"
"O76090"
"O76090"
"O76090"
"O76090"
"O76090"
"O76090"
"O76090"
"O76090"
"O76090"
"O76090"
"O76090"
"O76090"
"O76090"
"O76090"
"O76090"
"O76090"
"O76090"
"O76090"
"O76090"
"O76090"
"O76090"
"O76090"
"O76090"
"O76090"
"O76090"
"O76090"
"O76090"
"O76090"
"O76090"
"O76090"
"O76090"
"O76090"
"O76090"
"O76090"
"O76090"
"O76090"
"O76090"
"O76090"
"O76090"
"O76090"
"O76090"
"O76090"
"O76090"
"O76090"
"O76090"
"O76090"
"O76090"
"O76090"
"O76090"
"O76090"
"O76090"
"O76090"
"O76090"
"O76090"
"O76090"
"O76090"
"O76090"
"O76090"
"O76090"
"O76090"
"O76090"
"O76090"
"O76090"
"O76090"
"O76090"
"O76090"
"O76090"
"O76090"
"O76090"
"O76090"
"O76090"
"O76090"
"O76090"
"O76090"
"O76090"
"O76090"
"O76090"
"O76090"
"O76090"
"O76090"
"O76090"
"O76090"
"O76090"
"O76090"
"O76090"
"O76090"
"O76090"
"O76090"
"O76090"
"O76090"
"O76090"
"O76090"
"O76090"
"Q13515"
"P16278"
"P16278"
"P16278"
"P16278"
"P16278"
"P16278"
"P16278"
"P16278"
"P16278"
"P16278"
"P16278"
"P16278"
"P16278"
"P16278"
"P16278"
"P16278"
"P16278"
"P16278"
"P16278"
"P16278"
"P16278"
"P16278"
"P16278"
"P16278"
"P16278"
"P16278"
"P16278"
"P16278"
"P16278"
"P16278"
"P16278"
"P16278"
"P16278"
"P16278"
"P16278"
"P16278"
"P16278"
"P16278"
"P16278"
"P16278"
"P16278"
"P16278"
"P16278"
"P16278"
"P16278"
"P16278"
"P16278"
"P16278"
"P16278"
"P16278"
"P16278"
"P16278"
"P16278"
"P16278"
"P16278"
"P16278"
"P16278"
"P16278"
"P16278"
"P16278"
"P16278"
"P16278"
"P16278"
"P16278"
"P16278"
"P16278"
"P16278"
"P16278"
"P16278"
"P16278"
"P16278"
"P16278"
"P16278"
"P16278"
"P16278"
"P16278"
"P16278"
"P16278"
"P16278"
"P16278"
"P16278"
"P16278"
"P16442"
"P16442"
"P16442"
"P16442"
"P16442"
"Q15582"
"Q15582"
"Q15582"
"Q15582"
"Q15582"
"Q15582"
"Q15582"
"Q15582"
"Q15582"
"Q15582"
"Q15582"
"Q15582"
"Q15582"
"Q15582"
"Q15582"
"Q15582"
"Q15582"
"Q15582"
"Q15582"
"Q15582"
"Q15582"
"Q15582"
"Q15582"
"Q15582"
"Q15582"
"Q15582"
"Q15582"
"Q15582"
"Q15582"
"Q15582"
"Q15582"
"P08236"
"P08236"
"P08236"
"P08236"
"P08236"
"P08236"
"P08236"
"P08236"
"P08236"
"P08236"
"P08236"
"P08236"
"P08236"
"P08236"
"P08236"
"P08236"
"P08236"
"P08236"
"P08236"
"P08236"
"P08236"
"P08236"
"P08236"
"P08236"
"P08236"
"P08236"
"P08236"
"P08236"
"P08236"
"P08236"
"P08236"
"P08236"
"P08236"
"P08236"
"P08236"
"P08236"
"Q9Y6D5"
"O00499"
"O00499"
"P54132"
"P54132"
"P54132"
"P54132"
"P54132"
"P54132"
"P54132"
"P54132"
"O95972"
"O95972"
"O95972"
"O95972"
"O95972"
"O95972"
"O95972"
"O95972"
"O95972"
"O95972"
"O95972"
"O95972"
"P12644"
"P12644"
"P12644"
"P12644"
"P12644"
"P12644"
"P12644"
"P18075"
"Q8N8U9"
"Q13873"
"Q13873"
"Q13873"
"Q13873"
"Q13873"
"Q13873"
"Q13873"
"Q13873"
"Q13873"
"Q13873"
"Q13873"
"Q13873"
"Q13873"
"Q13873"
"Q13873"
"Q13873"
"P36894"
"P36894"
"P36894"
"P36894"
"P36894"
"P36894"
"P36894"
"O00238"
"O00238"
"O00238"
"P50747"
"P50747"
"P50747"
"P50747"
"P50747"
"P50747"
"P50747"
"P50747"
"P50747"
"P50747"
"P50747"
"P50747"
"P50747"
"P50747"
"P50747"
"P50747"
"P50747"
"P50747"
"P50747"
"P50747"
"P50747"
"P15056"
"P15056"
"P15056"
"P15056"
"P15056"
"P15056"
"P15056"
"P15056"
"P15056"
"P15056"
"P15056"
"P15056"
"P15056"
"P15056"
"P15056"
"P15056"
"P15056"
"P15056"
"P15056"
"P15056"
"P15056"
"P15056"
"P15056"
"P15056"
"P15056"
"P15056"
"P38398"
"P38398"
"P38398"
"P38398"
"P51587"
"P51587"
"P51587"
"Q96G97"
"Q96G97"
"Q96G97"
"Q8WZ55"
"Q8WZ55"
"Q8WZ55"
"Q8WZ55"
"P43251"
"P43251"
"P43251"
"P43251"
"P43251"
"P43251"
"P43251"
"P43251"
"P43251"
"Q06187"
"Q06187"
"Q06187"
"Q06187"
"Q06187"
"Q06187"
"Q06187"
"Q06187"
"Q06187"
"Q06187"
"Q06187"
"Q06187"
"Q06187"
"Q06187"
"Q06187"
"Q06187"
"Q06187"
"Q06187"
"Q06187"
"Q06187"
"Q06187"
"Q06187"
"Q06187"
"Q06187"
"Q06187"
"Q06187"
"Q06187"
"Q06187"
"Q06187"
"Q06187"
"Q06187"
"Q06187"
"Q06187"
"Q06187"
"Q06187"
"Q06187"
"Q06187"
"Q06187"
"Q06187"
"Q06187"
"Q06187"
"Q06187"
"Q06187"
"Q06187"
"Q06187"
"Q06187"
"Q06187"
"Q06187"
"Q06187"
"Q06187"
"Q06187"
"Q06187"
"Q06187"
"Q06187"
"Q06187"
"Q06187"
"Q06187"
"Q06187"
"Q06187"
"Q06187"
"Q06187"
"Q06187"
"Q06187"
"Q06187"
"Q06187"
"Q06187"
"Q06187"
"Q06187"
"Q06187"
"Q06187"
"Q06187"
"Q06187"
"Q06187"
"Q06187"
"Q06187"
"Q06187"
"Q06187"
"Q06187"
"Q06187"
"Q06187"
"Q06187"
"Q06187"
"Q06187"
"Q06187"
"Q06187"
"Q06187"
"Q06187"
"Q06187"
"Q06187"
"Q06187"
"Q06187"
"Q06187"
"Q06187"
"Q06187"
"Q06187"
"Q06187"
"Q06187"
"Q06187"
"Q06187"
"Q06187"
"Q06187"
"Q06187"
"Q06187"
"Q06187"
"Q06187"
"Q06187"
"Q06187"
"Q06187"
"Q06187"
"Q06187"
"O60566"
"O60566"
"O60566"
"O60566"
"O60566"
"O60566"
"O60566"
"Q9UBR1"
"P15538"
"P15538"
"P15538"
"P15538"
"P15538"
"P15538"
"P15538"
"P15538"
"P15538"
"P15538"
"P19099"
"P19099"
"P19099"
"P19099"
"P19099"
"P19099"
"Q96EU7"
"P02746"
"P02747"
"Q9BXJ0"
"Q9P2K1"
"Q9P2K1"
"Q9P2K1"
"Q9P2K1"
"Q9P2K1"
"Q9P2K1"
"Q9P2K1"
"Q9P2K1"
"P33076"
"P33076"
"Q9Y5P4"
"P57796"
"O00555"
"O00555"
"O00555"
"O00555"
"O00555"
"O00555"
"O00555"
"O00555"
"O00555"
"O00555"
"O00555"
"O00555"
"O00555"
"O00555"
"O00555"
"O00555"
"O00555"
"O00555"
"O00555"
"O00555"
"O00555"
"O00555"
"O00555"
"O00555"
"O00555"
"O00555"
"O00555"
"O00555"
"O00555"
"O00555"
"O00555"
"O00555"
"O00555"
"O00555"
"O00555"
"O00555"
"O00555"
"Q13936"
"Q13936"
"Q13936"
"Q13936"
"O60840"
"O60840"
"O60840"
"O60840"
"O60840"
"O60840"
"O60840"
"O60840"
"O60840"
"O60840"
"O60840"
"O60840"
"O60840"
"O60840"
"O60840"
"O60840"
"O60840"
"O60840"
"O60840"
"O95180"
"O95180"
"O95180"
"O95180"
"O95180"
"O95180"
"O95180"
"O95180"
"O95180"
"O95180"
"O95180"
"O95180"
"Q13698"
"Q13698"
"Q13698"
"Q13698"
"Q13698"
"Q13698"
"Q08289"
"O00305"
"P55290"
"P55290"
"P55290"
"P55290"
"P55290"
"P55291"
"P55291"
"P55291"
"P55291"
"Q9H251"
"Q9H251"
"Q9H251"
"Q9H251"
"Q9H251"
"Q9H251"
"Q9H251"
"Q9H251"
"Q9H251"
"Q9H251"
"Q9H251"
"Q9H251"
"Q9H251"
"Q9H251"
"Q9H251"
"Q9H251"
"Q9H251"
"Q9H251"
"Q9H251"
"Q9H251"
"Q9H251"
"Q9H251"
"Q9H251"
"Q9H251"
"Q9H251"
"Q9H251"
"Q9H251"
"Q9H251"
"Q9H251"
"Q9H251"
"Q9H251"
"Q9H251"
"Q9H251"
"Q9H251"
"Q9H251"
"Q9H251"
"Q9H251"
"Q9H251"
"Q9H251"
"Q9H251"
"Q9H251"
"Q9H251"
"Q9H251"
"Q9H251"
"Q9H251"
"Q9H251"
"Q9H251"
"Q9H251"
"Q9H251"
"P22223"
"P22223"
"O43570"
"P00915"
"P00915"
"P00918"
"P00918"
"P00918"
"P00918"
"P00918"
"P00918"
"P22748"
"P22748"
"P35219"
"Q96L12"
"P20807"
"P20807"
"P20807"
"P20807"
"P20807"
"P20807"
"P20807"
"P20807"
"P20807"
"P20807"
"P20807"
"P20807"
"P20807"
"P20807"
"P20807"
"P20807"
"P20807"
"P20807"
"P20807"
"P20807"
"P20807"
"P20807"
"P20807"
"P20807"
"P20807"
"P20807"
"P20807"
"P20807"
"P20807"
"P20807"
"P20807"
"P20807"
"P20807"
"P20807"
"P20807"
"P20807"
"P20807"
"P20807"
"P20807"
"P20807"
"P20807"
"P20807"
"P20807"
"P20807"
"P20807"
"P20807"
"P20807"
"P20807"
"P20807"
"P20807"
"P20807"
"P20807"
"P20807"
"Q8WVQ1"
"Q8WVQ1"
"Q8WVQ1"
"Q14790"
"Q92851"
"Q92851"
"O14958"
"O14958"
"O14958"
"P41180"
"P41180"
"P41180"
"P41180"
"P41180"
"P41180"
"P41180"
"P41180"
"P41180"
"P41180"
"P41180"
"P41180"
"P41180"
"P41180"
"P41180"
"P41180"
"P41180"
"P41180"
"P41180"
"P41180"
"P41180"
"P41180"
"P41180"
"P41180"
"P41180"
"P41180"
"P41180"
"P41180"
"P41180"
"P41180"
"P41180"
"P41180"
"P41180"
"P41180"
"P41180"
"P41180"
"P41180"
"P41180"
"P41180"
"P41180"
"P41180"
"P41180"
"P41180"
"P41180"
"P41180"
"P41180"
"P41180"
"P41180"
"P41180"
"P41180"
"P41180"
"P41180"
"P53634"
"P53634"
"P53634"
"P53634"
"P53634"
"P53634"
"P53634"
"P53634"
"P53634"
"P53634"
"P53634"
"P53634"
"P53634"
"P53634"
"P53634"
"P53634"
"P53634"
"P53634"
"P53634"
"P53634"
"P53634"
"P53634"
"P53634"
"P53634"
"P53634"
"P53634"
"P53634"
"P07339"
"P07339"
"P43235"
"P43235"
"P43235"
"P43235"
"P56539"
"P56539"
"P56539"
"P56539"
"P56539"
"P56539"
"P56539"
"P56539"
"P56539"
"P56539"
"P56539"
"P56539"
"P56539"
"P56539"
"P56539"
"P56539"
"P56539"
"P56539"
"P56539"
"P56539"
"P56539"
"A6NGG8"
"A6NGG8"
"A6NGG8"
"A6NGG8"
"P08185"
"P08185"
"P22681"
"P22681"
"P22681"
"P22681"
"P15169"
"Q92793"
"Q92793"
"Q92793"
"Q92793"
"Q92793"
"Q92793"
"Q92793"
"P35520"
"P35520"
"P35520"
"P35520"
"P35520"
"P35520"
"P35520"
"P35520"
"P35520"
"P35520"
"P35520"
"P35520"
"P35520"
"P35520"
"P35520"
"P35520"
"P35520"
"P35520"
"P35520"
"P35520"
"P35520"
"P35520"
"P35520"
"P35520"
"P35520"
"P35520"
"P35520"
"P35520"
"P35520"
"P35520"
"P35520"
"P35520"
"P35520"
"P35520"
"P35520"
"P35520"
"P35520"
"P35520"
"P35520"
"P35520"
"P35520"
"P35520"
"P35520"
"P35520"
"P35520"
"P35520"
"P35520"
"P35520"
"P35520"
"P35520"
"P35520"
"P35520"
"P35520"
"P35520"
"P35520"
"P35520"
"P35520"
"P35520"
"P35520"
"P35520"
"P35520"
"P35520"
"P35520"
"P35520"
"P35520"
"P35520"
"P35520"
"P35520"
"P35520"
"P35520"
"P35520"
"P35520"
"P35520"
"P35520"
"P35520"
"P35520"
"P35520"
"P35520"
"P35520"
"P35520"
"P35520"
"P35520"
"P35520"
"P35520"
"P35520"
"P35520"
"P35520"
"P35520"
"P35520"
"P35520"
"P35520"
"P35520"
"P35520"
"P35520"
"P35520"
"P35520"
"P35520"
"P35520"
"P35520"
"Q14781"
"Q14781"
"Q6UXH8"
"Q6UXH8"
"Q6UXH8"
"Q6UXH8"
"Q6UXH8"
"O60826"
"P53701"
"P51671"
"P51671"
"P51671"
"P51671"
"Q9BSQ5"
"P51681"
"P51681"
"P51681"
"P51681"
"P51681"
"P51681"
"P51681"
"P51681"
"P51681"
"P51681"
"P51681"
"P51681"
"P51681"
"P51681"
"P51681"
"P51681"
"P51681"
"P51681"
"P51681"
"P51681"
"P51681"
"P51681"
"P51681"
"P51681"
"P51681"
"P51681"
"P42771"
"P42771"
"P42771"
"P42771"
"P42771"
"P42771"
"P42771"
"P42771"
"P42771"
"P42771"
"P42771"
"P42771"
"P42771"
"P42771"
"P42771"
"P42771"
"P42771"
"P42771"
"P42771"
"P42771"
"P42771"
"P42771"
"P42771"
"P42771"
"P42771"
"P42771"
"P42771"
"P42771"
"P42771"
"P42771"
"P42771"
"P16671"
"P16671"
"P16671"
"P16671"
"P16671"
"P16671"
"P29965"
"P29965"
"P29965"
"P29965"
"P29965"
"P29965"
"P29965"
"P29965"
"P29965"
"P29965"
"P29965"
"P29965"
"P29965"
"P29965"
"P29965"
"P29965"
"P29965"
"P29965"
"P29965"
"P29965"
"P29965"
"P29965"
"P29965"
"P29965"
"P29965"
"P29965"
"P29965"
"P29965"
"P29965"
"P29965"
"P29965"
"P29965"
"P01730"
"P40259"
"P01732"
"Q8IWY9"
"Q8IWY9"
"Q8IWY9"
"Q8IWY9"
"Q8IWY9"
"Q8IWY9"
"Q8IWY9"
"Q8IWY9"
"Q8IWY9"
"Q99741"
"Q6P1J9"
"Q6P1J9"
"Q6P1J9"
"Q14004"
"P11802"
"P11802"
"O76039"
"O76039"
"O76039"
"O76039"
"O76039"
"O76039"
"O76039"
"O76039"
"O76039"
"O76039"
"O76039"
"O76039"
"O76039"
"O76039"
"Q4KMG0"
"Q4KMG0"
"Q4KMG0"
"Q4KMG0"
"Q4KMG0"
"Q4KMG0"
"Q9H211"
"Q9H211"
"Q9H211"
"Q9H211"
"Q9H211"
"O94986"
"O94986"
"O15078"
"O15078"
"Q9HC77"
"Q49MI3"
"P11597"
"P11597"
"P11597"
"P00751"
"P00751"
"P00751"
"P00751"
"P00751"
"P00751"
"P00751"
"P00751"
"P00746"
"P00746"
"P08603"
"P08603"
"P08603"
"P08603"
"P08603"
"P08603"
"P08603"
"P08603"
"P08603"
"P08603"
"P08603"
"P08603"
"P08603"
"P08603"
"P08603"
"P08603"
"P08603"
"P08603"
"P08603"
"P08603"
"P08603"
"P08603"
"P08603"
"P08603"
"P08603"
"P08603"
"P08603"
"P08603"
"P08603"
"P08603"
"P08603"
"P08603"
"P08603"
"P08603"
"P08603"
"P08603"
"P08603"
"P08603"
"P08603"
"P08603"
"P08603"
"P05156"
"P05156"
"P05156"
"P05156"
"P05156"
"P05156"
"P05156"
"P05156"
"P05156"
"P05156"
"P05156"
"P05156"
"P0CG37"
"P13569"
"P13569"
"P13569"
"P13569"
"P13569"
"P13569"
"P13569"
"P13569"
"P13569"
"P13569"
"P13569"
"P13569"
"P13569"
"P13569"
"P13569"
"P13569"
"P13569"
"P13569"
"P13569"
"P13569"
"P13569"
"P13569"
"P13569"
"P13569"
"P13569"
"P13569"
"P13569"
"P13569"
"P13569"
"P13569"
"P13569"
"P13569"
"P13569"
"P13569"
"P13569"
"P13569"
"P13569"
"P13569"
"P13569"
"P13569"
"P13569"
"P13569"
"P13569"
"P13569"
"P13569"
"P13569"
"P13569"
"P13569"
"P13569"
"P13569"
"P13569"
"P13569"
"P13569"
"P13569"
"P13569"
"P13569"
"P13569"
"P13569"
"P13569"
"P13569"
"P13569"
"P13569"
"P13569"
"P13569"
"P13569"
"P13569"
"P13569"
"P13569"
"P13569"
"P13569"
"P13569"
"P13569"
"P13569"
"P13569"
"P13569"
"P13569"
"P13569"
"P13569"
"P13569"
"P13569"
"P13569"
"P13569"
"P13569"
"P13569"
"P13569"
"P13569"
"P13569"
"P13569"
"P13569"
"P13569"
"P13569"
"P13569"
"P13569"
"P13569"
"P13569"
"P13569"
"P13569"
"P13569"
"P13569"
"P13569"
"P13569"
"P13569"
"P13569"
"P13569"
"P13569"
"P13569"
"P13569"
"P13569"
"P13569"
"P13569"
"P13569"
"P13569"
"P13569"
"P13569"
"P13569"
"P13569"
"P13569"
"P13569"
"P13569"
"P13569"
"P13569"
"P13569"
"P13569"
"P13569"
"P13569"
"P13569"
"P13569"
"P13569"
"P13569"
"P13569"
"P13569"
"P13569"
"P13569"
"P13569"
"P13569"
"P13569"
"P13569"
"P13569"
"P13569"
"P13569"
"P13569"
"P13569"
"P13569"
"P13569"
"P13569"
"P13569"
"P13569"
"P13569"
"Q9HAC7"
"P01233"
"P32929"
"P32929"
"Q330K2"
"P10809"
"P10809"
"Q9P2D1"
"Q9P2D1"
"Q9P2D1"
"Q9P2D1"
"Q9P2D1"
"Q9P2D1"
"Q9P2D1"
"Q9P2D1"
"Q9P2D1"
"Q9P2D1"
"Q9P2D1"
"Q9P2D1"
"Q9P2D1"
"P06276"
"P06276"
"P06276"
"P06276"
"P06276"
"P06276"
"P06276"
"P06276"
"P06276"
"P06276"
"P06276"
"P06276"
"P06276"
"P06276"
"P06276"
"P06276"
"P06276"
"P06276"
"P06276"
"P06276"
"P06276"
"P06276"
"P06276"
"P06276"
"P06276"
"P06276"
"P06276"
"P06276"
"Q9UQN3"
"Q9UQN3"
"Q9H444"
"Q9H444"
"Q8WUD6"
"Q86X52"
"Q7LGC8"
"Q7LGC8"
"Q7LGC8"
"Q7LGC8"
"Q7LGC8"
"Q9GZX3"
"Q9GZX3"
"Q9GZX3"
"Q9GZX3"
"Q9GZX3"
"Q9GZX3"
"Q9GZX3"
"Q9GZX3"
"Q9GZX3"
"Q9GZX3"
"Q9GZX3"
"Q9GZX3"
"Q9GZX3"
"Q9GZX3"
"Q9GZX3"
"Q9GZX3"
"Q9GZX3"
"Q9GZX3"
"Q9GZX3"
"Q9GZX3"
"Q9GZX3"
"Q9GZX3"
"Q9GZX3"
"Q9GZX3"
"Q9GZX3"
"Q9GZX3"
"Q9GZX3"
"Q9GZX3"
"Q9GZX3"
"Q9GZX3"
"Q9GZX3"
"Q9GZX3"
"Q9GZX3"
"Q9GZX3"
"Q9GZX3"
"Q9GZX3"
"Q9GZX3"
"Q9GZX3"
"Q9GZX3"
"Q9GZX3"
"Q9GZX3"
"Q9GZX3"
"Q9GZX3"
"Q9GZX3"
"Q9GZX3"
"Q9GZX3"
"Q9GZX3"
"Q9GZX3"
"Q9GZX3"
"Q9GZX3"
"Q9GZX3"
"Q9GZX3"
"Q9GZX3"
"Q8NCH0"
"Q8NCH0"
"Q8NCH0"
"Q8NCH0"
"O43734"
"Q969X6"
"P28329"
"P28329"
"P28329"
"P28329"
"P28329"
"P28329"
"P28329"
"P28329"
"P28329"
"P28329"
"Q9UJ71"
"Q9UBD9"
"P51800"
"P51801"
"P51801"
"P51801"
"P51801"
"P51801"
"P35523"
"P35523"
"P35523"
"P35523"
"P35523"
"P35523"
"P35523"
"P35523"
"P35523"
"P35523"
"P35523"
"P35523"
"P35523"
"P35523"
"P35523"
"P35523"
"P35523"
"P35523"
"P35523"
"P35523"
"P35523"
"P35523"
"P35523"
"P35523"
"P35523"
"P35523"
"P35523"
"P35523"
"P35523"
"P35523"
"P51788"
"P51795"
"P51795"
"P51795"
"P51795"
"P51795"
"P51795"
"P51795"
"P51795"
"P51795"
"P51795"
"P51795"
"P51795"
"P51795"
"P51795"
"P51795"
"P51795"
"P51795"
"P51795"
"P51795"
"P51795"
"P51795"
"P51795"
"P51795"
"P51795"
"P51795"
"P51795"
"P51795"
"P51795"
"P51795"
"P51795"
"P51795"
"P51795"
"P51798"
"P51798"
"P51798"
"P51798"
"P51798"
"P51798"
"P51798"
"P51798"
"P51798"
"P51798"
"P51798"
"P51798"
"P51798"
"P51798"
"P51798"
"P51798"
"P51798"
"P51798"
"P51798"
"P51798"
"P51798"
"P51798"
"P51798"
"P51798"
"P51798"
"P51798"
"O95500"
"Q9Y5I7"
"Q9Y5I7"
"Q9Y5I7"
"Q9Y5I7"
"Q9Y5I7"
"Q9Y5I7"
"Q9Y5I7"
"Q9Y5I7"
"Q9Y5I7"
"Q9Y5I7"
"Q9Y5I7"
"Q9Y5I7"
"Q9Y5I7"
"Q9Y5I7"
"Q9Y5I7"
"Q9Y5I7"
"Q9Y5I7"
"Q9Y5I7"
"Q8N6F1"
"Q8N6F1"
"Q8N6F1"
"Q13286"
"Q13286"
"Q13286"
"Q13286"
"Q13286"
"Q13286"
"O75503"
"O75503"
"O75503"
"O75503"
"O75503"
"Q9NWW5"
"Q9NWW5"
"Q9NWW5"
"Q9NWW5"
"Q9NWW5"
"Q9NWW5"
"Q9NWW5"
"Q9NWW5"
"Q9NWW5"
"Q9NWW5"
"Q9NWW5"
"Q9NWW5"
"Q9NWW5"
"Q9NWW5"
"Q9NWW5"
"Q9NWW5"
"Q9UBY8"
"Q9UBY8"
"Q9UBY8"
"Q9UBY8"
"Q9UBY8"
"Q9UBY8"
"Q9UBY8"
"P58418"
"P58418"
"P58418"
"P58418"
"P58418"
"O75746"
"Q9UJS0"
"P29973"
"Q16281"
"Q16281"
"Q16281"
"Q16281"
"Q16281"
"Q16281"
"Q16281"
"Q16281"
"Q16281"
"Q16281"
"Q16281"
"Q16281"
"Q16281"
"Q16281"
"Q16281"
"Q16281"
"Q16281"
"Q16281"
"Q16281"
"Q16281"
"Q16281"
"Q16281"
"Q16281"
"Q16281"
"Q16281"
"Q16281"
"Q16281"
"Q16281"
"Q16281"
"Q16281"
"Q16281"
"Q16281"
"Q16281"
"Q16281"
"Q16281"
"Q16281"
"Q16281"
"Q16281"
"Q16281"
"Q16281"
"Q16281"
"Q16281"
"Q16281"
"Q16281"
"Q16281"
"Q16281"
"Q16281"
"Q14028"
"Q9NQW8"
"Q9NQW8"
"Q9NQW8"
"Q9NQW8"
"Q9NQW8"
"Q9NQW8"
"Q9NQW8"
"Q9NQW8"
"Q9NQW8"
"Q9NQW8"
"Q9NQW8"
"Q9NQW8"
"Q9NQW8"
"Q9NQW8"
"Q9NQW8"
"Q9NQW8"
"Q9H8M5"
"Q6P4Q7"
"Q6P4Q7"
"Q6P4Q7"
"Q6P4Q7"
"Q9UQ52"
"P02452"
"P02452"
"P02452"
"P02452"
"P02452"
"P02452"
"P02452"
"P02452"
"P02452"
"P02452"
"P02452"
"P02452"
"P02452"
"P02452"
"P02452"
"P02452"
"P02452"
"P02452"
"P02452"
"P02452"
"P02452"
"P02452"
"P02452"
"P02452"
"P02452"
"P02452"
"P02452"
"P02452"
"P02452"
"P02452"
"P02452"
"P02452"
"P02452"
"P02452"
"P02452"
"P02452"
"P02452"
"P02452"
"P02452"
"P02452"
"P02452"
"P02452"
"P02452"
"P02452"
"P02452"
"P02452"
"P02452"
"P02452"
"P02452"
"P02452"
"P02452"
"P02452"
"P02452"
"P02452"
"P02452"
"P02452"
"P02452"
"P02452"
"P02452"
"P02452"
"P02452"
"P02452"
"P02452"
"P02452"
"P02452"
"P02452"
"P02452"
"P02452"
"P02452"
"P02452"
"P02452"
"P02452"
"P02452"
"P02452"
"P02452"
"P02452"
"P02452"
"P02452"
"P02452"
"P02452"
"P02452"
"P02452"
"P02452"
"P02452"
"P02452"
"P02452"
"P02452"
"P02452"
"P02452"
"P02452"
"P02452"
"P02452"
"P02452"
"P02452"
"P02452"
"P02452"
"P02452"
"P02452"
"P02452"
"P02452"
"P02452"
"P02452"
"P02452"
"P02452"
"P02452"
"P02452"
"P02452"
"P02452"
"P02452"
"P02452"
"P02452"
"P02452"
"P02452"
"P02452"
"P02452"
"P02452"
"P02452"
"P02452"
"P02452"
"P02452"
"P02452"
"P02452"
"P02452"
"P02452"
"P02452"
"P02452"
"P02452"
"P02452"
"P02452"
"P02452"
"P02452"
"P02452"
"P02452"
"P02452"
"P02452"
"P02452"
"P02452"
"P02452"
"P02452"
"P02452"
"P02452"
"P02452"
"P08123"
"P08123"
"P08123"
"P08123"
"P08123"
"P08123"
"P08123"
"P08123"
"P08123"
"P08123"
"P08123"
"P08123"
"P08123"
"P08123"
"P08123"
"P08123"
"P08123"
"P08123"
"P08123"
"P08123"
"P08123"
"P08123"
"P08123"
"P08123"
"P08123"
"P08123"
"P08123"
"P08123"
"P08123"
"P08123"
"P08123"
"P08123"
"P08123"
"P08123"
"P08123"
"P08123"
"P08123"
"P08123"
"P08123"
"P08123"
"P08123"
"P08123"
"P08123"
"P08123"
"P08123"
"P08123"
"P08123"
"P08123"
"P08123"
"P08123"
"P08123"
"P08123"
"P08123"
"P08123"
"P08123"
"P08123"
"P08123"
"P08123"
"P08123"
"P08123"
"P08123"
"P08123"
"P08123"
"P08123"
"P08123"
"P08123"
"P08123"
"P08123"
"P08123"
"P08123"
"P08123"
"P08123"
"P08123"
"P08123"
"P08123"
"P08123"
"P08123"
"P08123"
"P08123"
"P08123"
"P08123"
"P02458"
"P02458"
"P02458"
"P02458"
"P02458"
"P02458"
"P02458"
"P02458"
"P02458"
"P02458"
"P02458"
"P02458"
"P02458"
"P02458"
"P02458"
"P02458"
"P02458"
"P02458"
"P02458"
"P02458"
"P02458"
"P02458"
"P02458"
"P02458"
"P02458"
"P02458"
"P02458"
"P02458"
"P02458"
"P02458"
"P02458"
"P02458"
"P02458"
"P02458"
"P02458"
"P02458"
"P02458"
"P02458"
"P02458"
"P02458"
"P02458"
"P02458"
"P02458"
"P02458"
"P02458"
"P02458"
"P02458"
"P02458"
"P02458"
"P02458"
"P02458"
"P02458"
"P02458"
"P02458"
"P02458"
"P02458"
"P02458"
"P02458"
"P02458"
"P02458"
"P02458"
"P02458"
"P02458"
"P06681"
"P06681"
"P06681"
"P02461"
"P02461"
"P02461"
"P02461"
"P02461"
"P02461"
"P02461"
"P02461"
"P02461"
"P02461"
"P02461"
"P02461"
"P02461"
"P02461"
"P02461"
"P02461"
"P02461"
"P02461"
"P02461"
"P02461"
"P02461"
"P02461"
"P02461"
"P02461"
"P02461"
"P02461"
"P02461"
"P02461"
"P02461"
"P02461"
"P02461"
"P02461"
"P02461"
"P02461"
"P02461"
"P02461"
"P02461"
"P02461"
"P02461"
"P02461"
"P02461"
"P02461"
"P02461"
"P02461"
"P02461"
"P02461"
"P02461"
"P02461"
"P02461"
"P02461"
"P02461"
"P02461"
"P02461"
"P02461"
"P02461"
"P02461"
"P02461"
"P02461"
"P02461"
"P02461"
"P02461"
"P02461"
"P02461"
"P02461"
"P02461"
"P02461"
"P02461"
"P02461"
"P02461"
"P02461"
"P02461"
"P02461"
"P02461"
"P02461"
"P02461"
"P02461"
"P02461"
"P02461"
"P02461"
"P02461"
"P02461"
"P02461"
"P02461"
"P02461"
"P02461"
"P02461"
"P02461"
"P02461"
"P02461"
"P02461"
"P02461"
"P02461"
"P02461"
"P02461"
"P02461"
"P02461"
"P02461"
"P02461"
"P02461"
"P02461"
"P02461"
"P02461"
"P02461"
"P01024"
"P01024"
"P01024"
"P01024"
"P01024"
"P01024"
"P01024"
"P01024"
"P01024"
"P01024"
"P01024"
"P01024"
"P01024"
"P02462"
"P02462"
"P02462"
"P02462"
"P02462"
"P02462"
"P02462"
"P02462"
"P02462"
"P02462"
"P02462"
"P02462"
"P02462"
"P02462"
"P02462"
"Q01955"
"Q01955"
"Q01955"
"Q01955"
"Q01955"
"Q01955"
"Q01955"
"Q01955"
"Q01955"
"Q01955"
"Q01955"
"Q01955"
"Q01955"
"Q01955"
"P53420"
"P53420"
"P53420"
"P53420"
"P53420"
"P53420"
"P53420"
"P53420"
"P29400"
"P29400"
"P29400"
"P29400"
"P29400"
"P29400"
"P29400"
"P29400"
"P29400"
"P29400"
"P29400"
"P29400"
"P29400"
"P29400"
"P29400"
"P29400"
"P29400"
"P29400"
"P29400"
"P29400"
"P29400"
"P29400"
"P29400"
"P29400"
"P29400"
"P29400"
"P29400"
"P29400"
"P29400"
"P29400"
"P29400"
"P29400"
"P29400"
"P29400"
"P29400"
"P29400"
"P29400"
"P29400"
"P29400"
"P29400"
"P29400"
"P29400"
"P29400"
"P29400"
"P29400"
"P29400"
"P29400"
"P29400"
"P29400"
"P29400"
"P29400"
"P29400"
"P29400"
"P29400"
"P29400"
"P29400"
"P29400"
"P29400"
"P29400"
"P29400"
"P29400"
"P29400"
"P29400"
"P29400"
"P29400"
"P29400"
"P29400"
"P29400"
"P29400"
"P29400"
"P29400"
"P29400"
"P29400"
"P29400"
"P29400"
"P29400"
"P29400"
"P29400"
"P29400"
"P29400"
"P29400"
"P29400"
"P29400"
"P29400"
"P29400"
"P29400"
"P29400"
"P29400"
"P29400"
"P29400"
"P29400"
"P29400"
"P29400"
"P29400"
"P29400"
"P29400"
"P29400"
"P29400"
"P29400"
"P29400"
"P29400"
"P29400"
"P29400"
"P29400"
"P29400"
"P29400"
"P29400"
"P29400"
"P29400"
"P29400"
"P29400"
"P29400"
"P29400"
"P29400"
"P29400"
"P29400"
"P29400"
"P29400"
"P29400"
"P29400"
"P29400"
"P29400"
"P29400"
"P29400"
"P29400"
"P29400"
"P29400"
"P29400"
"P29400"
"P29400"
"P29400"
"P29400"
"P29400"
"P29400"
"P29400"
"P29400"
"P29400"
"P29400"
"P29400"
"P29400"
"P29400"
"P29400"
"P20908"
"P20908"
"P20908"
"P20908"
"P20908"
"P20908"
"P05997"
"P12109"
"P12109"
"P12109"
"P12109"
"P12109"
"P12109"
"P12109"
"P12109"
"P12109"
"P12109"
"P12109"
"P12109"
"P12110"
"P12110"
"P12110"
"P12110"
"P12110"
"P12110"
"P12110"
"P12110"
"P12110"
"P12110"
"P12110"
"P12110"
"P12110"
"P12111"
"P12111"
"P12111"
"P12111"
"P12111"
"P12111"
"P12111"
"P12111"
"P12111"
"P12111"
"P12111"
"P12111"
"P12111"
"P12111"
"Q02388"
"Q02388"
"Q02388"
"Q02388"
"Q02388"
"Q02388"
"Q02388"
"Q02388"
"Q02388"
"Q02388"
"Q02388"
"Q02388"
"Q02388"
"Q02388"
"Q02388"
"Q02388"
"Q02388"
"Q02388"
"Q02388"
"Q02388"
"Q02388"
"Q02388"
"Q02388"
"Q02388"
"Q02388"
"Q02388"
"Q02388"
"Q02388"
"Q02388"
"Q02388"
"Q02388"
"Q02388"
"Q02388"
"Q02388"
"Q02388"
"Q02388"
"Q02388"
"Q02388"
"Q02388"
"Q02388"
"Q02388"
"Q02388"
"Q02388"
"Q02388"
"Q02388"
"Q02388"
"Q02388"
"Q02388"
"Q02388"
"Q02388"
"Q02388"
"Q02388"
"Q02388"
"Q02388"
"Q02388"
"Q02388"
"Q02388"
"Q02388"
"Q02388"
"Q02388"
"Q02388"
"Q02388"
"Q02388"
"Q02388"
"Q02388"
"Q02388"
"Q02388"
"Q02388"
"Q02388"
"Q02388"
"Q02388"
"Q02388"
"Q02388"
"Q02388"
"Q02388"
"Q02388"
"P10643"
"P10643"
"P10643"
"P10643"
"P10643"
"P25067"
"P25067"
"P25067"
"P25067"
"P25067"
"Q14055"
"P02748"
"Q86WW8"
"Q03692"
"Q03692"
"Q03692"
"Q03692"
"Q03692"
"Q03692"
"Q03692"
"Q03692"
"Q03692"
"Q03692"
"Q03692"
"Q03692"
"Q03692"
"Q03692"
"Q03692"
"Q03692"
"Q03692"
"Q03692"
"P12107"
"P12107"
"P12107"
"P12107"
"P12107"
"P12107"
"P12107"
"P12107"
"P13942"
"P13942"
"P13942"
"P13942"
"P13942"
"O43405"
"O43405"
"O43405"
"O43405"
"O43405"
"O43405"
"Q9Y281"
"Q9H9E3"
"Q9UMD9"
"Q9UMD9"
"Q9UMD9"
"Q9UMD9"
"P39060"
"Q9BWP8"
"Q9BWP8"
"Q9Y215"
"Q9Y215"
"Q9Y215"
"Q9Y215"
"Q9Y215"
"P49747"
"P49747"
"P49747"
"P49747"
"P49747"
"P49747"
"P49747"
"P49747"
"P49747"
"P49747"
"P49747"
"P49747"
"P49747"
"P49747"
"P49747"
"P49747"
"P49747"
"P49747"
"P49747"
"P49747"
"P49747"
"P49747"
"P49747"
"P49747"
"P49747"
"P53621"
"Q96H96"
"Q12887"
"Q12887"
"Q12887"
"Q12887"
"Q12887"
"Q7KZN9"
"Q7KZN9"
"P00395"
"P00395"
"P00395"
"P00395"
"P00403"
"P00414"
"P00414"
"P00414"
"Q96KJ9"
"P05108"
"P05108"
"P05108"
"P05108"
"P05108"
"P05108"
"P05093"
"P05093"
"P05093"
"P05093"
"P05093"
"P05093"
"P05093"
"P05093"
"P05093"
"P05093"
"P05093"
"P05093"
"P05093"
"P05093"
"P05093"
"P05093"
"P05093"
"P05093"
"P05093"
"P05093"
"P05093"
"P11511"
"P11511"
"P11511"
"P11511"
"Q16678"
"Q16678"
"Q16678"
"Q16678"
"Q16678"
"Q16678"
"Q16678"
"Q16678"
"Q16678"
"Q16678"
"Q16678"
"Q16678"
"Q16678"
"Q16678"
"Q16678"
"Q16678"
"Q16678"
"Q16678"
"Q16678"
"Q16678"
"Q16678"
"Q16678"
"Q16678"
"Q16678"
"Q16678"
"Q16678"
"Q16678"
"Q16678"
"Q16678"
"Q16678"
"Q16678"
"Q16678"
"Q16678"
"P08686"
"P08686"
"P08686"
"P08686"
"P08686"
"P08686"
"P08686"
"P08686"
"P08686"
"P08686"
"P08686"
"P08686"
"P08686"
"P08686"
"P08686"
"P08686"
"P08686"
"P08686"
"P08686"
"P08686"
"P08686"
"P08686"
"P08686"
"P08686"
"P08686"
"P08686"
"P08686"
"P08686"
"P08686"
"P08686"
"P08686"
"P08686"
"P08686"
"P08686"
"P08686"
"P08686"
"P08686"
"P08686"
"P08686"
"P08686"
"P08686"
"P08686"
"P08686"
"P08686"
"P08686"
"P08686"
"P08686"
"P08686"
"P08686"
"P08686"
"P08686"
"P08686"
"P08686"
"P08686"
"P08686"
"P08686"
"P08686"
"P08686"
"P08686"
"P08686"
"Q07973"
"Q07973"
"Q07973"
"Q07973"
"Q02318"
"Q02318"
"Q02318"
"Q02318"
"Q02318"
"Q02318"
"Q02318"
"O15528"
"O15528"
"O15528"
"O15528"
"O15528"
"O15528"
"O15528"
"O15528"
"O15528"
"O15528"
"O15528"
"O15528"
"O15528"
"O15528"
"O15528"
"O15528"
"O15528"
"O15528"
"P10632"
"P10632"
"P10632"
"P10632"
"Q6VVX0"
"Q6NT55"
"Q6NT55"
"Q6NT55"
"Q6NT55"
"Q6NT55"
"Q6ZWL3"
"Q6ZWL3"
"Q6ZWL3"
"Q6ZWL3"
"Q6ZWL3"
"Q6ZWL3"
"Q6ZWL3"
"Q6ZWL3"
"O75881"
"O75881"
"O75881"
"O75881"
"P31327"
"P31327"
"P31327"
"P31327"
"P31327"
"P31327"
"P31327"
"P31327"
"P31327"
"P31327"
"P31327"
"P31327"
"P31327"
"P31327"
"P31327"
"P31327"
"P31327"
"P31327"
"P31327"
"P31327"
"P31327"
"P31327"
"P31327"
"P31327"
"P31327"
"P31327"
"P31327"
"P31327"
"P31327"
"P31327"
"P31327"
"P31327"
"P31327"
"P31327"
"P31327"
"P31327"
"P31327"
"P31327"
"P31327"
"P31327"
"P31327"
"P31327"
"P31327"
"P31327"
"P31327"
"P31327"
"P31327"
"P31327"
"P31327"
"P31327"
"P31327"
"P31327"
"P31327"
"P31327"
"P31327"
"P31327"
"P31327"
"P31327"
"P31327"
"P31327"
"P31327"
"P31327"
"P31327"
"P31327"
"P31327"
"P31327"
"P31327"
"P31327"
"P31327"
"P31327"
"P31327"
"P31327"
"P31327"
"P31327"
"P31327"
"P31327"
"P31327"
"P31327"
"P31327"
"P31327"
"P31327"
"P31327"
"P31327"
"P31327"
"P31327"
"P31327"
"P31327"
"P31327"
"P31327"
"P31327"
"P31327"
"P31327"
"P31327"
"P31327"
"P31327"
"P31327"
"P31327"
"P31327"
"P31327"
"P31327"
"P31327"
"P31327"
"P31327"
"P31327"
"P31327"
"P31327"
"P31327"
"P31327"
"P31327"
"P31327"
"P31327"
"P31327"
"P31327"
"P31327"
"P31327"
"P31327"
"P31327"
"P31327"
"P31327"
"P31327"
"P31327"
"P31327"
"P31327"
"P31327"
"P31327"
"P31327"
"P31327"
"P31327"
"P31327"
"P31327"
"P31327"
"P31327"
"P31327"
"P31327"
"P50416"
"P50416"
"P50416"
"P50416"
"P50416"
"P50416"
"P50416"
"P50416"
"P50416"
"P50416"
"P50416"
"P50416"
"P50416"
"P50416"
"P50416"
"P23786"
"P23786"
"P23786"
"P23786"
"P23786"
"P23786"
"P23786"
"P23786"
"P23786"
"P23786"
"P23786"
"P23786"
"P23786"
"P23786"
"P23786"
"P23786"
"P23786"
"P23786"
"P23786"
"P23786"
"P23786"
"P53673"
"P53673"
"P53674"
"P26998"
"Q96D31"
"Q96HD1"
"Q96HD1"
"Q96HD1"
"Q96HD1"
"P07315"
"P07315"
"P07320"
"P07320"
"P07320"
"P07320"
"P07320"
"P07320"
"P07320"
"O75462"
"O75462"
"O75462"
"O75718"
"O75718"
"O75718"
"P82279"
"P82279"
"P82279"
"P82279"
"P82279"
"P82279"
"P82279"
"P82279"
"P82279"
"P82279"
"P82279"
"P82279"
"P82279"
"P82279"
"P82279"
"P82279"
"P82279"
"P82279"
"P82279"
"P82279"
"P82279"
"P82279"
"P82279"
"P82279"
"P82279"
"P82279"
"P82279"
"P82279"
"P82279"
"P82279"
"P82279"
"P82279"
"P82279"
"P82279"
"P82279"
"P82279"
"P82279"
"P82279"
"P82279"
"P82279"
"P82279"
"P82279"
"P82279"
"O43186"
"O43186"
"O43186"
"O43186"
"O43186"
"O43186"
"O43186"
"P02489"
"P02489"
"P02489"
"P02489"
"P02511"
"P15509"
"Q99062"
"Q99062"
"P01243"
"O14936"
"O14936"
"O14936"
"O14936"
"P50461"
"P50461"
"Q5TEU4"
"Q96CG8"
"P35222"
"P35222"
"P35222"
"O60931"
"O60931"
"O60931"
"O60931"
"O60931"
"O60931"
"O60931"
"O60931"
"O60931"
"O60931"
"O60931"
"O60931"
"O60931"
"O60931"
"O60931"
"O60931"
"O60931"
"O60931"
"O60931"
"O60931"
"O60931"
"O60931"
"O60494"
"Q13620"
"Q13620"
"Q14999"
"Q14999"
"Q14999"
"P14854"
"P17302"
"P17302"
"P17302"
"P17302"
"P17302"
"P17302"
"P17302"
"P17302"
"P17302"
"P17302"
"P17302"
"P17302"
"P17302"
"P17302"
"P17302"
"P17302"
"P17302"
"P17302"
"P17302"
"P17302"
"P17302"
"P17302"
"P17302"
"P17302"
"P17302"
"P17302"
"P17302"
"P17302"
"P17302"
"P17302"
"P17302"
"P17302"
"P17302"
"P17302"
"P17302"
"P17302"
"P17302"
"P17302"
"P17302"
"P17302"
"P17302"
"P17302"
"P17302"
"P17302"
"P17302"
"P17302"
"P17302"
"P17302"
"P17302"
"P17302"
"P17302"
"Q9Y6H8"
"Q9Y6H8"
"Q9Y6H8"
"Q9Y6H8"
"Q9Y6H8"
"Q9Y6H8"
"Q9Y6H8"
"P36382"
"P36382"
"P36382"
"P36382"
"P48165"
"P48165"
"P48165"
"P48165"
"P48165"
"P48165"
"P48165"
"P08034"
"P08034"
"P08034"
"P08034"
"P08034"
"P08034"
"P08034"
"P08034"
"P08034"
"P08034"
"P08034"
"P08034"
"P08034"
"P08034"
"P08034"
"P08034"
"P08034"
"P08034"
"P08034"
"P08034"
"P08034"
"P08034"
"P08034"
"P08034"
"P08034"
"P08034"
"P08034"
"P08034"
"P08034"
"P08034"
"P08034"
"P08034"
"P08034"
"P08034"
"P08034"
"P08034"
"P08034"
"P08034"
"P08034"
"P08034"
"P08034"
"P08034"
"P08034"
"P08034"
"P08034"
"P08034"
"P08034"
"P08034"
"P08034"
"P08034"
"P08034"
"P08034"
"P08034"
"P08034"
"P08034"
"P08034"
"P08034"
"P08034"
"P08034"
"P08034"
"P08034"
"P08034"
"P08034"
"P08034"
"P08034"
"P08034"
"P08034"
"P08034"
"P08034"
"P08034"
"P08034"
"P08034"
"P08034"
"P08034"
"P08034"
"P08034"
"P08034"
"P08034"
"P08034"
"P08034"
"P08034"
"P08034"
"P08034"
"P08034"
"P08034"
"P08034"
"P08034"
"P08034"
"P08034"
"P08034"
"P08034"
"P08034"
"P08034"
"P08034"
"P08034"
"P08034"
"P08034"
"P08034"
"P08034"
"P08034"
"P08034"
"P08034"
"P08034"
"P08034"
"P08034"
"P08034"
"P08034"
"P08034"
"P08034"
"P08034"
"P08034"
"P08034"
"P08034"
"P08034"
"P08034"
"P08034"
"P08034"
"P08034"
"P08034"
"P08034"
"P08034"
"P08034"
"P08034"
"P08034"
"P08034"
"P08034"
"P08034"
"P08034"
"P08034"
"P08034"
"P08034"
"P08034"
"P08034"
"P08034"
"P08034"
"P08034"
"P08034"
"P08034"
"P08034"
"P08034"
"P08034"
"P08034"
"P08034"
"P08034"
"P08034"
"P08034"
"P08034"
"P08034"
"P08034"
"P08034"
"P08034"
"P08034"
"P08034"
"P08034"
"P08034"
"P08034"
"P08034"
"P08034"
"P08034"
"P08034"
"P08034"
"P08034"
"P08034"
"P08034"
"P08034"
"P08034"
"P08034"
"P08034"
"P08034"
"P08034"
"P08034"
"P08034"
"P08034"
"P08034"
"P08034"
"P08034"
"P08034"
"P08034"
"P08034"
"P08034"
"P08034"
"P08034"
"P08034"
"P08034"
"P08034"
"P08034"
"P08034"
"P08034"
"P29033"
"P29033"
"P29033"
"P29033"
"P29033"
"P29033"
"P29033"
"P29033"
"P29033"
"P29033"
"P29033"
"P29033"
"P29033"
"P29033"
"P29033"
"P29033"
"P29033"
"P29033"
"P29033"
"P29033"
"P29033"
"P29033"
"P29033"
"P29033"
"P29033"
"P29033"
"P29033"
"P29033"
"P29033"
"P29033"
"P29033"
"P29033"
"P29033"
"P29033"
"P29033"
"P29033"
"P29033"
"P29033"
"P29033"
"P29033"
"P29033"
"O75712"
"O75712"
"O75712"
"O75712"
"O75712"
"O75712"
"O75712"
"Q9NTQ9"
"O95452"
"O95452"
"O95452"
"O95452"
"O95452"
"O00574"
"Q5T442"
"Q5T442"
"Q5T442"
"Q5T442"
"Q5T442"
"Q5T442"
"P13498"
"P13498"
"P13498"
"P13498"
"P13498"
"P13498"
"P13498"
"P13498"
"P13498"
"P13498"
"P13498"
"P04839"
"P04839"
"P04839"
"P04839"
"P04839"
"P04839"
"P04839"
"P04839"
"P04839"
"P04839"
"P04839"
"P04839"
"P04839"
"P04839"
"P04839"
"P04839"
"P04839"
"P04839"
"P04839"
"P04839"
"P04839"
"P04839"
"P04839"
"P04839"
"P04839"
"P04839"
"P04839"
"P04839"
"P04839"
"P04839"
"P04839"
"P04839"
"P04839"
"P04839"
"P04839"
"P04839"
"P04839"
"P04839"
"P04839"
"P04839"
"P04839"
"P04839"
"P04839"
"P04839"
"P04839"
"P04839"
"P04839"
"P04839"
"P04839"
"P04839"
"P04839"
"P04839"
"P04839"
"P04839"
"P04839"
"P04839"
"P04839"
"P04839"
"P04839"
"Q53TN4"
"P00156"
"P00156"
"P00156"
"P00156"
"P00156"
"P00156"
"P00156"
"P00156"
"P00156"
"P00156"
"P00156"
"P99999"
"Q96F07"
"Q9NQC7"
"P04080"
"P01034"
"Q8N465"
"Q8N465"
"Q8N465"
"Q8N465"
"Q8NEP3"
"Q14118"
"Q9NR28"
"Q99259"
"Q96SD1"
"Q96SD1"
"Q96SD1"
"Q14203"
"Q14203"
"Q14203"
"Q14203"
"Q14203"
"Q14203"
"Q14203"
"Q14203"
"Q14203"
"Q14203"
"P06132"
"P06132"
"P06132"
"P06132"
"P06132"
"P06132"
"P06132"
"P06132"
"P06132"
"P06132"
"P06132"
"P06132"
"P06132"
"P06132"
"P06132"
"P06132"
"P06132"
"P06132"
"P06132"
"P06132"
"P06132"
"P06132"
"P06132"
"P06132"
"P06132"
"P06132"
"P06132"
"P06132"
"P06132"
"P06132"
"P06132"
"P06132"
"P06132"
"P06132"
"P06132"
"P06132"
"O43602"
"O43602"
"O43602"
"O43602"
"O43602"
"O43602"
"O43602"
"O43602"
"O43602"
"O43602"
"O43602"
"O43602"
"O43602"
"O43602"
"O43602"
"O43602"
"O43602"
"O43602"
"O43602"
"O43602"
"O43602"
"O43602"
"O43602"
"O43602"
"O43602"
"O43602"
"O43602"
"O43602"
"O43602"
"O43602"
"O43602"
"O43602"
"O43602"
"O43602"
"O43602"
"O43602"
"O43602"
"O43602"
"O43602"
"O43602"
"O43602"
"O43602"
"O43602"
"Q92466"
"Q92466"
"P20711"
"P20711"
"P20711"
"P20711"
"P20711"
"P20711"
"P20711"
"P20711"
"P20711"
"Q16832"
"Q16832"
"Q16832"
"Q16832"
"P17661"
"P17661"
"P17661"
"P17661"
"P17661"
"P17661"
"P17661"
"P17661"
"P17661"
"P17661"
"P17661"
"P17661"
"P17661"
"P17661"
"P17661"
"P17661"
"P17661"
"P17661"
"P17661"
"P17661"
"P17661"
"P17661"
"P17661"
"P15924"
"P15924"
"P15924"
"P15924"
"P15924"
"P15924"
"P15924"
"Q16854"
"Q16854"
"Q16854"
"P37058"
"P37058"
"P37058"
"P37058"
"P37058"
"P37058"
"P37058"
"P37058"
"P37058"
"P37058"
"P37058"
"P37058"
"P37058"
"P37058"
"P51659"
"P51659"
"P51659"
"P51659"
"Q15392"
"Q15392"
"Q15392"
"Q15392"
"Q9UBM7"
"Q9UBM7"
"Q9UBM7"
"Q9UBM7"
"Q9UBM7"
"Q9UBM7"
"Q9UBM7"
"Q9UBM7"
"Q9UBM7"
"Q9UBM7"
"Q9UBM7"
"Q9UBM7"
"Q9UBM7"
"Q9UBM7"
"Q9UBM7"
"Q9UBM7"
"Q9UBM7"
"Q9UBM7"
"Q9UBM7"
"Q9UBM7"
"Q9UBM7"
"Q9UBM7"
"Q9UBM7"
"Q9UBM7"
"Q9UBM7"
"Q9UBM7"
"Q9UBM7"
"Q9UBM7"
"Q9UBM7"
"Q9UBM7"
"Q9UBM7"
"Q9UBM7"
"Q9UBM7"
"Q9UBM7"
"Q9UBM7"
"Q9UBM7"
"Q9UBM7"
"Q9UBM7"
"Q9UBM7"
"Q9UBM7"
"Q9UBM7"
"Q9UBM7"
"Q9UBM7"
"Q9UBM7"
"Q9UBM7"
"Q9UBM7"
"Q9UBM7"
"Q9UBM7"
"Q9UBM7"
"Q9UBM7"
"Q9UBM7"
"Q9UBM7"
"Q9UBM7"
"Q86SQ9"
"P00367"
"P00367"
"P00367"
"P00367"
"P00367"
"P00367"
"P00367"
"P00367"
"P00367"
"P00367"
"P00367"
"P00367"
"P00367"
"O43323"
"P80365"
"P80365"
"P80365"
"P80365"
"P80365"
"P80365"
"P80365"
"P80365"
"P80365"
"P80365"
"P80365"
"P80365"
"P80365"
"P80365"
"P80365"
"P09417"
"P09417"
"P09417"
"P09417"
"P09417"
"P09417"
"P09417"
"P09417"
"P09417"
"P09417"
"P09417"
"P09417"
"P09417"
"P09417"
"P09417"
"P09417"
"P31040"
"P31040"
"P31040"
"P31040"
"P21912"
"P21912"
"P21912"
"P21912"
"P21912"
"P21912"
"P21912"
"P21912"
"P21912"
"P21912"
"P21912"
"P21912"
"P21912"
"P21912"
"P21912"
"P21912"
"P21912"
"P21912"
"P21912"
"O14521"
"O14521"
"O14521"
"O14521"
"O14521"
"O14521"
"O14521"
"Q9UPY3"
"Q9UPY3"
"O60832"
"O60832"
"O60832"
"O60832"
"O60832"
"O60832"
"O60832"
"O60832"
"O60832"
"O60832"
"O60832"
"O60832"
"O60832"
"O60832"
"O60832"
"O60832"
"O60832"
"O60832"
"O60832"
"O60832"
"O60832"
"O60832"
"P09622"
"P09622"
"P09622"
"P09622"
"Q9NYJ7"
"Q86YH6"
"Q9UGM3"
"Q9UGM3"
"Q9UGM3"
"P11532"
"P11532"
"P11532"
"P11532"
"P11532"
"P11532"
"P11532"
"P11532"
"P11532"
"P11532"
"P11532"
"P11532"
"P11532"
"P11532"
"P11532"
"P11532"
"P11532"
"Q13316"
"Q8IXL6"
"Q8IXL6"
"Q8IXL6"
"Q8IXL6"
"Q9UI46"
"Q4LDG9"
"Q9H3Z4"
"P18858"
"P18858"
"P49917"
"O00429"
"Q9UBC3"
"Q9UBC3"
"Q9UBC3"
"Q9UBC3"
"Q9UBC3"
"Q9UBC3"
"Q9UBC3"
"Q9UBC3"
"Q9UBC3"
"Q9UBC3"
"Q9UBC3"
"Q9UBC3"
"Q9UBC3"
"P26358"
"Q14184"
"Q8NF50"
"Q18PE1"
"Q9UPQ8"
"Q9UPQ8"
"P09172"
"P09172"
"P09172"
"O60762"
"O60762"
"Q9P2X0"
"P54098"
"P54098"
"P54098"
"P54098"
"P54098"
"P54098"
"P54098"
"P54098"
"P54098"
"P54098"
"P54098"
"P54098"
"P54098"
"P54098"
"P54098"
"P54098"
"P54098"
"P54098"
"P54098"
"P54098"
"P54098"
"P54098"
"P54098"
"P54098"
"P54098"
"P54098"
"P54098"
"P54098"
"P54098"
"P54098"
"P54098"
"P54098"
"P54098"
"P54098"
"P54098"
"P54098"
"P54098"
"P54098"
"P54098"
"P54098"
"P54098"
"P54098"
"P54098"
"P54098"
"P54098"
"P54098"
"P54098"
"P54098"
"P54098"
"P54098"
"P54098"
"P54098"
"P54098"
"P54098"
"P54098"
"P54098"
"P54098"
"P54098"
"P54098"
"P54098"
"P54098"
"P54098"
"Q9UHN1"
"Q5T2R2"
"Q14117"
"Q14117"
"Q14117"
"Q14117"
"Q14117"
"P14416"
"P21917"
"Q02487"
"Q02487"
"Q02487"
"Q02487"
"Q14126"
"Q14126"
"Q14126"
"Q14126"
"Q14126"
"Q9NZW4"
"Q9NZW4"
"Q9NZW4"
"Q9NZW4"
"Q9NZW4"
"Q9NZW4"
"P55265"
"P55265"
"P55265"
"P55265"
"Q9Y4J8"
"Q9NRD8"
"Q9NRD8"
"Q9NRD8"
"Q96DT5"
"Q8TE73"
"Q8TE73"
"Q8TE73"
"Q8TE73"
"Q8TE73"
"Q8TE73"
"Q8TE73"
"Q8TE73"
"Q8TE73"
"Q8NCM8"
"Q8NCM8"
"Q8NCM8"
"Q8NCM8"
"Q8NCM8"
"Q8NCM8"
"Q8NCM8"
"Q8NCM8"
"Q8NCM8"
"Q8NCM8"
"Q7RTS9"
"Q7RTS9"
"Q7RTS9"
"P50570"
"P50570"
"P50570"
"P50570"
"P50570"
"P50570"
"P50570"
"P50570"
"P50570"
"P50570"
"P50570"
"P00374"
"P00374"
"O75923"
"O75923"
"O75923"
"O75923"
"O75923"
"O75923"
"O75923"
"O75923"
"O75923"
"O75923"
"O75923"
"O75923"
"O75923"
"O75923"
"O75923"
"O75923"
"O75923"
"O75923"
"O75923"
"O75923"
"O75923"
"O75923"
"O75923"
"O75923"
"O75923"
"O75923"
"O75923"
"O75923"
"O75923"
"O75923"
"O75923"
"O75923"
"O75923"
"O75923"
"O75923"
"O75923"
"O75923"
"O75923"
"O75923"
"O75923"
"O75923"
"O75923"
"O75923"
"O75923"
"O75923"
"O75923"
"O75923"
"O75923"
"O75923"
"O75923"
"O75923"
"O75923"
"O75923"
"O75923"
"O75923"
"O75923"
"O75923"
"Q9NZJ5"
"P43003"
"Q15125"
"Q15125"
"Q15125"
"Q15125"
"P42892"
"P40939"
"P40939"
"P40939"
"P40939"
"P55084"
"P55084"
"P55084"
"P55084"
"P55084"
"P55084"
"P55084"
"P55084"
"P55084"
"P55084"
"P55084"
"P55084"
"P55084"
"P55084"
"Q16610"
"Q8WWZ3"
"Q8WWZ3"
"Q8WWZ3"
"Q9UNE0"
"Q9UNE0"
"Q9UNE0"
"Q9UNE0"
"Q9UNE0"
"Q9UNE0"
"Q9UNE0"
"Q9UNE0"
"Q9UNE0"
"Q9UNE0"
"Q9UNE0"
"Q9UNE0"
"Q9UNE0"
"Q9UNE0"
"Q9UNE0"
"Q9UNE0"
"Q9UNE0"
"Q92838"
"Q92838"
"Q92838"
"Q92838"
"Q92838"
"Q92838"
"Q92838"
"Q92838"
"Q92838"
"Q92838"
"Q92838"
"Q92838"
"Q92838"
"Q92838"
"Q92838"
"Q92838"
"Q92838"
"Q92838"
"Q92838"
"Q92838"
"Q92838"
"Q92838"
"Q92838"
"Q92838"
"Q92838"
"Q92838"
"Q92838"
"Q92838"
"Q92838"
"Q92838"
"Q92838"
"Q92838"
"Q92838"
"Q92838"
"Q92838"
"Q92838"
"Q92838"
"Q92838"
"Q92838"
"Q92838"
"Q92838"
"Q92838"
"Q92838"
"Q92838"
"Q92838"
"Q92838"
"Q92838"
"Q92838"
"Q92838"
"Q92838"
"Q92838"
"Q92838"
"Q92838"
"Q92838"
"Q92838"
"Q92838"
"Q92838"
"Q92838"
"Q92838"
"P14138"
"P14138"
"P14138"
"P14138"
"P24530"
"P24530"
"P24530"
"P24530"
"P24530"
"P24530"
"P24530"
"Q96RP9"
"Q96RP9"
"Q5JVL4"
"Q5JVL4"
"Q5JVL4"
"Q5JVL4"
"Q5JVL4"
"Q5JVL4"
"Q5JVL4"
"P98172"
"P98172"
"P98172"
"P98172"
"P98172"
"P98172"
"P98172"
"P98172"
"P98172"
"P98172"
"P98172"
"P98172"
"P98172"
"P98172"
"P98172"
"P98172"
"P98172"
"P98172"
"P98172"
"P49411"
"P01133"
"Q9GZT9"
"Q9GZT9"
"P17813"
"P17813"
"P17813"
"P17813"
"P17813"
"P17813"
"P17813"
"P17813"
"P17813"
"P17813"
"P17813"
"P17813"
"P17813"
"P17813"
"P11161"
"P11161"
"P11161"
"P11161"
"P11161"
"P11161"
"P11161"
"Q14232"
"P49770"
"P49770"
"P49770"
"P49770"
"P49770"
"Q9UI10"
"Q9UI10"
"Q9UI10"
"Q9UI10"
"Q9UI10"
"Q13144"
"Q13144"
"Q13144"
"Q13144"
"Q13144"
"Q13144"
"Q13144"
"Q13144"
"Q13144"
"Q13144"
"Q13144"
"Q13144"
"Q13144"
"Q13144"
"Q13144"
"Q13144"
"Q9NR50"
"Q9NR50"
"P08246"
"P08246"
"P08246"
"P08246"
"P08246"
"P08246"
"P08246"
"P08246"
"P08246"
"P08246"
"P08246"
"P08246"
"P08246"
"P08246"
"P08246"
"P08246"
"P08246"
"P08246"
"O95163"
"P50402"
"P50402"
"P50402"
"P50402"
"P13929"
"P13929"
"P22413"
"P22413"
"P22413"
"P22413"
"P22413"
"P22413"
"P22413"
"P22413"
"Q99814"
"P16452"
"P16452"
"P16452"
"P16452"
"P16422"
"P29317"
"P29317"
"P29317"
"O95278"
"O95278"
"O95278"
"O95278"
"O95278"
"O95278"
"O95278"
"O95278"
"O95278"
"O95278"
"O95278"
"O95278"
"O95278"
"O95278"
"O95278"
"O95278"
"O95278"
"O95278"
"O95278"
"P19235"
"P19235"
"P07992"
"P18074"
"P18074"
"P18074"
"P18074"
"P18074"
"P18074"
"P18074"
"P18074"
"P18074"
"P18074"
"P18074"
"P18074"
"P18074"
"P18074"
"P18074"
"P18074"
"P18074"
"P18074"
"P18074"
"P18074"
"P18074"
"P18074"
"P18074"
"P18074"
"P18074"
"P18074"
"P18074"
"P18074"
"P18074"
"P18074"
"P19447"
"P19447"
"P28715"
"P28715"
"P28715"
"P28715"
"Q03468"
"Q03468"
"Q03468"
"Q03468"
"Q03468"
"Q03468"
"Q03468"
"Q03468"
"Q03468"
"Q13216"
"Q13216"
"Q13216"
"Q13216"
"Q13216"
"Q13216"
"O95718"
"O95718"
"O95718"
"O95718"
"O95718"
"Q56NI9"
"B1AK53"
"B1AK53"
"P03372"
"P13804"
"P13804"
"P13804"
"P38117"
"P38117"
"O95571"
"O95571"
"O95571"
"O95571"
"P57679"
"P57679"
"P57679"
"P57679"
"Q16394"
"Q16394"
"Q16394"
"Q16394"
"Q16394"
"Q16394"
"Q16394"
"Q16394"
"Q16394"
"Q16394"
"Q16394"
"Q16394"
"Q93063"
"Q93063"
"Q93063"
"Q93063"
"Q93063"
"Q93063"
"Q93063"
"Q93063"
"Q99502"
"Q99502"
"Q99502"
"Q99502"
"Q99502"
"Q99502"
"Q99502"
"Q99502"
"Q99502"
"Q99502"
"Q99502"
"Q99502"
"Q99502"
"Q99502"
"Q99502"
"Q5T1H1"
"Q5T1H1"
"Q5T1H1"
"Q5T1H1"
"Q5T1H1"
"Q5T1H1"
"Q5T1H1"
"Q5T1H1"
"Q5T1H1"
"Q5T1H1"
"Q5T1H1"
"Q5T1H1"
"Q5T1H1"
"Q5T1H1"
"Q5T1H1"
"Q5T1H1"
"Q5T1H1"
"Q5T1H1"
"P00488"
"P05160"
"P09467"
"P09467"
"P09467"
"P09467"
"P00742"
"P00742"
"P00742"
"P00742"
"P00742"
"P00742"
"P00742"
"P00742"
"P00742"
"P00742"
"P00742"
"P00742"
"P00742"
"P00742"
"P00742"
"P00742"
"P00742"
"P00742"
"P00742"
"P00742"
"P00742"
"P00742"
"P00742"
"P00742"
"P00742"
"P03951"
"P03951"
"P03951"
"P03951"
"P03951"
"P03951"
"P03951"
"P03951"
"P03951"
"P03951"
"P03951"
"P03951"
"P03951"
"P03951"
"P03951"
"P03951"
"P03951"
"P03951"
"P03951"
"P03951"
"P03951"
"P03951"
"P03951"
"P03951"
"P03951"
"P03951"
"P03951"
"P00748"
"P00748"
"P00748"
"P00748"
"P00748"
"P00748"
"P00748"
"P00748"
"P00748"
"P00748"
"P00748"
"P00748"
"P00748"
"Q7L5A8"
"Q7L5A8"
"Q7L5A8"
"P12259"
"P12259"
"P12259"
"P12259"
"P12259"
"P12259"
"P12259"
"P12259"
"P08709"
"P08709"
"P08709"
"P08709"
"P08709"
"P08709"
"P08709"
"P08709"
"P08709"
"P08709"
"P08709"
"P08709"
"P08709"
"P08709"
"P08709"
"P08709"
"P08709"
"P08709"
"P08709"
"P08709"
"P08709"
"P08709"
"P08709"
"P08709"
"P08709"
"P08709"
"P08709"
"P08709"
"P08709"
"P08709"
"P08709"
"P08709"
"P08709"
"P08709"
"P08709"
"P08709"
"P08709"
"P08709"
"P08709"
"P08709"
"P08709"
"P08709"
"P08709"
"P08709"
"P08709"
"P08709"
"P08709"
"P08709"
"P08709"
"P08709"
"P08709"
"P08709"
"P08709"
"P08709"
"P08709"
"P08709"
"P08709"
"P08709"
"P08709"
"P08709"
"P08709"
"P08709"
"P08709"
"P08709"
"P08709"
"P08709"
"P08709"
"P08709"
"P08709"
"P08709"
"P08709"
"P08709"
"P08709"
"P08709"
"P08709"
"P08709"
"P08709"
"P08709"
"P08709"
"P08709"
"P08709"
"P08709"
"P08709"
"P08709"
"P08709"
"P08709"
"P08709"
"P08709"
"P08709"
"P08709"
"P08709"
"P08709"
"P08709"
"P08709"
"P08709"
"P08709"
"P08709"
"P08709"
"P08709"
"P08709"
"P08709"
"P08709"
"P08709"
"P08709"
"P08709"
"P08709"
"P08709"
"P00451"
"P00451"
"P00451"
"P00451"
"P00451"
"P00451"
"P00451"
"P00451"
"P00451"
"P00451"
"P00451"
"P00451"
"P00451"
"P00451"
"P00451"
"P00451"
"P00451"
"P00451"
"P00451"
"P00451"
"P00451"
"P00451"
"P00451"
"P00451"
"P00451"
"P00451"
"P00451"
"P00451"
"P00451"
"P00451"
"P00451"
"P00451"
"P00451"
"P00451"
"P00451"
"P00451"
"P00451"
"P00451"
"P00451"
"P00451"
"P00451"
"P00451"
"P00451"
"P00451"
"P00451"
"P00451"
"P00451"
"P00451"
"P00451"
"P00451"
"P00451"
"P00451"
"P00451"
"P00451"
"P00451"
"P00451"
"P00451"
"P00451"
"P00451"
"P00451"
"P00451"
"P00451"
"P00451"
"P00451"
"P00451"
"P00451"
"P00451"
"P00451"
"P00451"
"P00451"
"P00451"
"P00451"
"P00451"
"P00451"
"P00451"
"P00451"
"P00451"
"P00451"
"P00451"
"P00451"
"P00451"
"P00451"
"P00451"
"P00451"
"P00451"
"P00451"
"P00451"
"P00451"
"P00451"
"P00451"
"P00451"
"P00451"
"P00451"
"P00451"
"P00451"
"P00451"
"P00451"
"P00451"
"P00451"
"P00451"
"P00451"
"P00451"
"P00451"
"P00451"
"P00451"
"P00451"
"P00451"
"P00451"
"P00451"
"P00451"
"P00451"
"P00451"
"P00451"
"P00451"
"P00451"
"P00451"
"P00451"
"P00451"
"P00451"
"P00451"
"P00451"
"P00451"
"P00451"
"P00451"
"P00451"
"P00451"
"P00451"
"P00451"
"P00451"
"P00451"
"P00451"
"P00451"
"P00451"
"P00451"
"P00451"
"P00451"
"P00451"
"P00451"
"P00451"
"P00451"
"P00451"
"P00451"
"P00451"
"P00451"
"P00451"
"P00451"
"P00451"
"P00451"
"P00451"
"P00451"
"P00451"
"P00451"
"P00451"
"P00451"
"P00451"
"P00451"
"P00451"
"P00451"
"P00451"
"P00451"
"P00451"
"P00451"
"P00451"
"P00451"
"P00451"
"P00451"
"P00451"
"P00451"
"P00451"
"P00451"
"P00451"
"P00451"
"P00451"
"P00451"
"P00451"
"P00451"
"P00451"
"P00451"
"P00451"
"P00451"
"P00451"
"P00451"
"P00451"
"P00451"
"P00451"
"P00451"
"P00451"
"P00451"
"P00451"
"P00451"
"P00451"
"P00451"
"P00451"
"P00451"
"P00451"
"P00451"
"P00451"
"P00451"
"P00451"
"P00451"
"P00451"
"P00451"
"P00451"
"P00451"
"P00451"
"P00451"
"P00451"
"P00451"
"P00451"
"P00451"
"P00451"
"P00451"
"P00451"
"P00451"
"P00451"
"P00451"
"P00451"
"P00451"
"P00451"
"P00451"
"P00451"
"P00451"
"P00451"
"P00451"
"P00451"
"P00451"
"P00451"
"P00451"
"P00451"
"P00451"
"P00451"
"P00451"
"P00451"
"P00451"
"P00451"
"P00451"
"P00451"
"P00451"
"P00451"
"P00451"
"P00451"
"P00451"
"P00451"
"P00451"
"P00451"
"P00451"
"P00451"
"P00451"
"P00451"
"P00451"
"P00451"
"P00451"
"P00451"
"P00451"
"P00451"
"P00451"
"P00451"
"P00451"
"P00451"
"P00451"
"P00451"
"P00451"
"P00451"
"P00451"
"P00451"
"P00451"
"P00451"
"P00451"
"P00451"
"P00451"
"P00451"
"P00451"
"P00451"
"P00451"
"P00451"
"P00451"
"P00451"
"P00451"
"P00451"
"P00451"
"P00451"
"P00451"
"P00451"
"P00451"
"P00451"
"P00451"
"P00451"
"P00451"
"P00451"
"P00451"
"P00451"
"P00451"
"P00451"
"P00451"
"P00451"
"P00451"
"P00451"
"P00451"
"P00451"
"P00451"
"P00451"
"P00451"
"P00451"
"P00451"
"P00451"
"P00451"
"P00451"
"P00451"
"P00451"
"P00451"
"P00451"
"P00451"
"P00451"
"P00451"
"P00451"
"P00451"
"P00451"
"P00451"
"P00451"
"P00451"
"P00451"
"P00451"
"P00451"
"P00451"
"P00451"
"P00451"
"P00451"
"P00451"
"P00451"
"P00451"
"P00451"
"P00451"
"P00451"
"P00451"
"P00451"
"P00451"
"P00451"
"P00451"
"P00451"
"P00451"
"P00451"
"P00451"
"P00451"
"P00451"
"P00451"
"P00451"
"P00451"
"P00451"
"P00451"
"P00451"
"P00451"
"P00451"
"P00451"
"P00451"
"P00451"
"P00451"
"P00451"
"P00451"
"P00451"
"P00451"
"P00451"
"P00451"
"P00451"
"P00451"
"P00451"
"P00451"
"P00451"
"P00451"
"P00451"
"P00451"
"P00451"
"P00451"
"P00451"
"P00451"
"P00451"
"P00451"
"P00451"
"P00451"
"P00451"
"P00451"
"P00451"
"P00451"
"P00451"
"P00451"
"P00451"
"P00451"
"P00451"
"P00451"
"P00451"
"P00451"
"P00451"
"P00451"
"P00451"
"P00451"
"P00451"
"P00451"
"P00451"
"P00451"
"P00451"
"P00451"
"P00451"
"P00451"
"P00451"
"P00451"
"P00451"
"P00451"
"P00451"
"P00451"
"P00451"
"P00451"
"P00451"
"P00451"
"P00451"
"P00451"
"P00451"
"P00451"
"P00451"
"P00451"
"P00451"
"P00451"
"P00451"
"P00451"
"P00451"
"P00451"
"P00451"
"P00451"
"P00451"
"P00451"
"P00451"
"P00451"
"P00451"
"P00451"
"P00451"
"P00451"
"P00451"
"P00451"
"P00451"
"P00451"
"P00451"
"P00451"
"P00451"
"P00451"
"P00451"
"P00451"
"P00451"
"P00451"
"P00451"
"P00451"
"P00451"
"P00451"
"P00451"
"P00451"
"P00451"
"P00451"
"P00451"
"P00451"
"P00451"
"P00451"
"P00451"
"P00451"
"P00451"
"P00451"
"P00451"
"P00451"
"P00451"
"P00451"
"P00451"
"P00451"
"P00451"
"P00451"
"P00451"
"P00451"
"P00740"
"P00740"
"P00740"
"P00740"
"P00740"
"P00740"
"P00740"
"P00740"
"P00740"
"P00740"
"P00740"
"P00740"
"P00740"
"P00740"
"P00740"
"P00740"
"P00740"
"P00740"
"P00740"
"P00740"
"P00740"
"P00740"
"P00740"
"P00740"
"P00740"
"P00740"
"P00740"
"P00740"
"P00740"
"P00740"
"P00740"
"P00740"
"P00740"
"P00740"
"P00740"
"P00740"
"P00740"
"P00740"
"P00740"
"P00740"
"P00740"
"P00740"
"P00740"
"P00740"
"P00740"
"P00740"
"P00740"
"P00740"
"P00740"
"P00740"
"P00740"
"P00740"
"P00740"
"P00740"
"P00740"
"P00740"
"P00740"
"P00740"
"P00740"
"P00740"
"P00740"
"P00740"
"P00740"
"P00740"
"P00740"
"P00740"
"P00740"
"P00740"
"P00740"
"P00740"
"P00740"
"P00740"
"P00740"
"P00740"
"P00740"
"P00740"
"P00740"
"P00740"
"P00740"
"P00740"
"P00740"
"P00740"
"P00740"
"P00740"
"P00740"
"P00740"
"P00740"
"P00740"
"P00740"
"P00740"
"P00740"
"P00740"
"P00740"
"P00740"
"P00740"
"P00740"
"P00740"
"P00740"
"P00740"
"P00740"
"P00740"
"P00740"
"P00740"
"P00740"
"P00740"
"P00740"
"P00740"
"P00740"
"P00740"
"P00740"
"P00740"
"P00740"
"P00740"
"P00740"
"P00740"
"P00740"
"P00740"
"P00740"
"P00740"
"P00740"
"P00740"
"P00740"
"P00740"
"P00740"
"P00740"
"P00740"
"P00740"
"P00740"
"P00740"
"P00740"
"P00740"
"P00740"
"P00740"
"P00740"
"P00740"
"P00740"
"P00740"
"P00740"
"P00740"
"P16930"
"P16930"
"P16930"
"P16930"
"P16930"
"P16930"
"P16930"
"P16930"
"P16930"
"P16930"
"P16930"
"P16930"
"P16930"
"P16930"
"P16930"
"P16930"
"P16930"
"P16930"
"P16930"
"P16930"
"P16930"
"Q9BXW9"
"Q9BXW9"
"Q9BXW9"
"O75844"
"O75844"
"Q13158"
"O15360"
"O15360"
"O15360"
"O15360"
"O15360"
"O15360"
"O15360"
"O15360"
"O15360"
"O15360"
"O15360"
"O15360"
"O15360"
"O15360"
"O15360"
"O15360"
"O15360"
"O15360"
"O15360"
"O15360"
"O15360"
"O15360"
"O15360"
"O15360"
"O15360"
"O15360"
"O15360"
"O15360"
"Q00597"
"Q00597"
"Q00597"
"Q9HB96"
"O15287"
"Q9NVI1"
"Q9NVI1"
"Q9BX63"
"Q9BX63"
"Q9BX63"
"Q9BX63"
"Q969F0"
"Q969F0"
"Q12805"
"O95967"
"Q9UBX5"
"Q9UBX5"
"Q9UBX5"
"Q9UBX5"
"Q9UBX5"
"Q9UBX5"
"Q9UBX5"
"Q9UBX5"
"P35555"
"P35555"
"P35555"
"P35555"
"P35555"
"P35555"
"P35555"
"P35555"
"P35555"
"P35555"
"P35555"
"P35555"
"P35555"
"P35555"
"P35555"
"P35555"
"P35555"
"P35555"
"P35555"
"P35555"
"P35555"
"P35555"
"P35555"
"P35555"
"P35555"
"P35555"
"P35555"
"P35555"
"P35555"
"P35555"
"P35555"
"P35555"
"P35555"
"P35555"
"P35555"
"P35555"
"P35555"
"P35555"
"P35555"
"P35555"
"P35555"
"P35555"
"P35555"
"P35555"
"P35555"
"P35555"
"P35555"
"P35555"
"P35555"
"P35555"
"P35555"
"P35555"
"P35555"
"P35555"
"P35555"
"P35555"
"P35555"
"P35555"
"P35555"
"P35555"
"P35555"
"P35555"
"P35555"
"P35555"
"P35555"
"P35555"
"P35555"
"P35555"
"P35555"
"P35555"
"P35555"
"P35555"
"P35555"
"P35555"
"P35555"
"P35555"
"P35555"
"P35555"
"P35555"
"P35555"
"P35555"
"P35555"
"P35555"
"P35555"
"P35555"
"P35555"
"P35555"
"P35555"
"P35555"
"P35555"
"P35555"
"P35555"
"P35555"
"P35555"
"P35555"
"P35555"
"P35555"
"P35555"
"P35555"
"P35555"
"P35555"
"P35555"
"P35555"
"P35555"
"P35555"
"P35555"
"P35555"
"P35555"
"P35555"
"P35555"
"P35555"
"P35555"
"P35555"
"P35555"
"P35555"
"P35555"
"P35555"
"P35555"
"P35555"
"P35555"
"P35555"
"P35555"
"P35555"
"P35555"
"P35555"
"P35555"
"P35555"
"P35555"
"P35555"
"P35555"
"P35555"
"P35555"
"P35555"
"P35555"
"P35555"
"P35555"
"P35555"
"P35555"
"P35555"
"P35555"
"P35555"
"P35555"
"P35555"
"P35555"
"P35555"
"P35555"
"P35555"
"P35555"
"P35555"
"P35555"
"P35555"
"P35555"
"P35555"
"P35555"
"P35555"
"P35555"
"P35555"
"P35555"
"P35555"
"P35555"
"P35555"
"P35555"
"P35555"
"P35555"
"P35555"
"P35555"
"P35555"
"P35555"
"P35555"
"P35555"
"P35555"
"P35555"
"P35555"
"P35555"
"P35555"
"P35555"
"P35555"
"P35555"
"P35555"
"P35555"
"P35555"
"P35555"
"P35555"
"P35555"
"P35555"
"P35555"
"P35555"
"P35555"
"P35555"
"P35555"
"P35555"
"P35555"
"P35555"
"P35555"
"P35555"
"P35555"
"P35555"
"P35555"
"P35555"
"P35555"
"P35555"
"P35555"
"P35555"
"P35555"
"P35555"
"P35555"
"P35555"
"P35555"
"P35555"
"P35555"
"P35555"
"P35555"
"P35555"
"P35555"
"P35555"
"P35555"
"P35555"
"P35555"
"P35555"
"P35555"
"P35555"
"P35555"
"P35555"
"P35555"
"P35555"
"P35555"
"P35555"
"P35555"
"P35555"
"P35555"
"P35555"
"P35555"
"P35555"
"P35555"
"P35555"
"P35555"
"P35555"
"P35555"
"P35555"
"P35555"
"P35555"
"P35555"
"P35555"
"P35555"
"P35555"
"P35555"
"P35555"
"P35555"
"P35555"
"P35555"
"P35555"
"P35555"
"P35555"
"P35555"
"P35556"
"P35556"
"P35556"
"P35556"
"P35556"
"P35556"
"P35556"
"P35556"
"P35556"
"P35556"
"P35556"
"P35556"
"P35556"
"P35556"
"P35556"
"P35556"
"P35556"
"P35556"
"P35556"
"P35556"
"P35556"
"P35556"
"P35556"
"P35556"
"P35556"
"Q9Y3I1"
"Q9Y3I1"
"Q8TBJ5"
"P98174"
"P98174"
"P98174"
"P98174"
"P98174"
"P98174"
"Q96M96"
"Q96M96"
"O15520"
"O15520"
"Q92915"
"Q9GZV9"
"Q9GZV9"
"Q9GZV9"
"Q9GZV9"
"P11487"
"P11487"
"P55075"
"P55075"
"P55075"
"P55075"
"P55075"
"P55075"
"P31371"
"P11362"
"P11362"
"P11362"
"P11362"
"P11362"
"P11362"
"P11362"
"P11362"
"P11362"
"P11362"
"P11362"
"P11362"
"P11362"
"P11362"
"P11362"
"P11362"
"P11362"
"P11362"
"P11362"
"P11362"
"P11362"
"P11362"
"P11362"
"P11362"
"P11362"
"P11362"
"P11362"
"P11362"
"P11362"
"P11362"
"P11362"
"P11362"
"P11362"
"P11362"
"P11362"
"P11362"
"P11362"
"P11362"
"P11362"
"P11362"
"P11362"
"P11362"
"P11362"
"P11362"
"P11362"
"P11362"
"P11362"
"P11362"
"P11362"
"P21802"
"P21802"
"P21802"
"P21802"
"P21802"
"P21802"
"P21802"
"P21802"
"P21802"
"P21802"
"P21802"
"P21802"
"P21802"
"P21802"
"P21802"
"P21802"
"P21802"
"P21802"
"P22607"
"P22607"
"P22607"
"P22607"
"P22607"
"P22607"
"P22607"
"P22607"
"P22607"
"P22607"
"P22607"
"P22607"
"P22607"
"Q13642"
"Q13642"
"Q13642"
"Q13642"
"Q13642"
"Q13642"
"Q9BXR6"
"Q9BXR6"
"P02671"
"P02671"
"P02671"
"P02671"
"P02671"
"P02671"
"P02671"
"P02671"
"P02671"
"P02671"
"P02671"
"P02671"
"P02675"
"P02675"
"P02675"
"P02675"
"P02675"
"P02675"
"P02675"
"P02675"
"P02675"
"P02679"
"P02679"
"P02679"
"P02679"
"P02679"
"P02679"
"P02679"
"P02679"
"P02679"
"P02679"
"P02679"
"P02679"
"P02679"
"P02679"
"Q92562"
"Q92562"
"P02751"
"P02751"
"P02751"
"Q9H9S5"
"Q9H9S5"
"Q9H9S5"
"Q9H9S5"
"Q9H9S5"
"Q9H9S5"
"Q9H9S5"
"Q9H9S5"
"Q9H9S5"
"Q9H9S5"
"Q9H9S5"
"Q9H9S5"
"Q9H9S5"
"Q9H9S5"
"Q9H9S5"
"Q9H9S5"
"Q9H9S5"
"Q9H9S5"
"Q9H9S5"
"Q9H9S5"
"Q9H9S5"
"Q9H9S5"
"Q9H9S5"
"Q9H9S5"
"Q9H9S5"
"Q9H9S5"
"Q9H9S5"
"Q9H9S5"
"Q9H9S5"
"Q9H9S5"
"Q9H9S5"
"O75072"
"O75072"
"O75072"
"O75072"
"O75072"
"O75072"
"O75072"
"O75072"
"O75072"
"O75072"
"Q8NFG4"
"Q8NFG4"
"Q8NFG4"
"Q8NFG4"
"Q8NFG4"
"P21333"
"P21333"
"P21333"
"P21333"
"P21333"
"P21333"
"P21333"
"P21333"
"P21333"
"P21333"
"P21333"
"P21333"
"P21333"
"P21333"
"P21333"
"P21333"
"P21333"
"P21333"
"P21333"
"P21333"
"P21333"
"P21333"
"P21333"
"P21333"
"P21333"
"P21333"
"P21333"
"P21333"
"P21333"
"P21333"
"O75369"
"O75369"
"O75369"
"O75369"
"O75369"
"O75369"
"O75369"
"O75369"
"O75369"
"O75369"
"O75369"
"O75369"
"O75369"
"O75369"
"O75369"
"O75369"
"O75369"
"O75369"
"Q14315"
"Q14315"
"Q9Y5Y0"
"Q9Y5Y0"
"Q9Y5Y0"
"Q9Y5Y0"
"Q9UPI3"
"Q9UPI3"
"Q9UPI3"
"Q9UPI3"
"Q9UPI3"
"Q9UPI3"
"Q9UPI3"
"Q9UPI3"
"P31513"
"P31513"
"P31513"
"P31513"
"P31513"
"P31513"
"P31513"
"P31513"
"Q06787"
"Q8WW38"
"Q8WW38"
"Q9Y261"
"Q12948"
"Q12948"
"Q12948"
"Q12948"
"Q12948"
"Q12948"
"Q12948"
"Q12948"
"Q12948"
"Q12948"
"Q12948"
"Q12948"
"Q12948"
"Q12948"
"Q12948"
"Q12948"
"Q12948"
"Q12948"
"Q12948"
"Q99958"
"O00358"
"O00358"
"O00358"
"Q13461"
"Q13461"
"Q13461"
"P55316"
"P55316"
"P58012"
"P58012"
"P58012"
"P58012"
"P58012"
"P58012"
"P58012"
"P58012"
"P58012"
"P58012"
"P58012"
"P58012"
"P58012"
"P58012"
"P58012"
"P58012"
"P58012"
"P58012"
"P58012"
"P58012"
"P58012"
"P58012"
"P58012"
"P58012"
"P58012"
"P58012"
"O15409"
"Q9BZS1"
"Q9BZS1"
"Q9BZS1"
"Q9BZS1"
"Q16595"
"Q16595"
"Q16595"
"Q16595"
"Q16595"
"Q16595"
"Q16595"
"Q16595"
"Q5H8C1"
"Q5H8C1"
"Q5H8C1"
"Q5H8C1"
"Q5SZK8"
"P02792"
"O95876"
"O95876"
"Q6ZUT3"
"Q6ZUT3"
"Q6ZUT3"
"Q6ZUT3"
"Q6ZUT3"
"Q6ZUT3"
"Q6ZUT3"
"Q6ZUT3"
"Q6ZUT3"
"Q6ZUT3"
"Q6ZUT3"
"Q6ZUT3"
"Q6ZUT3"
"Q6ZUT3"
"Q6ZUT3"
"Q6ZUT3"
"Q6ZUT3"
"Q6ZUT3"
"Q6ZUT3"
"Q6ZUT3"
"P01225"
"P23945"
"P23945"
"P23945"
"P23945"
"P23945"
"P23945"
"P23945"
"P23945"
"P23945"
"P23945"
"P23945"
"P23945"
"P23945"
"P23945"
"O95954"
"O95954"
"Q68CZ1"
"Q68CZ1"
"Q68CZ1"
"Q68CZ1"
"Q68CZ1"
"Q68CZ1"
"Q68CZ1"
"Q68CZ1"
"Q68CZ1"
"Q68CZ1"
"Q9C0B1"
"P04066"
"P04066"
"P04066"
"Q96A29"
"Q96A29"
"P07954"
"P07954"
"P07954"
"P09958"
"P35637"
"P35637"
"P35637"
"P35637"
"P35637"
"P35637"
"P35637"
"P35637"
"P35637"
"P35637"
"P35637"
"P35637"
"P35637"
"P19526"
"P19526"
"P19526"
"P19526"
"P19526"
"P19526"
"P19526"
"P21217"
"P21217"
"P21217"
"P21217"
"P21217"
"P21217"
"P21217"
"P21217"
"P21217"
"P21217"
"P21217"
"P51993"
"P51993"
"P51993"
"P51993"
"Q96CU9"
"Q9BQS8"
"Q9Y2I7"
"Q9ULV1"
"Q9ULV1"
"Q9ULV1"
"Q9ULV1"
"Q9ULV1"
"Q9ULV1"
"Q9ULV1"
"Q9ULV1"
"Q9ULV1"
"Q9ULV1"
"Q9ULV1"
"Q9ULV1"
"Q9ULV1"
"Q9ULV1"
"Q9ULV1"
"Q9ULV1"
"Q9ULV1"
"Q9ULV1"
"Q9ULV1"
"Q9ULV1"
"Q9ULV1"
"Q9ULV1"
"O60353"
"Q9BUM1"
"Q9BUM1"
"Q9BUM1"
"Q9BUM1"
"Q9BUM1"
"Q9BUM1"
"Q9BUM1"
"P35575"
"P35575"
"P35575"
"P35575"
"P35575"
"P35575"
"P35575"
"P35575"
"P35575"
"P35575"
"P35575"
"P35575"
"P35575"
"P35575"
"P35575"
"P35575"
"P35575"
"P35575"
"P35575"
"P35575"
"P35575"
"P35575"
"P35575"
"P35575"
"P35575"
"P35575"
"P35575"
"P35575"
"P35575"
"P35575"
"P35575"
"P35575"
"P35575"
"P35575"
"P35575"
"P35575"
"P35575"
"P35575"
"P35575"
"P35575"
"P35575"
"P35575"
"P35575"
"P35575"
"P35575"
"P35575"
"P35575"
"P35575"
"P35575"
"P35575"
"P35575"
"P35575"
"P35575"
"P35575"
"P11413"
"P11413"
"P11413"
"P11413"
"P11413"
"P11413"
"P11413"
"P11413"
"P11413"
"P11413"
"P11413"
"P11413"
"P11413"
"P11413"
"P11413"
"P11413"
"P11413"
"P11413"
"P11413"
"P11413"
"P11413"
"P11413"
"P11413"
"P11413"
"P11413"
"P11413"
"P11413"
"P11413"
"P11413"
"P11413"
"P11413"
"P11413"
"P11413"
"P11413"
"P11413"
"P11413"
"P11413"
"P11413"
"P11413"
"P11413"
"P11413"
"P11413"
"P11413"
"P11413"
"P11413"
"P11413"
"P11413"
"P11413"
"P11413"
"P11413"
"P11413"
"P11413"
"P11413"
"P11413"
"P11413"
"P11413"
"P11413"
"P11413"
"P11413"
"P11413"
"P11413"
"P11413"
"P11413"
"P11413"
"P11413"
"O95479"
"P06744"
"P06744"
"P06744"
"P06744"
"P06744"
"P06744"
"P06744"
"P06744"
"P06744"
"P06744"
"P06744"
"P06744"
"P06744"
"P06744"
"P06744"
"P06744"
"P06744"
"P06744"
"P06744"
"P06744"
"P06744"
"P06744"
"P06744"
"O43826"
"O43826"
"O43826"
"O43826"
"O43826"
"O43826"
"O43826"
"O43826"
"O43826"
"O43826"
"O43826"
"O43826"
"O43826"
"O43826"
"O43826"
"O43826"
"O43826"
"O43826"
"O43826"
"O43826"
"O43826"
"O43826"
"O43826"
"O43826"
"O43826"
"O43826"
"O43826"
"O43826"
"O43826"
"O43826"
"O43826"
"O43826"
"P80404"
"P54803"
"P54803"
"P54803"
"P54803"
"P54803"
"P54803"
"P54803"
"P54803"
"P54803"
"P54803"
"P54803"
"P54803"
"P54803"
"P54803"
"P54803"
"P54803"
"P54803"
"P54803"
"P54803"
"P54803"
"P54803"
"P54803"
"P54803"
"P54803"
"P54803"
"P54803"
"P54803"
"P54803"
"P54803"
"P54803"
"P54803"
"P54803"
"P54803"
"P54803"
"P54803"
"P54803"
"P54803"
"P54803"
"P54803"
"P54803"
"P54803"
"P54803"
"P54803"
"P54803"
"Q14376"
"Q14376"
"Q14376"
"Q14376"
"Q14376"
"Q14376"
"Q14376"
"Q14376"
"Q14376"
"Q14376"
"Q14376"
"Q14376"
"Q14376"
"Q14376"
"Q14376"
"P51570"
"P51570"
"P51570"
"P51570"
"P51570"
"P51570"
"P51570"
"P51570"
"P51570"
"P51570"
"P51570"
"P34059"
"P34059"
"P34059"
"P34059"
"P34059"
"P34059"
"P34059"
"P34059"
"P34059"
"P34059"
"P34059"
"P34059"
"P34059"
"P34059"
"P34059"
"P34059"
"P34059"
"P34059"
"P34059"
"P34059"
"P34059"
"P34059"
"P34059"
"P34059"
"P34059"
"P34059"
"P34059"
"P34059"
"P34059"
"P34059"
"P34059"
"P34059"
"P34059"
"P34059"
"P34059"
"P34059"
"P34059"
"P34059"
"P34059"
"P34059"
"P34059"
"P34059"
"P34059"
"P34059"
"P34059"
"P34059"
"P34059"
"P34059"
"P34059"
"P34059"
"P34059"
"P34059"
"P34059"
"P34059"
"P34059"
"P34059"
"P34059"
"P34059"
"P34059"
"P34059"
"P34059"
"P34059"
"P34059"
"P34059"
"P34059"
"P34059"
"P34059"
"P34059"
"P34059"
"P34059"
"P34059"
"P34059"
"P34059"
"P34059"
"P34059"
"P34059"
"P34059"
"P34059"
"P34059"
"P34059"
"P34059"
"P34059"
"P34059"
"P34059"
"P34059"
"P34059"
"P34059"
"P34059"
"P34059"
"P34059"
"P34059"
"P34059"
"P34059"
"P34059"
"P34059"
"P34059"
"P34059"
"P34059"
"P34059"
"P34059"
"P34059"
"P34059"
"P07902"
"P07902"
"P07902"
"P07902"
"P07902"
"P07902"
"P07902"
"P07902"
"P07902"
"P07902"
"P07902"
"P07902"
"P07902"
"P07902"
"P07902"
"P07902"
"P07902"
"P07902"
"P07902"
"P07902"
"P07902"
"P07902"
"P07902"
"P07902"
"P07902"
"P07902"
"P07902"
"P07902"
"P07902"
"P07902"
"P07902"
"P07902"
"P07902"
"P07902"
"P07902"
"P07902"
"P07902"
"P07902"
"P07902"
"P07902"
"P07902"
"P07902"
"P07902"
"P07902"
"P07902"
"P07902"
"P07902"
"P07902"
"P07902"
"P07902"
"P07902"
"P07902"
"P07902"
"P07902"
"P07902"
"P07902"
"P07902"
"P07902"
"P07902"
"P07902"
"P07902"
"P07902"
"P07902"
"P07902"
"P07902"
"P07902"
"P07902"
"P07902"
"P07902"
"P07902"
"P07902"
"P07902"
"P07902"
"P07902"
"P07902"
"P07902"
"P07902"
"P07902"
"P07902"
"P07902"
"P07902"
"P07902"
"P07902"
"P07902"
"P07902"
"P07902"
"P07902"
"P07902"
"P07902"
"P07902"
"P07902"
"P07902"
"Q14353"
"Q14353"
"Q14353"
"Q14353"
"Q14353"
"Q14353"
"Q9H2C0"
"Q9H2C0"
"Q9H2C0"
"Q9H2C0"
"Q9H2C0"
"Q9H2C0"
"Q9H2C0"
"Q9H2C0"
"Q9H2C0"
"Q9H2C0"
"Q9H2C0"
"Q9H2C0"
"Q9H2C0"
"Q9H2C0"
"Q9H2C0"
"Q9H2C0"
"Q9H2C0"
"Q9H2C0"
"Q9H2C0"
"P15976"
"P15976"
"P15976"
"P15976"
"P15976"
"P23769"
"P23769"
"P23769"
"P23771"
"P43694"
"P43694"
"P14867"
"P28472"
"P28472"
"O14764"
"P18507"
"P18507"
"P18507"
"P18507"
"Q92947"
"Q92947"
"Q92947"
"Q92947"
"Q92947"
"Q92947"
"Q92947"
"Q92947"
"Q92947"
"Q92947"
"Q92947"
"Q92947"
"Q92947"
"Q92947"
"Q92947"
"Q92947"
"Q92947"
"Q92947"
"Q92947"
"Q92947"
"Q92947"
"Q92947"
"Q92947"
"Q92947"
"Q92947"
"Q92947"
"Q92947"
"Q92947"
"Q92947"
"Q92947"
"Q92947"
"Q92947"
"Q92947"
"Q92947"
"Q92947"
"Q92947"
"Q92947"
"Q92947"
"Q92947"
"Q92947"
"Q92947"
"Q92947"
"Q92947"
"Q92947"
"Q92947"
"Q92947"
"Q92947"
"Q92947"
"Q92947"
"Q92947"
"Q92947"
"Q92947"
"Q92947"
"Q92947"
"Q92947"
"Q92947"
"P30793"
"P30793"
"P30793"
"P30793"
"P30793"
"P30793"
"P30793"
"P30793"
"P30793"
"P30793"
"P30793"
"P30793"
"P30793"
"P30793"
"P30793"
"P30793"
"P30793"
"P30793"
"P30793"
"P30793"
"P30793"
"P30793"
"P30793"
"P30793"
"P30793"
"P30793"
"P30793"
"P30793"
"P30793"
"P30793"
"P30793"
"P30793"
"P30793"
"P30793"
"P30793"
"P30793"
"P30793"
"P30793"
"O75603"
"O75603"
"O75603"
"O75603"
"P04150"
"P04150"
"P04150"
"P04150"
"P04150"
"P04150"
"P04150"
"P23378"
"P23378"
"P23378"
"P23378"
"P48728"
"P48728"
"P48728"
"P48728"
"P48728"
"P48728"
"P48728"
"Q8TB36"
"Q8TB36"
"Q8TB36"
"Q8TB36"
"P35573"
"P27539"
"P27539"
"P27539"
"P27539"
"P27539"
"P27539"
"P27539"
"Q9NR23"
"Q9NR23"
"Q9NR23"
"Q9NR23"
"P43026"
"P43026"
"P43026"
"P43026"
"P43026"
"P43026"
"P43026"
"P43026"
"P43026"
"P43026"
"P43026"
"Q6KF10"
"Q6KF10"
"Q6KF10"
"Q6KF10"
"Q6KF10"
"Q6KF10"
"Q6KF10"
"Q6KF10"
"Q6KF10"
"O60383"
"O60383"
"O60383"
"P31150"
"P31150"
"P39905"
"P39905"
"P06396"
"P06396"
"Q9NQX3"
"P14136"
"P14136"
"P14136"
"P14136"
"P14136"
"P14136"
"P14136"
"P14136"
"P14136"
"P14136"
"P14136"
"P14136"
"P14136"
"P14136"
"Q99684"
"Q99684"
"Q06210"
"Q06210"
"Q06210"
"Q06210"
"Q06210"
"Q06210"
"Q06210"
"Q06210"
"Q06210"
"Q06210"
"Q06210"
"Q06210"
"Q06210"
"Q9H936"
"Q02643"
"Q02643"
"Q02643"
"Q02643"
"Q02643"
"P10912"
"P10912"
"P10912"
"P10912"
"P10912"
"P10912"
"P10912"
"P10912"
"P10912"
"P10912"
"P10912"
"P10912"
"P10912"
"P10912"
"P10912"
"P10912"
"P10912"
"P10912"
"P10912"
"P10912"
"P10912"
"P10912"
"Q92847"
"Q8TF64"
"Q8TF64"
"Q8TF64"
"Q8TF64"
"Q8TF64"
"Q8TF64"
"Q8TF64"
"P04062"
"P04062"
"P04062"
"P04062"
"P04062"
"P04062"
"P04062"
"P04062"
"P04062"
"P04062"
"P04062"
"P04062"
"P04062"
"P04062"
"P04062"
"P04062"
"P04062"
"P04062"
"P04062"
"P04062"
"P04062"
"P04062"
"P04062"
"P04062"
"P04062"
"P04062"
"P04062"
"P04062"
"P04062"
"P04062"
"P04062"
"P04062"
"P04062"
"P04062"
"P04062"
"P04062"
"P04062"
"P04062"
"P04062"
"P04062"
"P04062"
"P04062"
"P04062"
"P04062"
"P04062"
"P04062"
"P04062"
"P04062"
"P04062"
"P04062"
"P04062"
"P04062"
"P04062"
"P04062"
"P04062"
"P04062"
"P04062"
"P04062"
"P04062"
"P04062"
"P04062"
"P04062"
"P04062"
"P04062"
"P04062"
"P04062"
"P04062"
"P04062"
"P04062"
"P04062"
"P04062"
"P04062"
"P04062"
"P04062"
"P04062"
"P04062"
"P04062"
"P04062"
"P04062"
"P04062"
"P04062"
"P04062"
"P04062"
"P04062"
"P04062"
"P04062"
"P04062"
"P04062"
"P04062"
"P04062"
"P04062"
"P04062"
"P04062"
"P04062"
"P04062"
"P04062"
"P04062"
"P04062"
"P04062"
"P04062"
"P04062"
"P04062"
"P04062"
"P04062"
"P04062"
"P04062"
"P04062"
"P04062"
"P04062"
"P04062"
"P04062"
"P04062"
"P04062"
"P04062"
"P04062"
"P04062"
"P04062"
"P04062"
"P04062"
"P04062"
"P04062"
"P04062"
"P04062"
"P04062"
"P04062"
"P04062"
"P04062"
"P04062"
"P04062"
"P04062"
"P04062"
"P04062"
"P04062"
"P04062"
"P04062"
"P04062"
"P04062"
"P04062"
"P04062"
"P04062"
"P04062"
"P04062"
"P04062"
"P04062"
"P04062"
"P04062"
"P04062"
"P04062"
"P04062"
"P04062"
"P04062"
"Q9Y223"
"Q9Y223"
"Q9Y223"
"Q9Y223"
"Q9Y223"
"Q9Y223"
"Q9Y223"
"Q9Y223"
"Q9Y223"
"Q9Y223"
"Q9Y223"
"Q9Y223"
"Q9Y223"
"Q9Y223"
"Q9Y223"
"Q9Y223"
"Q9Y223"
"Q9Y223"
"Q9Y223"
"Q9Y223"
"Q9Y223"
"Q9Y223"
"Q9Y223"
"Q9Y223"
"Q9Y223"
"Q9Y223"
"Q9Y223"
"Q9Y223"
"Q9Y223"
"Q9Y223"
"Q9Y223"
"Q9Y223"
"Q9Y223"
"Q9Y223"
"Q9Y223"
"Q9Y223"
"Q8IVS8"
"Q53GS7"
"Q53GS7"
"Q53GS7"
"Q04446"
"Q04446"
"Q04446"
"Q04446"
"Q04446"
"Q04446"
"Q04446"
"Q04446"
"P10070"
"P10070"
"P10070"
"P10070"
"P10071"
"P10071"
"P10071"
"P10071"
"P10071"
"P10071"
"P10071"
"P15104"
"P15104"
"P32189"
"P32189"
"P32189"
"P23415"
"P23415"
"P23415"
"P23415"
"P23415"
"P23415"
"P23415"
"P23415"
"P23415"
"P48167"
"Q8IXK2"
"Q8IXK2"
"Q8IXK2"
"Q8IXK2"
"Q8IXK2"
"P46976"
"Q5JWF2"
"Q5JWF2"
"P63092"
"P63092"
"P63092"
"P63092"
"P63092"
"P63092"
"P63092"
"P63092"
"P63092"
"P63092"
"P63092"
"P63092"
"P63092"
"P63092"
"P63092"
"P63092"
"P63092"
"P63092"
"P63092"
"P63092"
"P63092"
"P63092"
"P63092"
"P63092"
"P11488"
"Q14749"
"Q14749"
"Q14749"
"O15228"
"O15228"
"O15228"
"Q3T906"
"Q3T906"
"Q3T906"
"Q3T906"
"Q3T906"
"Q3T906"
"Q3T906"
"Q3T906"
"Q3T906"
"Q3T906"
"Q3T906"
"Q3T906"
"P30968"
"P30968"
"P30968"
"P30968"
"P30968"
"P30968"
"P30968"
"P30968"
"P30968"
"P30968"
"P15586"
"P15586"
"P15586"
"O14653"
"P51810"
"P51810"
"P51810"
"P51810"
"P51810"
"P51810"
"P51810"
"P51810"
"P51810"
"P51810"
"P51810"
"P51810"
"P51810"
"P51810"
"P51810"
"P51810"
"P51810"
"P51810"
"P51810"
"P51810"
"P51810"
"P51810"
"P51810"
"P51810"
"P51810"
"P51810"
"P51810"
"P51810"
"P51810"
"P51810"
"P51810"
"P51810"
"P51810"
"P51810"
"P07359"
"P07359"
"P07359"
"P07359"
"P07359"
"P07359"
"P07359"
"P07359"
"P07359"
"P13224"
"P13224"
"P51654"
"Q8N335"
"Q8N335"
"Q8N335"
"Q8N335"
"P14770"
"P14770"
"P14770"
"P14770"
"P14770"
"P14770"
"P14770"
"P14770"
"Q9Y653"
"Q9Y653"
"Q9Y653"
"Q9Y653"
"Q9Y653"
"Q9H3H5"
"P36969"
"Q14449"
"A8MXD5"
"A8MXD5"
"A8MXD5"
"A8MXD5"
"P42262"
"P42263"
"P42263"
"P42263"
"P42263"
"P39086"
"Q13002"
"Q13002"
"Q13002"
"Q13003"
"O15303"
"O15303"
"P28799"
"P48506"
"P48506"
"P48506"
"P48637"
"P48637"
"P48637"
"P48637"
"P48637"
"P48637"
"P48637"
"P48637"
"P48637"
"P48637"
"P48637"
"P48637"
"P48637"
"O95528"
"O95528"
"O95528"
"O95528"
"O95528"
"O95528"
"O95528"
"O95528"
"P11166"
"P11166"
"P11166"
"P11166"
"P11166"
"P11166"
"P11166"
"P11166"
"P11166"
"P11166"
"P11166"
"P11166"
"P11166"
"P11166"
"P11166"
"P11166"
"P11166"
"P11166"
"P11166"
"P11166"
"P11166"
"P11166"
"P11166"
"P11166"
"P11166"
"P11166"
"P11166"
"P11166"
"P11166"
"P11166"
"P11166"
"P11166"
"P11166"
"P11166"
"P11166"
"P11166"
"P11168"
"P11168"
"P11168"
"P11168"
"P14672"
"Q9NRM0"
"Q9NRM0"
"Q9NRM0"
"Q9NRM0"
"Q9NRM0"
"P43080"
"P43080"
"P43080"
"P43080"
"P43080"
"P43080"
"P43080"
"P43080"
"Q9UMX6"
"Q02846"
"Q02846"
"Q02846"
"Q02846"
"Q02846"
"Q02846"
"Q02846"
"Q02846"
"Q02846"
"Q02846"
"Q02846"
"Q96GX5"
"P13807"
"P54840"
"P54840"
"P54840"
"P54840"
"P54840"
"P54840"
"Q75WM6"
"Q75WM6"
"Q75WM6"
"Q75WM6"
"Q75WM6"
"O43593"
"O43593"
"O43593"
"O00165"
"O00165"
"O00165"
"P69905"
"P69905"
"P69905"
"P69905"
"P69905"
"P69905"
"P69905"
"P69905"
"P69905"
"P69905"
"P69905"
"P69905"
"P69905"
"P69905"
"P69905"
"P69905"
"P69905"
"P69905"
"P69905"
"P69905"
"P69905"
"P69905"
"P69905"
"P69905"
"P69905"
"P69905"
"P69905"
"P69905"
"P69905"
"P69905"
"P69905"
"P69905"
"P69905"
"P69905"
"P69905"
"P69905"
"P69905"
"P69905"
"P69905"
"P69905"
"P69905"
"P69905"
"P69905"
"P69905"
"P69905"
"P69905"
"P69905"
"P69905"
"P69905"
"P69905"
"P69905"
"P69905"
"P69905"
"P69905"
"P69905"
"P69905"
"P69905"
"P69905"
"P69905"
"P69905"
"P69905"
"P69905"
"P69905"
"P69905"
"P69905"
"P69905"
"P69905"
"P69905"
"P69905"
"P69905"
"P69905"
"P69905"
"P69905"
"P69905"
"P69905"
"P69905"
"P69905"
"P69905"
"P69905"
"P69905"
"P69905"
"P69905"
"P69905"
"P69905"
"P69905"
"P69905"
"P69905"
"P69905"
"P69905"
"P69905"
"P69905"
"P69905"
"P69905"
"P69905"
"P69905"
"P69905"
"P69905"
"P69905"
"P69905"
"P69905"
"P69905"
"P69905"
"P69905"
"P69905"
"P69905"
"P69905"
"P69905"
"P69905"
"P69905"
"P69905"
"P69905"
"P69905"
"P69905"
"P69905"
"P69905"
"P69905"
"P69905"
"P69905"
"P69905"
"P69905"
"P69905"
"P69905"
"P69905"
"P69905"
"P69905"
"P69905"
"P69905"
"P69905"
"P69905"
"P69905"
"P69905"
"P69905"
"P69905"
"P69905"
"P69905"
"P69905"
"P69905"
"P69905"
"P69905"
"P69905"
"P69905"
"P69905"
"P69905"
"P68871"
"P68871"
"P68871"
"P68871"
"P68871"
"P68871"
"P68871"
"P68871"
"P68871"
"P68871"
"P68871"
"P68871"
"P68871"
"P68871"
"P68871"
"P68871"
"P68871"
"P68871"
"P68871"
"P68871"
"P68871"
"P68871"
"P68871"
"P68871"
"P68871"
"P68871"
"P68871"
"P68871"
"P68871"
"P68871"
"P68871"
"P68871"
"P68871"
"P68871"
"P68871"
"P68871"
"P68871"
"P68871"
"P68871"
"P68871"
"P68871"
"P68871"
"P68871"
"P68871"
"P68871"
"P68871"
"P68871"
"P68871"
"P68871"
"P68871"
"P68871"
"P68871"
"P68871"
"P68871"
"P68871"
"P68871"
"P68871"
"P68871"
"P68871"
"P68871"
"P68871"
"P68871"
"P68871"
"P68871"
"P68871"
"P68871"
"P68871"
"P68871"
"P68871"
"P68871"
"P68871"
"P68871"
"P68871"
"P68871"
"P68871"
"P68871"
"P68871"
"P68871"
"P68871"
"P68871"
"P68871"
"P68871"
"P68871"
"P68871"
"P68871"
"P68871"
"P68871"
"P68871"
"P68871"
"P68871"
"P68871"
"P68871"
"P68871"
"P68871"
"P68871"
"P68871"
"P68871"
"P68871"
"P68871"
"P68871"
"P68871"
"P68871"
"P68871"
"P68871"
"P68871"
"P68871"
"P68871"
"P68871"
"P68871"
"P68871"
"P68871"
"P68871"
"P68871"
"P68871"
"P68871"
"P68871"
"P68871"
"P68871"
"P68871"
"P68871"
"P68871"
"P68871"
"P68871"
"P68871"
"P68871"
"P68871"
"P68871"
"P68871"
"P68871"
"P68871"
"P68871"
"P68871"
"P68871"
"P68871"
"P68871"
"P68871"
"P68871"
"P68871"
"P68871"
"P68871"
"P68871"
"P68871"
"P68871"
"P68871"
"P68871"
"P68871"
"P68871"
"P68871"
"P68871"
"P68871"
"P68871"
"P68871"
"P68871"
"P68871"
"P68871"
"P68871"
"P68871"
"P68871"
"P68871"
"P68871"
"P68871"
"P68871"
"P68871"
"P68871"
"P68871"
"P68871"
"P68871"
"P68871"
"P68871"
"P68871"
"P68871"
"P68871"
"P68871"
"P68871"
"P68871"
"P68871"
"P68871"
"P68871"
"P68871"
"P68871"
"P68871"
"P68871"
"P68871"
"P68871"
"P68871"
"P68871"
"P68871"
"P68871"
"P68871"
"P68871"
"P68871"
"P68871"
"P68871"
"P68871"
"P68871"
"P68871"
"P68871"
"P68871"
"P68871"
"P68871"
"P68871"
"P68871"
"P68871"
"P68871"
"P68871"
"P68871"
"P68871"
"P68871"
"P68871"
"P68871"
"P68871"
"P68871"
"P68871"
"P68871"
"P68871"
"P68871"
"P68871"
"P68871"
"P68871"
"P68871"
"P68871"
"P68871"
"P68871"
"P68871"
"P68871"
"P68871"
"P68871"
"P68871"
"P68871"
"P68871"
"P68871"
"P68871"
"P68871"
"P68871"
"P68871"
"P68871"
"P68871"
"P68871"
"P68871"
"P68871"
"P68871"
"P68871"
"P68871"
"P68871"
"P68871"
"P68871"
"P68871"
"P68871"
"P68871"
"P68871"
"P68871"
"P68871"
"P68871"
"P68871"
"P68871"
"P68871"
"P02042"
"P02042"
"P02042"
"P02042"
"P02042"
"P02042"
"P02042"
"P02042"
"P02042"
"P02042"
"P02042"
"P02042"
"P02042"
"P02042"
"P02042"
"P02042"
"P02042"
"P02042"
"P02042"
"P02042"
"P02042"
"P02042"
"P02042"
"P02042"
"P02042"
"P02042"
"P02042"
"P02042"
"P02042"
"P02042"
"P02042"
"P02042"
"P02042"
"P02042"
"P02042"
"P02042"
"P02042"
"P02042"
"P02042"
"P02042"
"P02042"
"P02042"
"P69891"
"P69891"
"P69891"
"P69891"
"P69891"
"P69891"
"P69891"
"P69891"
"P69891"
"P69891"
"P69891"
"P69891"
"P69891"
"P69891"
"P69891"
"P69891"
"P69891"
"P69891"
"P69891"
"P69891"
"P69891"
"P69891"
"P69891"
"P69891"
"P69891"
"P69892"
"P69892"
"P69892"
"P69892"
"P69892"
"P69892"
"P69892"
"P69892"
"P69892"
"P69892"
"P69892"
"P69892"
"P69892"
"P69892"
"P69892"
"P69892"
"P69892"
"P69892"
"P69892"
"P69892"
"P69892"
"P69892"
"P69892"
"P69892"
"P69892"
"P69892"
"P69892"
"P69892"
"P69892"
"P69892"
"P69892"
"P69892"
"P69892"
"P69892"
"P69892"
"P69892"
"P69892"
"P69892"
"P69892"
"P69892"
"P69892"
"P69892"
"P69892"
"P69892"
"P69892"
"P69892"
"P69892"
"P69892"
"Q99714"
"Q99714"
"Q99714"
"Q16836"
"Q16836"
"Q16836"
"Q9Y3Q4"
"Q9Y3Q4"
"Q8IV16"
"Q14CZ8"
"Q14CZ8"
"Q14CZ8"
"Q14CZ8"
"Q14CZ8"
"Q14CZ8"
"Q14CZ8"
"Q14CZ8"
"Q14CZ8"
"Q14CZ8"
"Q14CZ8"
"P22557"
"P22557"
"P22557"
"P22557"
"P22557"
"P22557"
"P22557"
"P22557"
"P22557"
"P22557"
"P22557"
"P22557"
"P22557"
"P22557"
"P22557"
"P22557"
"P22557"
"P22557"
"P22557"
"P22557"
"P13716"
"P13716"
"P13716"
"P13716"
"P13716"
"P13716"
"P08397"
"P08397"
"P08397"
"P08397"
"P08397"
"P08397"
"P08397"
"P08397"
"P08397"
"P08397"
"P08397"
"P08397"
"P08397"
"P08397"
"P08397"
"P08397"
"P08397"
"P08397"
"P08397"
"P08397"
"P08397"
"P08397"
"P08397"
"P08397"
"P08397"
"P08397"
"P08397"
"P08397"
"P08397"
"P08397"
"P08397"
"P08397"
"P08397"
"P08397"
"P08397"
"P08397"
"P08397"
"P08397"
"P08397"
"P08397"
"P08397"
"P08397"
"P08397"
"P08397"
"P08397"
"P08397"
"P08397"
"P08397"
"P08397"
"P08397"
"P08397"
"P08397"
"P08397"
"P08397"
"P08397"
"P08397"
"P08397"
"P08397"
"P08397"
"P08397"
"P08397"
"P08397"
"P08397"
"P08397"
"P08397"
"P08397"
"P08397"
"P08397"
"P08397"
"P08397"
"P08397"
"P08397"
"P08397"
"P08397"
"P08397"
"P08397"
"P08397"
"P08397"
"P08397"
"P08397"
"P08397"
"P08397"
"P08397"
"P08397"
"P10746"
"P10746"
"P10746"
"P10746"
"P10746"
"P10746"
"P10746"
"P10746"
"P10746"
"P10746"
"P10746"
"P10746"
"P10746"
"P10746"
"P10746"
"P10746"
"P10746"
"P10746"
"P10746"
"P10746"
"P36551"
"P36551"
"P36551"
"P36551"
"P36551"
"P36551"
"P36551"
"P36551"
"P36551"
"P36551"
"P36551"
"P36551"
"P36551"
"P36551"
"P36551"
"P36551"
"P22830"
"P22830"
"P22830"
"P22830"
"P22830"
"P22830"
"P22830"
"P22830"
"P22830"
"P22830"
"P22830"
"P22830"
"P22830"
"P22830"
"P22830"
"P22830"
"P22830"
"P22830"
"P22830"
"P22830"
"P22830"
"P22830"
"P22830"
"P05546"
"P05546"
"P05546"
"P81172"
"P81172"
"P81172"
"P81172"
"Q9BYE0"
"Q9BYE0"
"Q9BYE0"
"Q9UBX0"
"Q9UBX0"
"Q9UBX0"
"Q9UBX0"
"Q9UBX0"
"Q9UBX0"
"P06865"
"P06865"
"P06865"
"P06865"
"P06865"
"P06865"
"P06865"
"P06865"
"P06865"
"P06865"
"P06865"
"P06865"
"P06865"
"P06865"
"P06865"
"P06865"
"P06865"
"P06865"
"P06865"
"P06865"
"P06865"
"P06865"
"P06865"
"P06865"
"P06865"
"P06865"
"P06865"
"P06865"
"P06865"
"P06865"
"P06865"
"P06865"
"P06865"
"P06865"
"P06865"
"P06865"
"P06865"
"P06865"
"P06865"
"P06865"
"P06865"
"P06865"
"P06865"
"P06865"
"P06865"
"P06865"
"P07686"
"P07686"
"P07686"
"P07686"
"P07686"
"P07686"
"P07686"
"P07686"
"P07686"
"Q9UBP5"
"Q9UBP5"
"Q9UBP5"
"Q30201"
"Q30201"
"Q30201"
"Q30201"
"Q30201"
"Q30201"
"Q30201"
"Q30201"
"Q30201"
"Q30201"
"Q30201"
"Q30201"
"Q30201"
"Q93099"
"Q93099"
"Q93099"
"Q93099"
"Q93099"
"Q93099"
"Q93099"
"Q93099"
"Q93099"
"Q93099"
"Q93099"
"Q93099"
"Q93099"
"Q93099"
"Q93099"
"Q93099"
"Q93099"
"Q93099"
"Q93099"
"Q93099"
"Q93099"
"Q68CP4"
"Q68CP4"
"Q68CP4"
"Q68CP4"
"Q68CP4"
"Q68CP4"
"Q68CP4"
"Q68CP4"
"Q68CP4"
"Q68CP4"
"Q68CP4"
"Q68CP4"
"Q68CP4"
"Q68CP4"
"Q68CP4"
"Q68CP4"
"Q68CP4"
"Q68CP4"
"Q6NVY1"
"P15516"
"Q16534"
"Q96RW7"
"P54868"
"P54868"
"P54868"
"P54868"
"P54868"
"P35914"
"P35914"
"P35914"
"P35914"
"P35914"
"P35914"
"P35914"
"P35914"
"P35914"
"P35914"
"P35914"
"P35914"
"P35914"
"P35914"
"P35914"
"P35914"
"P35914"
"P35914"
"P35914"
"P05204"
"P20823"
"P20823"
"P20823"
"P20823"
"P20823"
"P20823"
"P20823"
"P20823"
"P20823"
"P20823"
"P20823"
"P20823"
"P20823"
"P20823"
"P20823"
"P20823"
"P20823"
"P20823"
"P20823"
"P20823"
"P20823"
"P20823"
"P20823"
"P20823"
"P20823"
"P20823"
"P20823"
"P20823"
"P20823"
"P20823"
"P20823"
"P20823"
"P20823"
"P20823"
"P20823"
"P20823"
"P20823"
"P20823"
"P20823"
"P20823"
"P20823"
"P20823"
"P20823"
"P35680"
"P35680"
"P35680"
"P35680"
"P35680"
"P35680"
"P35680"
"P35680"
"P35680"
"P35680"
"P35680"
"P35680"
"P35680"
"P35680"
"P35680"
"P35680"
"P35680"
"P35680"
"P35680"
"P35680"
"P35680"
"P35680"
"P35680"
"P35680"
"P35680"
"P41235"
"P41235"
"P41235"
"P41235"
"Q86XE5"
"Q86XE5"
"P32754"
"P32754"
"P32754"
"P32754"
"P00492"
"P00492"
"P00492"
"P00492"
"P00492"
"P00492"
"P00492"
"P00492"
"P00492"
"P00492"
"P00492"
"P00492"
"P00492"
"P00492"
"P00492"
"P00492"
"P00492"
"P00492"
"P00492"
"P00492"
"P00492"
"P00492"
"P00492"
"P00492"
"P00492"
"P00492"
"P00492"
"P00492"
"P00492"
"P00492"
"P00492"
"P00492"
"P00492"
"P00492"
"P00492"
"P00492"
"P00492"
"P00492"
"P00492"
"P00492"
"P00492"
"P00492"
"P00492"
"P00492"
"P00492"
"P00492"
"P00492"
"P00492"
"P00492"
"P00492"
"P00492"
"P00492"
"Q969F9"
"Q9UPZ3"
"Q9UPZ3"
"P00738"
"P04196"
"P04196"
"Q9Y5N1"
"Q9ULV5"
"Q9ULV5"
"Q9ULV5"
"Q9ULV5"
"Q9ULV5"
"P04792"
"P04792"
"P04792"
"P04792"
"P04792"
"Q12988"
"Q9UJY1"
"Q9UJY1"
"Q92743"
"Q92743"
"O43464"
"P42357"
"P42357"
"P42357"
"P42357"
"Q96N76"
"Q96N76"
"Q7Z6Z7"
"Q7Z6Z7"
"Q7Z6Z7"
"P31271"
"P31271"
"O43364"
"P28358"
"P35453"
"P35453"
"P35453"
"P35453"
"P19367"
"P19367"
"P35557"
"P35557"
"P35557"
"P35557"
"P35557"
"P35557"
"P35557"
"P35557"
"P35557"
"P35557"
"P35557"
"P35557"
"P35557"
"P35557"
"P35557"
"P35557"
"P35557"
"P35557"
"P35557"
"P35557"
"P35557"
"P35557"
"P35557"
"P35557"
"P35557"
"P35557"
"P35557"
"P35557"
"P35557"
"P35557"
"P35557"
"P35557"
"P35557"
"P35557"
"P35557"
"P35557"
"P35557"
"P35557"
"P35557"
"P35557"
"P35557"
"P35557"
"P35557"
"Q12794"
"Q9BYI3"
"Q96M11"
"Q13651"
"Q13651"
"P42701"
"Q16270"
"Q16270"
"P05155"
"P05155"
"P05155"
"P05155"
"P05155"
"P05155"
"P05155"
"P05155"
"P05155"
"P05155"
"P05155"
"P05155"
"P05155"
"P05155"
"P05155"
"P05155"
"P05155"
"P05155"
"P05155"
"P05155"
"P05155"
"P05155"
"P05155"
"P05155"
"P05362"
"Q14773"
"Q9UPZ9"
"O43837"
"P48735"
"P48735"
"P22304"
"P22304"
"P22304"
"P22304"
"P22304"
"P22304"
"P22304"
"P22304"
"P22304"
"P22304"
"P22304"
"P22304"
"P22304"
"P22304"
"P22304"
"P22304"
"P22304"
"P22304"
"P22304"
"P22304"
"P22304"
"P22304"
"P22304"
"P22304"
"P22304"
"P22304"
"P22304"
"P22304"
"P22304"
"P22304"
"P22304"
"P22304"
"P22304"
"P22304"
"P22304"
"P22304"
"P22304"
"P22304"
"P22304"
"P22304"
"P22304"
"P22304"
"P22304"
"P22304"
"P22304"
"P22304"
"P22304"
"P22304"
"P22304"
"P22304"
"P22304"
"P22304"
"P22304"
"P22304"
"P22304"
"P22304"
"P22304"
"P22304"
"P22304"
"P22304"
"P22304"
"P22304"
"P22304"
"P22304"
"P22304"
"P22304"
"P22304"
"P22304"
"P22304"
"P22304"
"P22304"
"P22304"
"P22304"
"P22304"
"P22304"
"P22304"
"P22304"
"P22304"
"P22304"
"P22304"
"P22304"
"P22304"
"P22304"
"P22304"
"P22304"
"P22304"
"P22304"
"P22304"
"P22304"
"P22304"
"P22304"
"P22304"
"P22304"
"P22304"
"P22304"
"P22304"
"P22304"
"P22304"
"P22304"
"P22304"
"P22304"
"P22304"
"P22304"
"P22304"
"P22304"
"P22304"
"P22304"
"P22304"
"P22304"
"P22304"
"P22304"
"P22304"
"P22304"
"P22304"
"P22304"
"P22304"
"P22304"
"P22304"
"P22304"
"P22304"
"P22304"
"P22304"
"P22304"
"P22304"
"P22304"
"P22304"
"P35475"
"P35475"
"P35475"
"P35475"
"P35475"
"P35475"
"P35475"
"P35475"
"P35475"
"P35475"
"P35475"
"P35475"
"P35475"
"P35475"
"P35475"
"P35475"
"P35475"
"P35475"
"P35475"
"P35475"
"P35475"
"P35475"
"P35475"
"P35475"
"P35475"
"P35475"
"P35475"
"P35475"
"P35475"
"P35475"
"P35475"
"P35475"
"P35475"
"P35475"
"P35475"
"P35475"
"P35475"
"P35475"
"P35475"
"P35475"
"P35475"
"P35475"
"P35475"
"P35475"
"P35475"
"P35475"
"P35475"
"P35475"
"P35475"
"P35475"
"Q9HBG6"
"Q9HBG6"
"Q9HBG6"
"Q04637"
"Q04637"
"Q04637"
"Q04637"
"Q04637"
"P01574"
"Q9P2H3"
"Q9P2H3"
"P27352"
"P08069"
"P08069"
"P08069"
"P01877"
"P01877"
"P01877"
"P01877"
"P01877"
"P01877"
"P01857"
"P01857"
"P01857"
"P01859"
"P01860"
"P01860"
"P01860"
"P01860"
"P01860"
"P01834"
"P01834"
"P15814"
"Q14623"
"Q14623"
"Q14623"
"Q14623"
"Q14623"
"Q14623"
"P25963"
"P22301"
"Q96PD4"
"P31785"
"P31785"
"P31785"
"P31785"
"P31785"
"P31785"
"P31785"
"P31785"
"P31785"
"P31785"
"P31785"
"P31785"
"P31785"
"P31785"
"P31785"
"P31785"
"P31785"
"P31785"
"P31785"
"P31785"
"P31785"
"P31785"
"P31785"
"P31785"
"P31785"
"P31785"
"P31785"
"P31785"
"P31785"
"P31785"
"P31785"
"P31785"
"P31785"
"Q8NI17"
"P16871"
"P16871"
"P16871"
"Q86SU0"
"Q86SU0"
"P20839"
"P20839"
"P20839"
"P20839"
"P20839"
"P20839"
"P20839"
"Q9NX62"
"Q9NX62"
"Q9BZV3"
"Q27J81"
"Q27J81"
"Q27J81"
"Q27J81"
"Q27J81"
"Q27J81"
"Q27J81"
"Q27J81"
"Q27J81"
"P15260"
"P15260"
"P38484"
"Q9NRR6"
"Q9NRR6"
"Q9NRR6"
"Q9NRR6"
"Q9NRR6"
"Q9NRR6"
"P51460"
"P51460"
"P51460"
"P06213"
"P06213"
"P06213"
"P06213"
"P06213"
"P06213"
"P06213"
"P06213"
"P06213"
"P06213"
"P06213"
"P06213"
"P06213"
"P06213"
"P06213"
"P06213"
"P06213"
"P06213"
"P06213"
"P06213"
"P06213"
"P06213"
"P06213"
"P06213"
"P06213"
"P06213"
"P06213"
"P06213"
"P06213"
"P06213"
"P06213"
"P06213"
"P06213"
"P06213"
"P06213"
"P06213"
"P06213"
"P06213"
"P06213"
"P06213"
"P06213"
"P06213"
"P06213"
"P06213"
"P06213"
"P01308"
"P01308"
"P01308"
"P01308"
"P01308"
"P01308"
"P01308"
"P01308"
"P01308"
"P01308"
"P01308"
"P01308"
"P01308"
"P01308"
"P01308"
"P01308"
"P01308"
"P01308"
"P01308"
"P01308"
"P01308"
"P01308"
"P01308"
"P01308"
"P01308"
"Q9Y283"
"Q9Y283"
"Q5JU85"
"Q5JU85"
"Q5JU85"
"Q5JU85"
"Q9Y5U9"
"Q9Y5U9"
"P10914"
"O14896"
"O14896"
"O14896"
"O14896"
"O14896"
"O14896"
"O14896"
"O14896"
"O14896"
"O14896"
"O14896"
"O14896"
"O14896"
"O14896"
"O14896"
"O14896"
"O14896"
"O14896"
"O14896"
"O14896"
"O14896"
"O14896"
"O14896"
"O14896"
"O14896"
"O14896"
"O14896"
"O14896"
"O14896"
"O14896"
"O14896"
"O14896"
"O14896"
"O14896"
"O14896"
"O14896"
"O14896"
"O14896"
"O14896"
"O14896"
"O14896"
"O14896"
"O14896"
"P78508"
"P78508"
"P78508"
"P78508"
"P78508"
"P78508"
"Q14654"
"Q14654"
"Q14654"
"Q14654"
"Q14654"
"Q14654"
"Q14654"
"Q14654"
"Q14654"
"Q14654"
"Q14654"
"Q14654"
"Q14654"
"Q14654"
"Q14654"
"Q14654"
"Q14654"
"Q14654"
"Q14654"
"Q14654"
"Q14654"
"Q14654"
"Q14654"
"Q14654"
"Q14654"
"Q14654"
"Q14654"
"Q14654"
"Q14654"
"Q14654"
"Q14654"
"Q14654"
"Q14654"
"Q14654"
"Q14654"
"Q14654"
"Q14654"
"Q14654"
"Q14654"
"Q14654"
"Q14654"
"O60928"
"O60928"
"O60928"
"O60928"
"O60928"
"B7U540"
"B7U540"
"B7U540"
"B7U540"
"P48048"
"P48048"
"P48048"
"P48048"
"P48048"
"P48048"
"P48048"
"P48048"
"P48048"
"P48048"
"P48048"
"P48048"
"P48048"
"P63252"
"P63252"
"P63252"
"P63252"
"P63252"
"P63252"
"P63252"
"P63252"
"P63252"
"P63252"
"P63252"
"P63252"
"P48544"
"P48544"
"Q15842"
"P35568"
"P35568"
"P00995"
"P00995"
"P00995"
"P08514"
"P08514"
"P08514"
"P08514"
"P08514"
"P08514"
"P08514"
"P08514"
"P08514"
"P08514"
"P08514"
"P08514"
"P08514"
"P08514"
"P08514"
"P08514"
"P08514"
"P08514"
"P08514"
"P08514"
"P08514"
"P08514"
"P08514"
"P08514"
"P08514"
"P08514"
"P08514"
"P08514"
"P08514"
"P08514"
"P05107"
"P05107"
"P05107"
"P05107"
"P05107"
"P05107"
"P05107"
"P05107"
"P05107"
"P05107"
"P05107"
"P05107"
"P05107"
"P05107"
"P05107"
"P05106"
"P05106"
"P05106"
"P05106"
"P05106"
"P05106"
"P05106"
"P05106"
"P05106"
"P05106"
"P05106"
"P05106"
"P05106"
"P05106"
"P05106"
"P05106"
"P05106"
"P05106"
"P05106"
"P05106"
"P05106"
"P05106"
"P05106"
"P05106"
"P05106"
"P05106"
"P16144"
"P16144"
"P16144"
"P16144"
"P16144"
"P16144"
"P16144"
"P16144"
"P16144"
"P16144"
"P16144"
"P16144"
"P16144"
"P16144"
"P15884"
"P15884"
"P15884"
"P15884"
"P15884"
"Q08881"
"Q9BY32"
"P26440"
"P26440"
"P26440"
"P26440"
"P26440"
"P26440"
"P26440"
"P26440"
"P26440"
"Q6PHW0"
"Q6PHW0"
"P78504"
"P78504"
"P78504"
"P78504"
"P78504"
"P78504"
"P78504"
"P78504"
"P78504"
"P78504"
"P78504"
"P78504"
"P78504"
"P78504"
"P78504"
"P78504"
"P78504"
"P78504"
"P78504"
"P78504"
"P78504"
"P78504"
"P78504"
"P78504"
"P78504"
"P78504"
"P78504"
"P78504"
"P78504"
"P78504"
"P78504"
"P78504"
"P78504"
"P78504"
"P78504"
"P78504"
"P78504"
"P78504"
"P78504"
"P78504"
"P78504"
"P78504"
"P78504"
"P78504"
"P78504"
"P78504"
"P78504"
"P78504"
"P78504"
"P78504"
"P78504"
"P78504"
"P78504"
"P78504"
"P78504"
"P78504"
"P78504"
"P78504"
"P78504"
"P78504"
"O60674"
"P52333"
"P52333"
"P52333"
"P52333"
"P52333"
"P52333"
"P52333"
"P52333"
"Q9UQF2"
"Q9BR39"
"Q9BR39"
"Q9BR39"
"Q9BR39"
"Q8WUJ3"
"Q8WUJ3"
"Q8WUJ3"
"P13645"
"P13645"
"P13645"
"P13645"
"P13645"
"P13645"
"P13645"
"P13645"
"P13645"
"P13645"
"P13645"
"P13645"
"P13645"
"P13645"
"P13645"
"Q99456"
"Q99456"
"Q99456"
"Q99456"
"Q99456"
"Q99456"
"Q99456"
"Q99456"
"Q99456"
"Q99456"
"Q99456"
"Q99456"
"P13646"
"P13646"
"P13646"
"P13646"
"P13646"
"P02533"
"P02533"
"P02533"
"P02533"
"P02533"
"P02533"
"P02533"
"P02533"
"P02533"
"P02533"
"P02533"
"P02533"
"P02533"
"P02533"
"P02533"
"P02533"
"P02533"
"P02533"
"P02533"
"P02533"
"P02533"
"P02533"
"P02533"
"P02533"
"P02533"
"P02533"
"P02533"
"P02533"
"P02533"
"P02533"
"P02533"
"P02533"
"P02533"
"P02533"
"P02533"
"P02533"
"P02533"
"P02533"
"P08779"
"P08779"
"P08779"
"P08779"
"P08779"
"P08779"
"P08779"
"P08779"
"P08779"
"Q04695"
"Q04695"
"Q04695"
"Q04695"
"Q04695"
"Q04695"
"Q04695"
"Q04695"
"Q04695"
"Q04695"
"Q04695"
"Q04695"
"Q04695"
"P05783"
"P05783"
"P05783"
"P05783"
"P35527"
"P35527"
"P35527"
"P35527"
"P35527"
"P35527"
"P35527"
"P35527"
"P35527"
"P35527"
"P35527"
"P35527"
"P35527"
"P35527"
"P35527"
"P35527"
"P35527"
"P35908"
"P35908"
"P35908"
"P35908"
"P35908"
"P35908"
"P35908"
"P35908"
"P35908"
"P35908"
"P35908"
"P35908"
"P35908"
"P35908"
"P35908"
"P04264"
"P04264"
"P04264"
"P04264"
"P04264"
"P04264"
"P04264"
"P04264"
"P04264"
"P04264"
"P04264"
"P04264"
"P04264"
"P04264"
"P04264"
"P04264"
"P12035"
"P12035"
"P19013"
"P13647"
"P13647"
"P13647"
"P13647"
"P13647"
"P13647"
"P13647"
"P13647"
"P13647"
"P13647"
"P13647"
"P13647"
"P13647"
"P13647"
"P13647"
"P13647"
"P13647"
"P13647"
"P13647"
"P13647"
"P13647"
"P13647"
"P13647"
"P13647"
"P13647"
"P13647"
"P13647"
"P13647"
"P13647"
"P13647"
"P13647"
"P13647"
"P13647"
"P13647"
"P13647"
"P13647"
"P13647"
"P13647"
"P13647"
"P13647"
"P13647"
"P13647"
"P13647"
"P13647"
"P13647"
"P02538"
"P02538"
"P02538"
"P04259"
"Q7RTS7"
"Q7RTS7"
"O95678"
"P05787"
"P05787"
"P05787"
"P08237"
"P08237"
"P08237"
"P08237"
"P08237"
"P08237"
"P08237"
"P00568"
"P00568"
"P00568"
"P00568"
"P54819"
"P54819"
"P23352"
"P23352"
"P23352"
"P23352"
"P23352"
"P23352"
"P23352"
"P23352"
"P23352"
"P23352"
"P23352"
"P23352"
"P10644"
"P10644"
"P10644"
"P10644"
"P10644"
"P10644"
"C9JR72"
"C9JR72"
"C9JR72"
"P48730"
"Q12791"
"Q09470"
"Q09470"
"Q09470"
"Q09470"
"Q09470"
"Q09470"
"Q09470"
"Q09470"
"Q09470"
"Q09470"
"Q09470"
"Q09470"
"Q09470"
"Q09470"
"Q09470"
"Q09470"
"Q09470"
"Q14003"
"Q14003"
"P15382"
"P15382"
"P15382"
"P15382"
"P15382"
"P15382"
"P15382"
"P15382"
"P15382"
"Q9Y6J6"
"Q9Y6J6"
"Q9Y6J6"
"Q9Y6J6"
"Q9Y6J6"
"Q9Y6J6"
"Q9Y6H6"
"Q9Y6H6"
"Q12809"
"Q12809"
"Q12809"
"Q12809"
"Q12809"
"Q12809"
"Q12809"
"Q12809"
"Q12809"
"Q12809"
"Q12809"
"Q12809"
"Q12809"
"Q12809"
"Q12809"
"Q12809"
"Q12809"
"Q12809"
"Q12809"
"Q12809"
"Q12809"
"Q12809"
"Q12809"
"Q12809"
"Q12809"
"Q12809"
"Q12809"
"Q12809"
"Q12809"
"Q12809"
"Q12809"
"Q12809"
"Q12809"
"Q12809"
"Q12809"
"Q12809"
"Q12809"
"Q12809"
"Q12809"
"Q12809"
"Q12809"
"Q12809"
"Q12809"
"Q12809"
"Q12809"
"Q12809"
"Q12809"
"Q12809"
"Q12809"
"Q12809"
"Q12809"
"Q12809"
"Q12809"
"Q12809"
"Q12809"
"Q12809"
"Q12809"
"Q12809"
"Q12809"
"Q12809"
"Q12809"
"Q12809"
"Q12809"
"Q12809"
"Q12809"
"Q12809"
"Q12809"
"Q12809"
"Q12809"
"Q12809"
"Q12809"
"Q9NPC2"
"Q9H427"
"Q9H427"
"Q9H427"
"Q9H427"
"P51787"
"P51787"
"P51787"
"P51787"
"P51787"
"P51787"
"P51787"
"P51787"
"P51787"
"P51787"
"P51787"
"P51787"
"P51787"
"P51787"
"P51787"
"P51787"
"P51787"
"P51787"
"P51787"
"P51787"
"P51787"
"P51787"
"P51787"
"P51787"
"P51787"
"P51787"
"P51787"
"P51787"
"P51787"
"P51787"
"P51787"
"P51787"
"P51787"
"P51787"
"P51787"
"P51787"
"P51787"
"P51787"
"P51787"
"P51787"
"P51787"
"P51787"
"P51787"
"P51787"
"P51787"
"P51787"
"P51787"
"P51787"
"P51787"
"P51787"
"P51787"
"P51787"
"P51787"
"P51787"
"P51787"
"P51787"
"P51787"
"P51787"
"P51787"
"P51787"
"P51787"
"P51787"
"P51787"
"P51787"
"P51787"
"P51787"
"P51787"
"P51787"
"P51787"
"P51787"
"P51787"
"P51787"
"P51787"
"P51787"
"O43526"
"O43526"
"O43526"
"O43526"
"O43526"
"O43526"
"O43526"
"O43526"
"O43526"
"O43526"
"O43526"
"O43525"
"O43525"
"O43525"
"P56696"
"P56696"
"P56696"
"P56696"
"P56696"
"P56696"
"P56696"
"Q8TDN2"
"Q8TDN2"
"Q8TDN2"
"Q8TDN2"
"Q8TDN2"
"P41229"
"P41229"
"P41229"
"P41229"
"P41229"
"P41229"
"P41229"
"P41229"
"P41229"
"O60938"
"O60938"
"P50053"
"P50053"
"Q7Z4S6"
"Q7Z4S6"
"Q7Z4S6"
"Q7Z4S6"
"Q7Z4S6"
"Q7Z4S6"
"Q7Z4S6"
"O60333"
"O60333"
"Q12840"
"Q12840"
"Q12840"
"Q12840"
"Q12840"
"Q12840"
"Q12840"
"Q12840"
"Q12840"
"Q12840"
"Q12840"
"Q12840"
"Q2M1P5"
"Q2M1P5"
"Q2M1P5"
"Q2M1P5"
"Q2M1P5"
"Q2M1P5"
"Q03426"
"Q03426"
"Q03426"
"Q03426"
"Q03426"
"Q03426"
"Q03426"
"Q03426"
"Q03426"
"Q03426"
"Q03426"
"Q03426"
"Q03426"
"Q03426"
"Q03426"
"Q03426"
"Q03426"
"Q03426"
"Q03426"
"Q03426"
"Q03426"
"Q03426"
"Q03426"
"Q03426"
"Q03426"
"Q03426"
"Q8IZU9"
"Q8IZU9"
"Q8IZU9"
"Q969F8"
"Q969F8"
"Q969F8"
"Q969F8"
"Q969F8"
"O00142"
"O00142"
"O00142"
"O00142"
"O00142"
"O00142"
"O00142"
"P10721"
"P10721"
"P10721"
"P10721"
"P10721"
"P10721"
"P10721"
"P10721"
"P10721"
"P10721"
"P10721"
"O14901"
"O14901"
"Q13351"
"Q13351"
"Q13351"
"Q13351"
"Q13351"
"Q8IXQ5"
"Q8IXQ5"
"Q8IXQ5"
"Q8IXQ5"
"Q8IXQ5"
"P03952"
"P03952"
"P03952"
"Q9UEF7"
"P46020"
"P46019"
"P46019"
"P46019"
"P46019"
"P46019"
"P46019"
"P46019"
"P46019"
"P46019"
"P46019"
"P46019"
"P46019"
"P46019"
"P46019"
"P46019"
"P46019"
"P46019"
"Q93100"
"P05129"
"P05129"
"P05129"
"P30613"
"P30613"
"P30613"
"P30613"
"P30613"
"P30613"
"P30613"
"P30613"
"P30613"
"P30613"
"P30613"
"P30613"
"P30613"
"P30613"
"P30613"
"P30613"
"P30613"
"P30613"
"P30613"
"P30613"
"P30613"
"P30613"
"P30613"
"P30613"
"P30613"
"P30613"
"P30613"
"P30613"
"P30613"
"P30613"
"P30613"
"P30613"
"P30613"
"P30613"
"P30613"
"P30613"
"P30613"
"P30613"
"P30613"
"P30613"
"P30613"
"P30613"
"P30613"
"P30613"
"P30613"
"P30613"
"P30613"
"P30613"
"P30613"
"P30613"
"P30613"
"P30613"
"P30613"
"P30613"
"P30613"
"P30613"
"P30613"
"P30613"
"P30613"
"P30613"
"P30613"
"P30613"
"P30613"
"P30613"
"P30613"
"P30613"
"P30613"
"P30613"
"P30613"
"P30613"
"P30613"
"P30613"
"P30613"
"P30613"
"P30613"
"P30613"
"P30613"
"P30613"
"P30613"
"P30613"
"P30613"
"P30613"
"P30613"
"P30613"
"P30613"
"P30613"
"P30613"
"P30613"
"P30613"
"P30613"
"P30613"
"P30613"
"P30613"
"P30613"
"P30613"
"P30613"
"P30613"
"P30613"
"P30613"
"P30613"
"P30613"
"O00522"
"O00522"
"Q14533"
"Q14533"
"P78385"
"P78386"
"O43790"
"O43790"
"O43790"
"O43790"
"O43790"
"O43790"
"P51812"
"P51812"
"P51812"
"P51812"
"P51812"
"P51812"
"P51812"
"P51812"
"P51812"
"P51812"
"P51812"
"P51812"
"P51812"
"P32004"
"P32004"
"P32004"
"P32004"
"P32004"
"P32004"
"P32004"
"P32004"
"P32004"
"P32004"
"P32004"
"P32004"
"P32004"
"P32004"
"P32004"
"P32004"
"P32004"
"P32004"
"P32004"
"P32004"
"P32004"
"P32004"
"P32004"
"P32004"
"P32004"
"P32004"
"P32004"
"P32004"
"P32004"
"P32004"
"P32004"
"P32004"
"P32004"
"P32004"
"P32004"
"P32004"
"P32004"
"P32004"
"P32004"
"P32004"
"P32004"
"P32004"
"P32004"
"P32004"
"Q9H9P8"
"Q9H9P8"
"Q9H9P8"
"Q9H9P8"
"Q9H9P8"
"Q9H9P8"
"Q9H9P8"
"Q9H9P8"
"P24043"
"P24043"
"P24043"
"P55268"
"P55268"
"P55268"
"P55268"
"P55268"
"P55268"
"Q13751"
"Q13751"
"Q9Y6N6"
"P13473"
"P42166"
"O95461"
"O95461"
"O95461"
"Q86UK5"
"Q86UK5"
"Q14739"
"Q14739"
"Q14739"
"P04180"
"P04180"
"P04180"
"P04180"
"P04180"
"P04180"
"P04180"
"P04180"
"P04180"
"P04180"
"P04180"
"P04180"
"P04180"
"P04180"
"P04180"
"P04180"
"P04180"
"P04180"
"P04180"
"P04180"
"P04180"
"P04180"
"P04180"
"P04180"
"P04180"
"P04180"
"P04180"
"P04180"
"P04180"
"P04180"
"P04180"
"P04180"
"O75112"
"O75112"
"O75112"
"O75112"
"P07195"
"P07195"
"P07195"
"P07195"
"P07195"
"P07195"
"P07195"
"P07195"
"P07195"
"P07195"
"P07195"
"P01130"
"P01130"
"P01130"
"P01130"
"P01130"
"P01130"
"P01130"
"P01130"
"P01130"
"P01130"
"P01130"
"P01130"
"P01130"
"P01130"
"P01130"
"P01130"
"P01130"
"P01130"
"P01130"
"P01130"
"P01130"
"P01130"
"P01130"
"P01130"
"P01130"
"P01130"
"P01130"
"P01130"
"P01130"
"P01130"
"P01130"
"P01130"
"P01130"
"P01130"
"P01130"
"P01130"
"P01130"
"P01130"
"P01130"
"P01130"
"P01130"
"P01130"
"P01130"
"P01130"
"P01130"
"P01130"
"P01130"
"P01130"
"P01130"
"P01130"
"P01130"
"P01130"
"P01130"
"P01130"
"P01130"
"P01130"
"P01130"
"P01130"
"P01130"
"P01130"
"P01130"
"P01130"
"P01130"
"P01130"
"P01130"
"P01130"
"P01130"
"P01130"
"P01130"
"P01130"
"P01130"
"P01130"
"P01130"
"P01130"
"P01130"
"P01130"
"P01130"
"P01130"
"P01130"
"P01130"
"P01130"
"P01130"
"P01130"
"P01130"
"P01130"
"P01130"
"P01130"
"P01130"
"P01130"
"P01130"
"P01130"
"P01130"
"P01130"
"P01130"
"P01130"
"P01130"
"P01130"
"P01130"
"P01130"
"P01130"
"P01130"
"P01130"
"P01130"
"P01130"
"P01130"
"P01130"
"P01130"
"P01130"
"P01130"
"P01130"
"P01130"
"P01130"
"P01130"
"P01130"
"P01130"
"P01130"
"P01130"
"P01130"
"P01130"
"P01130"
"P01130"
"P01130"
"P01130"
"P01130"
"P01130"
"P01130"
"P01130"
"P01130"
"P01130"
"P01130"
"P01130"
"P01130"
"P01130"
"P01130"
"P01130"
"P01130"
"P01130"
"P01130"
"P01130"
"P01130"
"P01130"
"P01130"
"P01130"
"P41159"
"Q8NES3"
"O00292"
"O95970"
"O95970"
"O95970"
"O95970"
"O95970"
"O95970"
"O95970"
"O95970"
"O95970"
"O95970"
"O95970"
"O95970"
"O95970"
"O95970"
"O95970"
"O95970"
"O95970"
"Q9UBR4"
"Q9UBR4"
"Q969G2"
"Q969G2"
"Q969G2"
"Q969G2"
"P38571"
"P38571"
"P38571"
"P42702"
"P11150"
"P11150"
"Q8WWY8"
"P06858"
"P06858"
"P06858"
"P06858"
"P06858"
"P06858"
"P06858"
"P06858"
"P06858"
"P06858"
"P06858"
"P06858"
"P06858"
"P06858"
"P06858"
"P06858"
"P06858"
"P06858"
"P06858"
"P06858"
"P06858"
"P06858"
"P06858"
"P06858"
"P06858"
"P06858"
"P06858"
"P06858"
"P06858"
"P06858"
"P06858"
"P06858"
"P06858"
"P06858"
"P06858"
"P06858"
"P06858"
"P06858"
"P06858"
"P06858"
"P06858"
"P06858"
"P06858"
"P06858"
"P06858"
"P06858"
"P06858"
"P06858"
"P06858"
"P06858"
"P06858"
"P06858"
"P06858"
"P06858"
"P06858"
"P06858"
"P06858"
"P06858"
"P06858"
"P06858"
"P06858"
"P06858"
"P06858"
"P06858"
"P06858"
"P06858"
"P06858"
"P06858"
"P43034"
"P43034"
"P43034"
"P43034"
"P43034"
"P43034"
"Q99732"
"Q99732"
"Q99732"
"Q99732"
"Q99732"
"P02545"
"P02545"
"P02545"
"P02545"
"P02545"
"P02545"
"P02545"
"P02545"
"P02545"
"P02545"
"P02545"
"P02545"
"P02545"
"P02545"
"P02545"
"P02545"
"P02545"
"P02545"
"P02545"
"P02545"
"P02545"
"P02545"
"P02545"
"P02545"
"P02545"
"P02545"
"P02545"
"P02545"
"P02545"
"P02545"
"P02545"
"P02545"
"P02545"
"P02545"
"P02545"
"P02545"
"P02545"
"P02545"
"P02545"
"P02545"
"P02545"
"P02545"
"P02545"
"P02545"
"P02545"
"P02545"
"P02545"
"P02545"
"P02545"
"P02545"
"P02545"
"P02545"
"P02545"
"P02545"
"P02545"
"P02545"
"P02545"
"P02545"
"P02545"
"P02545"
"P02545"
"P02545"
"P02545"
"P02545"
"P02545"
"P02545"
"P02545"
"P02545"
"P02545"
"P02545"
"P02545"
"P02545"
"P02545"
"P02545"
"P02545"
"P02545"
"P02545"
"P02545"
"P02545"
"P02545"
"P02545"
"P02545"
"P02545"
"P02545"
"P02545"
"P02545"
"P02545"
"P02545"
"P02545"
"P02545"
"P02545"
"P02545"
"P02545"
"P02545"
"P02545"
"P02545"
"P02545"
"P02545"
"P02545"
"P02545"
"P02545"
"P02545"
"P02545"
"P02545"
"P02545"
"P02545"
"P02545"
"P02545"
"Q03252"
"Q03252"
"O60663"
"O60663"
"O60663"
"O60663"
"O60663"
"O60663"
"O60663"
"O60663"
"O60663"
"O60663"
"O60663"
"O60663"
"O60663"
"O60663"
"O60663"
"O60663"
"O60663"
"O60663"
"O60663"
"O60663"
"O60663"
"O60663"
"O60663"
"O60663"
"O60663"
"O60663"
"O60663"
"O60663"
"O60663"
"O60663"
"Q9BYJ1"
"Q9BYJ1"
"P43657"
"P43657"
"P43657"
"P09848"
"P09848"
"Q92539"
"P42704"
"O95237"
"P98164"
"O75096"
"O75096"
"O75096"
"O75096"
"O75096"
"O75096"
"O75096"
"O75197"
"O75197"
"O75197"
"O75197"
"O75197"
"O75197"
"O75197"
"O75197"
"O75197"
"O75197"
"O75197"
"O75197"
"O75197"
"O75197"
"O75197"
"O75197"
"O75197"
"O75197"
"O75197"
"O75197"
"O75197"
"O75197"
"O75197"
"O75197"
"O75197"
"O75197"
"O75197"
"O75197"
"O75197"
"O75197"
"O75197"
"O75197"
"O75197"
"O75197"
"O75197"
"O75197"
"O75197"
"O75197"
"O75197"
"O75197"
"O75197"
"O75197"
"O75197"
"O75197"
"O75197"
"O75197"
"O75197"
"O75197"
"O75197"
"O75197"
"O75197"
"O75197"
"O75197"
"O75197"
"O75581"
"Q5S007"
"Q5S007"
"Q5S007"
"Q5S007"
"Q5S007"
"Q5S007"
"Q5S007"
"Q5S007"
"Q5S007"
"Q5S007"
"Q5S007"
"Q5S007"
"Q5S007"
"Q5S007"
"Q5S007"
"Q5S007"
"Q5S007"
"Q5S007"
"Q5S007"
"Q5S007"
"Q5S007"
"Q5S007"
"Q5S007"
"P01229"
"P22888"
"P22888"
"P22888"
"P22888"
"P22888"
"P22888"
"P22888"
"P22888"
"P22888"
"P22888"
"P22888"
"P22888"
"P22888"
"P22888"
"P22888"
"P22888"
"P22888"
"P22888"
"P22888"
"P22888"
"P22888"
"P22888"
"P22888"
"P22888"
"P22888"
"Q8N2S1"
"P51884"
"O75342"
"O75342"
"P10253"
"P10253"
"P10253"
"P10253"
"P10253"
"P10253"
"P10253"
"P10253"
"P10253"
"P10253"
"P10253"
"P10253"
"P10253"
"P10253"
"P10253"
"P10253"
"P10253"
"P10253"
"P10253"
"P10253"
"P10253"
"P10253"
"P10253"
"P10253"
"P10253"
"P10253"
"P10253"
"P10253"
"P10253"
"P10253"
"P10253"
"P10253"
"P10253"
"P10253"
"P10253"
"P10253"
"P10253"
"P10253"
"P10253"
"P10253"
"P10253"
"P10253"
"P10253"
"P10253"
"P10253"
"P10253"
"P10253"
"P10253"
"P10253"
"P10253"
"P10253"
"P10253"
"P10253"
"P10253"
"P10253"
"P10253"
"P10253"
"P10253"
"P10253"
"P10253"
"P10253"
"P10253"
"P10253"
"P10253"
"P10253"
"P10253"
"P10253"
"P10253"
"P10253"
"P10253"
"P10253"
"P61626"
"P61626"
"Q99698"
"Q99698"
"Q9UI17"
"Q13233"
"Q13233"
"Q13233"
"O00754"
"O00754"
"O00754"
"O00754"
"O00754"
"O00754"
"O00754"
"O00754"
"O00754"
"O00754"
"O75444"
"O75444"
"Q9H0U3"
"O00187"
"O00187"
"O15232"
"O15232"
"O15232"
"O15232"
"O15232"
"O15232"
"O15232"
"O15232"
"O15232"
"O15232"
"O15232"
"O15232"
"P43243"
"Q9P267"
"Q9P267"
"Q9P267"
"Q9P267"
"Q9P267"
"Q9P267"
"P11226"
"P11226"
"P11226"
"O43462"
"O43462"
"O43462"
"O43462"
"O43462"
"O43462"
"P32245"
"P32245"
"P32245"
"P32245"
"P32245"
"P32245"
"P32245"
"P32245"
"P32245"
"P32245"
"P32245"
"P32245"
"P32245"
"P32245"
"P32245"
"P32245"
"P32245"
"P32245"
"P32245"
"P32245"
"P32245"
"P32245"
"P32245"
"P32245"
"P32245"
"P32245"
"P32245"
"P32245"
"O43772"
"O43772"
"O43772"
"Q96RQ3"
"Q96RQ3"
"Q96RQ3"
"Q96RQ3"
"Q96RQ3"
"Q96RQ3"
"Q9HCC0"
"Q9HCC0"
"Q9HCC0"
"Q9HCC0"
"Q9HCC0"
"Q9HCC0"
"Q9HCC0"
"Q9HCC0"
"Q9HCC0"
"Q9HCC0"
"Q8NI22"
"Q8NI22"
"Q9GZU1"
"Q9GZU1"
"Q9GZU1"
"Q9GZU1"
"Q9GZU1"
"Q9GZU1"
"Q9GZU1"
"Q8NEM0"
"P15529"
"P15529"
"P15529"
"P15529"
"P15529"
"P08235"
"P08235"
"P08235"
"P08235"
"P08235"
"P08235"
"P08235"
"P08235"
"P08235"
"P08235"
"P08235"
"P08235"
"P08235"
"P08235"
"P08235"
"P08235"
"Q71F56"
"Q71F56"
"Q71F56"
"P08183"
"P21439"
"P21439"
"P21439"
"P21439"
"P21439"
"P21439"
"P21439"
"P21439"
"P21439"
"P21439"
"P21439"
"P21439"
"P21439"
"P21439"
"P21439"
"P21439"
"P21439"
"P21439"
"P21439"
"P21439"
"P21439"
"P21439"
"P51608"
"P51608"
"P51608"
"P51608"
"P51608"
"P51608"
"P51608"
"P51608"
"P51608"
"P51608"
"P51608"
"P51608"
"P51608"
"P51608"
"P51608"
"P51608"
"P51608"
"P51608"
"P51608"
"P51608"
"P51608"
"P51608"
"P51608"
"P51608"
"P51608"
"P51608"
"P51608"
"P51608"
"P51608"
"P51608"
"P51608"
"P51608"
"P51608"
"P51608"
"P51608"
"P51608"
"P51608"
"P51608"
"P51608"
"P51608"
"P51608"
"P51608"
"P51608"
"P51608"
"P51608"
"P51608"
"P51608"
"P51608"
"Q93074"
"Q93074"
"Q9NVC6"
"Q71SY5"
"O15553"
"O15553"
"O15553"
"O15553"
"O15553"
"O15553"
"O15553"
"O15553"
"O15553"
"O15553"
"O15553"
"O15553"
"O15553"
"O15553"
"O15553"
"O15553"
"O15553"
"O15553"
"O15553"
"O15553"
"O15553"
"O15553"
"O15553"
"O15553"
"O15553"
"O15553"
"O15553"
"O15553"
"O15553"
"O15553"
"O15553"
"O15553"
"O15553"
"O15553"
"O15553"
"O15553"
"O15553"
"O15553"
"O15553"
"O15553"
"O15553"
"O15553"
"O15553"
"O00470"
"Q9BV36"
"O00255"
"O00255"
"O00255"
"O00255"
"O00255"
"O00255"
"P35240"
"P35240"
"P35240"
"P35240"
"P35240"
"P35240"
"P35240"
"P35240"
"P35240"
"P35240"
"P35240"
"P35240"
"P35240"
"P35240"
"P35240"
"P35240"
"P35240"
"P35240"
"P35240"
"P35240"
"P35240"
"P35240"
"Q12866"
"Q12866"
"Q12866"
"Q0VG99"
"Q99707"
"Q99707"
"Q00266"
"Q00266"
"Q00266"
"Q00266"
"Q00266"
"Q00266"
"Q00266"
"Q00266"
"Q00266"
"Q00266"
"Q00266"
"Q00266"
"O95140"
"O95140"
"O95140"
"O95140"
"O95140"
"O95140"
"O95140"
"O95140"
"O95140"
"O95140"
"O95140"
"O95140"
"Q9BY79"
"Q8NHS3"
"Q8NHS3"
"Q8NHS3"
"Q8NHS3"
"Q8NHS3"
"Q8NHS3"
"Q8NHS3"
"Q8NHS3"
"Q8NHS3"
"Q10469"
"Q10469"
"Q10469"
"P30301"
"P30301"
"P03971"
"P03971"
"P03971"
"P03971"
"P03971"
"P03971"
"P03971"
"P03971"
"P03971"
"O75030"
"O75030"
"O75030"
"O75030"
"Q9NPJ1"
"Q9NPJ1"
"Q9NPJ1"
"Q9NPJ1"
"Q9NPJ1"
"Q9NPJ1"
"Q9NPJ1"
"Q9NPJ1"
"Q9NPJ1"
"Q9NPJ1"
"Q9NPJ1"
"Q9NPJ1"
"Q9NPJ1"
"Q9NPJ1"
"Q9NPJ1"
"Q9NPJ1"
"Q9NPJ1"
"Q9NPJ1"
"Q9NPJ1"
"Q9NPJ1"
"Q9NPJ1"
"Q9NPJ1"
"Q9NPJ1"
"Q9NXB0"
"Q9NXB0"
"Q5HYA8"
"Q5HYA8"
"Q5HYA8"
"Q5HYA8"
"Q5HYA8"
"Q5HYA8"
"Q5HYA8"
"Q5HYA8"
"Q5HYA8"
"Q5HYA8"
"Q5HYA8"
"Q5HYA8"
"Q5HYA8"
"Q5HYA8"
"Q5HYA8"
"Q5HYA8"
"Q5HYA8"
"Q5HYA8"
"Q5HYA8"
"Q5HYA8"
"Q5HYA8"
"Q5HYA8"
"Q5HYA8"
"Q5HYA8"
"Q5HYA8"
"Q5HYA8"
"Q5HYA8"
"Q5HYA8"
"Q5HYA8"
"Q5HYA8"
"Q5HYA8"
"Q5HYA8"
"Q5HYA8"
"Q5HYA8"
"Q5HYA8"
"Q15049"
"Q15049"
"Q15049"
"Q15049"
"Q15049"
"Q15049"
"Q15049"
"Q15049"
"Q15049"
"P40692"
"P40692"
"P40692"
"P40692"
"P40692"
"P40692"
"P40692"
"P40692"
"P40692"
"P40692"
"P40692"
"P40692"
"P40692"
"P40692"
"P40692"
"P40692"
"P40692"
"P40692"
"P40692"
"P40692"
"P40692"
"P40692"
"P40692"
"P40692"
"P40692"
"P40692"
"P40692"
"P40692"
"P40692"
"P40692"
"P40692"
"P40692"
"P40692"
"P40692"
"P40692"
"P40692"
"P40692"
"P40692"
"P40692"
"P40692"
"P40692"
"P40692"
"P40692"
"P40692"
"P40692"
"P40692"
"P40692"
"P40692"
"P40692"
"P40692"
"P40692"
"P40692"
"P40692"
"P40692"
"P40692"
"P40692"
"P40692"
"P40692"
"P40692"
"P40692"
"P40692"
"P40692"
"P40692"
"P40692"
"P40692"
"P40692"
"P40692"
"P40692"
"P40692"
"P40692"
"P40692"
"P40692"
"P40692"
"P40692"
"P40692"
"P40692"
"P40692"
"P40692"
"Q9UHC1"
"Q9UHC1"
"Q9UHC1"
"Q9UHC1"
"Q9UHC1"
"Q9UHC1"
"Q9UHC1"
"Q9UHC1"
"Q9UHC1"
"O14686"
"O14686"
"O14686"
"O14686"
"O14686"
"O14686"
"O14686"
"P10916"
"P10916"
"P10916"
"P10916"
"P10916"
"P10916"
"Q8IVH4"
"Q8IVH4"
"Q8IVH4"
"Q8IVH4"
"Q8IVH4"
"Q8IVH4"
"Q96EY8"
"Q96EY8"
"Q96EY8"
"Q96EY8"
"Q9Y4U1"
"Q9Y4U1"
"Q9Y4U1"
"Q9Y4U1"
"Q9Y4U1"
"Q9Y4U1"
"Q9Y4U1"
"Q9Y4U1"
"Q9Y4U1"
"Q9Y4U1"
"Q9Y4U1"
"Q9Y4U1"
"Q9Y4U1"
"Q9Y4U1"
"Q9H3L0"
"Q9H3L0"
"Q9H3L0"
"P45452"
"P45452"
"P45452"
"P45452"
"P08253"
"P08253"
"Q02252"
"P50219"
"P50219"
"P50219"
"P50219"
"P50219"
"P50219"
"P50219"
"P50219"
"P50219"
"O96033"
"O96007"
"Q96EN8"
"Q96EN8"
"Q96EN8"
"Q9NZB8"
"Q9NZB8"
"Q9NZB8"
"Q9NZB8"
"Q9NZB8"
"Q9NZB8"
"Q9NZB8"
"Q9NZB8"
"Q9NZB8"
"Q9NZB8"
"Q13724"
"Q13724"
"Q16653"
"P53985"
"P53985"
"P36021"
"P36021"
"P36021"
"P36021"
"P36021"
"P36021"
"P36021"
"P36021"
"Q02750"
"Q02750"
"P36507"
"Q00325"
"P34949"
"P34949"
"P34949"
"P34949"
"P34949"
"P34949"
"P34949"
"P34949"
"P34949"
"P34949"
"P34949"
"P34949"
"P34949"
"O75352"
"O75352"
"O75352"
"P39210"
"P39210"
"P39210"
"P49959"
"Q92887"
"Q92887"
"Q92887"
"Q92887"
"O95255"
"O95255"
"O95255"
"O95255"
"O95255"
"O95255"
"O95255"
"O95255"
"O95255"
"O95255"
"O95255"
"O95255"
"O95255"
"O95255"
"O95255"
"O95255"
"O95255"
"O95255"
"O95255"
"O95255"
"O95255"
"O95255"
"O95255"
"O95255"
"O95255"
"P43246"
"P43246"
"P43246"
"P43246"
"P43246"
"P43246"
"P43246"
"P43246"
"P43246"
"P43246"
"P43246"
"P43246"
"P43246"
"P43246"
"P43246"
"P43246"
"P43246"
"P43246"
"P43246"
"P43246"
"P43246"
"P43246"
"P43246"
"P43246"
"P43246"
"P43246"
"P43246"
"P43246"
"P43246"
"P43246"
"P43246"
"P43246"
"P43246"
"P43246"
"P43246"
"P43246"
"P43246"
"P43246"
"P43246"
"P43246"
"P43246"
"P43246"
"P43246"
"P43246"
"P43246"
"P43246"
"P43246"
"P43246"
"P43246"
"P43246"
"P43246"
"P43246"
"P43246"
"P43246"
"P43246"
"P43246"
"P43246"
"P43246"
"P43246"
"P43246"
"P43246"
"P43246"
"P43246"
"P43246"
"P52701"
"P52701"
"P52701"
"Q01726"
"Q01726"
"Q01726"
"Q01726"
"Q01726"
"Q8IXL7"
"P21757"
"P28360"
"P28360"
"P28360"
"P28360"
"P28360"
"P28360"
"P28360"
"P35548"
"P35548"
"P35548"
"P42898"
"P42898"
"P42898"
"P42898"
"P42898"
"P42898"
"P42898"
"P42898"
"P42898"
"P42898"
"P42898"
"P42898"
"P42898"
"P42898"
"P42898"
"Q13496"
"Q13496"
"Q13496"
"Q13496"
"Q13496"
"Q13496"
"Q13496"
"Q13496"
"Q13496"
"Q13496"
"Q13496"
"Q13496"
"Q13496"
"Q13496"
"Q13496"
"Q13496"
"Q13496"
"Q13496"
"Q13496"
"Q13496"
"Q13496"
"Q13496"
"Q13496"
"Q13496"
"Q13496"
"Q13496"
"Q13496"
"Q13496"
"Q13496"
"Q13496"
"Q13496"
"Q13496"
"Q13496"
"Q13496"
"Q13496"
"Q13496"
"Q13496"
"Q13496"
"Q13496"
"Q13496"
"Q13496"
"Q13496"
"Q13496"
"Q13496"
"Q13496"
"Q13496"
"Q13496"
"Q13496"
"Q13496"
"Q13496"
"Q13496"
"Q13496"
"Q13496"
"Q13496"
"Q13496"
"Q13496"
"Q13614"
"Q8NCE2"
"Q8NCE2"
"P55157"
"P55157"
"P55157"
"P55157"
"Q9UBK8"
"Q9UBK8"
"Q9UBK8"
"Q9UBK8"
"Q9UBK8"
"O75648"
"O75648"
"O15146"
"P22033"
"P22033"
"P22033"
"P22033"
"P22033"
"P22033"
"P22033"
"P22033"
"P22033"
"P22033"
"P22033"
"P22033"
"P22033"
"P22033"
"P22033"
"P22033"
"P22033"
"P22033"
"P22033"
"P22033"
"P22033"
"P22033"
"P22033"
"P22033"
"P22033"
"P22033"
"P22033"
"P22033"
"P22033"
"P22033"
"P22033"
"P22033"
"P22033"
"P22033"
"P22033"
"P22033"
"P22033"
"P22033"
"P22033"
"P22033"
"P22033"
"P22033"
"P22033"
"P22033"
"P22033"
"P22033"
"P22033"
"P22033"
"P22033"
"P22033"
"P22033"
"P22033"
"P22033"
"P22033"
"P22033"
"P22033"
"P22033"
"P22033"
"P22033"
"P22033"
"P22033"
"P22033"
"P22033"
"P22033"
"P22033"
"P22033"
"P22033"
"P22033"
"P22033"
"P22033"
"P22033"
"P22033"
"P22033"
"P22033"
"P22033"
"P22033"
"P22033"
"P22033"
"P22033"
"P22033"
"P22033"
"P22033"
"P22033"
"P22033"
"Q9UIF7"
"Q9UIF7"
"Q9UIF7"
"Q9UIF7"
"Q9UIF7"
"Q9UIF7"
"Q9UIF7"
"Q9UIF7"
"Q9UIF7"
"Q9UIF7"
"P04198"
"P04198"
"P04198"
"Q99836"
"Q99836"
"P23409"
"P23409"
"P35749"
"Q7Z406"
"Q7Z406"
"Q7Z406"
"Q7Z406"
"Q9UKX2"
"Q9UKX2"
"P11055"
"P11055"
"P11055"
"P11055"
"P11055"
"P11055"
"P11055"
"P11055"
"P11055"
"P11055"
"P11055"
"P11055"
"P11055"
"P11055"
"P13533"
"P13533"
"P13533"
"P13533"
"P13533"
"P13533"
"P13533"
"P12883"
"P12883"
"P12883"
"P12883"
"P12883"
"P12883"
"P12883"
"P12883"
"P12883"
"P12883"
"P12883"
"P12883"
"P12883"
"P12883"
"P12883"
"P12883"
"P12883"
"P12883"
"P12883"
"P12883"
"P12883"
"P12883"
"P12883"
"P12883"
"P12883"
"P12883"
"P12883"
"P12883"
"P12883"
"P12883"
"P12883"
"P12883"
"P12883"
"P12883"
"P12883"
"P12883"
"P12883"
"P12883"
"P12883"
"P12883"
"P12883"
"P12883"
"P12883"
"P12883"
"P12883"
"P12883"
"P12883"
"P12883"
"P12883"
"P12883"
"P12883"
"P12883"
"P12883"
"P12883"
"P12883"
"P12883"
"P12883"
"P12883"
"P12883"
"P12883"
"P12883"
"P12883"
"P12883"
"P12883"
"P12883"
"P12883"
"P12883"
"P12883"
"P12883"
"P12883"
"P12883"
"P12883"
"P12883"
"P12883"
"P12883"
"P12883"
"P12883"
"P12883"
"P12883"
"P12883"
"P12883"
"P12883"
"P12883"
"P12883"
"P12883"
"P12883"
"P12883"
"P12883"
"P12883"
"P12883"
"P12883"
"P12883"
"P12883"
"P12883"
"P12883"
"P12883"
"P12883"
"P12883"
"P12883"
"P12883"
"P12883"
"P12883"
"P12883"
"P12883"
"P12883"
"P12883"
"P12883"
"P12883"
"P12883"
"P12883"
"P12883"
"P12883"
"P12883"
"P12883"
"P12883"
"P12883"
"P12883"
"P12883"
"P12883"
"P12883"
"P12883"
"P12883"
"P12883"
"P12883"
"P12883"
"P12883"
"P12883"
"P12883"
"P12883"
"P12883"
"P12883"
"P12883"
"P12883"
"P12883"
"P12883"
"P12883"
"P12883"
"P12883"
"P12883"
"P12883"
"P12883"
"P12883"
"P12883"
"P12883"
"P12883"
"P12883"
"P12883"
"P12883"
"P12883"
"P12883"
"P12883"
"P12883"
"P12883"
"P12883"
"P12883"
"P12883"
"P12883"
"P12883"
"P12883"
"P12883"
"P12883"
"P12883"
"P12883"
"P12883"
"P12883"
"P12883"
"P12883"
"P12883"
"P12883"
"P12883"
"P12883"
"P12883"
"P12883"
"P12883"
"P12883"
"P12883"
"P12883"
"P12883"
"P12883"
"P12883"
"P12883"
"P12883"
"P12883"
"P12883"
"P13535"
"P35579"
"P35579"
"P35579"
"P35579"
"P35579"
"P35579"
"P35579"
"P35579"
"P35579"
"P35579"
"P35579"
"P35579"
"P35579"
"P35579"
"P35579"
"P35579"
"P35579"
"P35579"
"P08590"
"P08590"
"P08590"
"P08590"
"Q9H1R3"
"Q9H1R3"
"Q15746"
"Q15746"
"Q15746"
"Q15746"
"Q9UKN7"
"Q9UKN7"
"Q9UKN7"
"Q9UBC5"
"Q9UBC5"
"Q9UBC5"
"Q9UBC5"
"Q12965"
"Q9ULV0"
"Q9ULV0"
"Q9ULV0"
"Q9UM54"
"Q9UM54"
"Q9UM54"
"Q13402"
"Q13402"
"Q13402"
"Q13402"
"Q13402"
"Q13402"
"Q13402"
"Q13402"
"Q13402"
"Q13402"
"Q13402"
"Q13402"
"Q13402"
"Q13402"
"Q13402"
"Q13402"
"Q13402"
"Q13402"
"Q13402"
"Q13402"
"Q13402"
"Q13402"
"Q13402"
"Q13402"
"Q13402"
"Q13402"
"Q13402"
"Q13402"
"Q13402"
"Q13402"
"Q13402"
"Q13402"
"Q13402"
"Q13402"
"Q13402"
"Q13402"
"Q13402"
"Q13402"
"Q13402"
"Q13402"
"Q13402"
"Q13402"
"Q13402"
"Q13402"
"Q13402"
"Q13402"
"Q13402"
"Q13402"
"Q99972"
"Q99972"
"Q99972"
"Q99972"
"Q99972"
"Q99972"
"Q99972"
"Q99972"
"Q99972"
"Q99972"
"Q99972"
"Q99972"
"Q99972"
"Q99972"
"Q99972"
"Q99972"
"Q99972"
"Q99972"
"Q99972"
"Q99972"
"Q99972"
"Q99972"
"Q99972"
"Q99972"
"Q99972"
"Q99972"
"Q99972"
"Q99972"
"Q99972"
"Q99972"
"Q99972"
"Q99972"
"Q99972"
"Q99972"
"Q99972"
"Q99972"
"Q99972"
"Q99972"
"Q99972"
"Q99972"
"Q99972"
"Q99972"
"Q99972"
"Q99972"
"Q99972"
"Q99972"
"Q99972"
"Q99972"
"Q99972"
"Q99972"
"Q99972"
"Q99972"
"Q99972"
"Q99972"
"Q99972"
"Q99972"
"Q99972"
"Q99972"
"Q99972"
"Q99972"
"Q99972"
"Q99972"
"Q9UBF9"
"Q9UBF9"
"Q9UBF9"
"Q9UBF9"
"Q9UBF9"
"Q9UBF9"
"Q9NPC6"
"Q9NPC6"
"P25189"
"P25189"
"P25189"
"P25189"
"P25189"
"P25189"
"P25189"
"P25189"
"P25189"
"P25189"
"P25189"
"P25189"
"P25189"
"P25189"
"P25189"
"P25189"
"P25189"
"P25189"
"P25189"
"P25189"
"P25189"
"P25189"
"P25189"
"P25189"
"P25189"
"P25189"
"P25189"
"P25189"
"P25189"
"P25189"
"P25189"
"P25189"
"P25189"
"P25189"
"P25189"
"P25189"
"P25189"
"P25189"
"P25189"
"P25189"
"P25189"
"P25189"
"P25189"
"P25189"
"P25189"
"P25189"
"P25189"
"P25189"
"P25189"
"P25189"
"P25189"
"P25189"
"P25189"
"P25189"
"P25189"
"P25189"
"P25189"
"P25189"
"P25189"
"P25189"
"P25189"
"P25189"
"P25189"
"P25189"
"P25189"
"P25189"
"P25189"
"P25189"
"P25189"
"P25189"
"P25189"
"P25189"
"P25189"
"P25189"
"P25189"
"P25189"
"P25189"
"Q14896"
"Q14896"
"Q14896"
"Q14896"
"Q14896"
"Q14896"
"Q14896"
"Q14896"
"Q14896"
"Q14896"
"Q14896"
"Q14896"
"Q14896"
"Q14896"
"Q14896"
"Q14896"
"Q14896"
"Q14896"
"Q14896"
"Q14896"
"Q14896"
"Q14896"
"Q14896"
"Q14896"
"Q14896"
"Q14896"
"Q14896"
"Q14896"
"Q14896"
"Q14896"
"Q14896"
"Q14896"
"Q14896"
"Q14896"
"Q14896"
"Q14896"
"Q14896"
"Q14896"
"Q14896"
"Q14896"
"Q14896"
"Q14896"
"Q14896"
"Q14896"
"Q14896"
"Q14896"
"Q14896"
"Q14896"
"Q14896"
"Q14896"
"Q14896"
"Q14896"
"Q14896"
"Q14896"
"Q14896"
"Q14896"
"Q14896"
"Q14896"
"Q14896"
"P60201"
"P60201"
"P60201"
"P60201"
"P60201"
"P60201"
"P60201"
"P60201"
"P60201"
"P60201"
"P60201"
"P60201"
"P60201"
"P60201"
"P60201"
"P60201"
"P60201"
"P60201"
"P60201"
"P60201"
"P60201"
"P60201"
"P60201"
"P60201"
"P60201"
"P60201"
"P60201"
"P60201"
"P60201"
"P60201"
"P60201"
"P60201"
"P60201"
"P60201"
"P60201"
"P60201"
"P60201"
"P60201"
"P60201"
"P60201"
"P60201"
"P60201"
"P60201"
"P60201"
"P60201"
"P60201"
"P60201"
"P60201"
"P60201"
"P60201"
"P60201"
"P60201"
"P60201"
"P60201"
"P60201"
"P60201"
"P60201"
"P60201"
"P60201"
"P60201"
"P60201"
"P60201"
"P60201"
"P60201"
"P60201"
"P60201"
"P60201"
"P60201"
"P60201"
"P60201"
"P60201"
"P60201"
"P17050"
"P17050"
"P17050"
"P17050"
"Q8N159"
"Q8N159"
"Q8N159"
"Q8N159"
"Q8N159"
"Q8N159"
"Q96P20"
"Q96P20"
"Q96P20"
"Q96P20"
"Q96P20"
"Q96P20"
"Q96P20"
"Q96P20"
"Q96P20"
"Q96P20"
"Q96P20"
"Q96P20"
"Q96P20"
"Q96P20"
"Q96P20"
"Q96P20"
"Q96P20"
"Q96P20"
"Q96P20"
"Q96P20"
"Q96P20"
"Q96P20"
"Q96P20"
"Q96P20"
"Q96P20"
"Q96P20"
"Q96P20"
"Q96P20"
"Q96P20"
"Q96P20"
"Q96P20"
"Q8WX94"
"Q8WX94"
"Q8WX94"
"Q8WX94"
"Q8WX94"
"Q8WX94"
"Q8WX94"
"Q8WX94"
"Q8WX94"
"Q93070"
"Q93070"
"Q93070"
"Q93070"
"P00387"
"P00387"
"P00387"
"P00387"
"P00387"
"P00387"
"P00387"
"P00387"
"P00387"
"P14598"
"P19878"
"P19878"
"P19878"
"P19878"
"P19878"
"P19878"
"P19878"
"P19878"
"P19878"
"P19878"
"P19878"
"P19878"
"P19878"
"P19878"
"P19878"
"Q15080"
"P16435"
"P16435"
"P16435"
"P16435"
"P16435"
"P16435"
"P16435"
"Q13562"
"Q00604"
"Q00604"
"Q00604"
"Q00604"
"Q00604"
"Q00604"
"Q00604"
"Q00604"
"Q00604"
"Q00604"
"Q00604"
"Q00604"
"Q00604"
"Q00604"
"Q00604"
"Q00604"
"Q00604"
"Q00604"
"Q00604"
"Q00604"
"Q00604"
"Q00604"
"Q00604"
"Q00604"
"Q00604"
"Q00604"
"Q00604"
"Q00604"
"Q00604"
"Q00604"
"Q00604"
"Q00604"
"Q00604"
"Q00604"
"Q00604"
"Q00604"
"Q00604"
"Q00604"
"Q00604"
"Q00604"
"Q00604"
"Q00604"
"Q00604"
"Q00604"
"Q00604"
"Q00604"
"Q00604"
"Q00604"
"Q00604"
"Q00604"
"Q00604"
"Q00604"
"Q00604"
"Q00604"
"Q00604"
"Q00604"
"Q00604"
"Q00604"
"Q00604"
"O15239"
"O15239"
"Q9BU61"
"Q9BU61"
"Q9P032"
"P28331"
"P28331"
"O75306"
"O75306"
"O75306"
"O75251"
"O00217"
"O00217"
"P49821"
"P49821"
"P49821"
"P29120"
"P29120"
"Q96FI4"
"Q96FI4"
"Q86SG6"
"Q86SG6"
"Q86SG6"
"Q9Y6K9"
"Q9Y6K9"
"Q9Y6K9"
"Q9Y6K9"
"Q9Y6K9"
"Q9Y6K9"
"Q9Y6K9"
"Q9Y6K9"
"Q9Y6K9"
"Q9Y6K9"
"Q9Y6K9"
"Q9Y6K9"
"Q9Y6K9"
"Q9Y6K9"
"Q9Y6K9"
"Q9Y6K9"
"Q92979"
"O95631"
"O95631"
"P01185"
"P01185"
"P01185"
"P01185"
"P01185"
"P01185"
"P01185"
"P01185"
"P01185"
"P01185"
"P01185"
"P01185"
"P01185"
"P01185"
"P01185"
"P01185"
"P01185"
"P01185"
"P01185"
"P01185"
"P01185"
"P01185"
"P01185"
"P01185"
"P01185"
"P01185"
"P01185"
"P01185"
"P01185"
"P01185"
"P01185"
"P01185"
"P01185"
"P01185"
"P01185"
"P01185"
"P01185"
"P01185"
"P01185"
"Q99519"
"Q99519"
"Q99519"
"Q99519"
"Q99519"
"Q99519"
"Q99519"
"Q99519"
"Q99519"
"Q99519"
"Q99519"
"Q99519"
"Q99519"
"Q99519"
"Q99519"
"Q99519"
"Q99519"
"Q99519"
"Q99519"
"Q99519"
"Q99519"
"Q99519"
"Q99519"
"Q99574"
"Q99574"
"Q0ZGT2"
"Q0ZGT2"
"Q0ZGT2"
"Q0ZGT2"
"P21359"
"P21359"
"P21359"
"P21359"
"P21359"
"P21359"
"P21359"
"P21359"
"P21359"
"P21359"
"P21359"
"P21359"
"P21359"
"P21359"
"P21359"
"P21359"
"P21359"
"P21359"
"P21359"
"P21359"
"P21359"
"P21359"
"P21359"
"P21359"
"P21359"
"P21359"
"P21359"
"P21359"
"P21359"
"P21359"
"P21359"
"P21359"
"P21359"
"P21359"
"P21359"
"P21359"
"P21359"
"P21359"
"P21359"
"P21359"
"P21359"
"P21359"
"P21359"
"P21359"
"P21359"
"P21359"
"P21359"
"P21359"
"P21359"
"P21359"
"P21359"
"P21359"
"P21359"
"P21359"
"P21359"
"P21359"
"P21359"
"P21359"
"P21359"
"P21359"
"P21359"
"P21359"
"P21359"
"P21359"
"P21359"
"P21359"
"P21359"
"P21359"
"P21359"
"P21359"
"P21359"
"P21359"
"P21359"
"P21359"
"P21359"
"P21359"
"P21359"
"P21359"
"P21359"
"P21359"
"P21359"
"P07196"
"P07196"
"P07196"
"P07196"
"P07196"
"P07196"
"P07196"
"P07196"
"P07196"
"P07196"
"P01138"
"Q9Y4Z2"
"Q9Y4Z2"
"Q9H9Q4"
"Q9H9Q4"
"Q6VVB1"
"Q6VVB1"
"Q6VVB1"
"Q6VVB1"
"Q6VVB1"
"Q6VVB1"
"Q6VVB1"
"Q6VVB1"
"Q6VVB1"
"Q6VVB1"
"Q6VVB1"
"Q6VVB1"
"Q6VVB1"
"Q6VVB1"
"Q6VVB1"
"Q6VVB1"
"Q6VVB1"
"Q6VVB1"
"Q6VVB1"
"Q6VVB1"
"Q9NX24"
"Q9NX24"
"O14745"
"O14745"
"O14745"
"Q7RTP0"
"Q7RTP0"
"Q0D2K0"
"Q0D2K0"
"Q0D2K0"
"Q0D2K0"
"Q0D2K0"
"Q0D2K0"
"Q6KC79"
"Q6KC79"
"Q6KC79"
"Q6KC79"
"Q6KC79"
"Q6KC79"
"Q6KC79"
"Q6KC79"
"Q6KC79"
"Q6KC79"
"Q6KC79"
"Q6KC79"
"Q6KC79"
"Q6KC79"
"Q6KC79"
"Q6KC79"
"Q6KC79"
"P43699"
"P43699"
"P43699"
"P52952"
"P52952"
"P52952"
"P52952"
"P52952"
"P52952"
"P52952"
"P52952"
"P52952"
"P52952"
"P52952"
"P52952"
"P52952"
"P52952"
"P52952"
"P52952"
"P52952"
"P52952"
"A6NCS4"
"Q9NZ94"
"Q12879"
"Q13224"
"O60393"
"O60393"
"O60393"
"O60393"
"O60393"
"Q9HC29"
"Q9HC29"
"Q9HC29"
"Q9HC29"
"Q9HC29"
"Q9HC29"
"Q9HC29"
"Q9HC29"
"Q96S42"
"Q96S42"
"Q96S42"
"Q96S42"
"Q96S42"
"Q13253"
"Q13253"
"Q13253"
"Q13253"
"Q13253"
"Q13253"
"Q13253"
"Q13253"
"Q13253"
"Q13253"
"Q13253"
"Q13253"
"Q13253"
"Q13253"
"Q13253"
"Q13253"
"Q13253"
"Q9NPE3"
"P29474"
"Q04721"
"Q9UM47"
"Q9UM47"
"Q9UM47"
"Q9UM47"
"Q9UM47"
"Q9UM47"
"Q9UM47"
"Q9UM47"
"Q9UM47"
"Q9UM47"
"Q9UM47"
"Q9UM47"
"Q9UM47"
"Q9UM47"
"Q9UM47"
"Q9UM47"
"Q9UM47"
"Q9UM47"
"Q9UM47"
"Q9UM47"
"Q9UM47"
"Q9UM47"
"Q9UM47"
"Q9UM47"
"Q9UM47"
"Q9UM47"
"Q9UM47"
"Q9UM47"
"Q9UM47"
"Q9UM47"
"Q9UM47"
"Q9UM47"
"Q9UM47"
"Q9UM47"
"Q9UM47"
"Q9UM47"
"Q9UM47"
"Q9UM47"
"Q9UM47"
"Q9UM47"
"Q9UM47"
"Q9UM47"
"Q9UM47"
"Q9UM47"
"Q9UM47"
"Q9UM47"
"Q9UM47"
"Q9UM47"
"Q9UM47"
"Q9UM47"
"Q9UM47"
"Q9UM47"
"Q9UM47"
"Q9UM47"
"Q9UM47"
"Q9UM47"
"Q9UM47"
"Q9UM47"
"Q9UM47"
"Q9UM47"
"Q9UM47"
"Q9UM47"
"Q9UM47"
"Q9UM47"
"Q9UM47"
"Q9UM47"
"Q9UM47"
"Q9UM47"
"Q9UM47"
"Q9UM47"
"Q9UM47"
"Q9UM47"
"Q9UM47"
"Q9UM47"
"Q9UM47"
"Q9UM47"
"Q9UM47"
"Q9UM47"
"Q9UM47"
"Q9UM47"
"Q9UM47"
"Q9UM47"
"Q9UM47"
"Q9UM47"
"Q9UM47"
"Q9UM47"
"Q9UM47"
"Q9UM47"
"Q9UM47"
"Q9UM47"
"Q9UM47"
"Q9UM47"
"Q9UM47"
"Q9UM47"
"Q9UM47"
"Q9UM47"
"Q9UM47"
"Q9UM47"
"Q9UM47"
"Q9UM47"
"Q9UM47"
"Q9UM47"
"Q9UM47"
"Q9UM47"
"Q9UM47"
"Q9UM47"
"Q9UM47"
"Q9UM47"
"Q9UM47"
"O15118"
"O15118"
"O15118"
"O15118"
"O15118"
"O15118"
"O15118"
"O15118"
"O15118"
"O15118"
"O15118"
"O15118"
"O15118"
"O15118"
"O15118"
"O15118"
"O15118"
"O15118"
"O15118"
"O15118"
"O15118"
"O15118"
"O15118"
"O15118"
"O15118"
"O15118"
"O15118"
"O15118"
"O15118"
"O15118"
"O15118"
"O15118"
"O15118"
"O15118"
"O15118"
"O15118"
"O15118"
"O15118"
"O15118"
"O15118"
"O15118"
"O15118"
"O15118"
"O15118"
"O15118"
"O15118"
"O15118"
"O15118"
"O15118"
"O15118"
"O15118"
"O15118"
"O15118"
"O15118"
"O15118"
"O15118"
"O15118"
"O15118"
"O15118"
"O15118"
"O15118"
"O15118"
"O15118"
"O15118"
"O15118"
"O15118"
"O15118"
"O15118"
"O15118"
"O15118"
"O15118"
"O15118"
"O15118"
"O15118"
"O15118"
"O15118"
"O15118"
"O15118"
"O15118"
"O15118"
"O15118"
"O15118"
"O15118"
"O15118"
"O15118"
"O15118"
"O15118"
"O15118"
"O15118"
"O15118"
"O15118"
"O15118"
"O15118"
"O15118"
"O15118"
"O15118"
"O15118"
"O15118"
"O15118"
"O15118"
"O15118"
"O15118"
"O15118"
"O15118"
"O15118"
"O15118"
"O15118"
"O15118"
"O15118"
"O15118"
"O15118"
"O15118"
"O15118"
"O15118"
"O15118"
"O15118"
"O15118"
"O15118"
"O15118"
"O15118"
"O15118"
"O15118"
"O15118"
"O15118"
"O15118"
"O15118"
"O15118"
"O15118"
"O15118"
"O15118"
"O15118"
"O15118"
"O15118"
"O15118"
"O15118"
"O15118"
"O15118"
"O15118"
"O15118"
"O15118"
"O15118"
"O15118"
"O15118"
"O15118"
"O15118"
"O15118"
"O15118"
"O15118"
"O15118"
"O15118"
"O15118"
"P61916"
"P61916"
"P61916"
"P61916"
"P61916"
"P61916"
"P61916"
"O60500"
"O60500"
"O60500"
"O60500"
"O60500"
"O60500"
"O60500"
"O60500"
"O60500"
"O60500"
"O60500"
"O60500"
"O60500"
"O60500"
"O60500"
"O60500"
"O60500"
"O60500"
"O60500"
"O60500"
"O60500"
"O60500"
"O60500"
"O60500"
"O60500"
"O60500"
"O60500"
"O60500"
"O60500"
"O60500"
"O60500"
"O60500"
"O60500"
"O60500"
"O60500"
"O60500"
"O60500"
"O60500"
"O60500"
"O60500"
"O60500"
"O60500"
"O60500"
"O60500"
"O60500"
"O60500"
"O60500"
"O60500"
"O60500"
"O60500"
"O60500"
"O60500"
"O60500"
"O60500"
"O60500"
"O60500"
"O60500"
"O15259"
"Q7Z494"
"Q7Z494"
"Q7Z494"
"Q7Z494"
"Q7Z494"
"Q7Z494"
"Q7Z494"
"Q7Z494"
"O75161"
"O75161"
"O75161"
"O75161"
"O75161"
"O75161"
"O75161"
"O75161"
"O75161"
"O75161"
"O75161"
"O75161"
"O75161"
"O75161"
"O75161"
"O75161"
"O75161"
"O75161"
"O75161"
"O75161"
"Q06495"
"Q06495"
"O95436"
"Q8N130"
"Q8N130"
"Q8N130"
"Q8N130"
"Q8N130"
"Q8N130"
"P51843"
"P51843"
"P51843"
"P51843"
"P51843"
"P51843"
"P51843"
"P51843"
"P51843"
"P51843"
"P51843"
"P51843"
"P51843"
"P51843"
"P51843"
"P51843"
"P51843"
"P51843"
"Q15466"
"Q15466"
"Q15466"
"Q15466"
"Q9Y5X4"
"Q9Y5X4"
"Q9Y5X4"
"Q9Y5X4"
"Q9Y5X4"
"Q9Y5X4"
"Q9Y5X4"
"Q9Y5X4"
"Q9Y5X4"
"Q9Y5X4"
"Q9Y5X4"
"Q9Y5X4"
"Q9Y5X4"
"Q9Y5X4"
"Q9Y5X4"
"Q9Y5X4"
"P49281"
"P49281"
"P49281"
"P54845"
"P54845"
"Q96L73"
"Q96L73"
"Q96L73"
"Q96L73"
"Q96L73"
"Q96L73"
"Q96L73"
"Q96L73"
"Q96L73"
"Q96L73"
"Q96L73"
"Q96L73"
"Q96L73"
"Q96L73"
"Q15738"
"Q15738"
"Q15738"
"Q12908"
"Q12908"
"Q12908"
"P34130"
"P34130"
"P34130"
"P34130"
"P34130"
"P34130"
"P04629"
"P04629"
"P04629"
"P04629"
"P04629"
"P04629"
"P04629"
"P04629"
"P04629"
"P04629"
"P04629"
"Q16620"
"P03886"
"P03886"
"P03886"
"P03886"
"P03886"
"P03886"
"P03886"
"P03891"
"P03891"
"P03891"
"P03897"
"P03897"
"P03897"
"P03901"
"P03905"
"P03905"
"P03905"
"P03915"
"P03915"
"P03915"
"P03915"
"P03915"
"P03915"
"P03915"
"P03915"
"P03915"
"P03915"
"P03923"
"P03923"
"P03923"
"P03923"
"P03923"
"P03923"
"P03923"
"P03923"
"P03923"
"Q8TB37"
"P37198"
"Q9GZU5"
"Q9GZU5"
"Q9GZU5"
"Q9GZU5"
"Q9GZU5"
"Q9GZU5"
"Q9GZU5"
"Q9GZU5"
"Q9GZU5"
"Q9GZU5"
"Q9GZU5"
"Q9GZU5"
"Q9GZU5"
"Q9GZU5"
"Q9GZU5"
"Q9GZU5"
"P04181"
"P04181"
"P04181"
"P04181"
"P04181"
"P04181"
"P04181"
"P04181"
"P04181"
"P04181"
"P04181"
"P04181"
"P04181"
"P04181"
"P04181"
"P04181"
"P04181"
"P04181"
"P04181"
"P04181"
"P04181"
"Q16625"
"Q01968"
"Q01968"
"Q01968"
"Q01968"
"Q01968"
"Q01968"
"Q01968"
"Q01968"
"Q01968"
"Q01968"
"Q01968"
"Q01968"
"Q01968"
"Q01968"
"Q01968"
"Q01968"
"Q01968"
"Q01968"
"Q01968"
"Q01968"
"Q01968"
"Q01968"
"Q01968"
"Q01968"
"Q01968"
"Q01968"
"Q01968"
"Q01968"
"Q01968"
"Q01968"
"Q01968"
"Q01968"
"Q01968"
"Q01968"
"Q01968"
"Q01968"
"Q01968"
"Q01968"
"Q01968"
"Q01968"
"Q01968"
"Q01968"
"Q01968"
"P11182"
"P11182"
"P11182"
"P12694"
"P12694"
"P12694"
"P12694"
"P12694"
"P12694"
"P12694"
"P12694"
"P21953"
"P21953"
"P21953"
"P08559"
"P08559"
"P08559"
"P08559"
"P08559"
"P08559"
"P08559"
"P08559"
"P08559"
"P08559"
"P08559"
"P08559"
"P08559"
"P08559"
"P08559"
"P08559"
"P08559"
"P08559"
"P08559"
"P08559"
"P11177"
"P11177"
"O75665"
"O75665"
"O75665"
"O75665"
"Q96E52"
"Q96E52"
"O60313"
"O60313"
"O60313"
"O60313"
"O60313"
"O60313"
"O60313"
"O60313"
"O60313"
"O60313"
"O60313"
"O60313"
"O60313"
"O60313"
"O60313"
"O60313"
"O60313"
"O60313"
"O60313"
"O60313"
"O60313"
"O60313"
"O60313"
"O60313"
"O60313"
"O60313"
"O60313"
"O60313"
"O60313"
"O60313"
"O60313"
"O60313"
"O60313"
"O60313"
"O60313"
"O60313"
"O60313"
"O60313"
"O60313"
"O60313"
"O60313"
"O60313"
"O60313"
"O60313"
"O60313"
"Q9H6K4"
"Q9H6K4"
"P03999"
"P03999"
"P03999"
"P08100"
"P08100"
"P08100"
"P08100"
"P08100"
"P08100"
"P08100"
"P08100"
"P08100"
"P08100"
"P08100"
"P08100"
"P08100"
"P08100"
"P08100"
"P08100"
"P08100"
"P08100"
"P08100"
"P08100"
"P08100"
"P08100"
"P08100"
"P08100"
"P08100"
"P08100"
"P08100"
"P08100"
"P08100"
"P08100"
"P08100"
"P08100"
"P08100"
"P08100"
"P08100"
"P08100"
"P08100"
"P08100"
"P08100"
"P08100"
"P08100"
"P08100"
"P08100"
"P08100"
"P08100"
"P08100"
"P08100"
"P08100"
"P08100"
"P08100"
"P08100"
"P08100"
"P08100"
"P08100"
"P08100"
"P08100"
"P08100"
"P08100"
"P08100"
"P08100"
"P08100"
"P08100"
"P08100"
"P08100"
"P08100"
"P08100"
"P08100"
"P04001"
"P04001"
"P04001"
"P04001"
"P04000"
"P04000"
"P04000"
"Q96CV9"
"Q96CV9"
"Q96CV9"
"Q96CV9"
"Q96CV9"
"Q13415"
"Q13415"
"Q13415"
"Q13415"
"Q13415"
"O43929"
"Q9Y5N6"
"O43612"
"Q9Y619"
"Q9Y619"
"Q9Y619"
"Q9Y619"
"Q9Y619"
"Q9Y619"
"Q9Y619"
"Q9Y619"
"Q9Y619"
"Q9Y619"
"Q9Y619"
"Q9Y619"
"Q9Y619"
"Q9Y619"
"Q9Y619"
"Q99650"
"Q99650"
"Q99650"
"Q99650"
"Q99650"
"P00480"
"P00480"
"P00480"
"P00480"
"P00480"
"P00480"
"P00480"
"P00480"
"P00480"
"P00480"
"P00480"
"P00480"
"P00480"
"P00480"
"P00480"
"P00480"
"P00480"
"P00480"
"P00480"
"P00480"
"P00480"
"P00480"
"P00480"
"P00480"
"P00480"
"P00480"
"P00480"
"P00480"
"P00480"
"P00480"
"P00480"
"P00480"
"P00480"
"P00480"
"P00480"
"P00480"
"P00480"
"P00480"
"P00480"
"P00480"
"P00480"
"P00480"
"P00480"
"P00480"
"P00480"
"P00480"
"P00480"
"P00480"
"P00480"
"P00480"
"P00480"
"P00480"
"P00480"
"P00480"
"P00480"
"P00480"
"P00480"
"P00480"
"P00480"
"P00480"
"P00480"
"P00480"
"P00480"
"P00480"
"P00480"
"P00480"
"P00480"
"P00480"
"P00480"
"P00480"
"P00480"
"P00480"
"P00480"
"P00480"
"P00480"
"P00480"
"P00480"
"P00480"
"P00480"
"P00480"
"P00480"
"P00480"
"P00480"
"P00480"
"P00480"
"P00480"
"P00480"
"P00480"
"P00480"
"P00480"
"P00480"
"P00480"
"P00480"
"P00480"
"P00480"
"P00480"
"P00480"
"P00480"
"P00480"
"P00480"
"P00480"
"P00480"
"P00480"
"P00480"
"P00480"
"P00480"
"P00480"
"P00480"
"P00480"
"P00480"
"P00480"
"Q9HC10"
"Q9HC10"
"Q9HC10"
"Q9HC10"
"Q9HC10"
"Q9HC10"
"Q9HC10"
"Q9HC10"
"Q9HC10"
"Q9HC10"
"Q9HC10"
"Q9HC10"
"P32243"
"P32243"
"P32243"
"P32243"
"P32243"
"Q9H244"
"Q9H244"
"P32322"
"P32322"
"P32322"
"P32322"
"P32322"
"P32322"
"P32322"
"P32322"
"P54886"
"P54886"
"Q9H3D4"
"Q9H3D4"
"Q9H3D4"
"Q9H3D4"
"Q9H3D4"
"Q9H3D4"
"Q9H3D4"
"Q9H3D4"
"Q9H3D4"
"Q9H3D4"
"Q9H3D4"
"Q9H3D4"
"Q9H3D4"
"Q9H3D4"
"Q9H3D4"
"Q9H3D4"
"Q9H3D4"
"Q9H3D4"
"Q9H3D4"
"Q9H3D4"
"Q9H3D4"
"Q9H3D4"
"Q9H3D4"
"Q9H3D4"
"Q9H3D4"
"Q9H3D4"
"P27986"
"O60733"
"O60733"
"O60733"
"O60733"
"O60733"
"Q13093"
"Q13093"
"O14832"
"O14832"
"O14832"
"O14832"
"O14832"
"O14832"
"O14832"
"O14832"
"O14832"
"O14832"
"O14832"
"O14832"
"O14832"
"O14832"
"O14832"
"O75914"
"O75914"
"Q9BZ23"
"Q9BZ23"
"Q9BZ23"
"Q9BZ23"
"Q9BZ23"
"Q9BZ23"
"Q9BZ23"
"Q9BZ23"
"Q9BZ23"
"Q9BZ23"
"Q9BZ23"
"Q9BZ23"
"Q9BZ23"
"Q9BZ23"
"Q9BZ23"
"Q9BZ23"
"Q9BZ23"
"Q9BZ23"
"Q9BZ23"
"Q9BZ23"
"Q9BZ23"
"Q9BZ23"
"Q9BZ23"
"Q9BZ23"
"Q9BZ23"
"Q9BZ23"
"Q9BZ23"
"Q9BZ23"
"Q9BZ23"
"Q9BZ23"
"Q9BZ23"
"Q9NVV4"
"O95340"
"Q99497"
"Q99497"
"Q99497"
"Q99497"
"Q99497"
"P15863"
"Q02962"
"P23760"
"P23760"
"P23760"
"P23760"
"P23760"
"P23760"
"P23760"
"P23760"
"P23760"
"P23760"
"P23760"
"P23760"
"P23760"
"P23760"
"P23760"
"P23760"
"P23760"
"P23760"
"P23760"
"P23760"
"P23760"
"P23760"
"P23760"
"P23760"
"P23760"
"O43316"
"O43316"
"P26367"
"P26367"
"P26367"
"P26367"
"P26367"
"P26367"
"P26367"
"P26367"
"P26367"
"P26367"
"P26367"
"P26367"
"P26367"
"P26367"
"P26367"
"P26367"
"P26367"
"P26367"
"P26367"
"P26367"
"P26367"
"P26367"
"P26367"
"P26367"
"P26367"
"P26367"
"P26367"
"P26367"
"P26367"
"P26367"
"P26367"
"P26367"
"P26367"
"P26367"
"P26367"
"P26367"
"P26367"
"P26367"
"P26367"
"P26367"
"Q06710"
"Q06710"
"Q06710"
"Q06710"
"P55771"
"Q86U86"
"P05165"
"P05165"
"P05165"
"P05165"
"P05165"
"P05165"
"P05165"
"P05165"
"P05165"
"P05165"
"P05165"
"P05165"
"P05165"
"P05165"
"P05165"
"P05165"
"P05166"
"P05166"
"P05166"
"P05166"
"P05166"
"P05166"
"P05166"
"P05166"
"P05166"
"P05166"
"P05166"
"P05166"
"P05166"
"P05166"
"P05166"
"P05166"
"P05166"
"P05166"
"P05166"
"P05166"
"P05166"
"P05166"
"P05166"
"P05166"
"P05166"
"P05166"
"P05166"
"Q96QU1"
"Q96QU1"
"Q96QU1"
"Q8TAB3"
"Q8TAB3"
"Q8TAB3"
"Q8TAB3"
"Q8TAB3"
"Q8TAB3"
"Q8TAB3"
"Q8TAB3"
"Q8TAB3"
"Q8TAB3"
"Q8TAB3"
"Q8TAB3"
"Q8TAB3"
"Q8TAB3"
"Q8TAB3"
"Q8TAB3"
"Q8TAB3"
"Q8TAB3"
"Q8TAB3"
"Q8TAB3"
"Q96NT5"
"Q96NT5"
"Q96NT5"
"Q96NT5"
"Q96NT5"
"Q96NT5"
"Q8NBP7"
"Q8NBP7"
"Q8NBP7"
"Q8NBP7"
"Q8NBP7"
"Q8NBP7"
"Q8NBP7"
"Q8NBP7"
"Q8NBP7"
"P16499"
"P16499"
"P16499"
"P16499"
"P16499"
"P35913"
"P35913"
"P35913"
"P35913"
"P35913"
"P35913"
"P35913"
"P35913"
"P35913"
"P35913"
"P35913"
"P51160"
"P51160"
"P51160"
"O95263"
"P52945"
"P52945"
"P52945"
"P01213"
"P01213"
"P01213"
"P01213"
"Q96RR1"
"Q96RR1"
"Q96RR1"
"Q96RR1"
"Q96RR1"
"Q96RR1"
"Q96RR1"
"Q96RR1"
"Q96RR1"
"Q96RR1"
"Q96RR1"
"Q96RR1"
"Q96RR1"
"Q96RR1"
"Q96RR1"
"Q96RR1"
"Q96RR1"
"Q96RR1"
"Q96RR1"
"Q96RR1"
"Q96RR1"
"Q96RR1"
"Q96RR1"
"Q96RR1"
"Q96RR1"
"Q96RR1"
"Q96RR1"
"Q96RR1"
"Q96RR1"
"Q96RR1"
"Q96RR1"
"Q96RR1"
"Q96RR1"
"Q96RR1"
"P00790"
"P00790"
"P00790"
"P12955"
"P12955"
"P12955"
"P12955"
"O15055"
"P11678"
"P14222"
"P14222"
"P14222"
"P14222"
"P14222"
"P14222"
"P14222"
"P14222"
"P05164"
"P05164"
"P05164"
"Q6Y7W6"
"Q6Y7W6"
"Q6Y7W6"
"Q6Y7W6"
"Q6Y7W6"
"Q6Y7W6"
"P07202"
"P07202"
"P07202"
"P07202"
"P07202"
"P07202"
"P07202"
"P07202"
"P07202"
"P07202"
"P07202"
"P07202"
"P07202"
"P07202"
"P07202"
"P07202"
"P07202"
"P07202"
"P07202"
"P07202"
"P07202"
"P07202"
"P07202"
"P07202"
"O60683"
"O00623"
"O00623"
"Q92968"
"O43933"
"O43933"
"O43933"
"O43933"
"O43933"
"O43933"
"Q7Z412"
"Q7Z412"
"Q7Z412"
"P28328"
"P56589"
"P50542"
"P50542"
"Q13608"
"Q13608"
"Q13608"
"Q13608"
"Q13608"
"Q13608"
"O00628"
"O00628"
"P15259"
"P15259"
"P15259"
"P98160"
"P16112"
"P16112"
"P15428"
"P15428"
"P16234"
"P16234"
"P16234"
"P16234"
"P16234"
"P16234"
"P16234"
"P16234"
"P16234"
"P00558"
"P00558"
"P00558"
"P00558"
"P00558"
"P00558"
"P00558"
"P00558"
"P00558"
"P00558"
"P36871"
"P00439"
"P00439"
"P00439"
"P00439"
"P00439"
"P00439"
"P00439"
"P00439"
"P00439"
"P00439"
"P00439"
"P00439"
"P00439"
"P00439"
"P00439"
"P00439"
"P00439"
"P00439"
"P00439"
"P00439"
"P00439"
"P00439"
"P00439"
"P00439"
"P00439"
"P00439"
"P00439"
"P00439"
"P00439"
"P00439"
"P00439"
"P00439"
"P00439"
"P00439"
"P00439"
"P00439"
"P00439"
"P00439"
"P00439"
"P00439"
"P00439"
"P00439"
"P00439"
"P00439"
"P00439"
"P00439"
"P00439"
"P00439"
"P00439"
"P00439"
"P00439"
"P00439"
"P00439"
"P00439"
"P00439"
"P00439"
"P00439"
"P00439"
"P00439"
"P00439"
"P00439"
"P00439"
"P00439"
"P00439"
"P00439"
"P00439"
"P00439"
"P00439"
"P00439"
"P00439"
"P00439"
"P00439"
"P00439"
"P00439"
"P00439"
"P00439"
"P00439"
"P00439"
"P00439"
"P00439"
"P00439"
"P00439"
"P00439"
"P00439"
"P00439"
"P00439"
"P00439"
"P00439"
"P00439"
"P00439"
"P00439"
"P00439"
"P00439"
"P00439"
"P00439"
"P00439"
"P00439"
"P00439"
"P00439"
"P00439"
"P00439"
"P00439"
"P00439"
"P00439"
"P00439"
"P00439"
"P00439"
"P00439"
"P00439"
"P00439"
"P00439"
"P00439"
"P00439"
"P00439"
"P00439"
"P00439"
"P00439"
"P00439"
"P00439"
"P00439"
"P00439"
"P00439"
"P00439"
"P00439"
"P00439"
"P00439"
"P00439"
"P00439"
"P00439"
"P00439"
"P00439"
"P00439"
"P00439"
"P00439"
"P00439"
"P00439"
"P00439"
"P00439"
"P00439"
"P00439"
"P00439"
"P00439"
"P00439"
"P00439"
"P00439"
"P00439"
"P00439"
"P00439"
"P00439"
"P00439"
"P00439"
"P00439"
"P00439"
"P00439"
"P00439"
"P00439"
"P00439"
"P00439"
"P00439"
"P00439"
"P00439"
"P00439"
"P00439"
"P00439"
"P00439"
"P00439"
"P00439"
"P00439"
"P00439"
"P00439"
"P00439"
"P00439"
"P00439"
"P00439"
"P00439"
"P00439"
"P00439"
"P00439"
"P00439"
"P00439"
"P00439"
"P00439"
"P00439"
"P00439"
"P00439"
"P00439"
"P78562"
"P78562"
"P78562"
"P78562"
"P78562"
"P78562"
"P78562"
"P78562"
"P78562"
"P78562"
"P78562"
"P78562"
"P78562"
"P78562"
"P78562"
"P78562"
"P78562"
"P78562"
"P78562"
"P78562"
"P78562"
"P78562"
"P78562"
"P78562"
"P78562"
"P78562"
"P78562"
"P78562"
"P78562"
"P78562"
"Q8IWS0"
"Q8IWS0"
"Q8IWS0"
"Q8IWS0"
"Q8IWS0"
"Q9UPP1"
"P15735"
"P15735"
"P15735"
"P15735"
"P61457"
"P61457"
"P61457"
"P61457"
"O14813"
"Q99453"
"Q99453"
"O60331"
"Q8TCI5"
"P37287"
"P37287"
"P37287"
"P37287"
"P37287"
"P37287"
"P37287"
"P37287"
"P37287"
"O95427"
"Q9NUD9"
"Q9NUD9"
"Q9NUD9"
"Q9NUD9"
"Q9BXM7"
"Q9BXM7"
"Q9BXM7"
"Q9BXM7"
"Q9BXM7"
"Q9BXM7"
"Q9BXM7"
"Q9BXM7"
"Q9BXM7"
"Q9BXM7"
"Q9BXM7"
"Q9BXM7"
"Q9BXM7"
"Q9BXM7"
"Q9BXM7"
"Q9BXM7"
"Q9BXM7"
"Q9BXM7"
"Q9BXM7"
"Q9BXM7"
"Q9BXM7"
"Q9BXM7"
"Q9BXM7"
"Q9BXM7"
"P28069"
"P28069"
"P28069"
"P28069"
"P28069"
"P28069"
"P28069"
"P28069"
"P28069"
"P28069"
"P28069"
"Q9BZ71"
"P78337"
"Q99697"
"Q99697"
"Q99697"
"Q99697"
"Q99697"
"Q99697"
"Q99697"
"Q99697"
"Q99697"
"Q99697"
"Q99697"
"Q99697"
"Q99697"
"O75364"
"Q0ZLH3"
"Q0ZLH3"
"P42336"
"P42336"
"P42336"
"P42336"
"P98161"
"P98161"
"P98161"
"P98161"
"P98161"
"P98161"
"P98161"
"P98161"
"P98161"
"P98161"
"P98161"
"P98161"
"P98161"
"P98161"
"P98161"
"P98161"
"P98161"
"P98161"
"P98161"
"P98161"
"P98161"
"P98161"
"P98161"
"P98161"
"P98161"
"P98161"
"P98161"
"P98161"
"P98161"
"P98161"
"P98161"
"P98161"
"P98161"
"P98161"
"P98161"
"P98161"
"P98161"
"P98161"
"P98161"
"P98161"
"P98161"
"P98161"
"P98161"
"P98161"
"P98161"
"P98161"
"P98161"
"P98161"
"P98161"
"P98161"
"P98161"
"P98161"
"P98161"
"P98161"
"P98161"
"P98161"
"P98161"
"P98161"
"P98161"
"P98161"
"P98161"
"P98161"
"P98161"
"P98161"
"P98161"
"P98161"
"P98161"
"P98161"
"P98161"
"P98161"
"P98161"
"P98161"
"P98161"
"P98161"
"P98161"
"P98161"
"P98161"
"P98161"
"P98161"
"P98161"
"P98161"
"P98161"
"P98161"
"P98161"
"P98161"
"P98161"
"P98161"
"P98161"
"P98161"
"P98161"
"P98161"
"P98161"
"P98161"
"P98161"
"P98161"
"P98161"
"Q13563"
"Q13563"
"Q13563"
"Q13563"
"Q13563"
"Q13563"
"Q13563"
"Q13563"
"Q13563"
"Q13563"
"P08F94"
"P08F94"
"P08F94"
"P08F94"
"P08F94"
"P08F94"
"P08F94"
"P08F94"
"P08F94"
"P08F94"
"P08F94"
"P08F94"
"P08F94"
"P08F94"
"P08F94"
"P08F94"
"P08F94"
"P08F94"
"P08F94"
"P08F94"
"P08F94"
"P08F94"
"P08F94"
"P08F94"
"P08F94"
"P08F94"
"P08F94"
"P08F94"
"P08F94"
"P08F94"
"P08F94"
"P08F94"
"P08F94"
"P08F94"
"P08F94"
"P08F94"
"P08F94"
"P08F94"
"P08F94"
"P08F94"
"P08F94"
"P08F94"
"P08F94"
"P08F94"
"P08F94"
"P08F94"
"P08F94"
"P08F94"
"P08F94"
"P08F94"
"P08F94"
"P08F94"
"P08F94"
"P08F94"
"P08F94"
"P08F94"
"P08F94"
"P08F94"
"P08F94"
"P08F94"
"P08F94"
"P08F94"
"P08F94"
"P08F94"
"P08F94"
"P08F94"
"P08F94"
"P08F94"
"P08F94"
"P08F94"
"P08F94"
"P08F94"
"P08F94"
"P08F94"
"P08F94"
"P08F94"
"P08F94"
"P08F94"
"P08F94"
"P08F94"
"P08F94"
"P08F94"
"P08F94"
"P08F94"
"P08F94"
"P08F94"
"P08F94"
"P08F94"
"P08F94"
"P08F94"
"P08F94"
"P08F94"
"P08F94"
"P08F94"
"P08F94"
"P08F94"
"P08F94"
"P08F94"
"P08F94"
"P08F94"
"P08F94"
"P08F94"
"P08F94"
"O94827"
"Q99959"
"Q99959"
"Q99959"
"Q99959"
"Q99959"
"Q99959"
"Q99959"
"Q99959"
"Q99959"
"Q99959"
"Q99959"
"Q99959"
"Q8NFJ6"
"Q8NFJ6"
"Q8NFJ6"
"Q8NFJ6"
"Q8NFJ6"
"Q8NFJ6"
"Q8NFJ6"
"P14923"
"O15120"
"O15120"
"O15120"
"P51178"
"P51178"
"Q9P212"
"Q15149"
"P00747"
"P00747"
"P00747"
"P00747"
"P00747"
"P00747"
"P00747"
"P00747"
"Q02809"
"Q02809"
"Q02809"
"Q02809"
"Q02809"
"O00469"
"O00469"
"O00469"
"O60568"
"Q96AD5"
"Q8IY17"
"Q8IY17"
"P07738"
"P07738"
"Q8WZA1"
"Q8WZA1"
"Q8WZA1"
"Q8WZA1"
"Q8WZA1"
"Q8WZA1"
"Q8WZA1"
"Q8WZA1"
"Q8WZA1"
"Q8WZA1"
"Q8WZA1"
"Q8WZA1"
"Q8WZA1"
"Q8WZA1"
"O15305"
"O15305"
"O15305"
"O15305"
"O15305"
"O15305"
"O15305"
"O15305"
"O15305"
"O15305"
"O15305"
"O15305"
"O15305"
"O15305"
"O15305"
"O15305"
"O15305"
"O15305"
"O15305"
"O15305"
"O15305"
"O15305"
"O15305"
"O15305"
"O15305"
"O15305"
"O15305"
"O15305"
"O15305"
"O15305"
"O15305"
"O15305"
"O15305"
"O15305"
"O15305"
"O15305"
"O15305"
"O15305"
"O15305"
"O15305"
"O15305"
"O15305"
"O15305"
"O15305"
"O15305"
"O15305"
"O15305"
"O15305"
"O15305"
"O15305"
"O15305"
"O15305"
"O15305"
"O15305"
"O15305"
"O15305"
"O15305"
"O15305"
"O15305"
"O15305"
"O15305"
"O15305"
"O15305"
"O15305"
"O15305"
"O15305"
"O15305"
"Q01453"
"Q01453"
"Q01453"
"Q01453"
"Q01453"
"Q01453"
"Q01453"
"Q01453"
"Q01453"
"Q01453"
"Q01453"
"Q01453"
"Q01453"
"Q01453"
"Q01453"
"Q01453"
"Q01453"
"Q01453"
"Q01453"
"Q01453"
"Q01453"
"Q01453"
"Q01453"
"Q01453"
"Q01453"
"Q01453"
"Q01453"
"Q01453"
"Q01453"
"Q01453"
"Q01453"
"Q01453"
"Q01453"
"P54277"
"P54277"
"Q8N490"
"Q8N490"
"Q96T60"
"Q96T60"
"P00491"
"P00491"
"P00491"
"P00491"
"P00491"
"Q9NVS9"
"P49335"
"P49335"
"P49335"
"P49335"
"Q15319"
"Q15319"
"P78424"
"Q9NP85"
"Q9NP85"
"Q9NP85"
"Q9NP85"
"Q9NP85"
"Q9NP85"
"Q8WVV4"
"Q9Y253"
"Q9Y253"
"Q9Y253"
"Q9Y253"
"Q9Y253"
"Q9Y253"
"Q9Y6A1"
"Q9Y6A1"
"Q9Y6A1"
"Q9Y6A1"
"Q9Y6A1"
"Q9Y6A1"
"Q9Y6A1"
"Q9Y6A1"
"Q9Y6A1"
"Q9Y6A1"
"Q9Y6A1"
"Q9UKY4"
"Q9UKY4"
"Q9UKY4"
"Q9UKY4"
"Q9UKY4"
"Q9UKY4"
"Q9UKY4"
"Q9UKY4"
"Q9UKY4"
"Q9UKY4"
"Q9UKY4"
"Q9UKY4"
"Q9H237"
"Q9H237"
"Q9H237"
"Q9H237"
"Q9H237"
"Q9H237"
"Q9H237"
"Q9H237"
"Q9H237"
"Q9H237"
"Q9H237"
"Q9H237"
"Q9H237"
"Q9H237"
"Q9H237"
"Q9H237"
"P13686"
"P13686"
"P13686"
"P13686"
"P13686"
"P13686"
"P13686"
"P13686"
"P37231"
"P37231"
"P37231"
"P37231"
"P37231"
"P05186"
"P05186"
"P05186"
"P05186"
"P05186"
"P05186"
"P05186"
"P05186"
"P05186"
"P05186"
"P05186"
"P05186"
"P05186"
"P05186"
"P05186"
"P05186"
"P05186"
"P05186"
"P05186"
"P05186"
"P05186"
"P05186"
"P05186"
"P05186"
"P05186"
"P05186"
"P05186"
"P05186"
"P05186"
"P05186"
"P05186"
"P05186"
"P05186"
"P05186"
"P05186"
"P05186"
"P05186"
"P05186"
"P05186"
"P05186"
"P05186"
"P05186"
"P05186"
"P05186"
"P05186"
"P05186"
"P05186"
"P05186"
"P05186"
"P05186"
"P05186"
"P05186"
"P05186"
"P05186"
"P05186"
"P05186"
"P05186"
"P05186"
"P05186"
"P05186"
"P05186"
"P05186"
"P05186"
"P05186"
"P05186"
"P05186"
"P05186"
"P05186"
"P05186"
"P05186"
"P05186"
"P05186"
"P05186"
"P05186"
"P05186"
"P05186"
"P05186"
"P05186"
"P05186"
"P05186"
"P05186"
"P05186"
"P05186"
"P05186"
"P05186"
"P05186"
"P05186"
"P05186"
"P05186"
"P05186"
"P05186"
"P05186"
"P05186"
"P05186"
"P05186"
"P05186"
"P10619"
"P10619"
"P10619"
"P10619"
"P10619"
"P10619"
"P10619"
"P10619"
"P10619"
"P10619"
"P10619"
"P10619"
"P23284"
"O43586"
"O43586"
"P26678"
"P50336"
"P50336"
"P50336"
"Q16821"
"P50897"
"P50897"
"P50897"
"P50897"
"P50897"
"P50897"
"P50897"
"P50897"
"P50897"
"P50897"
"P50897"
"P50897"
"P50897"
"P50897"
"Q96NZ9"
"Q96NZ9"
"Q04118"
"Q00LT1"
"Q9NQX1"
"Q96MT3"
"Q96MT3"
"Q96MT3"
"Q7Z3G6"
"Q7Z3G6"
"Q7Z3G6"
"P04156"
"P04156"
"P04156"
"P04156"
"P04156"
"P04156"
"P04156"
"P04156"
"P04156"
"P04156"
"P04156"
"P04156"
"P04156"
"P04156"
"P04156"
"P04156"
"P04156"
"P04156"
"P04156"
"O60260"
"O60260"
"O60260"
"O60260"
"O60260"
"O60260"
"O60260"
"O60260"
"O60260"
"O60260"
"O60260"
"O60260"
"O60260"
"O60260"
"O60260"
"O60260"
"O60260"
"O60260"
"O60260"
"O60260"
"O60260"
"O60260"
"O60260"
"O60260"
"O60260"
"O60260"
"O60260"
"O60260"
"O60260"
"O60260"
"O75569"
"P04070"
"P04070"
"P04070"
"P04070"
"P04070"
"P04070"
"P04070"
"P04070"
"P04070"
"P04070"
"P04070"
"P04070"
"P04070"
"P04070"
"P04070"
"P04070"
"P04070"
"P04070"
"P04070"
"P04070"
"P04070"
"P04070"
"P04070"
"P04070"
"P04070"
"P04070"
"P04070"
"P04070"
"P04070"
"P04070"
"P04070"
"P04070"
"P04070"
"P04070"
"P04070"
"P04070"
"P04070"
"P04070"
"P04070"
"P04070"
"P04070"
"P04070"
"P04070"
"P04070"
"P04070"
"P04070"
"P04070"
"P04070"
"P04070"
"P04070"
"P04070"
"P04070"
"P04070"
"P04070"
"P04070"
"P04070"
"P04070"
"P04070"
"P04070"
"P04070"
"P04070"
"P04070"
"P04070"
"P04070"
"P04070"
"P04070"
"P04070"
"P04070"
"P04070"
"P04070"
"P04070"
"O43272"
"Q9HC23"
"Q9HC23"
"O43490"
"O75360"
"O75360"
"O75360"
"O75360"
"O75360"
"O75360"
"O75360"
"P27918"
"P27918"
"P27918"
"P27918"
"P07225"
"P07225"
"P07225"
"P07225"
"P07225"
"P07225"
"P07225"
"P07225"
"P07225"
"P07225"
"P07225"
"P07225"
"P07225"
"P07225"
"P07225"
"P07225"
"P07225"
"P07225"
"P07225"
"P07225"
"P07225"
"P07225"
"P07225"
"P07225"
"P07225"
"P07225"
"P07225"
"P07225"
"P07225"
"P07225"
"P07225"
"P07225"
"P07225"
"P07225"
"P07225"
"P07225"
"P07225"
"P07225"
"P07225"
"P07225"
"P07225"
"P07225"
"P07225"
"P07225"
"P07225"
"P07225"
"P07225"
"P07225"
"P07225"
"P07225"
"P07225"
"P07225"
"P07225"
"P07225"
"P07225"
"P07225"
"P07225"
"P07225"
"P07225"
"P07225"
"P07225"
"P07225"
"P07225"
"P07225"
"P07225"
"P07225"
"P07225"
"P07225"
"P07225"
"P07225"
"P07225"
"P07225"
"P07225"
"P07225"
"P07225"
"P07225"
"P07225"
"P07225"
"P07225"
"P07225"
"P07225"
"P07225"
"P07225"
"P07225"
"P07225"
"P07225"
"P07225"
"P07225"
"P07225"
"Q8WWY3"
"Q8WWY3"
"O94906"
"Q6P2Q9"
"Q6P2Q9"
"Q6P2Q9"
"Q6P2Q9"
"Q6P2Q9"
"Q6P2Q9"
"Q6P2Q9"
"Q6P2Q9"
"O43395"
"O43395"
"P23942"
"P23942"
"P23942"
"P23942"
"P23942"
"P23942"
"P23942"
"P23942"
"P23942"
"P23942"
"P23942"
"P23942"
"P23942"
"P23942"
"P23942"
"P23942"
"P23942"
"P23942"
"P23942"
"P23942"
"P23942"
"P23942"
"P23942"
"P23942"
"P23942"
"P23942"
"P23942"
"P23942"
"P23942"
"P23942"
"P23942"
"P23942"
"P23942"
"P23942"
"P23942"
"P23942"
"P60891"
"P60891"
"P60891"
"P60891"
"P60891"
"P60891"
"P60891"
"P60891"
"P60891"
"P60891"
"P60891"
"P60891"
"P60891"
"P60891"
"P54821"
"P0CW18"
"P0CW18"
"P28062"
"P28062"
"P28062"
"P49768"
"P49768"
"P49768"
"P49768"
"P49768"
"P49768"
"P49768"
"P49768"
"P49768"
"P49768"
"P49768"
"P49768"
"P49768"
"P49768"
"P49768"
"P49768"
"P49768"
"P49768"
"P49768"
"P49768"
"P49768"
"P49768"
"P49768"
"P49768"
"P49768"
"P49768"
"P49768"
"P49768"
"P49768"
"P49768"
"P49768"
"P49768"
"P49768"
"P49768"
"P49768"
"P49768"
"P49768"
"P49768"
"P49768"
"P49768"
"P49768"
"P49768"
"P49768"
"P49768"
"P49768"
"P49768"
"P49768"
"P49768"
"P49768"
"P49768"
"P49768"
"P49768"
"P49768"
"P49768"
"P49768"
"P49768"
"P49768"
"P49768"
"P49768"
"P49768"
"P49768"
"P49768"
"P49768"
"P49768"
"P49768"
"P49768"
"P49768"
"P49768"
"P49768"
"P49768"
"P49768"
"P49768"
"P49768"
"P49810"
"P49810"
"P49810"
"P49810"
"P49810"
"P49810"
"P49810"
"P07988"
"P11686"
"P11686"
"P11686"
"P11686"
"P11686"
"Q13635"
"Q13635"
"Q13635"
"Q13635"
"Q13635"
"Q13635"
"Q13635"
"Q13635"
"Q13635"
"Q13635"
"Q13635"
"Q13635"
"Q13635"
"Q13635"
"Q13635"
"Q13635"
"P60484"
"P60484"
"P60484"
"P60484"
"P60484"
"P60484"
"P60484"
"P60484"
"P60484"
"P60484"
"P60484"
"P60484"
"P60484"
"P60484"
"P60484"
"P60484"
"P60484"
"P60484"
"Q03431"
"Q03431"
"Q03431"
"Q03431"
"Q03431"
"Q03431"
"Q3SYG4"
"P12272"
"P12272"
"P01270"
"P01270"
"Q06124"
"Q06124"
"Q06124"
"Q06124"
"Q06124"
"Q06124"
"Q06124"
"Q06124"
"Q06124"
"Q06124"
"Q06124"
"Q06124"
"Q06124"
"Q06124"
"Q06124"
"Q06124"
"Q06124"
"Q06124"
"Q06124"
"Q06124"
"Q06124"
"Q06124"
"Q06124"
"Q06124"
"Q06124"
"Q06124"
"Q06124"
"Q06124"
"Q06124"
"Q06124"
"Q06124"
"Q06124"
"Q06124"
"Q06124"
"Q06124"
"Q06124"
"Q06124"
"Q06124"
"Q06124"
"Q06124"
"Q06124"
"Q06124"
"Q9UMZ3"
"Q03393"
"Q03393"
"Q03393"
"Q03393"
"Q03393"
"Q03393"
"Q03393"
"Q03393"
"Q03393"
"Q03393"
"Q03393"
"Q03393"
"Q03393"
"Q03393"
"Q03393"
"Q03393"
"Q03393"
"Q03393"
"Q03393"
"Q03393"
"Q03393"
"Q03393"
"Q03393"
"Q03393"
"P30566"
"P30566"
"P30566"
"P30566"
"P30566"
"P30566"
"P30566"
"P30566"
"P30566"
"P30566"
"P30566"
"P30566"
"P30566"
"P30566"
"P30566"
"P30566"
"P30566"
"P30566"
"P30566"
"P30566"
"P30566"
"P30566"
"P30566"
"P30566"
"P30566"
"P30566"
"P30566"
"P31939"
"Q96NY8"
"P11498"
"P11498"
"P11498"
"P11498"
"P11498"
"P11498"
"P11498"
"P11498"
"P11498"
"P06737"
"P06737"
"P11217"
"P11217"
"P11217"
"P11217"
"P11217"
"P11217"
"P11217"
"P11217"
"P11217"
"P11217"
"P11217"
"P11217"
"P11217"
"P11217"
"P11217"
"P11217"
"P11217"
"Q02127"
"Q02127"
"Q02127"
"Q02127"
"Q02127"
"Q02127"
"Q02127"
"Q02127"
"Q02127"
"Q02127"
"Q04671"
"Q04671"
"Q04671"
"Q04671"
"Q04671"
"Q04671"
"Q04671"
"Q04671"
"Q04671"
"Q04671"
"Q04671"
"Q04671"
"Q04671"
"Q04671"
"Q04671"
"Q04671"
"Q04671"
"Q04671"
"Q04671"
"Q04671"
"Q04671"
"Q04671"
"Q04671"
"Q04671"
"Q04671"
"Q04671"
"Q04671"
"Q04671"
"Q04671"
"Q04671"
"Q04671"
"Q04671"
"Q04671"
"Q04671"
"Q04671"
"Q04671"
"Q04671"
"Q04671"
"Q04671"
"Q04671"
"Q04671"
"O14949"
"O43502"
"O43502"
"Q9Y620"
"Q9NP72"
"Q9ULC3"
"Q9ULC3"
"P51149"
"P51149"
"P51149"
"P51149"
"P15153"
"Q92698"
"P35241"
"P24386"
"P04049"
"P04049"
"P04049"
"P04049"
"P04049"
"P04049"
"P04049"
"P04049"
"P04049"
"P04049"
"P04049"
"P04049"
"P04049"
"P04049"
"P04049"
"P15918"
"P15918"
"P15918"
"P15918"
"P15918"
"P15918"
"P15918"
"P15918"
"P15918"
"P15918"
"P15918"
"P15918"
"P15918"
"P15918"
"P15918"
"P15918"
"P15918"
"P15918"
"P15918"
"P15918"
"P15918"
"P15918"
"P15918"
"P15918"
"P15918"
"P15918"
"P15918"
"P15918"
"P15918"
"P15918"
"P15918"
"P55895"
"P55895"
"P55895"
"P55895"
"P55895"
"P55895"
"Q13702"
"Q13702"
"Q13702"
"Q13702"
"Q13702"
"Q13702"
"Q13702"
"Q13702"
"P20936"
"P01112"
"P01112"
"P01112"
"P01112"
"P01112"
"P01112"
"P01112"
"P01112"
"P01112"
"P01112"
"P01112"
"P01116"
"P01116"
"P01116"
"P01116"
"P01116"
"P01116"
"P01116"
"P01116"
"P01116"
"P01116"
"P01116"
"P01116"
"P01111"
"P01111"
"P01111"
"P01111"
"Q96IS3"
"Q96IS3"
"P51159"
"P51159"
"P51159"
"Q9H2M9"
"Q5T481"
"Q5T481"
"Q5T481"
"Q5T481"
"Q5T481"
"Q9NW13"
"P49792"
"P49792"
"P49792"
"Q7Z3Z2"
"Q7Z3Z2"
"Q7Z3Z2"
"Q7Z3Z2"
"Q96NR8"
"Q96NR8"
"Q96NR8"
"Q96NR8"
"Q96NR8"
"Q96NR8"
"Q96NR8"
"Q96NR8"
"Q96NR8"
"Q96NR8"
"Q96NR8"
"Q96NR8"
"Q96NR8"
"Q96NR8"
"Q96NR8"
"Q96NR8"
"Q96NR8"
"Q96NR8"
"Q96NR8"
"Q96NR8"
"Q96NR8"
"Q96NR8"
"Q92781"
"Q92781"
"Q92781"
"Q92781"
"Q92781"
"Q92781"
"Q92781"
"Q92781"
"Q92781"
"Q92781"
"Q92781"
"O94761"
"Q9H902"
"Q9BZI7"
"P00797"
"P00797"
"P00797"
"P02753"
"P02753"
"P07949"
"P07949"
"P07949"
"P07949"
"P07949"
"P07949"
"P07949"
"P07949"
"P07949"
"P07949"
"P07949"
"P07949"
"P07949"
"P07949"
"P07949"
"P07949"
"P07949"
"P07949"
"P07949"
"P07949"
"P07949"
"P07949"
"P07949"
"P07949"
"P07949"
"P07949"
"P07949"
"P07949"
"P07949"
"P07949"
"P07949"
"P07949"
"P07949"
"P07949"
"P07949"
"P07949"
"P07949"
"P07949"
"P07949"
"P07949"
"P07949"
"P07949"
"P07949"
"P07949"
"P07949"
"P07949"
"Q96AA3"
"Q96AA3"
"Q96AA3"
"Q9NQ40"
"Q9NQ40"
"Q9NQ40"
"Q9NQ40"
"Q9NQ40"
"P48382"
"Q8HWS3"
"Q8HWS3"
"O14593"
"Q6ZVN8"
"Q6ZVN8"
"Q6ZVN8"
"Q6ZVN8"
"Q6ZVN8"
"Q6ZVN8"
"Q6ZVN8"
"Q6ZVN8"
"Q6ZVN8"
"Q6ZVN8"
"Q6ZVN8"
"Q6ZVN8"
"Q6ZVN8"
"Q6ZVN8"
"P47804"
"O75916"
"Q02094"
"Q02094"
"Q02094"
"Q02094"
"Q02094"
"P18577"
"P18577"
"P18577"
"Q02161"
"Q02161"
"Q02161"
"Q02161"
"Q86UR5"
"Q7LG56"
"Q7LG56"
"Q7LG56"
"Q7LG56"
"Q7LG56"
"Q7LG56"
"Q7LG56"
"Q7LG56"
"Q7LG56"
"Q15835"
"Q15835"
"Q15835"
"Q15835"
"Q15835"
"Q15835"
"Q15835"
"Q15835"
"Q15835"
"P27635"
"P27635"
"P62913"
"P46778"
"P18077"
"P46777"
"P46777"
"P12271"
"P12271"
"P12271"
"Q8IUD6"
"O75792"
"Q5TBB1"
"Q5TBB1"
"Q5TBB1"
"Q5TBB1"
"Q5TBB1"
"Q5TBB1"
"Q5TBB1"
"Q8TDP1"
"Q8TDP1"
"O00584"
"Q9HCK4"
"Q9HCK4"
"Q96MS0"
"Q96MS0"
"Q96MS0"
"Q96MS0"
"Q96MS0"
"Q96MS0"
"Q01974"
"Q01974"
"Q01974"
"Q01974"
"Q01974"
"Q8IWN7"
"Q8IWN7"
"P56715"
"P56715"
"P56715"
"P56715"
"P56715"
"P56715"
"P56715"
"P56715"
"Q8TA86"
"Q8TA86"
"O15160"
"O15160"
"Q9Y2S0"
"Q9Y2S0"
"Q9Y2S0"
"Q9Y2S0"
"Q9Y2S0"
"Q9Y2S0"
"Q9Y2S0"
"O14802"
"O14802"
"O14802"
"O14802"
"O14802"
"O14802"
"O14802"
"O14802"
"Q16518"
"Q16518"
"Q16518"
"Q16518"
"Q16518"
"Q16518"
"Q16518"
"Q16518"
"Q16518"
"Q16518"
"Q16518"
"Q16518"
"Q16518"
"Q16518"
"Q16518"
"Q16518"
"Q16518"
"Q16518"
"Q16518"
"Q16518"
"Q16518"
"Q16518"
"Q16518"
"Q16518"
"Q16518"
"Q16518"
"Q16518"
"Q16518"
"Q16518"
"Q16518"
"Q16518"
"Q16518"
"Q16518"
"Q16518"
"Q16518"
"Q16518"
"Q96KN7"
"Q96KN7"
"Q96KN7"
"Q96KN7"
"Q96KN7"
"Q96KN7"
"Q96KN7"
"Q96KN7"
"Q96KN7"
"Q96KN7"
"Q96KN7"
"Q92834"
"Q92834"
"Q92834"
"Q92834"
"Q92834"
"Q92834"
"Q92834"
"Q92834"
"Q92834"
"Q92834"
"Q92834"
"Q92834"
"Q92834"
"Q92834"
"Q92834"
"Q92834"
"Q92834"
"Q92834"
"Q92834"
"Q92834"
"Q92834"
"Q92834"
"Q92834"
"Q92834"
"P49247"
"P39019"
"P39019"
"P39019"
"P39019"
"P39019"
"P39019"
"P39019"
"P39019"
"P39019"
"P39019"
"P39019"
"P39019"
"P39019"
"P39019"
"P39019"
"P39019"
"P39019"
"P39019"
"P39019"
"P39019"
"P39019"
"P39019"
"P39019"
"P62854"
"P62854"
"Q5TD94"
"Q2I0M5"
"Q2I0M5"
"Q2I0M5"
"Q2I0M5"
"P82650"
"Q01196"
"Q01196"
"Q13950"
"Q13950"
"Q13950"
"Q13950"
"Q13950"
"Q13950"
"Q13950"
"Q13950"
"Q13950"
"Q13950"
"Q13950"
"Q13950"
"Q13950"
"Q13950"
"Q13950"
"Q13950"
"Q13950"
"Q13950"
"Q13950"
"Q13950"
"Q13950"
"Q13950"
"Q13950"
"Q13950"
"Q13950"
"Q13950"
"Q13950"
"Q13950"
"Q13950"
"Q13950"
"Q13950"
"Q13950"
"Q13950"
"Q13950"
"Q13950"
"Q13950"
"Q13950"
"Q13950"
"Q13950"
"Q13950"
"Q13950"
"Q13950"
"Q13950"
"Q13950"
"Q13950"
"Q8WXD0"
"Q9Y2V3"
"P21817"
"P21817"
"P21817"
"P21817"
"P21817"
"P21817"
"P21817"
"P21817"
"P21817"
"P21817"
"P21817"
"P21817"
"P21817"
"P21817"
"P21817"
"P21817"
"P21817"
"P21817"
"P21817"
"P21817"
"P21817"
"P21817"
"P21817"
"P21817"
"P21817"
"P21817"
"P21817"
"P21817"
"P21817"
"P21817"
"P21817"
"P21817"
"P21817"
"P21817"
"P21817"
"P21817"
"P21817"
"P21817"
"P21817"
"P21817"
"P21817"
"P21817"
"P21817"
"P21817"
"P21817"
"P21817"
"P21817"
"P21817"
"P21817"
"P21817"
"P21817"
"P21817"
"P21817"
"P21817"
"P21817"
"P21817"
"P21817"
"P21817"
"P21817"
"P21817"
"P21817"
"P21817"
"P21817"
"P21817"
"P21817"
"P21817"
"P21817"
"P21817"
"P21817"
"P21817"
"P21817"
"P21817"
"P21817"
"P21817"
"P21817"
"P21817"
"P21817"
"P21817"
"P21817"
"P21817"
"P21817"
"P21817"
"P21817"
"P21817"
"P21817"
"P21817"
"P21817"
"P21817"
"P21817"
"P21817"
"P21817"
"P21817"
"P21817"
"P21817"
"P21817"
"P21817"
"P21817"
"P21817"
"P21817"
"P21817"
"P21817"
"P21817"
"P21817"
"P21817"
"P21817"
"P21817"
"P21817"
"P21817"
"P21817"
"P21817"
"P21817"
"P21817"
"P21817"
"P21817"
"P21817"
"P21817"
"P21817"
"P21817"
"P21817"
"P21817"
"P21817"
"P21817"
"Q92736"
"Q92736"
"Q92736"
"Q92736"
"Q92736"
"Q92736"
"Q92736"
"Q92736"
"Q92736"
"Q92736"
"Q92736"
"Q92736"
"Q92736"
"Q92736"
"Q92736"
"Q92736"
"Q92736"
"Q92736"
"Q92736"
"Q92736"
"Q92736"
"Q92736"
"Q92736"
"Q92736"
"Q92736"
"Q92736"
"Q92736"
"Q92736"
"Q92736"
"Q92736"
"Q92736"
"Q92736"
"Q92736"
"Q92736"
"Q92736"
"Q92736"
"Q92736"
"Q92736"
"Q92736"
"Q13621"
"Q13621"
"P55017"
"P55017"
"P55017"
"P55017"
"P55017"
"P55017"
"P55017"
"P55017"
"P55017"
"P55017"
"P55017"
"P55017"
"P55017"
"P55017"
"P55017"
"P55017"
"P55017"
"P55017"
"P55017"
"P55017"
"P55017"
"P55017"
"P55017"
"P55017"
"P55017"
"P55017"
"P55017"
"P55017"
"P55017"
"P55017"
"P55017"
"P55017"
"P55017"
"P55017"
"P55017"
"P55017"
"P55017"
"P55017"
"P55017"
"P55017"
"P55017"
"P55017"
"P55017"
"P55017"
"P55017"
"P55017"
"P55017"
"P55017"
"P55017"
"P55017"
"P55017"
"P55017"
"P55017"
"P55017"
"P55017"
"P55017"
"P55017"
"P55017"
"P55017"
"P55017"
"P55017"
"P55017"
"P55017"
"P55017"
"P55017"
"P55017"
"P55017"
"P55017"
"P55017"
"P55017"
"P55017"
"P55017"
"P55017"
"P55017"
"P55017"
"Q9NRA2"
"Q9NRA2"
"Q9NRA2"
"Q9NRA2"
"Q9NRA2"
"O60779"
"O60779"
"O60779"
"Q9BZV2"
"Q9BZV2"
"O76082"
"O76082"
"O76082"
"O76082"
"O76082"
"O76082"
"O76082"
"O76082"
"O76082"
"O76082"
"O76082"
"O76082"
"O76082"
"O76082"
"O76082"
"O76082"
"O76082"
"O76082"
"O76082"
"O76082"
"O76082"
"O76082"
"O76082"
"O76082"
"O76082"
"O76082"
"O76082"
"O76082"
"O76082"
"O76082"
"O76082"
"O76082"
"O76082"
"O76082"
"O76082"
"O76082"
"O76082"
"O76082"
"O76082"
"O76082"
"O76082"
"O76082"
"O76082"
"O76082"
"O76082"
"Q96S37"
"Q96S37"
"Q96S37"
"Q96S37"
"Q96S37"
"Q96S37"
"Q96S37"
"Q96S37"
"Q96S37"
"Q96S37"
"Q96S37"
"Q96S37"
"Q96S37"
"Q96BI1"
"Q96DW6"
"Q96DW6"
"Q96DW6"
"Q96DW6"
"P50443"
"P50443"
"P50443"
"P50443"
"P50443"
"P50443"
"P50443"
"P40879"
"P40879"
"P40879"
"P40879"
"P40879"
"P40879"
"P40879"
"P40879"
"P40879"
"P40879"
"P40879"
"P40879"
"P40879"
"P40879"
"P40879"
"P40879"
"P40879"
"P40879"
"O43511"
"O43511"
"O43511"
"O43511"
"O43511"
"O43511"
"O43511"
"O43511"
"O43511"
"O43511"
"O43511"
"O43511"
"O43511"
"O43511"
"O43511"
"O43511"
"O43511"
"O43511"
"O43511"
"O43511"
"O43511"
"O43511"
"O43511"
"O43511"
"O43511"
"O43511"
"O43511"
"O43511"
"O43511"
"O43511"
"O43511"
"O43511"
"O43511"
"O43511"
"O43511"
"O43511"
"O43511"
"O43511"
"O43511"
"O43511"
"O43511"
"O43511"
"O43511"
"O43511"
"O43511"
"O43511"
"O43511"
"O43511"
"O43511"
"O43511"
"O43511"
"O43511"
"O43511"
"O43511"
"O43511"
"O43511"
"O43511"
"O43511"
"O43511"
"O43511"
"O43511"
"O43511"
"O43511"
"O43511"
"Q6P1M0"
"Q6P1M0"
"Q6P1M0"
"Q6P1M0"
"Q6P1M0"
"O00337"
"O00337"
"O00337"
"O00337"
"Q9BZD2"
"Q9BZD2"
"Q495M3"
"Q6P5W5"
"Q6P5W5"
"Q6P5W5"
"Q6P5W5"
"Q6P5W5"
"Q6P5W5"
"Q6P5W5"
"Q6P5W5"
"Q6P5W5"
"Q8TF17"
"Q8TF17"
"Q8TF17"
"Q8TF17"
"Q9NP59"
"Q9NP59"
"Q9NP59"
"Q9NP59"
"Q9NP59"
"Q9NP59"
"Q9NP59"
"Q9NP59"
"Q9NP59"
"Q9NP59"
"Q9NP59"
"Q9NP59"
"Q9NP59"
"Q9NP59"
"Q9NP59"
"Q9NP59"
"Q9UMX9"
"Q9UMX9"
"Q9UMX9"
"Q9UMX9"
"Q9UMX9"
"Q9UMX9"
"Q9UMX9"
"Q9UMX9"
"Q9UMX9"
"Q8NBS3"
"Q8NBS3"
"Q8NBS3"
"Q8NBS3"
"Q8NBS3"
"Q8NBS3"
"Q8NBS3"
"Q8NBS3"
"Q8NBS3"
"Q8NBS3"
"Q8NBS3"
"Q8NBS3"
"Q8NBS3"
"Q8NBS3"
"Q8NBS3"
"Q8NBS3"
"Q8NBS3"
"Q8NBS3"
"Q8NBS3"
"Q8NBS3"
"Q8NBS3"
"Q8NBS3"
"Q8NBS3"
"Q8NBS3"
"Q8NBS3"
"Q8NBS3"
"Q8NBS3"
"Q8NBS3"
"Q8NBS3"
"Q8NBS3"
"Q8NBS3"
"Q8NBS3"
"Q8NBS3"
"Q8NBS3"
"Q8NBS3"
"Q8NBS3"
"Q8NBS3"
"Q9Y6R1"
"Q9Y6R1"
"Q9Y6R1"
"Q9Y6R1"
"Q9Y6R1"
"Q9Y6R1"
"P31213"
"P31213"
"P31213"
"P31213"
"P31213"
"P31213"
"P31213"
"P31213"
"P31213"
"P31213"
"P31213"
"P31213"
"P31213"
"P31213"
"P31213"
"P31213"
"P31213"
"P31213"
"P31213"
"P31213"
"P31213"
"Q695T7"
"Q695T7"
"Q695T7"
"Q9NZJ4"
"Q9NZJ4"
"Q9NZJ4"
"Q9NZJ4"
"Q9NZJ4"
"Q9NZJ4"
"Q9NZJ4"
"Q9NZJ4"
"Q9NZJ4"
"Q9NZJ4"
"Q9NZJ4"
"Q9NZJ4"
"Q9NZJ4"
"Q9NZJ4"
"Q9NZJ4"
"Q9NZJ4"
"Q9NZJ4"
"Q9NZJ4"
"Q9NZJ4"
"Q9NZJ4"
"Q9NZJ4"
"Q9NZJ4"
"Q9NZJ4"
"Q9NZJ4"
"P23526"
"P23526"
"P23526"
"P23526"
"Q9UJQ4"
"Q5K651"
"Q9Y3Z3"
"Q9Y3Z3"
"Q9Y3Z3"
"Q9Y3Z3"
"Q9Y3Z3"
"Q9Y3Z3"
"Q9Y3Z3"
"Q9Y3Z3"
"Q9Y3Z3"
"P17900"
"P17900"
"P07602"
"P07602"
"P07602"
"P07602"
"P07602"
"P07602"
"Q9Y6B6"
"Q9Y6B6"
"Q9Y6B6"
"Q9Y6B6"
"Q9Y6B6"
"Q15020"
"Q9Y3A5"
"Q9Y3A5"
"Q9Y3A5"
"Q9Y3A5"
"Q9Y3A5"
"Q9Y3A5"
"Q9Y3A5"
"Q15436"
"Q15437"
"Q15437"
"Q15437"
"Q15437"
"Q15437"
"Q15437"
"Q15437"
"P13866"
"P13866"
"P13866"
"P13866"
"P13866"
"P31639"
"Q92911"
"Q92911"
"Q92911"
"Q92911"
"Q92911"
"O75845"
"O75845"
"O75845"
"P23975"
"Q01959"
"Q01959"
"Q9Y345"
"Q9Y345"
"Q9Y345"
"Q9Y345"
"Q9Y345"
"Q9Y345"
"P48029"
"P48029"
"P48029"
"P48029"
"P48029"
"P48029"
"P48029"
"P21583"
"P35498"
"P35498"
"P35498"
"P35498"
"P35498"
"P35498"
"P35498"
"P35498"
"P35498"
"P35498"
"P35498"
"P35498"
"P35498"
"P35498"
"P35498"
"P35498"
"P35498"
"P35498"
"P35498"
"P35498"
"P35498"
"P35498"
"P35498"
"P35498"
"P35498"
"P35498"
"P35498"
"P35498"
"P35498"
"P35498"
"P35498"
"P35498"
"P35498"
"P35498"
"P35498"
"P35498"
"P35498"
"P35498"
"P35498"
"P35498"
"P35498"
"P35498"
"P35498"
"P35498"
"P35498"
"P35498"
"P35498"
"P35498"
"P35498"
"P35498"
"P35498"
"P35498"
"P35498"
"P35498"
"P35498"
"P35498"
"P35498"
"P35498"
"P35498"
"P35498"
"P35498"
"P35498"
"P35498"
"P35498"
"P35498"
"P35498"
"P35498"
"P35498"
"P35498"
"P35498"
"P35498"
"P35498"
"P35498"
"P35498"
"P35498"
"P35498"
"P35498"
"P35498"
"P35498"
"P35498"
"P35498"
"P35498"
"P35498"
"P35498"
"P35498"
"P35498"
"P35498"
"P35498"
"P35498"
"P35498"
"P35498"
"P35498"
"P35498"
"P35498"
"P35498"
"P35498"
"P35498"
"P35498"
"P35498"
"P35498"
"P35498"
"P35498"
"P35498"
"P35498"
"P35498"
"P35498"
"P35498"
"P35498"
"P35498"
"P35498"
"P35498"
"P35498"
"P35498"
"P35498"
"P35498"
"P35498"
"P35498"
"P35498"
"P35498"
"P35498"
"P35498"
"P35498"
"P35498"
"P35498"
"P35498"
"P35498"
"P35498"
"P35498"
"P35498"
"P35498"
"P35498"
"P35498"
"P35498"
"P35498"
"P35498"
"P35498"
"P35498"
"P35498"
"P35498"
"P35498"
"P35498"
"P35498"
"P35498"
"P35498"
"P35498"
"P35498"
"P35498"
"P35498"
"P35498"
"P35498"
"P35498"
"P35498"
"P35498"
"P35498"
"P35498"
"P35498"
"P35498"
"P35498"
"P35498"
"P35498"
"P35498"
"P35498"
"P35498"
"P35498"
"P35498"
"P35498"
"P35498"
"P35498"
"P35498"
"P35498"
"P35498"
"P35498"
"P35498"
"P35498"
"P35498"
"P35498"
"P35498"
"P35498"
"P35498"
"P35498"
"P35498"
"P35498"
"P35498"
"P35498"
"P35498"
"P35498"
"P35498"
"P35498"
"P35498"
"P35498"
"Q07699"
"Q07699"
"Q07699"
"Q99250"
"Q99250"
"Q99250"
"Q99250"
"Q99250"
"Q99250"
"Q99250"
"Q99250"
"Q99250"
"Q99250"
"Q99250"
"Q99250"
"Q9NY72"
"Q9NY72"
"P35499"
"P35499"
"P35499"
"P35499"
"P35499"
"P35499"
"P35499"
"P35499"
"P35499"
"P35499"
"P35499"
"P35499"
"P35499"
"P35499"
"P35499"
"P35499"
"P35499"
"P35499"
"P35499"
"P35499"
"P35499"
"P35499"
"P35499"
"P35499"
"P35499"
"P35499"
"P35499"
"P35499"
"P35499"
"P35499"
"P35499"
"P35499"
"P35499"
"P35499"
"P35499"
"P35499"
"P35499"
"P35499"
"P35499"
"P35499"
"P35499"
"P35499"
"P35499"
"P35499"
"P35499"
"P35499"
"P35499"
"P35499"
"Q8IWT1"
"Q14524"
"Q14524"
"Q14524"
"Q14524"
"Q14524"
"Q14524"
"Q14524"
"Q14524"
"Q14524"
"Q14524"
"Q14524"
"Q14524"
"Q14524"
"Q14524"
"Q14524"
"Q14524"
"Q14524"
"Q14524"
"Q14524"
"Q14524"
"Q14524"
"Q14524"
"Q14524"
"Q14524"
"Q14524"
"Q14524"
"Q14524"
"Q14524"
"Q14524"
"Q14524"
"Q14524"
"Q14524"
"Q14524"
"Q14524"
"Q14524"
"Q14524"
"Q14524"
"Q14524"
"Q14524"
"Q14524"
"Q14524"
"Q14524"
"Q14524"
"Q14524"
"Q14524"
"Q14524"
"Q14524"
"Q14524"
"Q14524"
"Q14524"
"Q14524"
"Q14524"
"Q14524"
"Q14524"
"Q14524"
"Q14524"
"Q14524"
"Q14524"
"Q14524"
"Q14524"
"Q14524"
"Q14524"
"Q14524"
"Q14524"
"Q14524"
"Q14524"
"Q14524"
"Q14524"
"Q14524"
"Q14524"
"Q14524"
"Q14524"
"Q14524"
"Q14524"
"Q14524"
"Q14524"
"Q14524"
"Q14524"
"Q14524"
"Q14524"
"Q14524"
"Q14524"
"Q14524"
"Q14524"
"Q14524"
"Q14524"
"Q14524"
"Q14524"
"Q14524"
"Q14524"
"Q14524"
"Q14524"
"Q14524"
"Q14524"
"Q14524"
"Q14524"
"Q14524"
"Q14524"
"Q14524"
"Q14524"
"Q14524"
"Q14524"
"Q14524"
"Q14524"
"Q14524"
"Q14524"
"Q14524"
"Q14524"
"Q14524"
"Q14524"
"Q14524"
"Q14524"
"Q14524"
"Q14524"
"Q14524"
"Q14524"
"Q14524"
"Q14524"
"Q14524"
"Q14524"
"Q14524"
"Q14524"
"Q14524"
"Q14524"
"Q14524"
"Q14524"
"Q14524"
"Q14524"
"Q14524"
"Q14524"
"Q14524"
"Q14524"
"Q14524"
"Q14524"
"Q14524"
"Q14524"
"Q14524"
"Q14524"
"Q14524"
"Q15858"
"Q15858"
"Q15858"
"Q15858"
"Q15858"
"Q15858"
"Q15858"
"Q15858"
"Q15858"
"Q15858"
"Q15858"
"Q15858"
"Q15858"
"Q15858"
"Q15858"
"Q15858"
"Q15858"
"Q15858"
"Q15858"
"Q15858"
"Q15858"
"Q15858"
"Q15858"
"Q15858"
"P37088"
"P37088"
"P37088"
"P37088"
"P51168"
"P51168"
"P51168"
"P51168"
"P51168"
"P51168"
"P51168"
"P51168"
"P51168"
"P51168"
"P51168"
"P51168"
"P51168"
"P51170"
"P51170"
"O75880"
"O43819"
"O43819"
"O43819"
"P55809"
"P55809"
"P55809"
"P55809"
"P55809"
"P55809"
"P55809"
"P55809"
"P55809"
"P55809"
"P55809"
"A6NFY7"
"A6NFY7"
"Q9NX18"
"Q96T21"
"Q9NZV5"
"Q9NZV5"
"Q9NZV5"
"Q9NZV5"
"Q9NZV5"
"Q9NZV5"
"Q9NZV5"
"Q9NZV5"
"Q9NZV5"
"Q9H3S1"
"Q9H3S1"
"Q9H3S1"
"Q8NCE0"
"Q9BSV6"
"Q9UHD8"
"Q9UHD8"
"O43175"
"O43175"
"O43175"
"O43175"
"O43175"
"O43175"
"P78330"
"P78330"
"Q9Y617"
"P50454"
"Q9Y6X0"
"Q9Y6X0"
"Q9Y6X0"
"Q9Y6X0"
"Q9Y6X0"
"Q7Z333"
"Q7Z333"
"Q7Z333"
"Q7Z333"
"Q7Z333"
"Q7Z333"
"Q7Z333"
"Q7Z333"
"Q7Z333"
"Q7Z333"
"Q7Z333"
"Q7Z333"
"Q7Z333"
"Q8IWL1"
"Q8IWL1"
"Q92765"
"Q16586"
"Q16586"
"Q16586"
"Q16586"
"Q16586"
"Q16586"
"Q16586"
"Q16586"
"Q16586"
"Q16586"
"Q16586"
"Q16586"
"Q16586"
"Q16586"
"Q16586"
"Q16586"
"Q16586"
"Q16586"
"Q16586"
"Q16586"
"Q16586"
"Q16586"
"Q16586"
"Q16586"
"Q16586"
"Q16586"
"Q16586"
"Q16585"
"Q16585"
"Q16585"
"Q16585"
"Q16585"
"Q16585"
"Q16585"
"Q16585"
"Q16585"
"Q16585"
"Q16585"
"Q16585"
"Q16585"
"Q92629"
"Q92629"
"O43556"
"Q13326"
"Q13326"
"Q13326"
"O60880"
"O60880"
"O60880"
"O60880"
"O60880"
"O60880"
"O60880"
"O60880"
"O60880"
"O60880"
"O60880"
"O60880"
"O60880"
"O60880"
"O60880"
"O60880"
"O60880"
"O60880"
"O60880"
"O60880"
"Q9BYB0"
"Q15465"
"Q15465"
"Q15465"
"Q15465"
"Q15465"
"Q15465"
"Q15465"
"Q15465"
"Q15465"
"Q15465"
"Q15465"
"Q15465"
"Q15465"
"Q15465"
"Q15465"
"Q15465"
"Q15465"
"Q15465"
"Q15465"
"Q15465"
"Q15465"
"Q15465"
"Q15465"
"Q15465"
"Q15465"
"Q15465"
"Q15465"
"Q15465"
"Q15465"
"Q15465"
"Q15465"
"Q15465"
"Q15465"
"Q15465"
"Q15465"
"Q15465"
"Q15465"
"Q15465"
"Q15465"
"Q15465"
"Q15465"
"Q15465"
"Q15465"
"Q15465"
"Q15465"
"Q15465"
"Q15465"
"Q15465"
"Q15465"
"Q15465"
"Q15465"
"Q15465"
"Q15465"
"Q15465"
"Q15465"
"Q15465"
"Q15465"
"Q15465"
"Q15465"
"Q15465"
"Q15465"
"Q15465"
"Q15465"
"Q15465"
"Q15465"
"Q15465"
"Q15465"
"Q15465"
"Q15465"
"Q15465"
"Q15465"
"Q15465"
"Q15465"
"Q15465"
"Q15465"
"Q15465"
"Q15465"
"Q15465"
"Q15465"
"Q15465"
"Q15465"
"Q15465"
"Q15465"
"Q15465"
"Q9UQ13"
"O15266"
"O15266"
"O15266"
"O15266"
"Q9ULL8"
"Q9HAT2"
"Q9HAT2"
"Q9HAT2"
"Q9HAT2"
"Q9HAT2"
"Q9HAT2"
"Q9HAT2"
"Q9HAT2"
"Q9HAT2"
"Q15475"
"Q15475"
"Q15475"
"Q15475"
"Q15475"
"Q15475"
"Q15475"
"Q15475"
"Q15475"
"O95343"
"O95343"
"O95343"
"O95343"
"O95343"
"O95343"
"O95343"
"O95343"
"O95343"
"O95343"
"Q8N196"
"Q8N196"
"Q8N196"
"Q8N196"
"O95475"
"Q07837"
"Q07837"
"Q07837"
"Q07837"
"Q07837"
"Q07837"
"Q07837"
"Q07837"
"Q07837"
"Q07837"
"Q07837"
"Q07837"
"Q07837"
"Q07837"
"Q07837"
"Q07837"
"Q07837"
"Q07837"
"Q07837"
"Q07837"
"Q07837"
"Q07837"
"Q07837"
"Q07837"
"Q07837"
"Q07837"
"Q07837"
"Q07837"
"P55000"
"P55000"
"P55000"
"P55000"
"P55000"
"P84022"
"P84022"
"Q13485"
"Q13485"
"Q13485"
"Q13485"
"Q9NZC9"
"Q9NZC9"
"Q9NZC9"
"Q9NZC9"
"Q9NZC9"
"Q9NZC9"
"Q9NZC9"
"Q9NZC9"
"Q9NZC9"
"Q9NZC9"
"Q9NZC9"
"P38935"
"P38935"
"P38935"
"P38935"
"P38935"
"P38935"
"P38935"
"P38935"
"P38935"
"P38935"
"P38935"
"P38935"
"P38935"
"P38935"
"P38935"
"P38935"
"P38935"
"P38935"
"P38935"
"P38935"
"P38935"
"P38935"
"P38935"
"P38935"
"P38935"
"P38935"
"P38935"
"P38935"
"P38935"
"Q14683"
"Q14683"
"Q14683"
"Q14683"
"Q14683"
"Q14683"
"Q14683"
"Q14683"
"Q14683"
"Q14683"
"Q14683"
"Q14683"
"Q14683"
"Q14683"
"Q14683"
"Q14683"
"Q14683"
"Q14683"
"Q16637"
"Q16637"
"Q16637"
"Q16637"
"Q16637"
"Q16637"
"Q16637"
"Q16637"
"Q16637"
"Q16637"
"Q16637"
"Q16637"
"Q16637"
"Q16637"
"Q16637"
"O43623"
"Q16613"
"Q9Y6H5"
"O43759"
"Q13424"
"Q13424"
"P00441"
"P00441"
"P00441"
"P00441"
"P00441"
"P00441"
"P00441"
"P00441"
"P00441"
"P00441"
"P00441"
"P00441"
"P00441"
"P00441"
"P00441"
"P00441"
"P00441"
"P00441"
"P00441"
"P00441"
"P00441"
"P00441"
"P00441"
"P00441"
"P00441"
"P00441"
"P00441"
"P00441"
"P00441"
"P00441"
"P00441"
"P00441"
"P00441"
"P00441"
"P00441"
"P00441"
"P00441"
"P00441"
"P00441"
"P00441"
"P00441"
"P00441"
"P00441"
"P00441"
"P00441"
"P00441"
"P00441"
"P00441"
"P00441"
"P00441"
"P00441"
"P00441"
"P00441"
"P00441"
"P00441"
"P00441"
"P00441"
"P00441"
"P00441"
"P00441"
"P00441"
"P00441"
"P00441"
"P00441"
"P00441"
"P00441"
"P00441"
"P00441"
"P00441"
"P00441"
"P00441"
"P00441"
"P00441"
"P00441"
"P00441"
"P00441"
"P00441"
"P00441"
"Q5JUK2"
"Q5JUK2"
"P01241"
"P01241"
"P01241"
"P01241"
"P01241"
"P01241"
"P01241"
"P01241"
"P01241"
"P01241"
"P01241"
"P01241"
"P01241"
"P01241"
"P01241"
"P01241"
"P01241"
"Q07889"
"Q07889"
"Q07889"
"Q07889"
"Q07889"
"Q07889"
"Q07889"
"Q07889"
"Q07889"
"Q07889"
"Q07889"
"Q07889"
"Q07889"
"Q07889"
"Q07889"
"Q07889"
"Q07889"
"Q07889"
"Q07889"
"Q07889"
"Q07889"
"Q07889"
"Q07889"
"Q07889"
"Q07889"
"Q07889"
"Q07889"
"Q07889"
"Q07889"
"Q07889"
"Q07889"
"Q07889"
"Q07889"
"Q07889"
"Q07889"
"Q07889"
"Q07889"
"Q07889"
"Q07889"
"Q07889"
"Q07889"
"Q07889"
"Q07889"
"Q07889"
"Q9BQB4"
"Q9BQB4"
"Q9BQB4"
"P56693"
"Q9H6I2"
"Q9H6I2"
"P35713"
"P35713"
"P35711"
"P48436"
"P48436"
"P48436"
"P48436"
"P48436"
"P48436"
"P48436"
"P48436"
"P48436"
"P48436"
"P48436"
"P48436"
"P48436"
"P48436"
"P48436"
"P48436"
"P23497"
"P23497"
"Q9UBP0"
"Q9UBP0"
"Q9UBP0"
"Q9UBP0"
"Q9UBP0"
"Q9UBP0"
"Q9UBP0"
"Q9UBP0"
"Q9UBP0"
"Q9UBP0"
"Q9UBP0"
"Q9UBP0"
"Q9UBP0"
"Q9UBP0"
"Q9UBP0"
"Q9UBP0"
"Q9UBP0"
"Q9UBP0"
"Q9UBP0"
"Q9UBP0"
"Q9UBP0"
"Q9UBP0"
"Q9UBP0"
"Q9UBP0"
"Q9UBP0"
"Q9UBP0"
"Q9UBP0"
"Q9UBP0"
"Q9UBP0"
"Q9UBP0"
"Q9UBP0"
"Q9UBP0"
"Q9UBP0"
"Q9UBP0"
"Q9UBP0"
"Q9UBP0"
"Q9UBP0"
"Q9UBP0"
"Q9UBP0"
"Q9UBP0"
"Q9UBP0"
"Q9UBP0"
"Q9UBP0"
"Q9UBP0"
"Q9HD40"
"Q9HD40"
"A1X283"
"Q9UQ90"
"Q9UQ90"
"Q9UQ90"
"Q9UQ90"
"P51688"
"P51688"
"P51688"
"P51688"
"P51688"
"P51688"
"P51688"
"P51688"
"P51688"
"P51688"
"P51688"
"P51688"
"P51688"
"P51688"
"P51688"
"P51688"
"P51688"
"P51688"
"P51688"
"P51688"
"P51688"
"P51688"
"P51688"
"P51688"
"P51688"
"P51688"
"P51688"
"P51688"
"P51688"
"P51688"
"P51688"
"P51688"
"P51688"
"P51688"
"P51688"
"P51688"
"P51688"
"P51688"
"P51688"
"P51688"
"P51688"
"P51688"
"P51688"
"P51688"
"P51688"
"P51688"
"P51688"
"P51688"
"P51688"
"P51688"
"P51688"
"P51688"
"P51688"
"P51688"
"P51688"
"P51688"
"O43291"
"P22528"
"P22528"
"P22528"
"Q7Z699"
"Q7Z699"
"P35270"
"P35270"
"Q9BXB7"
"P02549"
"P02549"
"P02549"
"P02549"
"P02549"
"P02549"
"P02549"
"P02549"
"P02549"
"P02549"
"P02549"
"P02549"
"P02549"
"P02549"
"P02549"
"P02549"
"P02549"
"P02549"
"P02549"
"P02549"
"P02549"
"P11277"
"P11277"
"P11277"
"P11277"
"P11277"
"P11277"
"P11277"
"O15269"
"O15269"
"O15269"
"O15269"
"O15269"
"O15270"
"O15270"
"O15270"
"Q96JI7"
"O15020"
"P21549"
"P21549"
"P21549"
"P21549"
"P21549"
"P21549"
"P21549"
"P21549"
"P21549"
"P21549"
"P21549"
"P21549"
"P21549"
"P21549"
"P21549"
"P21549"
"P21549"
"P21549"
"P21549"
"P21549"
"P21549"
"P21549"
"P21549"
"P21549"
"P21549"
"P21549"
"P21549"
"P21549"
"P21549"
"P21549"
"P21549"
"P21549"
"P21549"
"P21549"
"Q13501"
"Q13501"
"Q13501"
"Q13501"
"Q13501"
"Q13501"
"Q13501"
"Q96GP6"
"O60687"
"O60687"
"Q05066"
"Q05066"
"Q05066"
"Q05066"
"Q05066"
"Q05066"
"Q05066"
"Q05066"
"Q05066"
"Q05066"
"Q05066"
"Q05066"
"Q05066"
"Q05066"
"Q05066"
"Q05066"
"Q05066"
"Q05066"
"Q05066"
"Q05066"
"Q05066"
"Q05066"
"Q05066"
"Q05066"
"Q05066"
"Q05066"
"P51649"
"P51649"
"P51649"
"P51649"
"P51649"
"P51649"
"P51649"
"P51649"
"P51649"
"P51649"
"P51649"
"P51649"
"Q9Y5Y6"
"P51692"
"P49675"
"P49675"
"P49675"
"P49675"
"P49675"
"P49675"
"P49675"
"P42224"
"P42224"
"P42224"
"P42224"
"P42224"
"P42224"
"P42224"
"P42224"
"P42224"
"P42224"
"P42224"
"P42224"
"P42224"
"P42224"
"P42224"
"P42224"
"P42224"
"P40763"
"P40763"
"P40763"
"P40763"
"P40763"
"P40763"
"P40763"
"P40763"
"P40763"
"P40763"
"P40763"
"P40763"
"P40763"
"P40763"
"Q13285"
"Q13285"
"Q13285"
"Q13285"
"Q13285"
"Q13285"
"Q13285"
"Q13285"
"Q13285"
"Q13285"
"Q13285"
"Q13285"
"Q13285"
"Q13285"
"Q13285"
"Q13285"
"Q15831"
"Q15831"
"Q15831"
"Q15831"
"Q15831"
"Q15831"
"Q6ZVD7"
"Q6ZVD7"
"Q6ZVD7"
"Q9BX79"
"Q9BX79"
"Q9BX79"
"Q9BX79"
"Q9BX79"
"Q9BX79"
"Q9BX79"
"Q9BX79"
"Q12768"
"Q12768"
"Q12768"
"P08842"
"P08842"
"P08842"
"P08842"
"P08842"
"P08842"
"P08842"
"P61764"
"P61764"
"P61764"
"P61764"
"Q15833"
"Q15833"
"Q15833"
"Q15833"
"Q15833"
"P53597"
"P53597"
"P53597"
"Q9P2R7"
"Q9P2R7"
"P14410"
"P14410"
"P14410"
"P14410"
"P14410"
"P14410"
"P14410"
"P14410"
"P14410"
"P14410"
"P14410"
"Q8NBK3"
"Q8NBK3"
"Q8NBK3"
"Q8NBK3"
"Q8NBK3"
"Q8NBK3"
"Q8NBK3"
"Q8NBK3"
"Q8NBK3"
"Q8NBK3"
"Q8NBK3"
"Q8NBK3"
"Q8NBK3"
"Q8NBK3"
"P51687"
"P51687"
"P51687"
"P51687"
"P51687"
"P51687"
"P51687"
"P51687"
"P51687"
"P51687"
"P51687"
"Q15526"
"Q15526"
"Q15526"
"Q15526"
"P49588"
"Q5JTZ9"
"Q5JTZ9"
"Q6PI48"
"Q6PI48"
"Q6PI48"
"Q6PI48"
"Q6PI48"
"Q6PI48"
"Q6PI48"
"Q6PI48"
"Q6PI48"
"Q6PI48"
"Q6PI48"
"P41250"
"P41250"
"P41250"
"P41250"
"Q15046"
"Q15046"
"Q8NF91"
"Q8NF91"
"Q8NF91"
"Q8WXH0"
"P08247"
"P08247"
"P08247"
"Q9NP81"
"P37840"
"P37840"
"P37840"
"P54577"
"P54577"
"Q9Y2Z4"
"P21731"
"Q9NYJ8"
"Q9NYJ8"
"P40200"
"Q13148"
"Q13148"
"Q13148"
"Q13148"
"Q13148"
"Q13148"
"Q13148"
"Q13148"
"Q13148"
"Q13148"
"Q13148"
"Q13148"
"Q13148"
"Q13148"
"Q13148"
"Q13148"
"Q13148"
"Q13148"
"Q13148"
"Q13148"
"Q13148"
"Q13148"
"Q13148"
"Q9H2D6"
"P10636"
"P10636"
"P10636"
"P10636"
"P10636"
"P10636"
"P10636"
"P10636"
"P10636"
"P10636"
"P10636"
"P10636"
"P10636"
"P10636"
"P10636"
"P10636"
"P10636"
"P10636"
"P10636"
"Q16635"
"Q16635"
"Q16635"
"Q71U36"
"Q71U36"
"Q71U36"
"Q71U36"
"Q71U36"
"Q71U36"
"Q71U36"
"Q9H4B7"
"Q9BVA1"
"Q9BVA1"
"Q9BVA1"
"Q9BVA1"
"Q9BVA1"
"Q13509"
"Q13509"
"Q13509"
"Q13509"
"Q13509"
"Q13509"
"Q13509"
"Q13509"
"Q13509"
"Q13509"
"Q13509"
"Q13509"
"Q9ULP9"
"Q9ULP9"
"Q9ULP9"
"O60806"
"O43435"
"O43435"
"O43435"
"Q9UMR3"
"Q9Y458"
"Q9Y458"
"Q9Y458"
"Q9Y458"
"Q9Y458"
"Q9Y458"
"O15119"
"O15119"
"P57082"
"P57082"
"Q99593"
"Q99593"
"Q99593"
"Q99593"
"Q99593"
"Q13428"
"P48643"
"P28347"
"Q9NZ01"
"O75443"
"O75443"
"O75443"
"O75443"
"O75443"
"O75443"
"O75443"
"O75443"
"O75443"
"O75443"
"O75443"
"O75443"
"O75443"
"O75443"
"O75443"
"O75443"
"O75443"
"O75443"
"O75443"
"O75443"
"O75443"
"O75443"
"O75443"
"O75443"
"O75443"
"O75443"
"O75443"
"O75443"
"O75443"
"O15273"
"O15273"
"O15273"
"O15273"
"O15273"
"O15273"
"P22105"
"P22105"
"P55072"
"P55072"
"P55072"
"P55072"
"P55072"
"P55072"
"P55072"
"P55072"
"P55072"
"O14746"
"O14746"
"O14746"
"O14746"
"O14746"
"O14746"
"O14746"
"O14746"
"O14746"
"O14746"
"O14746"
"O14746"
"O14746"
"O14746"
"O14746"
"O14746"
"O14746"
"O14746"
"O14746"
"Q6N021"
"Q6N021"
"Q6N021"
"Q6N021"
"Q6N021"
"Q6N021"
"Q6N021"
"Q6N021"
"Q6N021"
"Q6N021"
"Q6N021"
"Q6ZYL4"
"Q9UP52"
"Q9UP52"
"Q9UP52"
"P01137"
"P01137"
"P01137"
"P01137"
"P01137"
"P36897"
"P36897"
"P36897"
"P36897"
"P36897"
"P36897"
"P36897"
"P36897"
"P36897"
"P36897"
"P36897"
"P36897"
"P36897"
"P37173"
"P37173"
"P37173"
"P37173"
"P37173"
"P37173"
"P37173"
"P37173"
"P37173"
"P37173"
"P37173"
"Q15583"
"Q15583"
"Q15583"
"Q15583"
"Q15583"
"P22735"
"P22735"
"P22735"
"P22735"
"P22735"
"P22735"
"P22735"
"P22735"
"P22735"
"P22735"
"P22735"
"P22735"
"P22735"
"P22735"
"P22735"
"P22735"
"P22735"
"P22735"
"P22735"
"P22735"
"P22735"
"P22735"
"P22735"
"P22735"
"P22735"
"P22735"
"P22735"
"P22735"
"P22735"
"P22735"
"P22735"
"P22735"
"P22735"
"P22735"
"P22735"
"P22735"
"P22735"
"P22735"
"P22735"
"P22735"
"P22735"
"P22735"
"P22735"
"P22735"
"P22735"
"P22735"
"P22735"
"P22735"
"P22735"
"P22735"
"P22735"
"P22735"
"P22735"
"P22735"
"P22735"
"P22735"
"P22735"
"P22735"
"P22735"
"P22735"
"P22735"
"P22735"
"P22735"
"P22735"
"P21980"
"P21980"
"O95932"
"O95932"
"O43548"
"Q9NVV9"
"Q9NVV9"
"Q9NVV9"
"Q9NVV9"
"Q9NVV9"
"Q9NVV9"
"Q9NVV9"
"Q9NVV9"
"Q9NVV9"
"P24557"
"P24557"
"P24557"
"P24557"
"P05543"
"P05543"
"P05543"
"P05543"
"P05543"
"P05543"
"P05543"
"P05543"
"P10828"
"P10828"
"P10828"
"P10828"
"P10828"
"P10828"
"P10828"
"P10828"
"P10828"
"P10828"
"P10828"
"P10828"
"P10828"
"P10828"
"P10828"
"P10828"
"P10828"
"P10828"
"P10828"
"P10828"
"P10828"
"P10828"
"P10828"
"P10828"
"P10828"
"P10828"
"P10828"
"P10828"
"P10828"
"P10828"
"P10828"
"P10828"
"P10828"
"P24752"
"P24752"
"P24752"
"P24752"
"P24752"
"P24752"
"P24752"
"P24752"
"P24752"
"P24752"
"P00734"
"P00734"
"P00734"
"P00734"
"P00734"
"P00734"
"P00734"
"P00734"
"P00734"
"P00734"
"P01266"
"P01266"
"P01266"
"P01266"
"P01266"
"P01266"
"P01266"
"Q02763"
"Q02763"
"P35625"
"P35625"
"P35625"
"P35625"
"P35625"
"Q9BSI4"
"Q9BSI4"
"Q9BSI4"
"Q8WZ42"
"Q8WZ42"
"Q8WZ42"
"Q8WZ42"
"Q8WZ42"
"Q8WZ42"
"Q8WZ42"
"Q8WZ42"
"Q8WZ42"
"Q8WZ42"
"O43897"
"O43897"
"O43897"
"O15455"
"O75204"
"Q9P0N5"
"Q9P0N5"
"Q9P0N5"
"Q9P0N5"
"Q9P0N5"
"Q8TDI8"
"Q8TDI8"
"Q8TAF8"
"Q8TAF8"
"Q8TAF8"
"Q8NEW7"
"Q8NEW7"
"Q8NEW7"
"Q9BTV4"
"P57727"
"P57727"
"P57727"
"P57727"
"P57727"
"P57727"
"P57727"
"Q9H3S3"
"Q9H3S3"
"Q8IU80"
"Q8IU80"
"Q8IU80"
"Q8IU80"
"Q8IU80"
"Q8IU80"
"Q8IU80"
"Q8IU80"
"O14788"
"P63316"
"P63316"
"P63316"
"P63316"
"P63316"
"P63316"
"P48788"
"P19429"
"P19429"
"P19429"
"P19429"
"P19429"
"P19429"
"P19429"
"P19429"
"P19429"
"P19429"
"P19429"
"P19429"
"P19429"
"P19429"
"P19429"
"P19429"
"P19429"
"P19429"
"P19429"
"P19429"
"P45379"
"P45379"
"P45379"
"P45379"
"P45379"
"P45379"
"P45379"
"P45379"
"P45379"
"P45379"
"P45379"
"P45379"
"P45379"
"P45379"
"P45379"
"P45379"
"P45379"
"P45379"
"P45379"
"P45379"
"P45378"
"Q9Y6Q6"
"Q9Y6Q6"
"Q9Y6Q6"
"Q9Y6Q6"
"Q9Y6Q6"
"P19438"
"P19438"
"P19438"
"P19438"
"P19438"
"P19438"
"P19438"
"P19438"
"P19438"
"P19438"
"P19438"
"P19438"
"P25942"
"P25445"
"P25445"
"P25445"
"P25445"
"P25445"
"P25445"
"P25445"
"P25445"
"P25445"
"P25445"
"P25445"
"P25445"
"P25445"
"P25445"
"P25445"
"P25445"
"P25445"
"P25445"
"P25445"
"P25445"
"Q8WZ04"
"Q8WZ04"
"Q8WZ04"
"Q8WZ04"
"Q8WZ04"
"Q8WZ04"
"P11388"
"P11388"
"P0DI81"
"P0DI81"
"P0DI81"
"P0DI81"
"Q9HC21"
"Q9HC21"
"Q8IWU9"
"Q8IWU9"
"Q8IWU9"
"P60174"
"P60174"
"P60174"
"P60174"
"P60174"
"P60174"
"P60174"
"P60174"
"P09493"
"P09493"
"P09493"
"P09493"
"P09493"
"P09493"
"P07951"
"P07951"
"P07951"
"P06753"
"O14773"
"O14773"
"O14773"
"O14773"
"O14773"
"O14773"
"O14773"
"O14773"
"O14773"
"O14773"
"O14773"
"O14773"
"O14773"
"O14773"
"O14773"
"O14773"
"O14773"
"O14773"
"O14773"
"O14773"
"O14773"
"O14773"
"O14773"
"O14773"
"O14773"
"O14773"
"Q9UBN6"
"Q9UBN6"
"O14836"
"O14836"
"O14836"
"P07204"
"P07204"
"P07204"
"P07204"
"P07204"
"P07204"
"P07204"
"P07204"
"Q9NZC2"
"Q9NZC2"
"Q9NSU2"
"Q9NSU2"
"Q9NSU2"
"Q9NSU2"
"Q9NSU2"
"Q9NSU2"
"Q9NSU2"
"Q9NSU2"
"Q9NSU2"
"Q9NSU2"
"Q9NSU2"
"P02787"
"P02787"
"O15344"
"O15344"
"O15344"
"O15344"
"Q13049"
"Q13049"
"Q13049"
"Q13049"
"O94972"
"O94972"
"O94972"
"Q9Y210"
"Q9Y210"
"Q9Y210"
"Q9Y210"
"Q9Y210"
"Q7Z4N2"
"Q7Z4N2"
"Q7Z4N2"
"Q7Z4N2"
"Q7Z4N2"
"Q7Z4N2"
"Q7Z4N2"
"Q7Z4N2"
"Q7Z4N2"
"Q7Z4N2"
"Q7Z4N2"
"Q7Z4N2"
"Q7Z4N2"
"Q7Z4N2"
"Q8TD43"
"Q9BX84"
"Q9UHF7"
"Q9UHF7"
"Q9UHF7"
"Q9UHF7"
"Q9UHF7"
"Q9UHF7"
"Q9UHF7"
"Q9HBA0"
"Q9HBA0"
"Q9HBA0"
"Q9HBA0"
"Q9HBA0"
"Q9HBA0"
"Q9HBA0"
"Q9HBA0"
"Q9HBA0"
"Q9HBA0"
"Q9HBA0"
"Q9HBA0"
"Q9HBA0"
"Q9HBA0"
"Q9HBA0"
"Q9HBA0"
"Q9HBA0"
"Q9HBA0"
"Q9HBA0"
"Q9HBA0"
"Q9HBA0"
"Q9HBA0"
"Q9HBA0"
"Q9HBA0"
"Q9HBA0"
"Q9HBA0"
"Q9HBA0"
"Q9HBA0"
"Q9HBA0"
"Q9HBA0"
"Q9HBA0"
"Q9HBA0"
"Q9HBA0"
"Q9HBA0"
"Q9Y606"
"P07477"
"P07477"
"P07477"
"P07477"
"P07477"
"P07477"
"P07477"
"P07477"
"P07477"
"P07477"
"P07477"
"P07477"
"Q92574"
"Q92574"
"Q92574"
"Q92574"
"Q92574"
"P49815"
"P49815"
"P49815"
"P49815"
"P49815"
"P49815"
"P49815"
"P49815"
"P49815"
"P49815"
"P49815"
"P49815"
"P49815"
"P49815"
"P49815"
"P49815"
"P49815"
"P49815"
"P49815"
"P49815"
"P49815"
"P49815"
"P49815"
"P49815"
"P49815"
"P49815"
"P49815"
"P49815"
"P49815"
"P49815"
"P49815"
"P49815"
"P49815"
"P49815"
"P49815"
"P49815"
"P49815"
"P49815"
"P49815"
"P49815"
"P49815"
"P49815"
"P49815"
"P49815"
"P49815"
"P49815"
"P49815"
"P49815"
"P49815"
"P49815"
"P49815"
"P49815"
"P16473"
"P16473"
"P16473"
"P16473"
"P16473"
"P16473"
"P16473"
"P16473"
"P16473"
"P16473"
"P16473"
"P16473"
"P16473"
"P16473"
"P16473"
"P16473"
"P16473"
"P16473"
"P16473"
"P16473"
"P16473"
"P16473"
"P16473"
"P16473"
"P16473"
"P16473"
"P16473"
"P16473"
"P16473"
"P16473"
"P16473"
"P16473"
"P16473"
"P16473"
"P16473"
"P16473"
"P16473"
"P16473"
"P16473"
"P16473"
"P16473"
"P16473"
"P16473"
"P16473"
"P16473"
"P16473"
"P16473"
"P16473"
"P16473"
"P16473"
"P16473"
"P16473"
"P16473"
"P16473"
"O95859"
"O95859"
"O95859"
"O95859"
"P41732"
"Q7Z4L5"
"Q7Z4L5"
"Q7Z4L5"
"Q7Z4L5"
"Q7Z4L5"
"Q7Z4L5"
"Q7Z4L5"
"Q7Z4L5"
"Q7Z4L5"
"Q7Z4L5"
"Q7Z4L5"
"Q7Z4L5"
"Q7Z4L5"
"Q7Z4L5"
"Q7Z4L5"
"Q7Z4L5"
"Q7Z4L5"
"Q7Z4L5"
"Q7Z4L5"
"Q7Z4L5"
"Q7Z4L5"
"Q7Z4L5"
"Q6PGP7"
"Q6PGP7"
"Q6PGP7"
"Q8TAP9"
"P02766"
"P02766"
"P02766"
"P02766"
"P02766"
"P02766"
"P02766"
"P02766"
"P02766"
"P02766"
"P02766"
"P02766"
"P02766"
"P02766"
"P02766"
"P02766"
"P02766"
"P02766"
"P02766"
"P02766"
"P02766"
"P02766"
"P02766"
"P02766"
"P02766"
"P02766"
"P02766"
"P02766"
"P02766"
"P02766"
"P02766"
"P02766"
"P02766"
"P02766"
"P02766"
"P02766"
"P02766"
"P02766"
"P02766"
"P02766"
"P02766"
"P02766"
"P02766"
"P02766"
"P02766"
"P02766"
"P02766"
"P02766"
"P02766"
"P02766"
"P02766"
"P02766"
"P02766"
"P02766"
"P02766"
"P02766"
"P02766"
"P02766"
"P02766"
"P02766"
"P02766"
"P02766"
"P02766"
"P02766"
"P02766"
"P02766"
"P02766"
"P02766"
"P02766"
"P02766"
"P02766"
"P02766"
"P02766"
"P02766"
"P02766"
"P02766"
"P02766"
"P02766"
"P49638"
"P49638"
"P49638"
"P49638"
"P49638"
"P49638"
"P49638"
"O00294"
"O00294"
"O00294"
"O00294"
"O00294"
"O00294"
"O00294"
"O00294"
"O00294"
"O00294"
"O00294"
"O00294"
"O00294"
"Q15672"
"Q15672"
"Q15672"
"Q15672"
"Q15672"
"P07101"
"P07101"
"P07101"
"P07101"
"P07101"
"P07101"
"P07101"
"Q9NUW8"
"Q9NUW8"
"P19971"
"P19971"
"P19971"
"P19971"
"P19971"
"P14679"
"P14679"
"P14679"
"P14679"
"P14679"
"P14679"
"P14679"
"P14679"
"P14679"
"P14679"
"P14679"
"P14679"
"P14679"
"P14679"
"P14679"
"P14679"
"P14679"
"P14679"
"P14679"
"P14679"
"P14679"
"P14679"
"P14679"
"P14679"
"P14679"
"P14679"
"P14679"
"P14679"
"P14679"
"P14679"
"P14679"
"P14679"
"P14679"
"P14679"
"P14679"
"P14679"
"P14679"
"P14679"
"P14679"
"P14679"
"P14679"
"P14679"
"P14679"
"P14679"
"P14679"
"P14679"
"P14679"
"P14679"
"P14679"
"P14679"
"P14679"
"P14679"
"P14679"
"P14679"
"P14679"
"P14679"
"P14679"
"P14679"
"P14679"
"P14679"
"P14679"
"P14679"
"P14679"
"P14679"
"P14679"
"P14679"
"P14679"
"P14679"
"P14679"
"P14679"
"P14679"
"P14679"
"P14679"
"P14679"
"P14679"
"P14679"
"P14679"
"P14679"
"P14679"
"P14679"
"P14679"
"P14679"
"P14679"
"P14679"
"P14679"
"P14679"
"P14679"
"P14679"
"P14679"
"P14679"
"P14679"
"P14679"
"P14679"
"P14679"
"P14679"
"P14679"
"P14679"
"P14679"
"P14679"
"P14679"
"P14679"
"P14679"
"P14679"
"P17643"
"O75643"
"O75643"
"O75643"
"O75643"
"O75643"
"O75643"
"P22314"
"P22314"
"Q9Y5Z9"
"Q9Y5Z9"
"Q9Y5Z9"
"Q9Y5Z9"
"Q9Y5Z9"
"Q9Y5Z9"
"Q9Y5Z9"
"Q9Y5Z9"
"Q9Y5Z9"
"Q9Y5Z9"
"Q9Y5Z9"
"Q9Y5Z9"
"Q9Y5Z9"
"Q9Y5Z9"
"Q9Y5Z9"
"Q9Y5Z9"
"Q9Y5Z9"
"Q9Y5Z9"
"Q9UHD9"
"Q9UHD9"
"Q9UHD9"
"Q9UHD9"
"Q9UHD9"
"Q8IWV7"
"Q8IWV7"
"P09936"
"P55916"
"P55916"
"P22309"
"P22309"
"P22309"
"P22309"
"P22309"
"P22309"
"P22309"
"P22309"
"P22309"
"P22309"
"P22309"
"P22309"
"P22309"
"P22309"
"P22309"
"P22309"
"P22309"
"P22309"
"P22309"
"P22309"
"P22309"
"P22309"
"P22309"
"P22309"
"P22309"
"P22309"
"P22309"
"P22309"
"P22309"
"P22309"
"P22309"
"P22309"
"P22309"
"P22309"
"P22309"
"P22309"
"P22309"
"P22309"
"P22309"
"P22309"
"P22309"
"P22309"
"P22310"
"P22310"
"P22310"
"P22310"
"P11172"
"P11172"
"P11172"
"P13051"
"O75631"
"O75631"
"P07911"
"P07911"
"P07911"
"P07911"
"P07911"
"P07911"
"P07911"
"P07911"
"P07911"
"P07911"
"P07911"
"P07911"
"P07911"
"P07911"
"P07911"
"Q495M9"
"Q495M9"
"O75445"
"O75445"
"O75445"
"O75445"
"O75445"
"O75445"
"O75445"
"O75445"
"O75445"
"O75445"
"O75445"
"O75445"
"O75445"
"O75445"
"O75445"
"O75445"
"O75445"
"O75445"
"O75445"
"O75445"
"O75445"
"O75445"
"O75445"
"O75445"
"O75445"
"O75445"
"O75445"
"O75445"
"O75445"
"O75445"
"O75445"
"O75445"
"O75445"
"O75445"
"O75445"
"O75445"
"O75445"
"O75445"
"O75445"
"O75445"
"O75445"
"O75445"
"O75445"
"O75445"
"O75445"
"O75445"
"O75445"
"O75445"
"O75445"
"O75445"
"O75445"
"O75445"
"O75445"
"O75445"
"O75445"
"O75445"
"O75445"
"Q13336"
"Q13336"
"Q13336"
"Q13336"
"Q13336"
"Q13336"
"P30518"
"P30518"
"P30518"
"P30518"
"P30518"
"P30518"
"P30518"
"P30518"
"P30518"
"P30518"
"P30518"
"P30518"
"P30518"
"P30518"
"P30518"
"P30518"
"P30518"
"P30518"
"P30518"
"P30518"
"P30518"
"P30518"
"P30518"
"P30518"
"P30518"
"P30518"
"P30518"
"P30518"
"P30518"
"P30518"
"P30518"
"P30518"
"P30518"
"P30518"
"P30518"
"P30518"
"P30518"
"P30518"
"P30518"
"P30518"
"P30518"
"P30518"
"P30518"
"P30518"
"P30518"
"P30518"
"P30518"
"P30518"
"P30518"
"P30518"
"P30518"
"P30518"
"P30518"
"P30518"
"P30518"
"P30518"
"P30518"
"P30518"
"P30518"
"P30518"
"P30518"
"P30518"
"P30518"
"P30518"
"P30518"
"P30518"
"P30518"
"P30518"
"P30518"
"P30518"
"P30518"
"P30518"
"P30518"
"P30518"
"P30518"
"P30518"
"P30518"
"P30518"
"P30518"
"P30518"
"P30518"
"P30518"
"P30518"
"P30518"
"Q8TAA9"
"Q8TAA9"
"Q8TAA9"
"Q8TAA9"
"Q8TAA9"
"Q8TAA9"
"Q8TAA9"
"Q8TAA9"
"O95292"
"P15313"
"P15313"
"P15313"
"P15313"
"P15313"
"P15313"
"P15313"
"P15313"
"P15313"
"P15313"
"P11473"
"P11473"
"P11473"
"P11473"
"P11473"
"P11473"
"P11473"
"P11473"
"P11473"
"P11473"
"P11473"
"P11473"
"P35968"
"P35916"
"P35916"
"P35916"
"P35916"
"P35916"
"P35916"
"P35916"
"Q8NDX2"
"P40337"
"P40337"
"P40337"
"P40337"
"P40337"
"P40337"
"P40337"
"P40337"
"P40337"
"P40337"
"P40337"
"P40337"
"P40337"
"P40337"
"P40337"
"P18206"
"P18206"
"P38435"
"P38435"
"P38435"
"P38435"
"P38435"
"P38435"
"P38435"
"P38435"
"Q9BQB6"
"Q9BQB6"
"Q9BQB6"
"Q9BQB6"
"Q9BQB6"
"Q9BQB6"
"Q9BQB6"
"Q9BQB6"
"Q9BQB6"
"Q9BQB6"
"Q9BQB6"
"Q9BQB6"
"Q9BQB6"
"Q9BQB6"
"Q9BQB6"
"Q9BQB6"
"Q9BQB6"
"Q9BQB6"
"Q9BQB6"
"Q96RL7"
"Q96RL7"
"Q96RL7"
"Q96RL7"
"Q96RL7"
"Q7Z7G8"
"Q7Z7G8"
"Q7Z7G8"
"Q7Z7G8"
"Q7Z7G8"
"Q9H267"
"Q9H267"
"Q13488"
"Q13488"
"Q13488"
"Q13488"
"Q13488"
"Q9HBG4"
"Q9HBG4"
"Q9HBG4"
"Q9HBG4"
"Q9HBG4"
"Q9HBG4"
"Q9NZR4"
"Q9NZR4"
"Q9NZR4"
"Q9NZR4"
"Q9NZR4"
"Q9NZR4"
"P58304"
"P58304"
"P58304"
"P04275"
"P04275"
"P04275"
"P04275"
"P04275"
"P04275"
"P04275"
"P04275"
"P04275"
"P04275"
"P04275"
"P04275"
"P04275"
"P04275"
"P04275"
"P04275"
"P04275"
"P04275"
"P04275"
"P04275"
"P04275"
"P04275"
"P04275"
"P04275"
"P04275"
"P04275"
"P04275"
"P04275"
"P04275"
"P04275"
"P04275"
"P04275"
"P04275"
"P04275"
"P04275"
"P04275"
"P04275"
"P04275"
"P04275"
"P04275"
"P04275"
"P04275"
"Q9BUR4"
"Q9BUR4"
"Q9BUR4"
"Q9BUR4"
"P42768"
"P42768"
"P42768"
"P42768"
"P42768"
"P42768"
"P42768"
"P42768"
"P42768"
"P42768"
"P42768"
"P42768"
"P42768"
"P42768"
"P42768"
"P42768"
"P42768"
"P42768"
"P42768"
"P42768"
"P42768"
"P42768"
"P42768"
"P42768"
"P42768"
"P42768"
"P42768"
"P42768"
"P42768"
"Q9P2L0"
"Q9P2L0"
"Q9P2L0"
"Q8NI36"
"Q8NI36"
"Q8NI36"
"Q8NI36"
"O43379"
"O43379"
"O43379"
"O43379"
"O43379"
"Q96MR6"
"O76024"
"O76024"
"O76024"
"O76024"
"O76024"
"O76024"
"O76024"
"O76024"
"O76024"
"O76024"
"O76024"
"O76024"
"O76024"
"O76024"
"O76024"
"O76024"
"O76024"
"O76024"
"O76024"
"O76024"
"O76024"
"O76024"
"O76024"
"O76024"
"O76024"
"O76024"
"O76024"
"O76024"
"O76024"
"O95389"
"Q9GZT5"
"Q9GZT5"
"Q9GZT5"
"Q9GZT5"
"Q9GZT5"
"O00744"
"Q96J92"
"Q96J92"
"Q96J92"
"Q96J92"
"P56705"
"P56705"
"P56705"
"O00755"
"O00755"
"O00755"
"O00755"
"Q14191"
"Q14191"
"P19544"
"P19544"
"P19544"
"P19544"
"P19544"
"P19544"
"P19544"
"P19544"
"P19544"
"P19544"
"P19544"
"P19544"
"P19544"
"P19544"
"P19544"
"P19544"
"P19544"
"P19544"
"P19544"
"P19544"
"P19544"
"P19544"
"P19544"
"P19544"
"P19544"
"P19544"
"P19544"
"P19544"
"P19544"
"P19544"
"P19544"
"P19544"
"P19544"
"P19544"
"P19544"
"P19544"
"P19544"
"P19544"
"P19544"
"P47989"
"P51811"
"P51811"
"P51811"
"O15537"
"O15537"
"O15537"
"O15537"
"O15537"
"O15537"
"O15537"
"O15537"
"O15537"
"O15537"
"O15537"
"O15537"
"O15537"
"O15537"
"O15537"
"O15537"
"O15537"
"O15537"
"O15537"
"O15537"
"O15537"
"O15537"
"O15537"
"O15537"
"O15537"
"O15537"
"O15537"
"O15537"
"O15537"
"O15537"
"O15537"
"O15537"
"O15537"
"O15537"
"O15537"
"O15537"
"O15537"
"O15537"
"O15537"
"O15537"
"O15537"
"O15537"
"O15537"
"O15537"
"O15537"
"O15537"
"O15537"
"O15537"
"O15537"
"O15537"
"O15537"
"O15537"
"O15537"
"O15537"
"O15537"
"O15537"
"O15537"
"O15537"
"O15537"
"O15537"
"O15537"
"O15537"
"O15537"
"O15537"
"P23025"
"P23025"
"P23025"
"P23025"
"P23025"
"Q01831"
"Q01831"
"Q92889"
"Q92889"
"Q92889"
"Q92889"
"Q92889"
"Q92889"
"Q92889"
"Q92889"
"Q92889"
"Q92889"
"Q9NQH7"
"O43542"
"O75695"
"O75695"
"O75695"
"O75695"
"O75695"
"O75695"
"O75695"
"O75695"
"O75695"
"O75695"
"Q9UM01"
"Q9UM01"
"Q9UM01"
"Q9UM01"
"Q9UM01"
"Q9UM01"
"Q9UM01"
"Q9UM01"
"Q9UM01"
"Q9UM01"
"Q9UM01"
"Q9UM01"
"Q9UM01"
"Q9UM01"
"Q9UM01"
"Q9UM01"
"Q9UM01"
"Q9UM01"
"P43403"
"P43403"
"P43403"
"P43403"
"P43403"
"P43403"
"Q05516"
"O43167"
"Q9Y397"
"Q9Y397"
"P37275"
"P37275"
"P37275"
"P37275"
"P37275"
"O60315"
"O60315"
"Q9NU63"
"Q9NU63"
"Q9NU63"
"Q5T4F4"
"O95409"
"O95409"
"O95409"
"O95409"
"O95409"
"O95409"
"O95409"
"O95409"
"O95409"
"O95409"
"O95409"
"O95409"
"O95409"
"O95409"
"O95409"
"O95409"
"O95409"
"O95409"
"O95409"
"O95409"
"O95409"
"O60481"
"O60481"
"O60481"
"O60481"
"O60481"
"O60481"
"Q8N8E2"
"Q92610"
"Q9H582"
"Q9H582"
"Q9H582"
"Q9H582"
"Q2M3X9"
"Q9Y462"
"Q9Y462"
"Q9Y462"
"Q9Y462"
"P51814"
"P51508"
"Q9UDY2"
